# Supplementary material for: The transcriptome sequencing and functional analysis of eyestalk ganglions in Chinese mitten crab (Eriocheir sinensis) treated with different photoperiods
Source: PLoS One. 2019 Jan 15;14(1):e0210414. doi: 10.1371/journal.pone.0210414 (PMC6333377; doi:10.1371/journal.pone.0210414)
Supplement: S1 Fig — (ZIP) [file pone.0210414.s001.zip › S1 Fig.xls]

## Sheet: unigene.counts.DD-X_vs_C-X.edge
GO_ID	GO_term	TYPE	diff_gene_in_this_GO	UP_GENE	DOWN_GENE	all_diff_gene_in_all_GO	all_gene_in_this_GO	all_gene_in_all_GO	gene_UP_list	gene_DOWN_list	rich_factor	Pvalue	Qvalue
GO:0017076	purine nucleotide binding	molecular_function	4	4	0	651	14	17095	c314829_g1_i1,c141289_g1_i1,c144943_g3_i1,c26670_g1_i1,	-	7.50274	0.00100304	0.0629908
GO:0004611	phosphoenolpyruvate carboxykinase activity	molecular_function	4	4	0	651	14	17095	c314829_g1_i1,c141289_g1_i1,c144943_g3_i1,c26670_g1_i1,	-	7.50274	0.00100304	0.0629908
GO:0005741	mitochondrial outer membrane	cellular_component	4	4	0	651	18	17095	c85363_g1_i1,c105042_g1_i1,c126143_g1_i1,c18283_g1_i1,	-	5.83547	0.00256833	0.12407
GO:0004197	cysteine-type endopeptidase activity	molecular_function	6	6	0	651	29	17095	c133719_g1_i1,c146965_g1_i3,c117234_g1_i1,c146965_g1_i6,c147103_g1_i2,c146965_g1_i2,	-	5.43302	0.000583848	0.0407396
GO:0006094	gluconeogenesis	biological_process	5	5	0	651	28	17095	c314829_g1_i1,c141289_g1_i1,c102455_g1_i1,c144943_g3_i1,c26670_g1_i1,	-	4.68921	0.00270332	0.121263
GO:0000226	microtubule cytoskeleton organization	biological_process	6	6	0	651	35	17095	c79258_g1_i1,c130608_g2_i1,c127395_g1_i1,c127395_g2_i1,c118776_g1_i1,c40079_g1_i1,	-	4.50165	0.00155704	0.0814849
GO:0000502	proteasome complex	cellular_component	10	10	0	651	67	17095	c73874_g1_i1,c120309_g1_i1,c123706_g1_i1,c97986_g1_i1,c126646_g1_i1,c104419_g1_i1,c115580_g1_i1,c308363_g1_i1,c65780_g1_i1,c115748_g1_i1,	-	3.91934	0.000259962	0.0326513
GO:0005882	intermediate filament	cellular_component	4	4	0	651	27	17095	c184723_g1_i1,c151522_g6_i3,c129236_g1_i1,c76147_g1_i1,	-	3.89031	0.0116935	0.282442
GO:0004298	threonine-type endopeptidase activity	molecular_function	6	6	0	651	43	17095	c120309_g1_i1,c123706_g1_i1,c97986_g1_i1,c115580_g1_i1,c308363_g1_i1,c115748_g1_i1,	-	3.66413	0.00446715	0.175336
GO:0005839	proteasome core complex	cellular_component	6	6	0	651	43	17095	c120309_g1_i1,c123706_g1_i1,c97986_g1_i1,c115580_g1_i1,c308363_g1_i1,c115748_g1_i1,	-	3.66413	0.00446715	0.175336
GO:0051603	proteolysis involved in cellular protein catabolic process	biological_process	6	6	0	651	43	17095	c120309_g1_i1,c123706_g1_i1,c97986_g1_i1,c115580_g1_i1,c308363_g1_i1,c115748_g1_i1,	-	3.66413	0.00446715	0.175336
GO:0006139	nucleobase-containing compound metabolic process	biological_process	5	5	0	651	37	17095	c57500_g1_i1,c26874_g1_i1,c64963_g1_i1,c190001_g1_i1,c65896_g1_i1,	-	3.54859	0.009256	0.276798
GO:0004175	endopeptidase activity	molecular_function	5	5	0	651	40	17095	c120309_g1_i1,c123706_g1_i1,c115580_g1_i1,c308363_g1_i1,c115748_g1_i1,	-	3.28245	0.0129577	0.301386
GO:0005783	endoplasmic reticulum	cellular_component	12	12	0	651	100	17095	c142763_g1_i1,c144237_g3_i1,c137222_g1_i2,c130771_g1_i1,c144237_g2_i1,c80267_g1_i1,c35290_g1_i1,c118745_g1_i1,c111313_g1_i1,c147197_g1_i2,c159826_g1_i1,c128879_g1_i1,	-	3.15115	0.000542176	0.0486409
GO:0015078	hydrogen ion transmembrane transporter activity	molecular_function	4	4	0	651	36	17095	c4596_g1_i1,c136076_g3_i2,c213948_g1_i1,c144911_g5_i1,	-	2.91773	0.0331953	0.613138
GO:0016881	acid-amino acid ligase activity	molecular_function	9	7	2	651	83	17095	c327734_g1_i1,c310591_g1_i1,c181445_g1_i1,c105838_g1_i1,c97499_g1_i1,c92252_g1_i1,c114141_g2_i1,	c312190_g1_i1,c211133_g1_i1,	2.84743	0.00443972	0.185876
GO:0000413	protein peptidyl-prolyl isomerization	biological_process	4	4	0	651	37	17095	c76409_g1_i1,c66456_g1_i1,c28959_g1_i1,c89625_g1_i1,	-	2.83888	0.036571	0.63796
GO:0015986	ATP synthesis coupled proton transport	biological_process	5	5	0	651	48	17095	c4596_g1_i1,c143303_g1_i2,c100886_g1_i1,c136076_g3_i2,c144911_g5_i1,	-	2.73538	0.0279115	0.531165
GO:0003755	peptidyl-prolyl cis-trans isomerase activity	molecular_function	4	4	0	651	39	17095	c76409_g1_i1,c66456_g1_i1,c28959_g1_i1,c89625_g1_i1,	-	2.69329	0.0439824	0.690523
GO:0005834	heterotrimeric G-protein complex	cellular_component	4	2	2	651	39	17095	c97342_g2_i1,c98668_g1_i1,	c152232_g1_i7,c152232_g1_i12,	2.69329	0.0439824	0.690523
GO:0005198	structural molecule activity	molecular_function	8	7	1	651	78	17095	c184723_g1_i1,c151522_g6_i3,c116379_g1_i1,c129236_g1_i1,c16534_g2_i1,c76147_g1_i1,c254819_g1_i1,	c191631_g1_i1,	2.69329	0.00936806	0.267416
GO:0003743	translation initiation factor activity	molecular_function	8	8	0	651	79	17095	c150184_g2_i2,c151281_g2_i1,c79186_g1_i1,c70764_g1_i1,c126071_g1_i1,c129178_g1_i1,c120557_g1_i1,c102386_g1_i1,	-	2.6592	0.0101021	0.275832
GO:0006413	translational initiation	biological_process	8	8	0	651	79	17095	c150184_g2_i2,c151281_g2_i1,c79186_g1_i1,c70764_g1_i1,c126071_g1_i1,c129178_g1_i1,c120557_g1_i1,c102386_g1_i1,	-	2.6592	0.0101021	0.275832
GO:0006633	fatty acid biosynthetic process	biological_process	4	4	0	651	40	17095	c103833_g1_i1,c213310_g1_i1,c101096_g1_i2,c26649_g1_i1,	-	2.62596	0.0480274	0.718124
GO:0006457	protein folding	biological_process	19	19	0	651	203	17095	c82081_g1_i1,c102857_g1_i1,c76409_g1_i1,c142763_g1_i1,c144237_g3_i1,c66456_g1_i1,c137678_g1_i2,c133142_g1_i1,c137222_g1_i2,c144237_g2_i1,c28959_g1_i1,c90845_g1_i1,c327094_g1_i1,c88293_g1_i1,c147197_g1_i2,c137678_g1_i1,c89625_g1_i1,c137978_g1_i1,c128879_g1_i1,	-	2.4578	0.000486619	0.0509328
GO:0051082	unfolded protein binding	molecular_function	12	12	0	651	131	17095	c82081_g1_i1,c102857_g1_i1,c144237_g3_i1,c137678_g1_i2,c133142_g1_i1,c137222_g1_i2,c144237_g2_i1,c90845_g1_i1,c327094_g1_i1,c88293_g1_i1,c137678_g1_i1,c137978_g1_i1,	-	2.40546	0.00522457	0.172686
GO:0016853	isomerase activity	molecular_function	10	10	0	651	110	17095	c76409_g1_i1,c142763_g1_i1,c66456_g1_i1,c99418_g1_i1,c28959_g1_i1,c187545_g1_i1,c102455_g1_i1,c147197_g1_i2,c89625_g1_i1,c128879_g1_i1,	-	2.38724	0.0101985	0.256185
GO:0016705	oxidoreductase activity, acting on paired donors, with incorporation or reduction of molecular oxygen	molecular_function	6	6	0	651	67	17095	c4975_g1_i1,c103833_g1_i1,c103973_g1_i1,c259946_g1_i1,c245273_g1_i1,c140954_g1_i1,	-	2.35161	0.0377791	0.62435
GO:0005743	mitochondrial inner membrane	cellular_component	8	8	0	651	90	17095	c84299_g1_i1,c4596_g1_i1,c123658_g1_i1,c99563_g1_i1,c110127_g1_i1,c127031_g1_i1,c207374_g1_i1,c150872_g3_i3,	-	2.33419	0.0214443	0.464381
GO:0015992	proton transport	biological_process	4	4	0	651	45	17095	c143303_g1_i2,c100886_g1_i1,c136076_g3_i2,c316240_g1_i1,	-	2.33419	0.0717976	0.959339
GO:0006030	chitin metabolic process	biological_process	6	6	0	651	69	17095	c86530_g1_i2,c102715_g1_i1,c126433_g1_i1,c88613_g1_i1,c221224_g1_i1,c98904_g1_i1,	-	2.28344	0.0431193	0.694332
GO:0006520	cellular amino acid metabolic process	biological_process	4	4	0	651	47	17095	c150942_g1_i1,c10767_g1_i1,c245026_g1_i1,c103900_g1_i1,	-	2.23486	0.0830137	1
GO:0008061	chitin binding	molecular_function	6	6	0	651	72	17095	c86530_g1_i2,c102715_g1_i1,c126433_g1_i1,c88613_g1_i1,c221224_g1_i1,c98904_g1_i1,	-	2.1883	0.0520755	0.743259
GO:0030170	pyridoxal phosphate binding	molecular_function	9	9	0	651	109	17095	c113204_g1_i1,c150942_g1_i1,c96573_g1_i1,c124614_g1_i1,c108609_g1_i1,c223692_g1_i1,c119883_g1_i1,c103900_g1_i1,c121868_g1_i1,	-	2.16822	0.0249749	0.522809
GO:0044267	cellular protein metabolic process	biological_process	4	4	0	651	49	17095	c137678_g1_i2,c90845_g1_i1,c88293_g1_i1,c137678_g1_i1,	-	2.14364	0.0952289	1
GO:1902600	hydrogen ion transmembrane transport	biological_process	7	7	0	651	88	17095	c84299_g1_i1,c123658_g1_i1,c147676_g3_i1,c72764_g1_i1,c117168_g1_i1,c129558_g1_i1,c158838_g1_i1,	-	2.08883	0.0501329	0.732174
GO:0008137	NADH dehydrogenase (ubiquinone) activity	molecular_function	4	4	0	651	51	17095	c276667_g1_i1,c98905_g1_i1,c86630_g1_i1,c80985_g1_i1,	-	2.05958	0.108451	1
GO:0005856	cytoskeleton	cellular_component	11	10	1	651	144	17095	c150962_g1_i4,c45218_g1_i1,c47885_g1_i1,c150962_g1_i3,c148088_g2_i5,c148088_g2_i2,c140448_g3_i2,c139739_g3_i1,c150962_g1_i9,c86166_g1_i1,	c147986_g1_i1,	2.00594	0.0256963	0.520557
GO:0030529	intracellular ribonucleoprotein complex	cellular_component	30	29	1	651	394	17095	c120921_g1_i2,c128541_g1_i1,c104318_g1_i3,c121380_g2_i1,c145935_g1_i1,c117511_g2_i1,c113798_g2_i1,c102191_g1_i1,c125037_g1_i2,c139208_g1_i2,c35846_g1_i1,c121204_g1_i2,c184242_g1_i1,c90527_g1_i1,c119829_g1_i2,c165128_g1_i1,c124359_g1_i1,c70554_g1_i1,c136013_g1_i1,c131242_g1_i2,c112593_g1_i1,c125037_g1_i1,c120998_g1_i1,c125580_g2_i1,c116921_g1_i1,c123585_g1_i2,c40165_g1_i1,c54660_g1_i1,c104318_g1_i…	c147050_g1_i6,	1.99946	0.000559802	0.0439445
GO:0003735	structural constituent of ribosome	molecular_function	50	50	0	651	658	17095	c120921_g1_i2,c127450_g1_i1,c117249_g1_i1,c128541_g1_i1,c117349_g1_i1,c131083_g1_i1,c254539_g1_i1,c121380_g2_i1,c86231_g1_i1,c145935_g1_i1,c112721_g2_i1,c117511_g2_i1,c112974_g2_i1,c113798_g2_i1,c102191_g1_i1,c125037_g1_i2,c35846_g1_i1,c121204_g1_i2,c86499_g1_i1,c122138_g2_i2,c116764_g2_i1,c106498_g1_i1,c123089_g1_i2,c90527_g1_i1,c121004_g1_i1,c119829_g1_i2,c165128_g1_i1,c124359_g1_i1,c136013_g1_…	-	1.99541	1.20236e-05	0.00755082
GO:0009058	biosynthetic process	biological_process	7	7	0	651	93	17095	c58844_g1_i1,c150942_g1_i1,c96573_g1_i1,c108609_g1_i1,c119883_g1_i1,c103900_g1_i1,c165718_g1_i1,	-	1.97653	0.0652681	0.891051
GO:0016788	hydrolase activity, acting on ester bonds	molecular_function	4	4	0	651	54	17095	c121977_g1_i1,c91532_g1_i1,c125864_g1_i1,c165718_g1_i1,	-	1.94516	0.130172	1
GO:0016773	phosphotransferase activity, alcohol group as acceptor	molecular_function	4	4	0	651	54	17095	c124093_g1_i1,c281229_g1_i1,c253232_g1_i1,c48514_g1_i1,	-	1.94516	0.130172	1
GO:0043234	protein complex	cellular_component	6	5	1	651	81	17095	c148088_g2_i5,c148088_g2_i2,c140448_g3_i2,c139739_g3_i1,c286179_g1_i1,	c147986_g1_i1,	1.94516	0.0862998	1
GO:0005840	ribosome	cellular_component	53	53	0	651	717	17095	c120921_g1_i2,c127450_g1_i1,c117249_g1_i1,c128541_g1_i1,c117349_g1_i1,c131083_g1_i1,c254539_g1_i1,c121380_g2_i1,c86231_g1_i1,c145935_g1_i1,c117561_g1_i1,c112721_g2_i1,c117511_g2_i1,c112974_g2_i1,c99334_g1_i1,c113798_g2_i1,c102191_g1_i1,c125037_g1_i2,c139208_g1_i2,c35846_g1_i1,c121204_g1_i2,c86499_g1_i1,c122138_g2_i2,c116764_g2_i1,c106498_g1_i1,c123089_g1_i2,c90527_g1_i1,c121004_g1_i1,c119829_g1_i…	-	1.94109	1.4059e-05	0.00441451
GO:0051258	protein polymerization	biological_process	6	5	1	651	82	17095	c148088_g2_i5,c148088_g2_i2,c140448_g3_i2,c139739_g3_i1,c286179_g1_i1,	c147986_g1_i1,	1.92143	0.0908222	1
GO:0006412	translation	biological_process	54	54	0	651	746	17095	c120921_g1_i2,c127450_g1_i1,c117249_g1_i1,c128541_g1_i1,c117349_g1_i1,c131083_g1_i1,c254539_g1_i1,c121380_g2_i1,c86231_g1_i1,c150184_g2_i2,c145935_g1_i1,c112721_g2_i1,c117511_g2_i1,c79186_g1_i1,c112974_g2_i1,c113798_g2_i1,c123777_g1_i1,c102191_g1_i1,c125037_g1_i2,c35846_g1_i1,c121204_g1_i2,c86499_g1_i1,c122138_g2_i2,c116764_g2_i1,c106498_g1_i1,c123089_g1_i2,c90527_g1_i1,c121004_g1_i1,c119829_g1_i…	-	1.90083	2.04418e-05	0.00427915
GO:0005874	microtubule	cellular_component	15	14	1	651	218	17095	c307949_g1_i1,c79258_g1_i1,c130608_g2_i1,c148088_g2_i5,c127395_g1_i1,c148088_g2_i2,c140448_g3_i2,c127395_g2_i1,c118776_g1_i1,c284232_g1_i1,c40079_g1_i1,c215455_g1_i1,c139739_g3_i1,c286179_g1_i1,	c147986_g1_i1,	1.80685	0.0266649	0.523298
GO:0008237	metallopeptidase activity	molecular_function	11	11	0	651	165	17095	c67195_g1_i1,c90789_g1_i1,c131587_g1_i1,c146243_g2_i2,c128932_g1_i1,c121654_g1_i1,c220850_g1_i1,c117320_g1_i1,c103160_g1_i1,c98833_g1_i1,c22361_g1_i1,	-	1.75064	0.0618687	0.863412
GO:0005622	intracellular	cellular_component	57	57	0	651	858	17095	c120921_g1_i2,c127450_g1_i1,c57500_g1_i1,c61160_g1_i1,c117249_g1_i1,c117349_g1_i1,c131083_g1_i1,c254539_g1_i1,c121380_g2_i1,c86231_g1_i1,c145935_g1_i1,c112721_g2_i1,c117511_g2_i1,c112974_g2_i1,c113798_g2_i1,c125544_g1_i1,c102191_g1_i1,c35846_g1_i1,c121204_g1_i2,c86499_g1_i1,c50251_g1_i1,c102981_g1_i1,c122138_g2_i2,c116764_g2_i1,c106498_g1_i1,c123089_g1_i2,c108203_g1_i1,c121004_g1_i1,c119829_g1_i2…	-	1.74452	0.000118164	0.0185518
GO:0007017	microtubule-based process	biological_process	7	6	1	651	110	17095	c148088_g2_i5,c148088_g2_i2,c123932_g1_i1,c140448_g3_i2,c139739_g3_i1,c286179_g1_i1,	c147986_g1_i1,	1.67107	0.138876	1
GO:0043401	steroid hormone mediated signaling pathway	biological_process	4	4	0	651	63	17095	c133425_g1_i2,c124222_g1_i2,c357_g1_i1,c323021_g1_i1,	-	1.66728	0.208624	1
GO:0006096	glycolytic process	biological_process	4	4	0	651	63	17095	c137310_g1_i1,c133872_g1_i1,c102455_g1_i1,c86307_g1_i1,	-	1.66728	0.208624	1
GO:0003707	steroid hormone receptor activity	molecular_function	4	4	0	651	63	17095	c133425_g1_i2,c124222_g1_i2,c357_g1_i1,c323021_g1_i1,	-	1.66728	0.208624	1
GO:0051536	iron-sulfur cluster binding	molecular_function	4	4	0	651	63	17095	c275771_g1_i1,c147676_g3_i1,c109671_g1_i1,c129558_g1_i1,	-	1.66728	0.208624	1
GO:0005576	extracellular region	cellular_component	18	17	1	651	286	17095	c152603_g2_i1,c86530_g1_i2,c295770_g1_i1,c102715_g1_i1,c132948_g1_i1,c147942_g1_i2,c116953_g1_i1,c126433_g1_i1,c88613_g1_i1,c212427_g1_i1,c6483_g1_i1,c60775_g1_i1,c147942_g1_i4,c131361_g1_i1,c93669_g1_i1,c221224_g1_i1,c98904_g1_i1,	c153861_g1_i1,	1.6527	0.0371409	0.630391
GO:0005739	mitochondrion	cellular_component	11	11	0	651	175	17095	c84299_g1_i1,c276667_g1_i1,c4596_g1_i1,c278371_g1_i1,c108609_g1_i1,c129996_g1_i1,c147676_g3_i1,c72764_g1_i1,c86630_g1_i1,c80985_g1_i1,c207374_g1_i1,	-	1.6506	0.0881774	1
GO:0004129	cytochrome-c oxidase activity	molecular_function	4	4	0	651	64	17095	c84299_g1_i1,c123658_g1_i1,c72764_g1_i1,c117168_g1_i1,	-	1.64123	0.21852	1
GO:0045454	cell redox homeostasis	biological_process	6	6	0	651	97	17095	c78727_g1_i1,c142763_g1_i1,c99822_g1_i1,c112859_g1_i1,c147197_g1_i2,c128879_g1_i1,	-	1.62431	0.176901	1
GO:0003924	GTPase activity	molecular_function	13	11	2	651	213	17095	c125544_g1_i1,c148088_g2_i5,c148088_g2_i2,c153118_g1_i7,c140448_g3_i2,c125544_g1_i2,c188767_g1_i1,c139739_g3_i1,c150972_g1_i1,c286179_g1_i1,c129613_g1_i1,	c147986_g1_i1,c217117_g1_i1,	1.6027	0.0835903	1
GO:0005737	cytoplasm	cellular_component	38	36	2	651	623	17095	c150962_g1_i4,c120309_g1_i1,c113308_g1_i1,c123706_g1_i1,c150184_g2_i2,c79186_g1_i1,c123777_g1_i1,c102191_g1_i1,c42136_g1_i1,c137678_g1_i2,c150962_g1_i3,c148088_g2_i5,c148088_g2_i2,c124716_g2_i1,c220850_g1_i1,c153118_g1_i7,c258400_g1_i1,c187545_g1_i1,c140448_g3_i2,c70764_g1_i1,c90845_g1_i1,c125864_g1_i1,c136425_g1_i3,c124897_g2_i1,c126071_g1_i1,c88293_g1_i1,c48514_g1_i1,c139739_g3_i1,c129178_g1_i1…	c147986_g1_i1,c147514_g1_i4,	1.60171	0.00606569	0.190463
GO:0010951	negative regulation of endopeptidase activity	biological_process	5	5	0	651	82	17095	c152603_g2_i1,c102981_g1_i1,c76199_g1_i2,c72848_g1_i1,c111006_g1_i1,	-	1.6012	0.209578	1
GO:0005200	structural constituent of cytoskeleton	molecular_function	6	5	1	651	102	17095	c148088_g2_i5,c148088_g2_i2,c140448_g3_i2,c139739_g3_i1,c286179_g1_i1,	c147986_g1_i1,	1.54468	0.213219	1
GO:0005509	calcium ion binding	molecular_function	35	34	1	651	606	17095	c66924_g1_i1,c88071_g1_i1,c76667_g1_i1,c115498_g1_i1,c140687_g1_i3,c123630_g2_i1,c19334_g1_i1,c144237_g3_i1,c137222_g1_i2,c62734_g1_i1,c66532_g1_i1,c144237_g2_i1,c89756_g1_i1,c114368_g1_i1,c310570_g1_i1,c43138_g1_i1,c201519_g1_i1,c100679_g1_i1,c126433_g1_i1,c86092_g1_i1,c109323_g1_i1,c143241_g1_i2,c314311_g1_i1,c118780_g1_i1,c103160_g1_i1,c212427_g1_i1,c133404_g1_i1,c128763_g1_i1,c103645_g1_i1,c1…	c142806_g6_i1,	1.51664	0.0178438	0.400211
GO:0006414	translational elongation	biological_process	8	8	0	651	140	17095	c125544_g1_i1,c153118_g1_i7,c112593_g1_i1,c125544_g1_i2,c120998_g1_i1,c188767_g1_i1,c150972_g1_i1,c129613_g1_i1,	-	1.50055	0.197615	1
GO:0005525	GTP binding	molecular_function	28	25	3	651	490	17095	c61160_g1_i1,c172795_g1_i1,c125544_g1_i1,c50251_g1_i1,c148088_g2_i5,c148088_g2_i2,c153118_g1_i7,c314829_g1_i1,c141289_g1_i1,c140448_g3_i2,c125544_g1_i2,c100201_g1_i1,c144943_g3_i1,c213219_g1_i1,c29560_g1_i1,c26670_g1_i1,c188767_g1_i1,c139739_g3_i1,c114767_g1_i1,c150972_g1_i1,c108541_g1_i1,c286179_g1_i1,c119839_g1_i1,c129613_g1_i1,c188981_g1_i1,	c147986_g1_i1,c165475_g1_i1,c217117_g1_i1,	1.50055	0.0361084	0.647888
GO:0005506	iron ion binding	molecular_function	9	9	0	651	158	17095	c84299_g1_i1,c4975_g1_i1,c275771_g1_i1,c313102_g1_i1,c103973_g1_i1,c259946_g1_i1,c26649_g1_i1,c245273_g1_i1,c140954_g1_i1,	-	1.4958	0.183293	1
GO:0008233	peptidase activity	molecular_function	25	24	1	651	467	17095	c120309_g1_i1,c123706_g1_i1,c89636_g1_i1,c126964_g1_i1,c67195_g1_i1,c90789_g1_i1,c131587_g1_i1,c55763_g1_i1,c127908_g1_i1,c133719_g1_i1,c128932_g1_i1,c121654_g1_i1,c148367_g2_i7,c111006_g1_i1,c6483_g1_i1,c125864_g1_i1,c148367_g2_i6,c98833_g1_i1,c49501_g1_i1,c115580_g1_i1,c308363_g1_i1,c22361_g1_i1,c133973_g1_i2,c115748_g1_i1,	c45428_g1_i1,	1.40576	0.0870888	1
GO:0006184	obsolete GTP catabolic process	biological_process	13	11	2	651	245	17095	c125544_g1_i1,c148088_g2_i5,c148088_g2_i2,c153118_g1_i7,c140448_g3_i2,c125544_g1_i2,c188767_g1_i1,c139739_g3_i1,c150972_g1_i1,c286179_g1_i1,c129613_g1_i1,	c147986_g1_i1,c217117_g1_i1,	1.39337	0.195803	1
GO:0004222	metalloendopeptidase activity	molecular_function	6	6	0	651	114	17095	c67195_g1_i1,c90789_g1_i1,c131587_g1_i1,c128932_g1_i1,c121654_g1_i1,c103160_g1_i1,	-	1.38208	0.314981	1
GO:0004386	helicase activity	molecular_function	9	9	0	651	173	17095	c30578_g1_i1,c189812_g1_i1,c7872_g1_i1,c151281_g4_i1,c151281_g2_i1,c279678_g1_i1,c151281_g2_i3,c60053_g1_i2,c312509_g1_i1,	-	1.36611	0.275332	1
GO:0006629	lipid metabolic process	biological_process	7	7	0	651	135	17095	c91532_g1_i1,c103833_g1_i1,c213310_g1_i1,c137284_g2_i1,c125864_g1_i1,c289743_g1_i1,c101096_g1_i2,	-	1.36161	0.312994	1
GO:0017111	nucleoside-triphosphatase activity	molecular_function	18	16	2	651	352	17095	c124897_g1_i1,c132325_g1_i5,c29012_g1_i1,c80053_g1_i1,c143303_g1_i2,c117578_g1_i1,c132325_g1_i4,c88377_g1_i1,c60053_g1_i2,c179441_g1_i1,c109671_g1_i1,c312509_g1_i1,c125864_g1_i1,c186729_g1_i1,c124897_g2_i1,c46106_g1_i1,	c296590_g1_i1,c211790_g1_i1,	1.34282	0.185804	1
GO:0032259	methylation	biological_process	9	8	1	651	176	17095	c247670_g1_i1,c243255_g1_i1,c109592_g1_i1,c99908_g1_i1,c282070_g1_i1,c278582_g1_i1,c81450_g1_i1,c52208_g1_i1,	c144327_g1_i12,	1.34282	0.296212	1
GO:0003746	translation elongation factor activity	molecular_function	6	6	0	651	120	17095	c125544_g1_i1,c153118_g1_i7,c125544_g1_i2,c188767_g1_i1,c150972_g1_i1,c129613_g1_i1,	-	1.31298	0.372832	1
GO:0015031	protein transport	biological_process	9	7	2	651	183	17095	c159890_g1_i1,c127294_g1_i3,c227258_g1_i1,c127294_g1_i2,c170502_g1_i1,c119839_g1_i1,c159826_g1_i1,	c165475_g1_i1,c314331_g1_i1,	1.29146	0.347922	1
GO:0016491	oxidoreductase activity	molecular_function	41	40	1	651	854	17095	c84299_g1_i1,c138326_g2_i2,c101087_g1_i1,c48329_g1_i1,c276667_g1_i1,c4975_g1_i1,c161328_g1_i1,c275771_g1_i1,c237654_g1_i1,c278371_g1_i1,c313102_g1_i1,c10767_g1_i1,c321677_g1_i1,c124716_g2_i1,c288794_g1_i1,c135584_g1_i1,c99822_g1_i1,c165263_g1_i1,c103973_g1_i1,c147676_g3_i1,c86630_g1_i1,c121142_g1_i1,c245026_g1_i1,c117556_g1_i1,c80985_g1_i1,c101499_g1_i1,c135904_g2_i2,c132702_g1_i3,c129558_g1_i1,c…	c215917_g1_i1,	1.26071	0.133137	1
GO:0003824	catalytic activity	molecular_function	48	47	1	651	1030	17095	c57500_g1_i1,c11132_g1_i1,c147228_g1_i3,c58844_g1_i1,c101170_g1_i1,c61279_g1_i1,c150942_g1_i1,c96573_g1_i1,c137310_g1_i1,c155670_g1_i1,c312667_g1_i1,c127086_g1_i1,c124614_g1_i1,c275771_g1_i1,c122536_g1_i1,c55763_g1_i1,c127908_g1_i1,c108609_g1_i1,c99418_g1_i1,c319326_g1_i1,c310570_g1_i1,c160344_g1_i1,c115121_g1_i1,c258400_g1_i1,c223692_g1_i1,c91194_g1_i1,c187545_g1_i1,c185853_g1_i1,c102455_g1_i1,c…	c215917_g1_i1,	1.22375	0.155451	1
GO:0007018	microtubule-based movement	biological_process	13	11	2	651	283	17095	c307949_g1_i1,c12461_g1_i1,c29012_g1_i1,c80053_g1_i1,c190647_g1_i1,c88377_g1_i1,c179441_g1_i1,c284232_g1_i1,c186729_g1_i1,c215455_g1_i1,c46106_g1_i1,	c296590_g1_i1,c245020_g1_i1,	1.20627	0.410994	1
GO:0003777	microtubule motor activity	molecular_function	14	12	2	651	307	17095	c307949_g1_i1,c12461_g1_i1,c105232_g1_i1,c29012_g1_i1,c80053_g1_i1,c190647_g1_i1,c88377_g1_i1,c179441_g1_i1,c284232_g1_i1,c186729_g1_i1,c215455_g1_i1,c46106_g1_i1,	c296590_g1_i1,c245020_g1_i1,	1.19751	0.415309	1
GO:0016567	protein ubiquitination	biological_process	5	4	1	651	110	17095	c125128_g1_i1,c26506_g1_i1,c248330_g1_i1,c52164_g1_i1,	c267830_g1_i1,	1.19362	0.50722	1
GO:0008168	methyltransferase activity	molecular_function	7	6	1	651	156	17095	c247670_g1_i1,c243255_g1_i1,c109592_g1_i1,c99908_g1_i1,c282070_g1_i1,c278582_g1_i1,	c144327_g1_i12,	1.17832	0.51136	1
GO:0004842	ubiquitin-protein transferase activity	molecular_function	5	4	1	651	113	17095	c125128_g1_i1,c26506_g1_i1,c248330_g1_i1,c52164_g1_i1,	c267830_g1_i1,	1.16193	0.544478	1
GO:0016874	ligase activity	molecular_function	11	9	2	651	249	17095	c327734_g1_i1,c123777_g1_i1,c181445_g1_i1,c248330_g1_i1,c105838_g1_i1,c97499_g1_i1,c92252_g1_i1,c114141_g2_i1,c52164_g1_i1,	c312190_g1_i1,c211133_g1_i1,	1.16006	0.506207	1
GO:0016740	transferase activity	molecular_function	36	35	1	651	815	17095	c243771_g1_i1,c113204_g1_i1,c113308_g1_i1,c290188_g1_i1,c150942_g1_i1,c247670_g1_i1,c85322_g1_i1,c127086_g1_i1,c245219_g1_i1,c108609_g1_i1,c121596_g1_i1,c213310_g1_i1,c216375_g1_i1,c36246_g1_i1,c28391_g1_i1,c328916_g1_i1,c188756_g1_i1,c134582_g1_i4,c99908_g1_i1,c223692_g1_i1,c129996_g1_i1,c156502_g1_i1,c281229_g1_i1,c133872_g1_i1,c317305_g1_i1,c119883_g1_i1,c103900_g1_i1,c48514_g1_i1,c165718_g1_i…	c160447_g1_i1,	1.15993	0.337431	1
GO:0055114	oxidation-reduction process	biological_process	51	49	2	651	1167	17095	c84299_g1_i1,c138326_g2_i2,c101087_g1_i1,c48329_g1_i1,c140218_g1_i1,c276667_g1_i1,c51956_g1_i1,c312667_g1_i1,c4975_g1_i1,c103833_g1_i1,c161328_g1_i1,c275771_g1_i1,c237654_g1_i1,c115499_g1_i1,c98905_g1_i1,c278371_g1_i1,c283531_g1_i1,c313102_g1_i1,c10767_g1_i1,c321677_g1_i1,c124716_g2_i1,c288794_g1_i1,c29107_g1_i1,c135584_g1_i1,c99822_g1_i1,c165263_g1_i1,c103973_g1_i1,c147676_g3_i1,c86630_g1_i1,c12…	c151606_g1_i4,c215917_g1_i1,	1.14759	0.301782	1
GO:0006508	proteolysis	biological_process	39	37	2	651	896	17095	c120309_g1_i1,c67325_g1_i1,c123706_g1_i1,c89636_g1_i1,c126964_g1_i1,c67195_g1_i1,c90789_g1_i1,c131587_g1_i1,c55763_g1_i1,c127908_g1_i1,c131161_g1_i1,c133719_g1_i1,c146243_g2_i2,c128932_g1_i1,c146965_g1_i3,c121654_g1_i1,c220850_g1_i1,c61550_g1_i1,c117320_g1_i1,c148367_g2_i7,c111006_g1_i1,c117234_g1_i1,c103160_g1_i1,c6483_g1_i1,c125864_g1_i1,c148367_g2_i6,c98833_g1_i1,c146965_g1_i6,c49501_g1_i1,c14…	c45428_g1_i1,c75017_g1_i1,	1.143	0.366171	1
GO:0030286	dynein complex	cellular_component	7	6	1	651	163	17095	c12461_g1_i1,c29012_g1_i1,c80053_g1_i1,c88377_g1_i1,c186729_g1_i1,c46106_g1_i1,	c296590_g1_i1,	1.12771	0.584811	1
GO:0005975	carbohydrate metabolic process	biological_process	12	11	1	651	280	17095	c113204_g1_i1,c86530_g1_i2,c61279_g1_i1,c137310_g1_i1,c312667_g1_i1,c122536_g1_i1,c255535_g1_i1,c188756_g1_i1,c8250_g1_i1,c136708_g1_i1,c185839_g1_i1,	c336074_g1_i1,	1.12541	0.56319	1
GO:0008152	metabolic process	biological_process	96	89	7	651	2348	17095	c243771_g1_i1,c30578_g1_i1,c327734_g1_i1,c189812_g1_i1,c307949_g1_i1,c11132_g1_i1,c101087_g1_i1,c72231_g1_i1,c7872_g1_i1,c86530_g1_i2,c147228_g1_i3,c151281_g4_i1,c12461_g1_i1,c124897_g1_i1,c132325_g1_i5,c101170_g1_i1,c54945_g1_i1,c29012_g1_i1,c138129_g1_i1,c121977_g1_i1,c155670_g1_i1,c80053_g1_i1,c85322_g1_i1,c190647_g1_i1,c178785_g1_i1,c310591_g1_i1,c42136_g1_i1,c142763_g1_i1,c237654_g1_i1,c1814…	c312190_g1_i1,c296590_g1_i1,c151606_g1_i4,c245020_g1_i1,c160447_g1_i1,c211133_g1_i1,c211790_g1_i1,	1.07365	0.459261	1
GO:0007264	small GTPase mediated signal transduction	biological_process	8	7	1	651	204	17095	c61160_g1_i1,c50251_g1_i1,c100201_g1_i1,c213219_g1_i1,c29560_g1_i1,c108541_g1_i1,c119839_g1_i1,	c165475_g1_i1,	1.02979	0.761939	1
GO:0008026	ATP-dependent helicase activity	molecular_function	4	4	0	651	104	17095	c7872_g1_i1,c151281_g2_i1,c151281_g2_i3,c312509_g1_i1,	-	1.00998	0.74172	1
