# Supplementary material for: The transcriptome sequencing and functional analysis of eyestalk ganglions in Chinese mitten crab (Eriocheir sinensis) treated with different photoperiods
Source: PLoS One. 2019 Jan 15;14(1):e0210414. doi: 10.1371/journal.pone.0210414 (PMC6333377; doi:10.1371/journal.pone.0210414)
Supplement: S2 Fig — (ZIP) [file pone.0210414.s002.zip]

Archive with 1 entries (1 files):
- S2 Fig.xls
