# Supplementary material for: The transcriptome sequencing and functional analysis of eyestalk ganglions in Chinese mitten crab (Eriocheir sinensis) treated with different photoperiods
Source: PLoS One. 2019 Jan 15;14(1):e0210414. doi: 10.1371/journal.pone.0210414 (PMC6333377; doi:10.1371/journal.pone.0210414)
Supplement: S2 Fig — (ZIP) [file pone.0210414.s002.zip › S2 Fig.xls]

GO_ID	GO_term	TYPE	diff_gene_in_this_GO	UP_GENE	DOWN_GENE	all_diff_gene_in_all_GO	all_gene_in_this_GO	all_gene_in_all_GO	gene_UP_list	gene_DOWN_list	rich_factor	Pvalue	Qvalue
GO:0042302	structural constituent of cuticle	molecular_function	4	0	4	306	37	17095	-	c103394_g1_i1,c65971_g1_i1,c121353_g1_i2,c113337_g1_i2,	6.03956898074545	0.00166416756840532	0.221334286597907
GO:0070469	respiratory chain	cellular_component	6	0	6	306	68	17095	-	c154654_g1_i1,c155567_g1_i1,c324686_g1_i1,c193374_g1_i1,c317803_g1_i1,c75606_g1_i1,	4.92935409457901	0.000725958110565497	0.289657286115633
GO:0003899	DNA-directed RNA polymerase activity	molecular_function	6	1	5	306	79	17095	c24077_g1_i1,	c135611_g1_i1,c142488_g2_i1,c135611_g1_i2,c47186_g1_i1,c320316_g1_i1,	4.24298833457434	0.00166277412343748	0.331723437625778
GO:0006471	protein ADP-ribosylation	biological_process	4	3	1	306	55	17095	c105232_g1_i1,c165728_g1_i1,c36246_g1_i1,	c176198_g1_i1,	4.06298276886512	0.00823659783619632	0.547733756107055
GO:0005743	mitochondrial inner membrane	cellular_component	6	0	6	306	90	17095	-	c155567_g1_i1,c324686_g1_i1,c280141_g1_i1,c193374_g1_i1,c317803_g1_i1,c99563_g1_i3,	3.7244008714597	0.0033654180731847	0.268560362240139
GO:0004129	cytochrome-c oxidase activity	molecular_function	4	0	4	306	64	17095	-	c155567_g1_i1,c324686_g1_i1,c193374_g1_i1,c317803_g1_i1,	3.49162581699346	0.0148946259970599	0.660328419202988
GO:0005506	iron ion binding	molecular_function	9	5	4	306	158	17095	c275771_g1_i1,c313102_g1_i1,c259946_g1_i1,c26649_g1_i1,c245273_g1_i1,	c214947_g1_i1,c193374_g1_i1,c317803_g1_i1,c75606_g1_i1,	3.18224125093075	0.00171710097257329	0.171280822014186
GO:1902600	hydrogen ion transmembrane transport	biological_process	5	1	4	306	88	17095	c158838_g1_i1,	c155567_g1_i1,c324686_g1_i1,c193374_g1_i1,c317803_g1_i1,	3.17420528817588	0.0129126033391155	0.736018390329585
GO:0015935	small ribosomal subunit	cellular_component	4	1	3	306	71	17095	c35846_g1_i1,	c313628_g1_i1,c296029_g1_i1,c192290_g1_i1,	3.14738101813495	0.0221534371713226	0.803565584668884
GO:0005198	structural molecule activity	molecular_function	4	4	0	306	78	17095	c184723_g1_i1,c129236_g1_i1,c16534_g2_i1,c254819_g1_i1,	-	2.86492374727669	0.031512109332823	0.967179355676646
GO:0019829	cation-transporting ATPase activity	molecular_function	4	1	3	306	86	17095	c74282_g1_i1,	c253099_g1_i1,c275457_g1_i1,c152654_g1_i13,	2.5984192126463	0.0450592610246631	1
GO:0009055	electron carrier activity	molecular_function	4	0	4	306	92	17095	-	c154654_g1_i1,c193374_g1_i1,c317803_g1_i1,c75606_g1_i1,	2.42895709008241	0.057368827154925	1
GO:0005739	mitochondrion	cellular_component	7	0	7	306	175	17095	-	c154654_g1_i1,c155567_g1_i1,c324686_g1_i1,c280141_g1_i1,c193374_g1_i1,c317803_g1_i1,c75606_g1_i1,	2.23464052287582	0.0327938658226208	0.934625175944693
GO:0004386	helicase activity	molecular_function	6	4	2	306	173	17095	c189812_g1_i1,c7872_g1_i1,c279678_g1_i1,c312509_g1_i1,	c109153_g1_i1,c287314_g1_i1,	1.93754958630851	0.082133421892092	1
GO:0020037	heme binding	molecular_function	7	3	4	306	202	17095	c122118_g1_i1,c259946_g1_i1,c245273_g1_i1,	c214947_g1_i1,c193374_g1_i1,c317803_g1_i1,c75606_g1_i1,	1.93595094803598	0.0671221144648017	1
GO:0030529	intracellular ribonucleoprotein complex	cellular_component	13	2	11	306	394	17095	c35846_g1_i1,c184242_g1_i1,	c90059_g1_i1,c182803_g1_i1,c259984_g1_i1,c250051_g1_i1,c284519_g1_i1,c147050_g1_i6,c313628_g1_i1,c296029_g1_i1,c192290_g1_i1,c267197_g1_i1,c190557_g1_i1,	1.84329484754985	0.0292931995597081	0.973998885360293
GO:0005840	ribosome	cellular_component	22	1	21	306	717	17095	c35846_g1_i1,	c137467_g4_i1,c90059_g1_i1,c245913_g1_i1,c14992_g1_i1,c257344_g1_i1,c182803_g1_i1,c259984_g1_i1,c250051_g1_i1,c284519_g1_i1,c14838_g1_i1,c279881_g1_i1,c313628_g1_i1,c296029_g1_i1,c212027_g1_i1,c260514_g1_i1,c307489_g1_i1,c192290_g1_i1,c161718_g1_i1,c328862_g1_i1,c267197_g1_i1,c190557_g1_i1,	1.71415939690614	0.0143972948476741	0.718065080527745
GO:0003735	structural constituent of ribosome	molecular_function	20	1	19	306	658	17095	c35846_g1_i1,	c137467_g4_i1,c90059_g1_i1,c245913_g1_i1,c14992_g1_i1,c257344_g1_i1,c182803_g1_i1,c259984_g1_i1,c250051_g1_i1,c284519_g1_i1,c14838_g1_i1,c279881_g1_i1,c313628_g1_i1,c296029_g1_i1,c260514_g1_i1,c307489_g1_i1,c192290_g1_i1,c161718_g1_i1,c328862_g1_i1,c267197_g1_i1,	1.69805510856825	0.0207570163894051	0.828204953937262
GO:0090305	nucleic acid phosphodiester bond hydrolysis	biological_process	5	5	0	306	171	17095	c137333_g5_i2,c57500_g1_i1,c154234_g1_i2,c147917_g1_i5,c140623_g1_i1,	-	1.63350915414899	0.187745562940125	1
GO:0006812	cation transport	biological_process	5	2	3	306	175	17095	c74282_g1_i1,c158838_g1_i1,	c253099_g1_i1,c275457_g1_i1,c152654_g1_i13,	1.59617180205416	0.203290808293378	1
GO:0003924	GTPase activity	molecular_function	6	1	5	306	213	17095	c188767_g1_i1,	c207886_g1_i1,c105509_g1_i1,c216717_g1_i1,c134970_g1_i2,c86929_g1_i1,	1.57369050906748	0.191216568418605	1
GO:0006412	translation	biological_process	21	1	20	306	746	17095	c35846_g1_i1,	c137467_g4_i1,c90059_g1_i1,c245913_g1_i1,c14992_g1_i1,c257344_g1_i1,c182803_g1_i1,c259984_g1_i1,c250051_g1_i1,c284519_g1_i1,c14838_g1_i1,c279881_g1_i1,c313628_g1_i1,c296029_g1_i1,c260514_g1_i1,c307489_g1_i1,c315314_g1_i1,c192290_g1_i1,c161718_g1_i1,c328862_g1_i1,c267197_g1_i1,	1.57263575671556	0.0391224338536978	1
GO:0016491	oxidoreductase activity	molecular_function	22	10	12	306	854	17095	c275771_g1_i1,c237654_g1_i1,c313102_g1_i1,c288794_g1_i1,c165263_g1_i1,c245026_g1_i1,c259946_g1_i1,c26649_g1_i1,c245273_g1_i1,c179282_g1_i1,	c263619_g1_i1,c188124_g1_i1,c154654_g1_i1,c324686_g1_i1,c214947_g1_i1,c34660_g1_i1,c193374_g1_i1,c257103_g1_i1,c317803_g1_i1,c278032_g1_i1,c285843_g1_i1,c224812_g1_i1,	1.43917129693407	0.0815872790306758	1
GO:0006351	transcription, DNA-templated	biological_process	7	2	5	306	274	17095	c170502_g1_i1,c24077_g1_i1,	c135611_g1_i1,c142488_g2_i1,c135611_g1_i2,c47186_g1_i1,c320316_g1_i1,	1.42723391059587	0.254522558624956	1
GO:0006184	obsolete GTP catabolic process	biological_process	6	1	5	306	245	17095	c188767_g1_i1,	c207886_g1_i1,c105509_g1_i1,c216717_g1_i1,c134970_g1_i2,c86929_g1_i1,	1.36814725890356	0.317041698868035	1
GO:0005622	intracellular	cellular_component	20	4	16	306	858	17095	c57500_g1_i1,c35846_g1_i1,c108203_g1_i1,c188767_g1_i1,	c137467_g4_i1,c90059_g1_i1,c245913_g1_i1,c14992_g1_i1,c257344_g1_i1,c182803_g1_i1,c250051_g1_i1,c284519_g1_i1,c279881_g1_i1,c296029_g1_i1,c260514_g1_i1,c307489_g1_i1,c161718_g1_i1,c328862_g1_i1,c267197_g1_i1,c190557_g1_i1,	1.30223806694395	0.203239841663627	1
GO:0055114	oxidation-reduction process	biological_process	27	11	16	306	1167	17095	c275771_g1_i1,c237654_g1_i1,c283531_g1_i1,c313102_g1_i1,c288794_g1_i1,c165263_g1_i1,c245026_g1_i1,c259946_g1_i1,c26649_g1_i1,c245273_g1_i1,c179282_g1_i1,	c263619_g1_i1,c188124_g1_i1,c154654_g1_i1,c155567_g1_i1,c327751_g1_i1,c324686_g1_i1,c214947_g1_i1,c34660_g1_i1,c193374_g1_i1,c257103_g1_i1,c317803_g1_i1,c278032_g1_i1,c160347_g1_i1,c285843_g1_i1,c224812_g1_i1,c75606_g1_i1,	1.2925298654166	0.162369167153228	1
GO:0003777	microtubule motor activity	molecular_function	7	5	2	306	307	17095	c307949_g1_i1,c105232_g1_i1,c179441_g1_i1,c186729_g1_i1,c215455_g1_i1,	c312028_g1_i1,c202289_g1_i1,	1.27381788763279	0.387541937539647	1
GO:0016740	transferase activity	molecular_function	18	11	7	306	815	17095	c243771_g1_i1,c113308_g1_i1,c216375_g1_i1,c36246_g1_i1,c328916_g1_i1,c188756_g1_i1,c223692_g1_i1,c156502_g1_i1,c281229_g1_i1,c24077_g1_i1,c190001_g1_i1,	c254389_g1_i1,c235827_g1_i1,c34660_g1_i1,c214444_g1_i1,c290227_g1_i1,c198017_g1_i1,c233407_g1_i1,	1.23385059545291	0.311603666197853	1
GO:0008234	cysteine-type peptidase activity	molecular_function	4	0	4	306	186	17095	-	c192035_g1_i1,c230856_g1_i1,c21705_g1_i1,c227956_g1_i1,	1.20141963595474	0.494253250852834	1
GO:0003677	DNA binding	molecular_function	19	9	10	306	889	17095	c147664_g1_i1,c286502_g1_i1,c200800_g1_i1,c279678_g1_i1,c154234_g1_i2,c258400_g1_i1,c150276_g4_i4,c289916_g1_i1,c24077_g1_i1,	c229096_g1_i1,c149906_g1_i1,c135611_g1_i1,c132167_g1_i2,c142488_g2_i1,c135611_g1_i2,c47186_g1_i1,c320316_g1_i1,c1418_g1_i1,c287314_g1_i1,	1.19398678106413	0.369660064365809	1
GO:0007018	microtubule-based movement	biological_process	6	4	2	306	283	17095	c307949_g1_i1,c179441_g1_i1,c186729_g1_i1,c215455_g1_i1,	c312028_g1_i1,c202289_g1_i1,	1.18443843968683	0.502674421325771	1
GO:0006886	intracellular protein transport	biological_process	4	3	1	306	189	17095	c149298_g1_i4,c16534_g2_i1,c254819_g1_i1,	c63960_g1_i1,	1.18234948300308	0.51396170357083	1
GO:0005576	extracellular region	cellular_component	6	5	1	306	286	17095	c295770_g1_i1,c147942_g1_i2,c127357_g1_i3,c212427_g1_i1,c147942_g1_i4,	c48851_g1_i1,	1.17201426024955	0.51858607858768	1
GO:0035556	intracellular signal transduction	biological_process	4	2	2	306	202	17095	c309801_g1_i1,c185863_g1_i1,	c153563_g2_i6,c199139_g1_i1,	1.10625768459199	0.601263217398139	1
GO:0046983	protein dimerization activity	molecular_function	6	3	3	306	303	17095	c128711_g1_i5,c147877_g1_i12,c5102_g1_i1,	c108229_g1_i1,c118160_g1_i1,c47186_g1_i1,	1.10625768459199	0.611156746074087	1
GO:0016021	integral component of membrane	cellular_component	37	19	18	306	1959	17095	c144144_g1_i2,c153878_g2_i3,c312479_g1_i1,c309801_g1_i1,c85377_g2_i1,c144144_g1_i1,c216375_g1_i1,c43138_g1_i1,c201519_g1_i1,c150662_g2_i1,c113214_g1_i2,c249364_g1_i1,c37137_g1_i1,c197700_g1_i1,c150662_g2_i2,c74282_g1_i1,c158838_g1_i1,c26649_g1_i1,c311320_g1_i1,	c147204_g5_i2,c156368_g1_i1,c154654_g1_i1,c155567_g1_i1,c253099_g1_i1,c324686_g1_i1,c277033_g1_i1,c275457_g1_i1,c193374_g1_i1,c237904_g1_i1,c93935_g1_i1,c317803_g1_i1,c278032_g1_i1,c140734_g1_i1,c152654_g1_i13,c50918_g1_i1,c66181_g1_i1,c99563_g1_i3,	1.05515185485458	0.668381366097572	1
GO:0003824	catalytic activity	molecular_function	19	14	5	306	1030	17095	c57500_g1_i1,c275771_g1_i1,c55763_g1_i1,c319326_g1_i1,c310570_g1_i1,c160344_g1_i1,c258400_g1_i1,c223692_g1_i1,c187545_g1_i1,c185853_g1_i1,c282407_g1_i1,c293575_g1_i1,c184538_g1_i1,c214857_g1_i1,	c34660_g1_i1,c66385_g1_i1,c290227_g1_i1,c29693_g1_i1,c257103_g1_i1,	1.03053810520972	0.780564988886101	1
GO:0005525	GTP binding	molecular_function	9	4	5	306	490	17095	c172795_g1_i1,c314829_g1_i1,c188767_g1_i1,c188981_g1_i1,	c207886_g1_i1,c105509_g1_i1,c216717_g1_i1,c134970_g1_i2,c86929_g1_i1,	1.02611044417767	0.770081933505458	1
GO:0008152	metabolic process	biological_process	43	24	19	306	2348	17095	c243771_g1_i1,c189812_g1_i1,c307949_g1_i1,c7872_g1_i1,c153878_g2_i3,c178785_g1_i1,c310591_g1_i1,c237654_g1_i1,c181445_g1_i1,c319326_g1_i1,c310570_g1_i1,c160344_g1_i1,c179441_g1_i1,c156502_g1_i1,c187545_g1_i1,c214024_g1_i1,c312509_g1_i1,c282407_g1_i1,c186729_g1_i1,c215455_g1_i1,c293575_g1_i1,c182221_g1_i1,c214857_g1_i1,c179282_g1_i1,	c312028_g1_i1,c263619_g1_i1,c188124_g1_i1,c109153_g1_i1,c207886_g1_i1,c235827_g1_i1,c202289_g1_i1,c34660_g1_i1,c225219_g1_i1,c66385_g1_i1,c214444_g1_i1,c275457_g1_i1,c310628_g1_i1,c29693_g1_i1,c233407_g1_i1,c160300_g1_i1,c199502_g1_i1,c152654_g1_i13,c287314_g1_i1,	1.02309989867611	0.804812503631276	1
GO:0005509	calcium ion binding	molecular_function	11	6	5	306	606	17095	c310570_g1_i1,c43138_g1_i1,c201519_g1_i1,c314311_g1_i1,c212427_g1_i1,c182221_g1_i1,	c29869_g1_i1,c230161_g1_i1,c217008_g1_i1,c267502_g1_i1,c313995_g1_i1,	1.01406954420932	0.809588174818507	1
