# Supplementary material for: The transcriptome sequencing and functional analysis of eyestalk ganglions in Chinese mitten crab (Eriocheir sinensis) treated with different photoperiods
Source: PLoS One. 2019 Jan 15;14(1):e0210414. doi: 10.1371/journal.pone.0210414 (PMC6333377; doi:10.1371/journal.pone.0210414)
Supplement: S3 Fig — (ZIP) [file pone.0210414.s003.zip › S3 Fig.xls]

GO_ID	GO_term	TYPE	diff_gene_in_this_GO	UP_GENE	DOWN_GENE	all_diff_gene_in_all_GO	all_gene_in_this_GO	all_gene_in_all_GO	gene_UP_list	gene_DOWN_list	rich_factor	Pvalue	Qvalue
GO:0008146	sulfotransferase activity	molecular_function	4	1	3	550	21	17095	c121596_g1_i1,	c152428_g1_i2,c152428_g1_i7,c152428_g1_i1,	5.92034632034632	0.00223725274923791	0.0646317460890953
GO:0004197	cysteine-type endopeptidase activity	molecular_function	5	5	0	550	29	17095	c181005_g1_i1,c133719_g1_i1,c279419_g1_i1,c147103_g1_i3,c90329_g1_i1,	-	5.358934169279	0.00136667352700784	0.0546669410803137
GO:0005852	eukaryotic translation initiation factor 3 complex	cellular_component	4	4	0	550	24	17095	c79186_g1_i1,c126071_g1_i1,c129178_g1_i1,c131550_g1_i2,	-	5.18030303030303	0.00373765055836977	0.0925513471596324
GO:0015986	ATP synthesis coupled proton transport	biological_process	7	7	0	550	48	17095	c215423_g1_i1,c4596_g1_i1,c143303_g1_i2,c100886_g1_i1,c280141_g1_i1,c136076_g3_i2,c144911_g5_i1,	-	4.53276515151515	0.000665271026291416	0.0288284111392947
GO:0006094	gluconeogenesis	biological_process	4	4	0	550	28	17095	c141289_g1_i1,c102455_g1_i1,c144943_g3_i1,c26670_g1_i1,	-	4.44025974025974	0.00673830540137766	0.140156752348655
GO:0004298	threonine-type endopeptidase activity	molecular_function	6	5	1	550	43	17095	c123706_g1_i1,c97986_g1_i1,c308363_g1_i1,c115748_g1_i1,c222739_g1_i1,	c151091_g5_i4,	4.33699788583509	0.00176009541059967	0.0653749723937022
GO:0005839	proteasome core complex	cellular_component	6	5	1	550	43	17095	c123706_g1_i1,c97986_g1_i1,c308363_g1_i1,c115748_g1_i1,c222739_g1_i1,	c151091_g5_i4,	4.33699788583509	0.00176009541059967	0.0653749723937022
GO:0051603	proteolysis involved in cellular protein catabolic process	biological_process	6	5	1	550	43	17095	c123706_g1_i1,c97986_g1_i1,c308363_g1_i1,c115748_g1_i1,c222739_g1_i1,	c151091_g5_i4,	4.33699788583509	0.00176009541059967	0.0653749723937022
GO:0008483	transaminase activity	molecular_function	5	5	0	550	36	17095	c117070_g2_i1,c150942_g1_i1,c124614_g1_i1,c290227_g1_i1,c103900_g1_i1,	-	4.31691919191919	0.00366808612119596	0.0953702391510948
GO:0070469	respiratory chain	cellular_component	9	9	0	550	68	17095	c84299_g1_i1,c154654_g1_i1,c155567_g1_i1,c278371_g1_i1,c324686_g1_i1,c193374_g1_i1,c147676_g3_i1,c317803_g1_i1,c75606_g1_i1,	-	4.11377005347594	0.000314042708450192	0.0148456553085545
GO:0005783	endoplasmic reticulum	cellular_component	13	13	0	550	100	17095	c142763_g1_i1,c144237_g3_i1,c137222_g1_i2,c130771_g1_i1,c144237_g2_i1,c219554_g1_i1,c80267_g1_i1,c35290_g1_i1,c118745_g1_i1,c111313_g1_i1,c147197_g1_i2,c114502_g1_i1,c128879_g1_i1,	-	4.04063636363636	2.72813874671041e-05	0.00236438691381569
GO:0003743	translation initiation factor activity	molecular_function	10	10	0	550	79	17095	c150184_g2_i2,c151281_g2_i1,c79186_g1_i1,c70764_g1_i1,c315314_g1_i1,c126071_g1_i1,c129178_g1_i1,c120557_g1_i1,c131550_g1_i2,c102386_g1_i1,	-	3.93440736478711	0.000232110572917664	0.0150871872396482
GO:0006413	translational initiation	biological_process	10	10	0	550	79	17095	c150184_g2_i2,c151281_g2_i1,c79186_g1_i1,c70764_g1_i1,c315314_g1_i1,c126071_g1_i1,c129178_g1_i1,c120557_g1_i1,c131550_g1_i2,c102386_g1_i1,	-	3.93440736478711	0.000232110572917664	0.0150871872396482
GO:0004175	endopeptidase activity	molecular_function	5	4	1	550	40	17095	c123706_g1_i1,c308363_g1_i1,c115748_g1_i1,c222739_g1_i1,	c151091_g5_i4,	3.88522727272727	0.00589249365179001	0.127670695788784
GO:0005743	mitochondrial inner membrane	cellular_component	11	11	0	550	90	17095	c84299_g1_i1,c4596_g1_i1,c155567_g1_i1,c324686_g1_i1,c280141_g1_i1,c193374_g1_i1,c317803_g1_i1,c78402_g1_i1,c127031_g1_i1,c150872_g3_i3,c99563_g1_i3,	-	3.79888888888889	0.000168115599110969	0.0124885873625292
GO:0015078	hydrogen ion transmembrane transporter activity	molecular_function	4	4	0	550	36	17095	c4596_g1_i1,c280141_g1_i1,c136076_g3_i2,c144911_g5_i1,	-	3.45353535353535	0.0173328782502622	0.281659271566761
GO:0019843	rRNA binding	molecular_function	5	5	0	550	45	17095	c131083_g1_i1,c90059_g1_i1,c84440_g1_i1,c284519_g1_i1,c296029_g1_i1,	-	3.45353535353535	0.00993097458576494	0.178072647744751
GO:0003735	structural constituent of ribosome	molecular_function	72	72	0	550	658	17095	c120921_g1_i2,c127450_g1_i1,c117249_g1_i1,c128541_g1_i1,c117349_g1_i1,c137467_g4_i1,c131083_g1_i1,c90059_g1_i1,c245913_g1_i1,c121380_g2_i1,c86231_g1_i1,c14992_g1_i1,c145935_g1_i1,c257344_g1_i1,c112721_g2_i1,c117511_g2_i1,c112974_g2_i1,c113798_g2_i1,c84440_g1_i1,c182803_g1_i1,c259984_g1_i1,c102191_g1_i1,c250051_g1_i1,c125037_g1_i2,c121204_g1_i2,c284519_g1_i1,c86499_g1_i1,c14838_g1_i1,c279881_g1_i1…	-	3.40105001381597	1.73890123315191e-17	3.01409547079664e-15
GO:0004129	cytochrome-c oxidase activity	molecular_function	7	7	0	550	64	17095	c84299_g1_i1,c155567_g1_i1,c324686_g1_i1,c193374_g1_i1,c72764_g1_i1,c117168_g1_i1,c317803_g1_i1,	-	3.39957386363636	0.00361257618782458	0.0988705061930937
GO:0042302	structural constituent of cuticle	molecular_function	4	4	0	550	37	17095	c65971_g1_i1,c144515_g1_i1,c149325_g2_i1,c113337_g1_i2,	-	3.36019656019656	0.0191794717812164	0.302221979582804
GO:0006412	translation	biological_process	80	80	0	550	746	17095	c120921_g1_i2,c127450_g1_i1,c117249_g1_i1,c128541_g1_i1,c117349_g1_i1,c137467_g4_i1,c131083_g1_i1,c90059_g1_i1,c245913_g1_i1,c121380_g2_i1,c86231_g1_i1,c14992_g1_i1,c150184_g2_i2,c145935_g1_i1,c257344_g1_i1,c155332_g1_i1,c112721_g2_i1,c117511_g2_i1,c79186_g1_i1,c112974_g2_i1,c113798_g2_i1,c84440_g1_i1,c182803_g1_i1,c123777_g1_i1,c259984_g1_i1,c102191_g1_i1,c250051_g1_i1,c125037_g1_i2,c121204_g1_i…	-	3.33317085059712	9.53398321635566e-19	4.95767127250494e-16
GO:0005840	ribosome	cellular_component	76	76	0	550	717	17095	c120921_g1_i2,c127450_g1_i1,c117249_g1_i1,c128541_g1_i1,c117349_g1_i1,c137467_g4_i1,c131083_g1_i1,c90059_g1_i1,c245913_g1_i1,c121380_g2_i1,c86231_g1_i1,c14992_g1_i1,c145935_g1_i1,c257344_g1_i1,c112721_g2_i1,c117511_g2_i1,c112974_g2_i1,c99334_g1_i1,c113798_g2_i1,c84440_g1_i1,c182803_g1_i1,c259984_g1_i1,c102191_g1_i1,c250051_g1_i1,c125037_g1_i2,c139208_g1_i2,c121204_g1_i2,c284519_g1_i1,c86499_g1_i1…	-	3.29458602764042	1.20096024531707e-17	3.12249663782439e-15
GO:1902600	hydrogen ion transmembrane transport	biological_process	9	9	0	550	88	17095	c84299_g1_i1,c155567_g1_i1,c324686_g1_i1,c193374_g1_i1,c147676_g3_i1,c72764_g1_i1,c117168_g1_i1,c317803_g1_i1,c129558_g1_i1,	-	3.17882231404959	0.00199261666392019	0.0609506273669705
GO:0006633	fatty acid biosynthetic process	biological_process	4	4	0	550	40	17095	c35952_g1_i1,c103833_g1_i1,c220290_g1_i1,c101096_g1_i2,	-	3.10818181818182	0.0255200311827005	0.368622672639007
GO:0005739	mitochondrion	cellular_component	16	16	0	550	175	17095	c84299_g1_i1,c276667_g1_i1,c154654_g1_i1,c4596_g1_i1,c155567_g1_i1,c278371_g1_i1,c51671_g1_i1,c324686_g1_i1,c129996_g1_i1,c280141_g1_i1,c193374_g1_i1,c147676_g3_i1,c72764_g1_i1,c80985_g1_i1,c317803_g1_i1,c75606_g1_i1,	-	2.84176623376623	0.000247958387345672	0.0128938361419749
GO:0000502	proteasome complex	cellular_component	6	6	0	550	67	17095	c123706_g1_i1,c97986_g1_i1,c126646_g1_i1,c308363_g1_i1,c115748_g1_i1,c222739_g1_i1,	-	2.78344640434193	0.0166370327084874	0.279072806723014
GO:0015992	proton transport	biological_process	4	4	0	550	45	17095	c215423_g1_i1,c143303_g1_i2,c100886_g1_i1,c136076_g3_i2,	-	2.76282828282828	0.0389845273578703	0.519793698104938
GO:0006520	cellular amino acid metabolic process	biological_process	4	4	0	550	47	17095	c150942_g1_i1,c10767_g1_i1,c290227_g1_i1,c103900_g1_i1,	-	2.64526112185687	0.0454624694512208	0.562868669396067
GO:0030529	intracellular ribonucleoprotein complex	cellular_component	33	33	0	550	394	17095	c120921_g1_i2,c128541_g1_i1,c104318_g1_i3,c90059_g1_i1,c121380_g2_i1,c145935_g1_i1,c117511_g2_i1,c113798_g2_i1,c182803_g1_i1,c259984_g1_i1,c102191_g1_i1,c250051_g1_i1,c125037_g1_i2,c139208_g1_i2,c121204_g1_i2,c284519_g1_i1,c313628_g1_i1,c296029_g1_i1,c90527_g1_i1,c119829_g1_i2,c124359_g1_i1,c136013_g1_i1,c131242_g1_i2,c112593_g1_i1,c125037_g1_i1,c120998_g1_i1,c125580_g2_i1,c116921_g1_i1,c192290_g…	-	2.60329949238579	1.88503122658113e-06	0.000196043247564438
GO:0015934	large ribosomal subunit	cellular_component	4	4	0	550	48	17095	c121204_g1_i2,c14838_g1_i1,c131242_g1_i2,c161718_g1_i1,	-	2.59015151515151	0.0489469715384601	0.591916865116262
GO:0005622	intracellular	cellular_component	71	71	0	550	858	17095	c120921_g1_i2,c127450_g1_i1,c61160_g1_i1,c117249_g1_i1,c117349_g1_i1,c137467_g4_i1,c131083_g1_i1,c90059_g1_i1,c245913_g1_i1,c121380_g2_i1,c278605_g1_i1,c86231_g1_i1,c14992_g1_i1,c145935_g1_i1,c257344_g1_i1,c112721_g2_i1,c117511_g2_i1,c112974_g2_i1,c113798_g2_i1,c182803_g1_i1,c125544_g1_i1,c102191_g1_i1,c250051_g1_i1,c121204_g1_i2,c284519_g1_i1,c86499_g1_i1,c279881_g1_i1,c102981_g1_i1,c122138_g2_i…	-	2.57203856749311	9.39925511288866e-12	1.22190316467553e-09
GO:0044267	cellular protein metabolic process	biological_process	4	4	0	550	49	17095	c251470_g1_i1,c90845_g1_i1,c88293_g1_i1,c183355_g1_i1,	-	2.53729128014842	0.0525984434228613	0.621617967724725
GO:0050790	regulation of catalytic activity	biological_process	4	4	0	550	49	17095	c133719_g1_i1,c249786_g1_i1,c98210_g1_i1,c31088_g1_i1,	-	2.53729128014842	0.0525984434228613	0.621617967724725
GO:0051536	iron-sulfur cluster binding	molecular_function	5	5	0	550	63	17095	c307263_g1_i1,c51671_g1_i1,c147676_g3_i1,c129558_g1_i1,c234195_g1_i1,	-	2.46681096681097	0.0413091721069865	0.537019237390824
GO:0005856	cytoskeleton	cellular_component	11	11	0	550	144	17095	c150962_g1_i4,c47885_g1_i1,c150962_g1_i3,c49436_g1_i1,c148088_g2_i5,c148088_g2_i2,c140448_g3_i2,c134970_g1_i2,c139739_g3_i1,c150962_g1_i9,c86166_g1_i1,	-	2.37430555555556	0.00753239012719498	0.1506478025439
GO:0009055	electron carrier activity	molecular_function	7	7	0	550	92	17095	c84299_g1_i1,c154654_g1_i1,c278371_g1_i1,c193374_g1_i1,c317803_g1_i1,c234195_g1_i1,c75606_g1_i1,	-	2.3649209486166	0.0262578418978137	0.369029129374679
GO:0016788	hydrolase activity, acting on ester bonds	molecular_function	4	4	0	550	54	17095	c121977_g1_i1,c34660_g1_i1,c30573_g1_i1,c125864_g1_i1,	-	2.3023569023569	0.0734314970485869	0.795507884693024
GO:0030170	pyridoxal phosphate binding	molecular_function	8	8	0	550	109	17095	c117070_g2_i1,c113204_g1_i1,c150942_g1_i1,c124614_g1_i1,c290227_g1_i1,c78196_g1_i1,c29693_g1_i1,c103900_g1_i1,	-	2.28123436196831	0.0236777496945584	0.362130289446187
GO:0007017	microtubule-based process	biological_process	8	8	0	550	110	17095	c333436_g1_i1,c148088_g2_i5,c148088_g2_i2,c123932_g1_i1,c140448_g3_i2,c134970_g1_i2,c281188_g1_i1,c139739_g3_i1,	-	2.26049586776859	0.0249255508296187	0.37032246946862
GO:0016881	acid-amino acid ligase activity	molecular_function	6	4	2	550	83	17095	c327734_g1_i1,c34164_g1_i1,c114141_g2_i1,c252044_g1_i1,	c312190_g1_i1,c211133_g1_i1,	2.24687842278204	0.0451746340374407	0.572946578035833
GO:0042254	ribosome biogenesis	biological_process	5	5	0	550	70	17095	c104318_g1_i3,c139208_g1_i2,c315314_g1_i1,c257770_g1_i1,c190557_g1_i1,	-	2.22012987012987	0.0628620737178848	0.695495283687236
GO:0003924	GTPase activity	molecular_function	15	14	1	550	213	17095	c125544_g1_i1,c207886_g1_i1,c148088_g2_i5,c105509_g1_i1,c216717_g1_i1,c148088_g2_i2,c176108_g1_i1,c153118_g1_i7,c140448_g3_i2,c134970_g1_i2,c86929_g1_i1,c139739_g3_i1,c150972_g1_i1,c129613_g1_i1,	c217117_g1_i1,	2.18886043533931	0.00489295414538997	0.110623311113165
GO:0006457	protein folding	biological_process	14	14	0	550	203	17095	c142763_g1_i1,c144237_g3_i1,c66456_g1_i1,c133142_g1_i1,c137222_g1_i2,c144237_g2_i1,c251470_g1_i1,c90845_g1_i1,c88293_g1_i1,c147197_g1_i2,c89625_g1_i1,c183355_g1_i1,c137978_g1_i1,c128879_g1_i1,	-	2.1435736677116	0.00756293899961449	0.145656602955538
GO:0051082	unfolded protein binding	molecular_function	9	9	0	550	131	17095	c144237_g3_i1,c133142_g1_i1,c137222_g1_i2,c144237_g2_i1,c251470_g1_i1,c90845_g1_i1,c88293_g1_i1,c183355_g1_i1,c137978_g1_i1,	-	2.1353920888272	0.0266151107237054	0.36420677832439
GO:0006184	obsolete GTP catabolic process	biological_process	16	15	1	550	245	17095	c125544_g1_i1,c207886_g1_i1,c148088_g2_i5,c105509_g1_i1,c216717_g1_i1,c148088_g2_i2,c176108_g1_i1,c153118_g1_i7,c140448_g3_i2,c134970_g1_i2,c86929_g1_i1,c84136_g1_i1,c139739_g3_i1,c150972_g1_i1,c129613_g1_i1,	c217117_g1_i1,	2.02983302411874	0.00781479988951772	0.145131997948186
GO:0006096	glycolytic process	biological_process	4	4	0	550	63	17095	c137310_g1_i1,c133872_g1_i1,c102455_g1_i1,c86307_g1_i1,	-	1.97344877344877	0.122146357013094	1
GO:0045454	cell redox homeostasis	biological_process	6	6	0	550	97	17095	c78727_g1_i1,c142763_g1_i1,c195162_g1_i1,c112859_g1_i1,c147197_g1_i2,c128879_g1_i1,	-	1.92258669165886	0.0889263319678593	0.94370801272014
GO:0043234	protein complex	cellular_component	5	5	0	550	81	17095	c148088_g2_i5,c148088_g2_i2,c140448_g3_i2,c134970_g1_i2,c139739_g3_i1,	-	1.91863075196409	0.10949721715304	1
GO:0010951	negative regulation of endopeptidase activity	biological_process	5	5	0	550	82	17095	c152603_g2_i1,c102981_g1_i1,c308042_g1_i1,c72848_g1_i1,c111006_g1_i1,	-	1.89523281596452	0.114548238433311	1
GO:0051258	protein polymerization	biological_process	5	5	0	550	82	17095	c148088_g2_i5,c148088_g2_i2,c140448_g3_i2,c134970_g1_i2,c139739_g3_i1,	-	1.89523281596452	0.114548238433311	1
GO:0004190	aspartic-type endopeptidase activity	molecular_function	5	4	1	550	83	17095	c140577_g2_i2,c10717_g1_i1,c140577_g2_i1,c21613_g1_i2,	c173183_g1_i1,	1.8723986856517	0.119736611789468	1
GO:0005200	structural constituent of cytoskeleton	molecular_function	6	6	0	550	102	17095	c333436_g1_i1,c148088_g2_i5,c148088_g2_i2,c140448_g3_i2,c134970_g1_i2,c139739_g3_i1,	-	1.8283422459893	0.109482568567303	1
GO:0003746	translation elongation factor activity	molecular_function	7	7	0	550	120	17095	c155332_g1_i1,c125544_g1_i1,c153118_g1_i7,c86929_g1_i1,c22259_g1_i1,c150972_g1_i1,c129613_g1_i1,	-	1.81310606060606	0.0954545386380388	0.954545386380388
GO:0006414	translational elongation	biological_process	8	8	0	550	140	17095	c155332_g1_i1,c125544_g1_i1,c153118_g1_i7,c112593_g1_i1,c120998_g1_i1,c86929_g1_i1,c150972_g1_i1,c129613_g1_i1,	-	1.7761038961039	0.0892046630700079	0.927728495928082
GO:0015935	small ribosomal subunit	cellular_component	4	4	0	550	71	17095	c313628_g1_i1,c296029_g1_i1,c192290_g1_i1,c123585_g1_i2,	-	1.75108834827145	0.177646833204491	1
GO:0005737	cytoplasm	cellular_component	34	34	0	550	623	17095	c150962_g1_i4,c90059_g1_i1,c123706_g1_i1,c150184_g2_i2,c79186_g1_i1,c123777_g1_i1,c102191_g1_i1,c150962_g1_i3,c148088_g2_i5,c148088_g2_i2,c153118_g1_i7,c251470_g1_i1,c140448_g3_i2,c134970_g1_i2,c70764_g1_i1,c90845_g1_i1,c218602_g1_i1,c315314_g1_i1,c125864_g1_i1,c136425_g1_i3,c126071_g1_i1,c88293_g1_i1,c139739_g3_i1,c129178_g1_i1,c150962_g1_i9,c131550_g1_i2,c163802_g1_i1,c308363_g1_i1,c183355_g1_i…	-	1.69627900189698	0.00376084876292056	0.0888927889417587
GO:0016853	isomerase activity	molecular_function	6	6	0	550	110	17095	c142763_g1_i1,c66456_g1_i1,c102455_g1_i1,c147197_g1_i2,c89625_g1_i1,c128879_g1_i1,	-	1.69537190082645	0.148066016240083	1
GO:0008234	cysteine-type peptidase activity	molecular_function	10	10	0	550	186	17095	c4197_g1_i1,c192035_g1_i1,c133719_g1_i1,c76318_g1_i1,c148367_g2_i7,c147103_g1_i3,c148367_g2_i6,c21705_g1_i1,c49501_g1_i1,c227956_g1_i1,	-	1.67106549364614	0.0919157026806786	0.937179713606919
GO:0009058	biosynthetic process	biological_process	5	5	0	550	93	17095	c150942_g1_i1,c34660_g1_i1,c290227_g1_i1,c78196_g1_i1,c103900_g1_i1,	-	1.67106549364614	0.179154392825475	1
GO:0005525	GTP binding	molecular_function	26	24	2	550	490	17095	c61160_g1_i1,c125544_g1_i1,c333436_g1_i1,c207886_g1_i1,c148088_g2_i5,c105509_g1_i1,c216717_g1_i1,c148088_g2_i2,c176108_g1_i1,c153118_g1_i7,c141289_g1_i1,c140448_g3_i2,c134970_g1_i2,c100201_g1_i1,c86929_g1_i1,c144943_g3_i1,c29560_g1_i1,c84136_g1_i1,c26670_g1_i1,c139739_g3_i1,c114767_g1_i1,c150972_g1_i1,c119839_g1_i1,c129613_g1_i1,	c165475_g1_i1,c217117_g1_i1,	1.64923933209647	0.0144364048089814	0.25023101668901
GO:0006979	response to oxidative stress	biological_process	4	4	0	550	78	17095	c140218_g1_i1,c139017_g2_i2,c135904_g2_i2,c147056_g5_i1,	-	1.59393939393939	0.235187315653529	1
GO:0015031	protein transport	biological_process	9	7	2	550	183	17095	c63960_g1_i1,c127294_g1_i3,c98210_g1_i1,c19418_g1_i1,c98374_g1_i1,c119839_g1_i1,c91741_g1_i1,	c165475_g1_i1,c314331_g1_i1,	1.52861400894188	0.163484891309142	1
GO:0019829	cation-transporting ATPase activity	molecular_function	4	4	0	550	86	17095	c86156_g1_i1,c253099_g1_i1,c275457_g1_i1,c152654_g1_i13,	-	1.44566596194503	0.31020998345283	1
GO:0005509	calcium ion binding	molecular_function	28	28	0	550	606	17095	c66924_g1_i1,c29869_g1_i1,c76667_g1_i1,c283571_g1_i1,c115498_g1_i1,c140687_g1_i3,c123630_g2_i1,c144237_g3_i1,c137222_g1_i2,c144237_g2_i1,c89756_g1_i1,c114368_g1_i1,c131979_g1_i1,c86092_g1_i1,c109323_g1_i1,c143241_g1_i2,c230161_g1_i1,c103160_g1_i1,c133404_g1_i1,c267502_g1_i1,c128763_g1_i1,c211862_g1_i1,c131361_g1_i1,c199964_g1_i1,c124669_g1_i1,c65945_g1_i1,c114470_g1_i1,c313995_g1_i1,	-	1.43612361236124	0.0572044330025542	0.646658807854961
GO:0020037	heme binding	molecular_function	9	9	0	550	202	17095	c84299_g1_i1,c140218_g1_i1,c214947_g1_i1,c193374_g1_i1,c317803_g1_i1,c135904_g2_i2,c147056_g5_i1,c75606_g1_i1,c140954_g1_i1,	-	1.38483348334833	0.257367639756293	1
GO:0008233	peptidase activity	molecular_function	20	18	2	550	467	17095	c4197_g1_i1,c123706_g1_i1,c90789_g1_i1,c127908_g1_i1,c133719_g1_i1,c128932_g1_i1,c76318_g1_i1,c148367_g2_i7,c111006_g1_i1,c125864_g1_i1,c148367_g2_i6,c21705_g1_i1,c49501_g1_i1,c227956_g1_i1,c308363_g1_i1,c48851_g1_i1,c115748_g1_i1,c222739_g1_i1,	c45428_g1_i1,c173183_g1_i1,	1.33112711699435	0.177442070553586	1
GO:0006511	ubiquitin-dependent protein catabolic process	biological_process	5	5	0	550	119	17095	c278605_g1_i1,c219235_g1_i1,c21705_g1_i1,c308363_g1_i1,c115748_g1_i1,	-	1.30595874713522	0.392375698465115	1
GO:0055114	oxidation-reduction process	biological_process	47	45	2	550	1167	17095	c84299_g1_i1,c138326_g2_i2,c101087_g1_i1,c54573_g1_i1,c140218_g1_i1,c276667_g1_i1,c263619_g1_i1,c139017_g2_i2,c188124_g1_i1,c312667_g1_i1,c213463_g1_i1,c154654_g1_i1,c103833_g1_i1,c324998_g1_i1,c155567_g1_i1,c196812_g1_i1,c115499_g1_i1,c278371_g1_i1,c327751_g1_i1,c324686_g1_i1,c214947_g1_i1,c34660_g1_i1,c10767_g1_i1,c135584_g1_i1,c193374_g1_i1,c147676_g3_i1,c193572_g1_i1,c117556_g1_i1,c80985_g1_i…	c151606_g1_i4,c215917_g1_i1,	1.25179559087014	0.11989213048845	1
GO:0006508	proteolysis	biological_process	36	34	2	550	896	17095	c4197_g1_i1,c263413_g1_i1,c123706_g1_i1,c140577_g2_i2,c192035_g1_i1,c181005_g1_i1,c90789_g1_i1,c127908_g1_i1,c219001_g1_i1,c131161_g1_i1,c133719_g1_i1,c128932_g1_i1,c279419_g1_i1,c117320_g1_i1,c76318_g1_i1,c148367_g2_i7,c111006_g1_i1,c147103_g1_i3,c247615_g1_i1,c103160_g1_i1,c125864_g1_i1,c148367_g2_i6,c21705_g1_i1,c49501_g1_i1,c227956_g1_i1,c308363_g1_i1,c90329_g1_i1,c175689_g1_i1,c10717_g1_i1,c…	c45428_g1_i1,c173183_g1_i1,	1.24882305194805	0.169518210430303	1
GO:0016491	oxidoreductase activity	molecular_function	34	33	1	550	854	17095	c84299_g1_i1,c138326_g2_i2,c101087_g1_i1,c54573_g1_i1,c276667_g1_i1,c263619_g1_i1,c188124_g1_i1,c213463_g1_i1,c154654_g1_i1,c196812_g1_i1,c278371_g1_i1,c324686_g1_i1,c214947_g1_i1,c34660_g1_i1,c10767_g1_i1,c135584_g1_i1,c193374_g1_i1,c147676_g3_i1,c193572_g1_i1,c117556_g1_i1,c80985_g1_i1,c257103_g1_i1,c317803_g1_i1,c135904_g2_i2,c278032_g1_i1,c129558_g1_i1,c183467_g1_i1,c285843_g1_i1,c285119_g1_i…	c215917_g1_i1,	1.23744943581009	0.196230662282214	1
GO:0005975	carbohydrate metabolic process	biological_process	11	10	1	550	280	17095	c113204_g1_i1,c137310_g1_i1,c312667_g1_i1,c122536_g1_i1,c74878_g2_i1,c155793_g1_i1,c136708_g1_i1,c246455_g1_i1,c257051_g1_i1,c315563_g1_i1,	c336074_g1_i1,	1.22107142857143	0.407929857685805	1
GO:0005506	iron ion binding	molecular_function	6	6	0	550	158	17095	c84299_g1_i1,c214947_g1_i1,c193374_g1_i1,c317803_g1_i1,c75606_g1_i1,c140954_g1_i1,	-	1.18032220943613	0.513920203221108	1
GO:0005874	microtubule	cellular_component	8	8	0	550	218	17095	c130608_g2_i1,c333436_g1_i1,c148088_g2_i5,c148088_g2_i2,c88154_g1_i1,c140448_g3_i2,c134970_g1_i2,c139739_g3_i1,	-	1.14061718098415	0.557740695142041	1
GO:0016874	ligase activity	molecular_function	9	7	2	550	249	17095	c327734_g1_i1,c80551_g1_i1,c123777_g1_i1,c34164_g1_i1,c218602_g1_i1,c114141_g2_i1,c160300_g1_i1,	c312190_g1_i1,c211133_g1_i1,	1.12343921139102	0.581250079953353	1
GO:0000287	magnesium ion binding	molecular_function	4	4	0	550	114	17095	c253099_g1_i1,c136425_g1_i3,c163802_g1_i1,c114219_g1_i2,	-	1.09059011164274	0.627312691478782	1
GO:0032259	methylation	biological_process	6	5	1	550	176	17095	c247670_g1_i1,c109592_g1_i1,c59024_g1_i1,c81450_g1_i1,c52208_g1_i1,	c144327_g1_i12,	1.05960743801653	0.691061703101749	1
