# Supplementary material for: The transcriptome sequencing and functional analysis of eyestalk ganglions in Chinese mitten crab (Eriocheir sinensis) treated with different photoperiods
Source: PLoS One. 2019 Jan 15;14(1):e0210414. doi: 10.1371/journal.pone.0210414 (PMC6333377; doi:10.1371/journal.pone.0210414)
Supplement: S1 File — (ZIP) [file pone.0210414.s004.zip]

Archive with 15 entries (14 files):
- Supporting Information/
- Supporting Information/Fig. 2 Unigene COG annotation.xls
- Supporting Information/Fig. 3 Unigene GO annotation.xls
- Supporting Information/Fig. 1 Unigenes distribution.xls
- Supporting Information/Fig. 4 Unigene KEGG pathway annotation.xls
- Supporting Information/S1 Fig. GO annotation of DEGs in DD vs. CC.xls
- Supporting Information/unigene.counts.DD-X_vs_C-X.edgeR_KEGG_enrichment.xls
- Supporting Information/unigene.counts.DD-X_vs_C-X.edgeR_all.xls
- Supporting Information/S2 Fig. GO annotation of DEGs in DD vs. LL.xls
- Supporting Information/unigene.counts.DD-X_vs_LL-X.edgeR_KEGG_enrichment.xls
- Supporting Information/unigene.counts.DD-X_vs_LL-X.edgeR_all.xls
- Supporting Information/S3 Fig. GO annotation of DEGs in LL vs. CC.xls
- Supporting Information/unigene.counts.LL-X_vs_C-X.edgeR_KEGG_enrichment.xls
- Supporting Information/unigene.counts.LL-X_vs_C-X.edgeR_all.xls
- Supporting Information/unigene_expression.xls
