# Supplementary material for: The transcriptome sequencing and functional analysis of eyestalk ganglions in Chinese mitten crab (Eriocheir sinensis) treated with different photoperiods
Source: PLoS One. 2019 Jan 15;14(1):e0210414. doi: 10.1371/journal.pone.0210414 (PMC6333377; doi:10.1371/journal.pone.0210414)
Supplement: S1 File — (ZIP) [file pone.0210414.s004.zip › Supporting Information/Fig. 2 Unigene COG annotation.xls]

Unigene_id	Unigene_length	KOG_code	Desciptions	Subject_length	E_value	Score	Alignment_length	Number_PositiveScoring	Identity	Query_start	Query_end	Subject_start	Subject_end
c140109_g1_i3	1496	TR	gnl|CDD|39642 KOG4441, KOG4441, KOG4441, Proteins containing BTB/POZ and Kelch domains, involved in regulatory/signal transduction processes [Signal transduction mechanisms, General function prediction only].	571	1e-15	189	119	28	23.53	484	834	4	122
c140109_g1_i3	1496	TZ	gnl|CDD|38875 KOG3671, KOG3671, KOG3671, Actin regulatory protein (Wiskott-Aldrich syndrome protein) [Signal transduction mechanisms, Cytoskeleton].	569	9e-11	148	163	41	25.15	890	1378	330	471
c140109_g1_i3	1496	Z	gnl|CDD|39663 KOG4462, KOG4462, KOG4462, WASP-interacting protein VRP1/WIP, contains WH2 domain [Cytoskeleton].	437	1e-10	146	217	49	22.58	866	1495	131	325
c140109_g1_i3	1496	Z	gnl|CDD|37041 KOG1830, KOG1830, KOG1830, Wiskott Aldrich syndrome proteins [Cytoskeleton].	518	5e-08	125	210	46	21.90	887	1495	276	447
c140109_g1_i3	1496	A	gnl|CDD|39408 KOG4207, KOG4207, KOG4207, Predicted splicing factor, SR protein superfamily [RNA processing and modification].	256	8e-08	123	171	29	16.96	875	1384	94	247
c170138_g1_i1	322	TZ	gnl|CDD|38875 KOG3671, KOG3671, KOG3671, Actin regulatory protein (Wiskott-Aldrich syndrome protein) [Signal transduction mechanisms, Cytoskeleton].	569	1e-07	103	77	27	35.06	14	244	314	379
c170138_g1_i1	322	Z	gnl|CDD|39663 KOG4462, KOG4462, KOG4462, WASP-interacting protein VRP1/WIP, contains WH2 domain [Cytoskeleton].	437	4e-07	99	84	24	28.57	5	244	291	373
c557_g1_i1	630	GE	gnl|CDD|37786 KOG2575, KOG2575, KOG2575, Glucosyltransferase - Alg6p [Carbohydrate transport and metabolism, Amino acid transport and metabolism].	510	7e-08	115	162	41	25.31	567	97	351	505
c557_g1_i1	630	RT	gnl|CDD|35967 KOG0748, KOG0748, KOG0748, Predicted membrane proteins, contain hemolysin III domain [General function prediction only, Signal transduction mechanisms].	286	4e-07	109	140	30	21.43	620	237	62	198
c557_g1_i1	630	A	gnl|CDD|39875 KOG4676, KOG4676, KOG4676, Splicing factor, arginine/serine-rich [RNA processing and modification].	479	7e-07	109	193	37	19.17	25	597	282	468
c557_g1_i1	630	R	gnl|CDD|38473 KOG3263, KOG3263, KOG3263, Nucleic acid binding protein [General function prediction only].	196	1e-06	105	120	26	21.67	254	610	20	139
c557_g1_i1	630	A	gnl|CDD|35889 KOG0670, KOG0670, KOG0670, U4/U6-associated splicing factor PRP4 [RNA processing and modification].	752	2e-06	105	188	33	17.55	2	559	89	272
c142897_g1_i8	3891	O	gnl|CDD|38786 KOG3579, KOG3579, KOG3579, Predicted E3 ubiquitin ligase [Posttranslational modification, protein turnover, chaperones].	352	1e-53	517	276	109	39.49	1502	2311	103	352
c142897_g1_i8	3891	Z	gnl|CDD|39663 KOG4462, KOG4462, KOG4462, WASP-interacting protein VRP1/WIP, contains WH2 domain [Cytoskeleton].	437	2e-13	177	288	60	20.83	1500	2303	112	386
c142897_g1_i8	3891	TZ	gnl|CDD|38875 KOG3671, KOG3671, KOG3671, Actin regulatory protein (Wiskott-Aldrich syndrome protein) [Signal transduction mechanisms, Cytoskeleton].	569	2e-11	160	241	59	24.48	1446	2132	306	530
c142897_g1_i8	3891	U	gnl|CDD|37195 KOG1984, KOG1984, KOG1984, Vesicle coat complex COPII, subunit SFB3 [Intracellular trafficking, secretion, and vesicular transport].	1007	3e-08	133	229	50	21.83	1686	2333	19	246
c142897_g1_i8	3891	Z	gnl|CDD|37041 KOG1830, KOG1830, KOG1830, Wiskott Aldrich syndrome proteins [Cytoskeleton].	518	4e-08	132	197	38	19.29	1452	2042	277	450
c148620_g1_i3	756	B	gnl|CDD|39565 KOG4364, KOG4364, KOG4364, Chromatin assembly factor-I [Chromatin structure and dynamics].	811	2e-06	106	120	31	25.83	390	749	253	367
c226516_g1_i1	260	B	gnl|CDD|38677 KOG3467, KOG3467, KOG3467, Histone H4 [Chromatin structure and dynamics].	103	1e-32	272	78	57	73.08	27	260	5	80
c124690_g1_i1	2368	F	gnl|CDD|35792 KOG0572, KOG0572, KOG0572, Glutamine phosphoribosylpyrophosphate amidotransferase [Nucleotide transport and metabolism].	474	0.0	1600	508	271	53.35	41	1561	2	463
c124690_g1_i1	2368	M	gnl|CDD|36482 KOG1268, KOG1268, KOG1268, Glucosamine 6-phosphate synthetases, contain amidotransferase and phosphosugar isomerase domains [Cell wall/membrane/envelope biogenesis].	670	1e-08	134	121	33	27.27	116	460	26	144
c308849_g1_i1	447	PT	gnl|CDD|35721 KOG0500, KOG0500, KOG0500, Cyclic nucleotide-gated cation channel CNGA1-3 and related proteins [Inorganic ion transport and metabolism, Signal transduction mechanisms].	536	9e-48	384	160	62	38.75	3	446	72	228
c308849_g1_i1	447	PT	gnl|CDD|35720 KOG0499, KOG0499, KOG0499, Cyclic nucleotide-gated cation channel CNCG4 [Inorganic ion transport and metabolism, Signal transduction mechanisms].	815	2e-22	214	148	40	27.03	3	431	305	448
c308849_g1_i1	447	PT	gnl|CDD|35719 KOG0498, KOG0498, KOG0498, K+-channel ERG and related proteins, contain PAS/PAC sensor domain [Inorganic ion transport and metabolism, Signal transduction mechanisms].	727	9e-15	159	179	43	24.02	9	443	163	339
c61688_g1_i1	690	O	gnl|CDD|39601 KOG4400, KOG4400, KOG4400, E3 ubiquitin ligase interacting with arginine methyltransferase [Posttranslational modification, protein turnover, chaperones].	261	2e-21	216	144	41	28.47	663	232	84	215
c61688_g1_i1	690	J	gnl|CDD|38280 KOG3070, KOG3070, KOG3070, Predicted RNA-binding protein containing PIN domain and invovled in translation or RNA processing [Translation, ribosomal structure and biogenesis].	235	5e-08	117	110	26	23.64	588	286	126	235
c61688_g1_i1	690	S	gnl|CDD|39176 KOG3973, KOG3973, KOG3973, Uncharacterized conserved glycine-rich protein [Function unknown].	465	8e-07	108	110	30	27.27	615	286	338	447
c61688_g1_i1	690	J	gnl|CDD|38472 KOG3262, KOG3262, KOG3262, H/ACA small nucleolar RNP component GAR1 [Translation, ribosomal structure and biogenesis].	215	8e-07	108	48	23	47.92	588	445	4	45
c61688_g1_i1	690	M	gnl|CDD|39899 KOG4701, KOG4701, KOG4701, Chitinase [Cell wall/membrane/envelope biogenesis].	568	3e-06	105	146	31	21.23	163	600	303	445
c144037_g1_i1	3130	P	gnl|CDD|35722 KOG0501, KOG0501, KOG0501, K+-channel KCNQ [Inorganic ion transport and metabolism].	971	0.0	1474	701	275	39.23	832	2868	1	677
c144037_g1_i1	3130	PT	gnl|CDD|35719 KOG0498, KOG0498, KOG0498, K+-channel ERG and related proteins, contain PAS/PAC sensor domain [Inorganic ion transport and metabolism, Signal transduction mechanisms].	727	3e-135	1097	642	179	27.88	1330	3111	16	645
c144037_g1_i1	3130	PT	gnl|CDD|35721 KOG0500, KOG0500, KOG0500, Cyclic nucleotide-gated cation channel CNGA1-3 and related proteins [Inorganic ion transport and metabolism, Signal transduction mechanisms].	536	6e-55	506	434	114	26.27	1528	2805	2	423
c144037_g1_i1	3130	PT	gnl|CDD|35720 KOG0499, KOG0499, KOG0499, Cyclic nucleotide-gated cation channel CNCG4 [Inorganic ion transport and metabolism, Signal transduction mechanisms].	815	3e-24	266	446	97	21.75	1519	2817	231	645
c144037_g1_i1	3130	S	gnl|CDD|35542 KOG0321, KOG0321, KOG0321, WD40 repeat-containing protein L2DTL [Function unknown].	720	7e-06	112	394	63	15.99	839	1834	339	713
c224577_g1_i1	241	J	gnl|CDD|36701 KOG1488, KOG1488, KOG1488, Translational repressor Pumilio/PUF3 and related RNA-binding proteins (Puf superfamily) [Translation, ribosomal structure and biogenesis].	503	1e-16	164	80	37	46.25	234	7	133	212
c132907_g1_i2	519	TU	gnl|CDD|35301 KOG0078, KOG0078, KOG0078, GTP-binding protein SEC4, small G protein superfamily, and related Ras family GTP-binding proteins [Signal transduction mechanisms, Intracellular trafficking, secretion, and vesicular transport].	207	2e-17	182	103	31	30.10	361	53	13	110
c132907_g1_i2	519	TU	gnl|CDD|35307 KOG0084, KOG0084, KOG0084, GTPase Rab1/YPT1, small G protein superfamily, and related GTP-binding proteins [Signal transduction mechanisms, Intracellular trafficking, secretion, and vesicular transport].	205	4e-14	157	102	34	33.33	358	53	11	107
c132907_g1_i2	519	R	gnl|CDD|35303 KOG0080, KOG0080, KOG0080, GTPase Rab18, small G protein superfamily [General function prediction only].	209	4e-14	156	103	32	31.07	361	53	12	109
c132907_g1_i2	519	U	gnl|CDD|35317 KOG0094, KOG0094, KOG0094, GTPase Rab6/YPT6/Ryh1, small G protein superfamily [Intracellular trafficking, secretion, and vesicular transport].	221	6e-14	155	115	27	23.48	394	50	12	121
c132907_g1_i2	519	R	gnl|CDD|35302 KOG0079, KOG0079, KOG0079, GTP-binding protein H-ray, small G protein superfamily [General function prediction only].	198	8e-13	147	113	38	33.63	382	53	1	106
c142605_g1_i3	4756	Z	gnl|CDD|39663 KOG4462, KOG4462, KOG4462, WASP-interacting protein VRP1/WIP, contains WH2 domain [Cytoskeleton].	437	3e-09	143	299	69	23.08	1650	844	5	298
c142605_g1_i3	4756	U	gnl|CDD|37195 KOG1984, KOG1984, KOG1984, Vesicle coat complex COPII, subunit SFB3 [Intracellular trafficking, secretion, and vesicular transport].	1007	6e-09	140	248	51	20.56	1791	1051	40	250
c142605_g1_i3	4756	K	gnl|CDD|35708 KOG0487, KOG0487, KOG0487, Transcription factor Abd-B, contains HOX domain [Transcription].	308	3e-08	134	256	36	14.06	1497	802	3	239
c142605_g1_i3	4756	W	gnl|CDD|38754 KOG3546, KOG3546, KOG3546, Collagens (type XV) [Extracellular structures].	1167	5e-08	132	528	127	24.05	377	1798	248	704
c142605_g1_i3	4756	R	gnl|CDD|35612 KOG0391, KOG0391, KOG0391, SNF2 family DNA-dependent ATPase [General function prediction only].	1958	6e-08	132	422	79	18.72	353	1522	1580	1956
c129018_g1_i2	1843	A	gnl|CDD|37395 KOG2184, KOG2184, KOG2184, Tuftelin-interacting protein TIP39, contains G-patch domain [RNA processing and modification].	767	2e-69	604	480	157	32.71	417	1832	1	413
c129018_g1_i2	1843	A	gnl|CDD|37396 KOG2185, KOG2185, KOG2185, Predicted RNA-processing protein, contains G-patch domain [RNA processing and modification].	486	7e-13	167	276	62	22.46	723	1535	236	467
c129018_g1_i2	1843	A	gnl|CDD|38877 KOG3673, KOG3673, KOG3673, FtsJ-like RNA methyltransferase [RNA processing and modification].	845	5e-08	127	224	44	19.64	726	1295	2	213
c137290_g1_i4	1744	A	gnl|CDD|37862 KOG2651, KOG2651, KOG2651, rRNA adenine N-6-methyltransferase [RNA processing and modification].	476	5e-21	232	311	70	22.51	157	1068	40	291
c100223_g1_i1	222	J	gnl|CDD|38472 KOG3262, KOG3262, KOG3262, H/ACA small nucleolar RNP component GAR1 [Translation, ribosomal structure and biogenesis].	215	3e-06	94	57	26	45.61	7	177	159	210
c133130_g1_i2	3379	TZ	gnl|CDD|38875 KOG3671, KOG3671, KOG3671, Actin regulatory protein (Wiskott-Aldrich syndrome protein) [Signal transduction mechanisms, Cytoskeleton].	569	1e-13	179	273	66	24.18	1680	2480	258	475
c133130_g1_i2	3379	Z	gnl|CDD|39663 KOG4462, KOG4462, KOG4462, WASP-interacting protein VRP1/WIP, contains WH2 domain [Cytoskeleton].	437	2e-12	168	279	59	21.15	1665	2477	138	386
c133130_g1_i2	3379	Z	gnl|CDD|37041 KOG1830, KOG1830, KOG1830, Wiskott Aldrich syndrome proteins [Cytoskeleton].	518	7e-11	155	262	55	20.99	1764	2549	251	461
c133130_g1_i2	3379	TZ	gnl|CDD|37134 KOG1923, KOG1923, KOG1923, Rac1 GTPase effector FRL [Signal transduction mechanisms, Cytoskeleton].	830	4e-08	132	109	22	20.18	2205	2525	280	378
c133130_g1_i2	3379	TZ	gnl|CDD|37135 KOG1924, KOG1924, KOG1924, RhoA GTPase effector DIA/Diaphanous [Signal transduction mechanisms, Cytoskeleton].	1102	5e-08	131	87	25	28.74	2187	2414	524	607
c156442_g1_i1	505	F	gnl|CDD|36599 KOG1385, KOG1385, KOG1385, Nucleoside phosphatase [Nucleotide transport and metabolism].	453	2e-08	115	67	24	35.82	500	303	142	208
c156442_g1_i1	505	K	gnl|CDD|35481 KOG0260, KOG0260, KOG0260, RNA polymerase II, large subunit [Transcription].	1605	1e-07	109	141	41	29.08	11	391	1464	1604
c156442_g1_i1	505	Z	gnl|CDD|37041 KOG1830, KOG1830, KOG1830, Wiskott Aldrich syndrome proteins [Cytoskeleton].	518	2e-07	108	148	32	21.62	2	427	303	428
c156442_g1_i1	505	F	gnl|CDD|36600 KOG1386, KOG1386, KOG1386, Nucleoside phosphatase [Nucleotide transport and metabolism].	501	2e-07	107	65	23	35.38	503	312	85	149
c156442_g1_i1	505	T	gnl|CDD|38957 KOG3753, KOG3753, KOG3753, Circadian clock protein period [Signal transduction mechanisms].	1114	9e-07	103	133	29	21.80	23	367	814	945
c282342_g1_i1	315	R	gnl|CDD|35806 KOG0586, KOG0586, KOG0586, Serine/threonine protein kinase [General function prediction only].	596	4e-60	457	104	84	80.77	314	3	130	233
c282342_g1_i1	315	D	gnl|CDD|35808 KOG0588, KOG0588, KOG0588, Serine/threonine protein kinase [Cell cycle control, cell division, chromosome partitioning].	786	9e-48	376	104	62	59.62	314	3	87	190
c282342_g1_i1	315	T	gnl|CDD|35803 KOG0583, KOG0583, KOG0583, Serine/threonine protein kinase [Signal transduction mechanisms].	370	4e-46	365	107	61	57.01	314	3	95	201
c282342_g1_i1	315	R	gnl|CDD|35831 KOG0611, KOG0611, KOG0611, Predicted serine/threonine protein kinase [General function prediction only].	668	2e-44	354	102	60	58.82	308	3	130	231
c282342_g1_i1	315	OUT	gnl|CDD|35815 KOG0595, KOG0595, KOG0595, Serine/threonine-protein kinase involved in autophagy [Posttranslational modification, protein turnover, chaperones, Intracellular trafficking, secretion, and vesicular transport, Signal transduction mechanisms].	429	5e-36	298	110	50	45.45	314	3	84	193
c254658_g1_i1	585	K	gnl|CDD|37450 KOG2239, KOG2239, KOG2239, Transcription factor containing NAC and TS-N domains [Transcription].	209	9e-54	433	168	87	51.79	532	35	1	160
c254658_g1_i1	585	A	gnl|CDD|35889 KOG0670, KOG0670, KOG0670, U4/U6-associated splicing factor PRP4 [RNA processing and modification].	752	6e-07	107	195	34	17.44	557	18	155	348
c254658_g1_i1	585	A	gnl|CDD|37058 KOG1847, KOG1847, KOG1847, mRNA splicing factor [RNA processing and modification].	878	9e-07	105	163	33	20.25	560	75	683	840
c254658_g1_i1	585	S	gnl|CDD|39073 KOG3869, KOG3869, KOG3869, Uncharacterized conserved protein [Function unknown].	450	1e-06	105	181	37	20.44	584	66	158	337
c254658_g1_i1	585	A	gnl|CDD|39875 KOG4676, KOG4676, KOG4676, Splicing factor, arginine/serine-rich [RNA processing and modification].	479	4e-06	101	203	37	18.23	578	27	252	450
c152992_g2_i2	1130	Z	gnl|CDD|39663 KOG4462, KOG4462, KOG4462, WASP-interacting protein VRP1/WIP, contains WH2 domain [Cytoskeleton].	437	4e-21	225	283	65	22.97	71	874	113	370
c152992_g2_i2	1130	TZ	gnl|CDD|38875 KOG3671, KOG3671, KOG3671, Actin regulatory protein (Wiskott-Aldrich syndrome protein) [Signal transduction mechanisms, Cytoskeleton].	569	5e-21	224	239	61	25.52	152	868	306	482
c152992_g2_i2	1130	R	gnl|CDD|35612 KOG0391, KOG0391, KOG0391, SNF2 family DNA-dependent ATPase [General function prediction only].	1958	8e-18	200	251	52	20.72	161	877	1724	1958
c152992_g2_i2	1130	Z	gnl|CDD|37041 KOG1830, KOG1830, KOG1830, Wiskott Aldrich syndrome proteins [Cytoskeleton].	518	4e-17	195	186	45	24.19	152	703	292	447
c152992_g2_i2	1130	U	gnl|CDD|37195 KOG1984, KOG1984, KOG1984, Vesicle coat complex COPII, subunit SFB3 [Intracellular trafficking, secretion, and vesicular transport].	1007	1e-15	185	260	57	21.92	156	932	2	250
c213569_g1_i1	603	T	gnl|CDD|39427 KOG4226, KOG4226, KOG4226, Adaptor protein NCK/Dock, contains SH2 and SH3 domains [Signal transduction mechanisms].	379	4e-36	325	153	64	41.83	1	405	10	161
c213569_g1_i1	603	TU	gnl|CDD|36247 KOG1029, KOG1029, KOG1029, Endocytic adaptor protein intersectin [Signal transduction mechanisms, Intracellular trafficking, secretion, and vesicular transport].	1118	2e-09	129	141	37	26.24	7	417	987	1111
c213569_g1_i1	603	F	gnl|CDD|37281 KOG2070, KOG2070, KOG2070, Guanine nucleotide exchange factor [Nucleotide transport and metabolism].	661	1e-08	123	57	21	36.84	247	417	19	75
c213569_g1_i1	603	T	gnl|CDD|38732 KOG3523, KOG3523, KOG3523, Putative guanine nucleotide exchange factor TIM [Signal transduction mechanisms].	695	1e-07	115	61	24	39.34	241	417	608	668
c213569_g1_i1	603	Z	gnl|CDD|35384 KOG0162, KOG0162, KOG0162, Myosin class I heavy chain [Cytoskeleton].	1106	1e-07	115	48	16	33.33	262	405	1058	1105
c154174_g5_i2	9772	K	gnl|CDD|35481 KOG0260, KOG0260, KOG0260, RNA polymerase II, large subunit [Transcription].	1605	3e-11	164	199	69	34.67	1493	2077	1438	1604
c154174_g5_i2	9772	U	gnl|CDD|35528 KOG0307, KOG0307, KOG0307, Vesicle coat complex COPII, subunit SEC31 [Intracellular trafficking, secretion, and vesicular transport].	1049	4e-11	162	279	52	18.64	7009	7830	691	935
c154174_g5_i2	9772	K	gnl|CDD|39019 KOG3815, KOG3815, KOG3815, Transcription factor Doublesex [Transcription].	322	5e-10	153	219	29	13.24	1478	2107	105	322
c154174_g5_i2	9772	TZ	gnl|CDD|37333 KOG2122, KOG2122, KOG2122, Beta-catenin-binding protein APC, contains ARM repeats [Signal transduction mechanisms, Cytoskeleton].	2195	5e-09	145	1294	213	16.46	1793	5497	614	1818
c154174_g5_i2	9772	YU	gnl|CDD|38836 KOG3630, KOG3630, KOG3630, Nuclear pore complex, Nup214/CAN component [Nuclear structure, Intracellular trafficking, secretion, and vesicular transport].	1405	2e-08	140	726	104	14.33	1700	3724	413	1104
c153285_g2_i2	6833	GOT	gnl|CDD|39826 KOG4626, KOG4626, KOG4626, O-linked N-acetylglucosamine transferase OGT [Carbohydrate transport and metabolism, Posttranslational modification, protein turnover, chaperones, Signal transduction mechanisms].	966	0.0	2508	533	421	78.99	2271	3866	205	736
c153285_g2_i2	6833	U	gnl|CDD|35767 KOG0547, KOG0547, KOG0547, Translocase of outer mitochondrial membrane complex, subunit TOM70/TOM72 [Intracellular trafficking, secretion, and vesicular transport].	606	2e-19	231	228	58	25.44	2283	2936	351	578
c153285_g2_i2	6833	D	gnl|CDD|36341 KOG1126, KOG1126, KOG1126, DNA-binding cell division cycle control protein [Cell cycle control, cell division, chromosome partitioning].	638	7e-18	219	214	56	26.17	2289	2930	414	627
c153285_g2_i2	6833	O	gnl|CDD|35768 KOG0548, KOG0548, KOG0548, Molecular co-chaperone STI1 [Posttranslational modification, protein turnover, chaperones].	539	8e-17	209	256	59	23.05	2415	3182	225	444
c153285_g2_i2	6833	DO	gnl|CDD|36389 KOG1174, KOG1174, KOG1174, Anaphase-promoting complex (APC), subunit 7 [Cell cycle control, cell division, chromosome partitioning, Posttranslational modification, protein turnover, chaperones].	564	7e-15	193	234	51	21.79	2274	2969	290	520
c134723_g1_i1	716	Z	gnl|CDD|39663 KOG4462, KOG4462, KOG4462, WASP-interacting protein VRP1/WIP, contains WH2 domain [Cytoskeleton].	437	3e-08	120	204	50	24.51	606	1	171	360
c134723_g1_i1	716	S	gnl|CDD|39871 KOG4672, KOG4672, KOG4672, Uncharacterized conserved low complexity protein [Function unknown].	487	3e-07	112	210	37	17.62	637	44	167	368
c134723_g1_i1	716	TZ	gnl|CDD|38875 KOG3671, KOG3671, KOG3671, Actin regulatory protein (Wiskott-Aldrich syndrome protein) [Signal transduction mechanisms, Cytoskeleton].	569	2e-06	106	67	26	38.81	603	424	391	454
c150572_g7_i1	478	TZ	gnl|CDD|37135 KOG1924, KOG1924, KOG1924, RhoA GTPase effector DIA/Diaphanous [Signal transduction mechanisms, Cytoskeleton].	1102	1e-06	101	90	24	26.67	422	153	528	587
c150572_g7_i1	478	TZ	gnl|CDD|38875 KOG3671, KOG3671, KOG3671, Actin regulatory protein (Wiskott-Aldrich syndrome protein) [Signal transduction mechanisms, Cytoskeleton].	569	2e-06	100	95	27	28.42	422	141	370	441
c151324_g1_i5	2126	B	gnl|CDD|39048 KOG3844, KOG3844, KOG3844, Predicted component of NuA3 histone acetyltransferase complex [Chromatin structure and dynamics].	476	6e-70	618	372	119	31.99	84	1181	1	352
c150707_g1_i1	2210	B	gnl|CDD|39565 KOG4364, KOG4364, KOG4364, Chromatin assembly factor-I [Chromatin structure and dynamics].	811	6e-12	161	84	23	27.38	2002	1757	313	396
c150707_g1_i1	2210	A	gnl|CDD|37623 KOG2412, KOG2412, KOG2412, Nuclear-export-signal (NES)-containing protein/polyadenylated-RNA export factor [RNA processing and modification].	591	5e-11	153	163	39	23.93	2179	1703	152	304
c150707_g1_i1	2210	TU	gnl|CDD|36247 KOG1029, KOG1029, KOG1029, Endocytic adaptor protein intersectin [Signal transduction mechanisms, Intracellular trafficking, secretion, and vesicular transport].	1118	6e-11	152	129	36	27.91	2017	1682	333	461
c150707_g1_i1	2210	J	gnl|CDD|36359 KOG1144, KOG1144, KOG1144, Translation initiation factor 5B (eIF-5B) [Translation, ribosomal structure and biogenesis].	1064	2e-09	140	126	31	24.60	2098	1721	193	314
c150707_g1_i1	2210	J	gnl|CDD|37283 KOG2072, KOG2072, KOG2072, Translation initiation factor 3, subunit a (eIF-3a) [Translation, ribosomal structure and biogenesis].	988	1e-08	134	187	43	22.99	2092	1550	537	723
c231170_g1_i1	472	B	gnl|CDD|39565 KOG4364, KOG4364, KOG4364, Chromatin assembly factor-I [Chromatin structure and dynamics].	811	2e-09	121	125	33	26.40	32	406	244	352
c231170_g1_i1	472	K	gnl|CDD|39860 KOG4661, KOG4661, KOG4661, Hsp27-ERE-TATA-binding protein/Scaffold attachment factor (SAF-B) [Transcription].	940	9e-07	102	105	34	32.38	20	331	612	710
c231170_g1_i1	472	A	gnl|CDD|39875 KOG4676, KOG4676, KOG4676, Splicing factor, arginine/serine-rich [RNA processing and modification].	479	2e-06	100	118	25	21.19	2	325	346	447
c231170_g1_i1	472	R	gnl|CDD|37858 KOG2647, KOG2647, KOG2647, Predicted Dolichyl-phosphate-mannose-protein mannosyltransferase [General function prediction only].	444	2e-06	99	169	36	21.30	462	4	113	273
c231170_g1_i1	472	TU	gnl|CDD|36247 KOG1029, KOG1029, KOG1029, Endocytic adaptor protein intersectin [Signal transduction mechanisms, Intracellular trafficking, secretion, and vesicular transport].	1118	4e-06	101	159	38	23.90	22	471	315	454
c274495_g1_i1	340	A	gnl|CDD|35341 KOG0119, KOG0119, KOG0119, Splicing factor 1/branch point binding protein (RRM superfamily) [RNA processing and modification].	554	6e-07	98	102	24	23.53	313	29	410	507
c151869_g2_i1	656	K	gnl|CDD|37673 KOG2462, KOG2462, KOG2462, C2H2-type Zn-finger protein [Transcription].	279	6e-30	275	140	53	37.86	35	445	131	262
c151869_g2_i1	656	R	gnl|CDD|38814 KOG3608, KOG3608, KOG3608, Zn finger proteins [General function prediction only].	467	7e-22	219	157	54	34.39	5	460	198	345
c151869_g2_i1	656	K	gnl|CDD|38829 KOG3623, KOG3623, KOG3623, Homeobox transcription factor SIP1 [Transcription].	1007	4e-18	191	84	29	34.52	20	271	890	969
c151869_g2_i1	656	K	gnl|CDD|38783 KOG3576, KOG3576, KOG3576, Ovo and related transcription factors [Transcription].	267	2e-16	178	111	40	36.04	5	304	136	242
c151869_g2_i1	656	K	gnl|CDD|36291 KOG1074, KOG1074, KOG1074, Transcriptional repressor SALM [Transcription].	958	4e-15	168	51	26	50.98	56	208	885	935
c148962_g1_i1	421	B	gnl|CDD|39565 KOG4364, KOG4364, KOG4364, Chromatin assembly factor-I [Chromatin structure and dynamics].	811	1e-16	172	139	43	30.94	3	419	258	363
c148962_g1_i1	421	Z	gnl|CDD|35383 KOG0161, KOG0161, KOG0161, Myosin class II heavy chain [Cytoskeleton].	1930	1e-11	135	139	38	27.34	3	413	837	949
c148962_g1_i1	421	J	gnl|CDD|36359 KOG1144, KOG1144, KOG1144, Translation initiation factor 5B (eIF-5B) [Translation, ribosomal structure and biogenesis].	1064	2e-11	134	162	42	25.93	6	419	227	376
c148962_g1_i1	421	BD	gnl|CDD|36214 KOG0996, KOG0996, KOG0996, Structural maintenance of chromosome protein 4 (chromosome condensation complex Condensin, subunit C) [Chromatin structure and dynamics, Cell cycle control, cell division, chromosome partitioning].	1293	1e-10	128	142	29	20.42	15	419	347	487
c148962_g1_i1	421	JU	gnl|CDD|37364 KOG2153, KOG2153, KOG2153, Protein involved in the nuclear export of pre-ribosomes [Translation, ribosomal structure and biogenesis, Intracellular trafficking, secretion, and vesicular transport].	704	2e-10	126	162	39	24.07	12	413	18	176
c169375_g1_i1	685	W	gnl|CDD|38754 KOG3546, KOG3546, KOG3546, Collagens (type XV) [Extracellular structures].	1167	2e-09	127	226	66	29.20	622	5	355	538
c169375_g1_i1	685	R	gnl|CDD|35612 KOG0391, KOG0391, KOG0391, SNF2 family DNA-dependent ATPase [General function prediction only].	1958	4e-08	118	203	39	19.21	598	17	1750	1914
c169375_g1_i1	685	TZ	gnl|CDD|38875 KOG3671, KOG3671, KOG3671, Actin regulatory protein (Wiskott-Aldrich syndrome protein) [Signal transduction mechanisms, Cytoskeleton].	569	2e-07	113	208	47	22.60	622	2	302	472
c169375_g1_i1	685	Z	gnl|CDD|39663 KOG4462, KOG4462, KOG4462, WASP-interacting protein VRP1/WIP, contains WH2 domain [Cytoskeleton].	437	7e-07	109	201	38	18.91	565	5	155	343
c169375_g1_i1	685	W	gnl|CDD|38752 KOG3544, KOG3544, KOG3544, Collagens (type IV and type XIII), and related proteins [Extracellular structures].	327	8e-07	108	206	52	25.24	565	2	69	259
c151661_g1_i1	1859	E	gnl|CDD|36519 KOG1305, KOG1305, KOG1305, Amino acid transporter protein [Amino acid transport and metabolism].	411	9e-66	578	416	113	27.16	351	1562	3	402
c151661_g1_i1	1859	E	gnl|CDD|36517 KOG1303, KOG1303, KOG1303, Amino acid transporters [Amino acid transport and metabolism].	437	1e-32	329	416	86	20.67	336	1553	30	429
c151661_g1_i1	1859	E	gnl|CDD|36518 KOG1304, KOG1304, KOG1304, Amino acid transporters [Amino acid transport and metabolism].	449	1e-21	240	469	89	18.98	264	1577	16	449
c151661_g1_i1	1859	W	gnl|CDD|39924 KOG4726, KOG4726, KOG4726, Ultrahigh sulfur keratin-associated protein [Extracellular structures].	146	2e-06	107	110	23	20.91	1123	1431	3	110
c151661_g1_i1	1859	ET	gnl|CDD|39504 KOG4303, KOG4303, KOG4303, Vesicular inhibitory amino acid transporter [Amino acid transport and metabolism, Signal transduction mechanisms].	524	6e-06	110	425	86	20.24	345	1538	112	508
c284382_g1_i1	528	T	gnl|CDD|37093 KOG1882, KOG1882, KOG1882, Transcriptional regulator SNIP1, contains FHA domain [Signal transduction mechanisms].	293	2e-08	115	113	31	27.43	480	157	3	115
c284382_g1_i1	528	R	gnl|CDD|38473 KOG3263, KOG3263, KOG3263, Nucleic acid binding protein [General function prediction only].	196	4e-08	114	126	29	23.02	432	58	12	135
c284382_g1_i1	528	B	gnl|CDD|39565 KOG4364, KOG4364, KOG4364, Chromatin assembly factor-I [Chromatin structure and dynamics].	811	6e-08	112	113	32	28.32	468	133	261	367
c284382_g1_i1	528	J	gnl|CDD|36359 KOG1144, KOG1144, KOG1144, Translation initiation factor 5B (eIF-5B) [Translation, ribosomal structure and biogenesis].	1064	1e-07	111	138	33	23.91	501	115	165	299
c284382_g1_i1	528	A	gnl|CDD|39875 KOG4676, KOG4676, KOG4676, Splicing factor, arginine/serine-rich [RNA processing and modification].	479	1e-07	110	132	32	24.24	492	112	268	399
c328160_g1_i1	758	E	gnl|CDD|39225 KOG4022, KOG4022, KOG4022, Dihydropteridine reductase DHPR/QDPR [Amino acid transport and metabolism].	236	7e-74	578	166	94	56.63	2	499	69	233
c328160_g1_i1	758	Q	gnl|CDD|36418 KOG1204, KOG1204, KOG1204, Predicted dehydrogenase [Secondary metabolites biosynthesis, transport and catabolism].	253	3e-06	105	100	26	26.00	62	343	104	194
c80928_g1_i1	712	R	gnl|CDD|37206 KOG1995, KOG1995, KOG1995, Conserved Zn-finger protein [General function prediction only].	351	5e-06	102	99	24	24.24	697	401	258	351
c152288_g1_i1	15296	T	gnl|CDD|35255 KOG0032, KOG0032, KOG0032, Ca2+/calmodulin-dependent protein kinase, EF-Hand protein superfamily [Signal transduction mechanisms].	382	4e-77	731	369	116	31.44	7195	6125	1	364
c152288_g1_i1	15296	T	gnl|CDD|35256 KOG0033, KOG0033, KOG0033, Ca2+/calmodulin-dependent protein kinase, EF-Hand protein superfamily [Signal transduction mechanisms].	355	2e-58	571	290	102	35.17	7084	6239	11	299
c152288_g1_i1	15296	D	gnl|CDD|35835 KOG0615, KOG0615, KOG0615, Serine/threonine protein kinase Chk2 and related proteins [Cell cycle control, cell division, chromosome partitioning].	475	7e-52	515	274	89	32.48	7093	6308	169	441
c152288_g1_i1	15296	G	gnl|CDD|35819 KOG0599, KOG0599, KOG0599, Phosphorylase kinase gamma subunit [Carbohydrate transport and metabolism].	411	9e-52	513	342	106	30.99	7087	6122	16	354
c152288_g1_i1	15296	D	gnl|CDD|35795 KOG0575, KOG0575, KOG0575, Polo-like serine/threonine protein kinase [Cell cycle control, cell division, chromosome partitioning].	592	2e-51	512	293	87	29.69	7120	6254	6	291
c318554_g1_i1	558	U	gnl|CDD|38343 KOG3133, KOG3133, KOG3133, 40 kDa farnesylated protein associated with peroxisomes [Intracellular trafficking, secretion, and vesicular transport].	267	7e-21	210	128	32	25.00	70	450	148	267
c309821_g1_i1	421	B	gnl|CDD|39565 KOG4364, KOG4364, KOG4364, Chromatin assembly factor-I [Chromatin structure and dynamics].	811	3e-10	125	120	31	25.83	62	421	246	359
c309821_g1_i1	421	R	gnl|CDD|38102 KOG2891, KOG2891, KOG2891, Surface glycoprotein [General function prediction only].	445	7e-09	115	122	33	27.05	68	421	314	422
c309821_g1_i1	421	A	gnl|CDD|39875 KOG4676, KOG4676, KOG4676, Splicing factor, arginine/serine-rich [RNA processing and modification].	479	1e-08	112	124	35	28.23	23	379	288	411
c309821_g1_i1	421	J	gnl|CDD|36359 KOG1144, KOG1144, KOG1144, Translation initiation factor 5B (eIF-5B) [Translation, ribosomal structure and biogenesis].	1064	1e-08	112	115	28	24.35	62	379	165	276
c309821_g1_i1	421	K	gnl|CDD|39860 KOG4661, KOG4661, KOG4661, Hsp27-ERE-TATA-binding protein/Scaffold attachment factor (SAF-B) [Transcription].	940	2e-06	97	81	28	34.57	176	418	598	674
c106257_g1_i2	392	S	gnl|CDD|38310 KOG3100, KOG3100, KOG3100, Uncharacterized conserved protein [Function unknown].	206	2e-26	238	95	43	45.26	280	2	84	177
c152810_g2_i2	4024	T	gnl|CDD|39479 KOG4278, KOG4278, KOG4278, Protein tyrosine kinase [Signal transduction mechanisms].	1157	5e-32	335	693	153	22.08	222	2207	484	1086
c152810_g2_i2	4024	W	gnl|CDD|38754 KOG3546, KOG3546, KOG3546, Collagens (type XV) [Extracellular structures].	1167	2e-17	212	624	157	25.16	548	2200	330	882
c152810_g2_i2	4024	T	gnl|CDD|35420 KOG0199, KOG0199, KOG0199, ACK and related non-receptor tyrosine kinases [Signal transduction mechanisms].	1039	4e-17	209	736	126	17.12	222	2267	333	1016
c152810_g2_i2	4024	R	gnl|CDD|37344 KOG2133, KOG2133, KOG2133, Transcriptional corepressor Atrophin-1/DRPLA [General function prediction only].	1229	1e-15	196	685	120	17.52	1464	3419	155	800
c152810_g2_i2	4024	Z	gnl|CDD|39663 KOG4462, KOG4462, KOG4462, WASP-interacting protein VRP1/WIP, contains WH2 domain [Cytoskeleton].	437	3e-14	181	338	78	23.08	2428	3438	106	382
c142074_g2_i1	797	O	gnl|CDD|38143 KOG2932, KOG2932, KOG2932, E3 ubiquitin ligase involved in ubiquitination of E-cadherin complex [Posttranslational modification, protein turnover, chaperones].	389	1e-07	117	77	19	24.68	1	231	319	389
c152294_g1_i2	485	P	gnl|CDD|37213 KOG2002, KOG2002, KOG2002, TPR-containing nuclear phosphoprotein that regulates K(+) uptake [Inorganic ion transport and metabolism].	1018	5e-39	353	98	58	59.18	190	483	531	628
c199991_g1_i1	867	R	gnl|CDD|37763 KOG2552, KOG2552, KOG2552, Major facilitator superfamily permease - Cdc91p [General function prediction only].	388	1e-09	134	276	46	16.67	861	88	85	331
c199991_g1_i1	867	E	gnl|CDD|36501 KOG1287, KOG1287, KOG1287, Amino acid transporters [Amino acid transport and metabolism].	479	2e-09	131	188	42	22.34	849	361	289	467
c199991_g1_i1	867	Q	gnl|CDD|35284 KOG0061, KOG0061, KOG0061, Transporter, ABC superfamily (Breast cancer resistance protein) [Secondary metabolites biosynthesis, transport and catabolism].	613	5e-09	128	276	52	18.84	744	40	341	609
c199991_g1_i1	867	T	gnl|CDD|37335 KOG2124, KOG2124, KOG2124, Glycosylphosphatidylinositol anchor synthesis protein [Signal transduction mechanisms].	883	1e-07	117	198	53	26.77	804	244	659	835
c199991_g1_i1	867	S	gnl|CDD|38101 KOG2890, KOG2890, KOG2890, Predicted membrane protein [Function unknown].	326	6e-07	111	224	47	20.98	789	187	5	210
c55624_g1_i1	521	T	gnl|CDD|37852 KOG2641, KOG2641, KOG2641, Predicted seven transmembrane receptor - rhodopsin family [Signal transduction mechanisms].	386	5e-06	98	152	30	19.74	402	22	70	213
c148472_g1_i10	4445	T	gnl|CDD|36401 KOG1187, KOG1187, KOG1187, Serine/threonine protein kinase [Signal transduction mechanisms].	361	2e-75	701	348	121	34.77	2802	1783	25	351
c148472_g1_i10	4445	T	gnl|CDD|35413 KOG0192, KOG0192, KOG0192, Tyrosine kinase specific for activated (GTP-bound) p21cdc42Hs [Signal transduction mechanisms].	362	7e-41	411	330	102	30.91	2745	1777	7	304
c148472_g1_i10	4445	T	gnl|CDD|35415 KOG0194, KOG0194, KOG0194, Protein tyrosine kinase [Signal transduction mechanisms].	474	5e-30	319	294	71	24.15	2634	1783	163	419
c148472_g1_i10	4445	T	gnl|CDD|35418 KOG0197, KOG0197, KOG0197, Tyrosine kinases [Signal transduction mechanisms].	468	4e-26	287	286	78	27.27	2628	1780	214	461
c148472_g1_i10	4445	T	gnl|CDD|35419 KOG0198, KOG0198, KOG0198, MEKK and related serine/threonine protein kinases [Signal transduction mechanisms].	313	2e-24	271	287	80	27.87	2637	1807	22	271
c11336_g1_i1	357	K	gnl|CDD|39418 KOG4217, KOG4217, KOG4217, Nuclear receptors of the nerve growth factor-induced protein B type [Transcription].	605	4e-07	100	111	19	17.12	332	3	71	170
c180150_g1_i1	249	T	gnl|CDD|35418 KOG0197, KOG0197, KOG0197, Tyrosine kinases [Signal transduction mechanisms].	468	4e-06	96	80	22	27.50	1	234	217	291
c182647_g1_i1	602	T	gnl|CDD|38850 KOG3644, KOG3644, KOG3644, Ligand-gated ion channel [Signal transduction mechanisms].	457	3e-06	102	34	14	41.18	327	226	242	275
c125978_g1_i1	1435	W	gnl|CDD|39924 KOG4726, KOG4726, KOG4726, Ultrahigh sulfur keratin-associated protein [Extracellular structures].	146	6e-27	276	201	61	30.35	101	697	2	146
c125978_g1_i1	1435	K	gnl|CDD|38804 KOG3598, KOG3598, KOG3598, Thyroid hormone receptor-associated protein complex, subunit TRAP230 [Transcription].	2220	1e-25	266	416	83	19.95	1335	136	1844	2209
c125978_g1_i1	1435	TU	gnl|CDD|36247 KOG1029, KOG1029, KOG1029, Endocytic adaptor protein intersectin [Signal transduction mechanisms, Intracellular trafficking, secretion, and vesicular transport].	1118	1e-25	266	216	56	25.93	663	43	284	494
c125978_g1_i1	1435	T	gnl|CDD|35797 KOG0577, KOG0577, KOG0577, Serine/threonine protein kinase [Signal transduction mechanisms].	948	3e-21	232	398	93	23.37	1074	43	380	750
c125978_g1_i1	1435	Z	gnl|CDD|39663 KOG4462, KOG4462, KOG4462, WASP-interacting protein VRP1/WIP, contains WH2 domain [Cytoskeleton].	437	4e-21	232	374	86	22.99	3	1076	64	385
c314199_g1_i1	247	K	gnl|CDD|38829 KOG3623, KOG3623, KOG3623, Homeobox transcription factor SIP1 [Transcription].	1007	4e-11	126	71	24	33.80	8	220	875	941
c314199_g1_i1	247	R	gnl|CDD|38814 KOG3608, KOG3608, KOG3608, Zn finger proteins [General function prediction only].	467	2e-10	121	76	26	34.21	20	244	247	319
c314199_g1_i1	247	K	gnl|CDD|36291 KOG1074, KOG1074, KOG1074, Transcriptional repressor SALM [Transcription].	958	4e-10	118	64	24	37.50	47	238	344	405
c314199_g1_i1	247	K	gnl|CDD|38783 KOG3576, KOG3576, KOG3576, Ovo and related transcription factors [Transcription].	267	2e-09	113	54	22	40.74	80	241	146	199
c314199_g1_i1	247	K	gnl|CDD|37673 KOG2462, KOG2462, KOG2462, C2H2-type Zn-finger protein [Transcription].	279	1e-06	93	69	22	31.88	23	229	173	237
c58430_g1_i1	239	TR	gnl|CDD|39642 KOG4441, KOG4441, KOG4441, Proteins containing BTB/POZ and Kelch domains, involved in regulatory/signal transduction processes [Signal transduction mechanisms, General function prediction only].	571	5e-20	186	78	29	37.18	3	236	352	427
c58430_g1_i1	239	R	gnl|CDD|35600 KOG0379, KOG0379, KOG0379, Kelch repeat-containing proteins [General function prediction only].	482	1e-08	108	80	24	30.00	6	230	143	222
c151567_g1_i7	6668	Z	gnl|CDD|35383 KOG0161, KOG0161, KOG0161, Myosin class II heavy chain [Cytoskeleton].	1930	0.0	6129	1903	1016	53.39	337	6036	5	1901
c151567_g1_i7	6668	Z	gnl|CDD|35382 KOG0160, KOG0160, KOG0160, Myosin class V heavy chain [Cytoskeleton].	862	0.0	1617	900	328	36.44	547	3219	4	860
c151567_g1_i7	6668	Z	gnl|CDD|35386 KOG0164, KOG0164, KOG0164, Myosin class I heavy chain [Cytoskeleton].	1001	7e-175	1453	911	303	33.26	571	3180	11	899
c151567_g1_i7	6668	Z	gnl|CDD|35385 KOG0163, KOG0163, KOG0163, Myosin class VI heavy chain [Cytoskeleton].	1259	9e-164	1392	1139	326	28.62	406	3648	2	1059
c151567_g1_i7	6668	Z	gnl|CDD|35384 KOG0162, KOG0162, KOG0162, Myosin class I heavy chain [Cytoskeleton].	1106	1e-154	1312	749	268	35.78	526	2733	6	720
c96821_g1_i1	504	O	gnl|CDD|35627 KOG0406, KOG0406, KOG0406, Glutathione S-transferase [Posttranslational modification, protein turnover, chaperones].	231	4e-35	303	149	47	31.54	71	496	3	145
c96821_g1_i1	504	O	gnl|CDD|36086 KOG0868, KOG0868, KOG0868, Glutathione S-transferase [Posttranslational modification, protein turnover, chaperones].	217	6e-12	140	103	36	34.95	131	427	19	115
c96821_g1_i1	504	O	gnl|CDD|36085 KOG0867, KOG0867, KOG0867, Glutathione S-transferase [Posttranslational modification, protein turnover, chaperones].	226	1e-10	130	156	34	21.79	89	502	2	151
c96821_g1_i1	504	P	gnl|CDD|36636 KOG1422, KOG1422, KOG1422, Intracellular Cl- channel CLIC, contains GST domain [Inorganic ion transport and metabolism].	221	1e-09	123	155	38	24.52	50	502	8	141
c153193_g1_i1	5453	IT	gnl|CDD|36332 KOG1116, KOG1116, KOG1116, Sphingosine kinase, involved in sphingolipid metabolism [Lipid transport and metabolism, Signal transduction mechanisms].	579	7e-82	760	524	162	30.92	5277	3739	96	566
c153193_g1_i1	5453	IT	gnl|CDD|36331 KOG1115, KOG1115, KOG1115, Ceramide kinase [Lipid transport and metabolism, Signal transduction mechanisms].	516	3e-21	246	215	68	31.63	5046	4450	159	364
c153193_g1_i1	5453	IT	gnl|CDD|39636 KOG4435, KOG4435, KOG4435, Predicted lipid kinase [Lipid transport and metabolism, Signal transduction mechanisms].	535	2e-10	154	283	56	19.79	5118	4303	36	300
c266854_g1_i1	325	J	gnl|CDD|38472 KOG3262, KOG3262, KOG3262, H/ACA small nucleolar RNP component GAR1 [Translation, ribosomal structure and biogenesis].	215	2e-06	94	73	26	35.62	218	6	141	212
c266854_g1_i1	325	TZ	gnl|CDD|37135 KOG1924, KOG1924, KOG1924, RhoA GTPase effector DIA/Diaphanous [Signal transduction mechanisms, Cytoskeleton].	1102	5e-06	97	55	17	30.91	7	171	520	564
c146163_g1_i1	1436	E	gnl|CDD|36501 KOG1287, KOG1287, KOG1287, Amino acid transporters [Amino acid transport and metabolism].	479	0.0	1391	463	225	48.60	1435	56	23	471
c146163_g1_i1	1436	E	gnl|CDD|36500 KOG1286, KOG1286, KOG1286, Amino acid transporters [Amino acid transport and metabolism].	554	3e-40	378	467	109	23.34	1432	140	42	497
c146163_g1_i1	1436	E	gnl|CDD|36503 KOG1289, KOG1289, KOG1289, Amino acid transporters [Amino acid transport and metabolism].	550	3e-23	248	392	89	22.70	1426	326	61	429
c146163_g1_i1	1436	TZ	gnl|CDD|38875 KOG3671, KOG3671, KOG3671, Actin regulatory protein (Wiskott-Aldrich syndrome protein) [Signal transduction mechanisms, Cytoskeleton].	569	7e-11	149	128	40	31.25	1	369	321	441
c146163_g1_i1	1436	Z	gnl|CDD|39663 KOG4462, KOG4462, KOG4462, WASP-interacting protein VRP1/WIP, contains WH2 domain [Cytoskeleton].	437	1e-09	138	361	76	21.05	1425	400	98	405
c143585_g2_i11	1763	Z	gnl|CDD|35383 KOG0161, KOG0161, KOG0161, Myosin class II heavy chain [Cytoskeleton].	1930	9e-16	193	228	51	22.37	463	1146	941	1153
c143585_g2_i11	1763	L	gnl|CDD|35471 KOG0250, KOG0250, KOG0250, DNA repair protein RAD18 (SMC family protein) [Replication, recombination and repair].	1074	7e-14	176	226	42	18.58	484	1134	240	453
c143585_g2_i11	1763	S	gnl|CDD|39873 KOG4674, KOG4674, KOG4674, Uncharacterized conserved coiled-coil protein [Function unknown].	1822	8e-13	168	225	48	21.33	463	1134	1248	1460
c143585_g2_i11	1763	DZ	gnl|CDD|36189 KOG0971, KOG0971, KOG0971, Microtubule-associated protein dynactin DCTN1/Glued [Cell cycle control, cell division, chromosome partitioning, Cytoskeleton].	1243	2e-12	164	246	61	24.80	463	1143	274	515
c143585_g2_i11	1763	J	gnl|CDD|36359 KOG1144, KOG1144, KOG1144, Translation initiation factor 5B (eIF-5B) [Translation, ribosomal structure and biogenesis].	1064	3e-12	163	447	81	18.12	445	1722	54	458
c335877_g1_i1	349	W	gnl|CDD|39924 KOG4726, KOG4726, KOG4726, Ultrahigh sulfur keratin-associated protein [Extracellular structures].	146	9e-06	92	53	20	37.74	46	198	97	146
c145640_g1_i4	1169	Z	gnl|CDD|37257 KOG2046, KOG2046, KOG2046, Calponin [Cytoskeleton].	193	3e-19	212	68	34	50.00	786	583	121	188
c316651_g1_i1	516	I	gnl|CDD|36416 KOG1202, KOG1202, KOG1202, Animal-type fatty acid synthase and related proteins [Lipid transport and metabolism].	2376	2e-119	862	171	134	78.36	2	514	1523	1693
c316651_g1_i1	516	CR	gnl|CDD|36412 KOG1198, KOG1198, KOG1198, Zinc-binding oxidoreductase [Energy production and conversion, General function prediction only].	347	7e-19	192	179	49	27.37	11	508	125	298
c316651_g1_i1	516	CR	gnl|CDD|36411 KOG1197, KOG1197, KOG1197, Predicted quinone oxidoreductase [Energy production and conversion, General function prediction only].	336	1e-16	176	133	37	27.82	2	400	117	245
c316651_g1_i1	516	R	gnl|CDD|36410 KOG1196, KOG1196, KOG1196, Predicted NAD-dependent oxidoreductase [General function prediction only].	343	2e-13	151	155	40	25.81	50	493	140	290
c316651_g1_i1	516	Z	gnl|CDD|39663 KOG4462, KOG4462, KOG4462, WASP-interacting protein VRP1/WIP, contains WH2 domain [Cytoskeleton].	437	7e-07	104	126	33	26.19	371	6	240	344
c152200_g4_i9	328	Z	gnl|CDD|37041 KOG1830, KOG1830, KOG1830, Wiskott Aldrich syndrome proteins [Cytoskeleton].	518	3e-07	100	85	24	28.24	14	256	354	438
c152200_g4_i9	328	T	gnl|CDD|39790 KOG4590, KOG4590, KOG4590, Signal transduction protein Enabled, contains WH1 domain [Signal transduction mechanisms].	409	6e-07	97	89	22	24.72	2	259	121	202
c142553_g1_i2	1236	TZ	gnl|CDD|37135 KOG1924, KOG1924, KOG1924, RhoA GTPase effector DIA/Diaphanous [Signal transduction mechanisms, Cytoskeleton].	1102	2e-06	111	59	21	35.59	1212	1051	534	592
c36994_g1_i1	307	O	gnl|CDD|38798 KOG3591, KOG3591, KOG3591, Alpha crystallins [Posttranslational modification, protein turnover, chaperones].	173	1e-16	166	97	28	28.87	294	28	51	147
c148196_g1_i6	1164	TZ	gnl|CDD|38875 KOG3671, KOG3671, KOG3671, Actin regulatory protein (Wiskott-Aldrich syndrome protein) [Signal transduction mechanisms, Cytoskeleton].	569	2e-07	119	168	40	23.81	52	549	296	458
c148196_g1_i6	1164	Z	gnl|CDD|37041 KOG1830, KOG1830, KOG1830, Wiskott Aldrich syndrome proteins [Cytoskeleton].	518	1e-06	112	195	44	22.56	22	534	279	471
c148196_g1_i6	1164	AK	gnl|CDD|35354 KOG0132, KOG0132, KOG0132, RNA polymerase II C-terminal domain-binding protein RA4, contains RPR and RRM domains [RNA processing and modification, Transcription].	894	3e-06	109	151	37	24.50	49	489	564	709
c148196_g1_i6	1164	PET	gnl|CDD|36271 KOG1053, KOG1053, KOG1053, Glutamate-gated NMDA-type ion channel receptor subunit GRIN2A and related subunits [Inorganic ion transport and metabolism, Amino acid transport and metabolism, Signal transduction mechanisms].	1258	7e-06	107	164	34	20.73	40	507	962	1114
c144657_g1_i2	1423	K	gnl|CDD|37673 KOG2462, KOG2462, KOG2462, C2H2-type Zn-finger protein [Transcription].	279	2e-20	226	83	30	36.14	1423	1175	181	263
c144657_g1_i2	1423	K	gnl|CDD|38829 KOG3623, KOG3623, KOG3623, Homeobox transcription factor SIP1 [Transcription].	1007	7e-17	197	92	33	35.87	1417	1142	890	980
c144657_g1_i2	1423	R	gnl|CDD|38814 KOG3608, KOG3608, KOG3608, Zn finger proteins [General function prediction only].	467	1e-16	195	120	36	30.00	1420	1070	202	317
c144657_g1_i2	1423	K	gnl|CDD|38783 KOG3576, KOG3576, KOG3576, Ovo and related transcription factors [Transcription].	267	2e-16	193	129	36	27.91	1402	1043	118	246
c144657_g1_i2	1423	K	gnl|CDD|36291 KOG1074, KOG1074, KOG1074, Transcriptional repressor SALM [Transcription].	958	6e-12	157	79	27	34.18	1237	1004	353	429
c139911_g2_i5	915	Z	gnl|CDD|39663 KOG4462, KOG4462, KOG4462, WASP-interacting protein VRP1/WIP, contains WH2 domain [Cytoskeleton].	437	7e-07	111	235	50	21.28	898	221	124	328
c139911_g2_i5	915	R	gnl|CDD|35714 KOG0493, KOG0493, KOG0493, Transcription factor Engrailed, contains HOX domain [General function prediction only].	342	9e-07	111	230	45	19.57	252	902	8	212
c146971_g3_i3	2097	L	gnl|CDD|37018 KOG1807, KOG1807, KOG1807, Helicases [Replication, recombination and repair].	1025	2e-32	330	254	73	28.74	820	107	104	354
c146971_g3_i3	2097	AK	gnl|CDD|35354 KOG0132, KOG0132, KOG0132, RNA polymerase II C-terminal domain-binding protein RA4, contains RPR and RRM domains [RNA processing and modification, Transcription].	894	2e-06	114	170	37	21.76	1738	1274	687	846
c16025_g1_i1	361	TZ	gnl|CDD|38875 KOG3671, KOG3671, KOG3671, Actin regulatory protein (Wiskott-Aldrich syndrome protein) [Signal transduction mechanisms, Cytoskeleton].	569	9e-08	105	53	17	32.08	347	189	362	414
c16025_g1_i1	361	TZ	gnl|CDD|37135 KOG1924, KOG1924, KOG1924, RhoA GTPase effector DIA/Diaphanous [Signal transduction mechanisms, Cytoskeleton].	1102	5e-07	99	58	21	36.21	359	189	530	587
c16025_g1_i1	361	TZ	gnl|CDD|37134 KOG1923, KOG1923, KOG1923, Rac1 GTPase effector FRL [Signal transduction mechanisms, Cytoskeleton].	830	2e-06	95	57	10	17.54	356	189	279	335
c158467_g1_i1	738	T	gnl|CDD|36433 KOG1219, KOG1219, KOG1219, Uncharacterized conserved protein, contains laminin, cadherin and EGF domains [Signal transduction mechanisms].	4289	5e-14	162	84	25	29.76	576	325	3868	3945
c158467_g1_i1	738	T	gnl|CDD|36431 KOG1217, KOG1217, KOG1217, Fibrillins and related proteins containing Ca2+-binding EGF-like domains [Signal transduction mechanisms].	487	9e-10	132	114	29	25.44	684	346	286	393
c158467_g1_i1	738	T	gnl|CDD|39490 KOG4289, KOG4289, KOG4289, Cadherin EGF LAG seven-pass G-type receptor [Signal transduction mechanisms].	2531	4e-08	119	76	26	34.21	528	319	1220	1289
c158467_g1_i1	738	TW	gnl|CDD|36439 KOG1225, KOG1225, KOG1225, Teneurin-1 and related extracellular matrix proteins, contain EGF-like repeats [Signal transduction mechanisms, Extracellular structures].	525	8e-07	109	235	35	14.89	693	55	280	490
c158467_g1_i1	738	T	gnl|CDD|36432 KOG1218, KOG1218, KOG1218, Proteins containing Ca2+-binding EGF-like domains [Signal transduction mechanisms].	316	4e-06	103	135	22	16.30	615	226	136	265
c281206_g1_i1	256	J	gnl|CDD|35227 KOG0003, KOG0003, KOG0003, Ubiquitin/60s ribosomal protein L40 fusion [Translation, ribosomal structure and biogenesis].	128	4e-11	126	64	28	43.75	5	196	10	68
c281206_g1_i1	256	J	gnl|CDD|35228 KOG0004, KOG0004, KOG0004, Ubiquitin/40S ribosomal protein S27a fusion [Translation, ribosomal structure and biogenesis].	156	8e-09	109	46	23	50.00	5	142	10	55
c281206_g1_i1	256	DO	gnl|CDD|35229 KOG0005, KOG0005, KOG0005, Ubiquitin-like protein [Cell cycle control, cell division, chromosome partitioning, Posttranslational modification, protein turnover, chaperones].	70	9e-08	102	36	17	47.22	20	127	15	50
c137855_g3_i4	1971	Z	gnl|CDD|35524 KOG0303, KOG0303, KOG0303, Actin-binding protein Coronin, contains WD40 repeats [Cytoskeleton].	472	0.0	1691	493	280	56.80	1858	380	1	472
c137855_g3_i4	1971	Z	gnl|CDD|36658 KOG1445, KOG1445, KOG1445, Tumor-specific antigen (contains WD repeats) [Cytoskeleton].	1012	4e-77	663	396	125	31.57	1858	680	1	388
c137855_g3_i4	1971	R	gnl|CDD|35487 KOG0266, KOG0266, KOG0266, WD40 repeat-containing protein [General function prediction only].	456	5e-19	219	172	48	27.91	1615	1109	201	364
c137855_g3_i4	1971	B	gnl|CDD|35494 KOG0273, KOG0273, KOG0273, Beta-transducin family (WD-40 repeat) protein [Chromatin structure and dynamics].	524	4e-16	195	152	41	26.97	1645	1199	345	495
c137855_g3_i4	1971	A	gnl|CDD|35493 KOG0272, KOG0272, KOG0272, U4/U6 small nuclear ribonucleoprotein Prp4 (contains WD40 repeats) [RNA processing and modification].	459	2e-15	189	125	34	27.20	1615	1241	343	459
c137811_g1_i1	1777	J	gnl|CDD|38472 KOG3262, KOG3262, KOG3262, H/ACA small nucleolar RNP component GAR1 [Translation, ribosomal structure and biogenesis].	215	2e-08	131	64	28	43.75	1773	1594	149	210
c137811_g1_i1	1777	B	gnl|CDD|37477 KOG2266, KOG2266, KOG2266, Chromatin-associated protein Dek and related proteins, contains SAP DNA binding domain [Chromatin structure and dynamics].	594	6e-07	118	185	36	19.46	1757	1215	363	536
c137811_g1_i1	1777	R	gnl|CDD|38104 KOG2893, KOG2893, KOG2893, Zn finger protein [General function prediction only].	341	2e-06	114	72	25	34.72	1550	1744	114	181
c137811_g1_i1	1777	TZ	gnl|CDD|37135 KOG1924, KOG1924, KOG1924, RhoA GTPase effector DIA/Diaphanous [Signal transduction mechanisms, Cytoskeleton].	1102	2e-06	112	63	25	39.68	1574	1744	549	611
c137811_g1_i1	1777	J	gnl|CDD|37283 KOG2072, KOG2072, KOG2072, Translation initiation factor 3, subunit a (eIF-3a) [Translation, ribosomal structure and biogenesis].	988	3e-06	112	79	23	29.11	1718	1485	813	889
c147671_g3_i2	4814	T	gnl|CDD|38722 KOG3513, KOG3513, KOG3513, Neural cell adhesion molecule L1 [Signal transduction mechanisms].	1051	0.0	1950	954	342	35.85	296	3085	40	963
c147671_g3_i2	4814	T	gnl|CDD|39422 KOG4221, KOG4221, KOG4221, Receptor mediating netrin-dependent axon guidance [Signal transduction mechanisms].	1381	2e-66	629	891	218	24.47	1052	3556	61	917
c147671_g3_i2	4814	T	gnl|CDD|39423 KOG4222, KOG4222, KOG4222, Axon guidance receptor Dscam [Signal transduction mechanisms].	1281	2e-54	528	840	207	24.64	632	2956	38	844
c147671_g3_i2	4814	T	gnl|CDD|39396 KOG4194, KOG4194, KOG4194, Membrane glycoprotein LIG-1 [Signal transduction mechanisms].	873	3e-25	279	304	84	27.63	932	1762	505	795
c147671_g3_i2	4814	R	gnl|CDD|38724 KOG3515, KOG3515, KOG3515, Predicted transmembrane protein of the immunoglobulin family of cell adhesion molecules [General function prediction only].	741	8e-15	190	689	121	17.56	383	2296	27	678
c145068_g1_i2	1594	R	gnl|CDD|35614 KOG0393, KOG0393, KOG0393, Ras-related small GTPase, Rho type [General function prediction only].	198	1e-16	188	44	33	75.00	853	981	38	81
c47082_g1_i2	445	E	gnl|CDD|36025 KOG0807, KOG0807, KOG0807, Carbon-nitrogen hydrolase [Amino acid transport and metabolism].	295	5e-48	397	143	57	39.86	16	444	103	245
c47082_g1_i2	445	E	gnl|CDD|36024 KOG0806, KOG0806, KOG0806, Carbon-nitrogen hydrolase [Amino acid transport and metabolism].	298	7e-48	397	153	64	41.83	1	444	99	250
c318505_g1_i1	250	T	gnl|CDD|35838 KOG0618, KOG0618, KOG0618, Serine/threonine phosphatase 2C containing leucine-rich repeats, similar to SCN circadian oscillatory protein (SCOP) [Signal transduction mechanisms].	1081	6e-08	103	85	22	25.88	250	2	242	326
c318505_g1_i1	250	S	gnl|CDD|35693 KOG0472, KOG0472, KOG0472, Leucine-rich repeat protein [Function unknown].	565	1e-06	93	85	24	28.24	250	2	115	199
c142969_g1_i2	357	R	gnl|CDD|38473 KOG3263, KOG3263, KOG3263, Nucleic acid binding protein [General function prediction only].	196	5e-08	109	91	27	29.67	1	261	2	91
c142969_g1_i2	357	A	gnl|CDD|39875 KOG4676, KOG4676, KOG4676, Splicing factor, arginine/serine-rich [RNA processing and modification].	479	7e-08	111	93	20	21.51	13	291	316	408
c142969_g1_i2	357	A	gnl|CDD|35336 KOG0113, KOG0113, KOG0113, U1 small nuclear ribonucleoprotein (RRM superfamily) [RNA processing and modification].	335	8e-08	110	79	22	27.85	13	246	236	314
c142969_g1_i2	357	A	gnl|CDD|37080 KOG1869, KOG1869, KOG1869, Splicing coactivator SRm160/300, subunit SRm300 [RNA processing and modification].	425	2e-07	108	84	18	21.43	10	261	228	310
c142969_g1_i2	357	B	gnl|CDD|39565 KOG4364, KOG4364, KOG4364, Chromatin assembly factor-I [Chromatin structure and dynamics].	811	2e-07	108	88	22	25.00	19	255	290	377
c2324_g1_i2	286	R	gnl|CDD|38247 KOG3037, KOG3037, KOG3037, Cell membrane glycoprotein [General function prediction only].	330	8e-15	153	69	27	39.13	283	86	251	319
c147529_g3_i1	1513	A	gnl|CDD|39408 KOG4207, KOG4207, KOG4207, Predicted splicing factor, SR protein superfamily [RNA processing and modification].	256	3e-07	118	175	38	21.71	281	796	96	256
c147529_g3_i1	1513	U	gnl|CDD|37195 KOG1984, KOG1984, KOG1984, Vesicle coat complex COPII, subunit SFB3 [Intracellular trafficking, secretion, and vesicular transport].	1007	1e-06	114	198	43	21.72	252	839	58	238
c33168_g1_i1	275	P	gnl|CDD|37904 KOG2693, KOG2693, KOG2693, Putative zinc transporter [Inorganic ion transport and metabolism].	453	5e-11	126	87	16	18.39	11	271	51	131
c33168_g1_i1	275	P	gnl|CDD|36697 KOG1484, KOG1484, KOG1484, Putative Zn2+ transporter MSC2 (cation diffusion facilitator superfamily) [Inorganic ion transport and metabolism].	354	4e-08	105	48	14	29.17	2	145	159	206
c33168_g1_i1	275	K	gnl|CDD|39019 KOG3815, KOG3815, KOG3815, Transcription factor Doublesex [Transcription].	322	3e-06	97	77	11	14.29	1	228	243	319
c33168_g1_i1	275	T	gnl|CDD|38957 KOG3753, KOG3753, KOG3753, Circadian clock protein period [Signal transduction mechanisms].	1114	5e-06	96	91	29	31.87	1	270	822	906
c33168_g1_i1	275	Z	gnl|CDD|37041 KOG1830, KOG1830, KOG1830, Wiskott Aldrich syndrome proteins [Cytoskeleton].	518	7e-06	95	76	21	27.63	4	228	335	410
c142810_g1_i3	1082	M	gnl|CDD|39379 KOG4177, KOG4177, KOG4177, Ankyrin [Cell wall/membrane/envelope biogenesis].	1143	8e-22	229	184	65	35.33	312	860	282	465
c142810_g1_i3	1082	T	gnl|CDD|35727 KOG0507, KOG0507, KOG0507, CASK-interacting adaptor protein (caskin) and related proteins with ankyrin repeats and SAM domain [Signal transduction mechanisms].	854	1e-21	227	187	57	30.48	270	803	77	260
c142810_g1_i3	1082	R	gnl|CDD|35729 KOG0509, KOG0509, KOG0509, Ankyrin repeat and DHHC-type Zn-finger domain containing proteins [General function prediction only].	600	1e-21	227	237	74	31.22	114	806	27	252
c142810_g1_i3	1082	R	gnl|CDD|35728 KOG0508, KOG0508, KOG0508, Ankyrin repeat protein [General function prediction only].	615	1e-18	205	183	56	30.60	309	818	48	226
c142810_g1_i3	1082	R	gnl|CDD|35730 KOG0510, KOG0510, KOG0510, Ankyrin repeat protein [General function prediction only].	929	4e-18	202	146	47	32.19	384	803	271	416
c152751_g2_i4	9253	S	gnl|CDD|39873 KOG4674, KOG4674, KOG4674, Uncharacterized conserved coiled-coil protein [Function unknown].	1822	3e-93	865	1673	329	19.67	8896	4319	65	1680
c152751_g2_i4	9253	Z	gnl|CDD|35383 KOG0161, KOG0161, KOG0161, Myosin class II heavy chain [Cytoskeleton].	1930	7e-90	837	1252	284	22.68	8875	5252	795	1914
c152751_g2_i4	9253	L	gnl|CDD|36180 KOG0962, KOG0962, KOG0962, DNA repair protein RAD50, ABC-type ATPase/SMC superfamily [Replication, recombination and repair].	1294	2e-47	472	958	165	17.22	8218	5459	195	1085
c152751_g2_i4	9253	D	gnl|CDD|36182 KOG0964, KOG0964, KOG0964, Structural maintenance of chromosome protein 3 (sister chromatid cohesion complex Cohesin, subunit SMC3) [Cell cycle control, cell division, chromosome partitioning].	1200	4e-37	385	935	177	18.93	8767	6233	126	1028
c152751_g2_i4	9253	S	gnl|CDD|39842 KOG4643, KOG4643, KOG4643, Uncharacterized coiled-coil protein [Function unknown].	1195	2e-36	378	1102	194	17.60	8713	5483	10	991
c135719_g1_i2	2020	R	gnl|CDD|35475 KOG0254, KOG0254, KOG0254, Predicted transporter (major facilitator superfamily) [General function prediction only].	513	7e-42	402	211	69	32.70	1640	1041	41	250
c135719_g1_i2	2020	G	gnl|CDD|35789 KOG0569, KOG0569, KOG0569, Permease of the major facilitator superfamily [Carbohydrate transport and metabolism].	485	5e-30	310	220	59	26.82	1637	1041	8	226
c135719_g1_i2	2020	R	gnl|CDD|35476 KOG0255, KOG0255, KOG0255, Synaptic vesicle transporter SVOP and related transporters (major facilitator superfamily) [General function prediction only].	521	2e-25	271	196	49	25.00	1511	939	115	305
c135719_g1_i2	2020	G	gnl|CDD|37744 KOG2533, KOG2533, KOG2533, Permease of the major facilitator superfamily [Carbohydrate transport and metabolism].	495	2e-08	131	247	43	17.41	1733	1041	13	250
c135719_g1_i2	2020	G	gnl|CDD|37743 KOG2532, KOG2532, KOG2532, Permease of the major facilitator superfamily [Carbohydrate transport and metabolism].	466	1e-07	125	315	63	20.00	1700	852	1	304
c2327_g1_i1	497	K	gnl|CDD|39418 KOG4217, KOG4217, KOG4217, Nuclear receptors of the nerve growth factor-induced protein B type [Transcription].	605	2e-07	108	147	36	24.49	475	44	129	267
c2327_g1_i1	497	K	gnl|CDD|38768 KOG3560, KOG3560, KOG3560, Aryl-hydrocarbon receptor [Transcription].	712	3e-07	106	149	33	22.15	469	35	429	543
c2327_g1_i1	497	A	gnl|CDD|35889 KOG0670, KOG0670, KOG0670, U4/U6-associated splicing factor PRP4 [RNA processing and modification].	752	6e-07	104	176	34	19.32	14	496	80	253
c2327_g1_i1	497	K	gnl|CDD|38789 KOG3582, KOG3582, KOG3582, Mlx interactors and related transcription factors [Transcription].	856	3e-06	99	145	41	28.28	469	50	389	519
c2327_g1_i1	497	R	gnl|CDD|39508 KOG4307, KOG4307, KOG4307, RNA binding protein RBM12/SWAN [General function prediction only].	944	3e-06	99	86	19	22.09	484	230	176	261
c58356_g1_i1	326	J	gnl|CDD|36359 KOG1144, KOG1144, KOG1144, Translation initiation factor 5B (eIF-5B) [Translation, ribosomal structure and biogenesis].	1064	1e-06	96	89	30	33.71	45	311	204	281
c58356_g1_i1	326	A	gnl|CDD|35336 KOG0113, KOG0113, KOG0113, U1 small nuclear ribonucleoprotein (RRM superfamily) [RNA processing and modification].	335	4e-06	96	86	24	27.91	61	315	248	331
c58356_g1_i1	326	A	gnl|CDD|39875 KOG4676, KOG4676, KOG4676, Splicing factor, arginine/serine-rich [RNA processing and modification].	479	8e-06	95	85	18	21.18	61	315	353	433
c58356_g1_i1	326	A	gnl|CDD|36267 KOG1049, KOG1049, KOG1049, Polyadenylation factor I complex, subunit FIP1 [RNA processing and modification].	538	9e-06	94	92	23	25.00	61	321	423	513
c58356_g1_i1	326	P	gnl|CDD|37213 KOG2002, KOG2002, KOG2002, TPR-containing nuclear phosphoprotein that regulates K(+) uptake [Inorganic ion transport and metabolism].	1018	1e-05	95	62	18	29.03	136	321	891	949
c317063_g1_i1	789	Z	gnl|CDD|37041 KOG1830, KOG1830, KOG1830, Wiskott Aldrich syndrome proteins [Cytoskeleton].	518	6e-10	136	118	33	27.97	442	789	308	423
c317063_g1_i1	789	TZ	gnl|CDD|38875 KOG3671, KOG3671, KOG3671, Actin regulatory protein (Wiskott-Aldrich syndrome protein) [Signal transduction mechanisms, Cytoskeleton].	569	3e-09	131	135	35	25.93	400	789	345	460
c317063_g1_i1	789	Z	gnl|CDD|39663 KOG4462, KOG4462, KOG4462, WASP-interacting protein VRP1/WIP, contains WH2 domain [Cytoskeleton].	437	1e-07	118	159	34	21.38	358	789	106	264
c317063_g1_i1	789	U	gnl|CDD|35786 KOG0566, KOG0566, KOG0566, Inositol-1,4,5-triphosphate 5-phosphatase (synaptojanin), INP51/INP52/INP53 family [Intracellular trafficking, secretion, and vesicular transport].	1080	3e-07	116	130	26	20.00	406	789	958	1079
c317063_g1_i1	789	S	gnl|CDD|36135 KOG0917, KOG0917, KOG0917, Uncharacterized conserved protein [Function unknown].	338	2e-06	108	127	27	21.26	415	789	156	278
c258356_g1_i1	213	K	gnl|CDD|38608 KOG3398, KOG3398, KOG3398, Transcription factor MBF1 [Transcription].	135	1e-27	241	71	42	59.15	1	213	37	107
c146672_g1_i1	1659	A	gnl|CDD|39875 KOG4676, KOG4676, KOG4676, Splicing factor, arginine/serine-rich [RNA processing and modification].	479	1e-09	139	220	41	18.64	678	61	240	445
c146672_g1_i1	1659	B	gnl|CDD|39565 KOG4364, KOG4364, KOG4364, Chromatin assembly factor-I [Chromatin structure and dynamics].	811	5e-08	126	172	39	22.67	502	2	190	356
c146672_g1_i1	1659	S	gnl|CDD|38023 KOG2812, KOG2812, KOG2812, Uncharacterized conserved protein [Function unknown].	426	2e-06	114	205	46	22.44	654	61	100	286
c146672_g1_i1	1659	IR	gnl|CDD|35282 KOG0059, KOG0059, KOG0059, Lipid exporter ABCA1 and related proteins, ABC superfamily [Lipid transport and metabolism, General function prediction only].	885	6e-06	109	189	35	18.52	21	587	347	523
c146672_g1_i1	1659	J	gnl|CDD|36359 KOG1144, KOG1144, KOG1144, Translation initiation factor 5B (eIF-5B) [Translation, ribosomal structure and biogenesis].	1064	7e-06	108	176	42	23.86	589	65	129	294
c151960_g2_i6	5029	Z	gnl|CDD|39502 KOG4301, KOG4301, KOG4301, Beta-dystrobrevin [Cytoskeleton].	434	2e-116	961	427	200	46.84	304	1557	16	431
c151960_g2_i6	5029	NTZ	gnl|CDD|39487 KOG4286, KOG4286, KOG4286, Dystrophin-like protein [Cell motility, Signal transduction mechanisms, Cytoskeleton].	966	2e-52	506	503	134	26.64	334	1740	390	879
c151960_g2_i6	5029	R	gnl|CDD|36494 KOG1280, KOG1280, KOG1280, Uncharacterized conserved protein containing ZZ-type Zn-finger [General function prediction only].	381	5e-08	130	45	19	42.22	985	1119	11	55
c151960_g2_i6	5029	R	gnl|CDD|39782 KOG4582, KOG4582, KOG4582, Uncharacterized conserved protein, contains ZZ-type Zn-finger [General function prediction only].	278	4e-07	121	128	28	21.88	979	1353	153	270
c82837_g1_i1	285	I	gnl|CDD|36653 KOG1440, KOG1440, KOG1440, CDP-diacylglycerol synthase [Lipid transport and metabolism].	432	1e-07	101	104	20	19.23	282	4	123	224
c82837_g1_i1	285	IR	gnl|CDD|35282 KOG0059, KOG0059, KOG0059, Lipid exporter ABCA1 and related proteins, ABC superfamily [Lipid transport and metabolism, General function prediction only].	885	7e-07	96	93	17	18.28	284	6	346	433
c178861_g1_i1	370	KU	gnl|CDD|37984 KOG2773, KOG2773, KOG2773, Apoptosis antagonizing transcription factor/protein transport protein [Transcription, Intracellular trafficking, secretion, and vesicular transport].	483	5e-12	144	55	25	45.45	205	369	100	154
c178861_g1_i1	370	A	gnl|CDD|36015 KOG0796, KOG0796, KOG0796, Spliceosome subunit [RNA processing and modification].	319	1e-11	134	82	26	31.71	123	368	238	316
c178861_g1_i1	370	B	gnl|CDD|39565 KOG4364, KOG4364, KOG4364, Chromatin assembly factor-I [Chromatin structure and dynamics].	811	3e-11	139	76	25	32.89	142	369	253	326
c178861_g1_i1	370	A	gnl|CDD|35889 KOG0670, KOG0670, KOG0670, U4/U6-associated splicing factor PRP4 [RNA processing and modification].	752	4e-11	130	81	29	35.80	123	359	114	192
c178861_g1_i1	370	GO	gnl|CDD|39359 KOG4157, KOG4157, KOG4157, beta-1,6-N-acetylglucosaminyltransferase, contains WSC domain [Carbohydrate transport and metabolism, Posttranslational modification, protein turnover, chaperones].	418	5e-11	129	57	27	47.37	368	198	146	202
c145061_g1_i1	757	TZ	gnl|CDD|38875 KOG3671, KOG3671, KOG3671, Actin regulatory protein (Wiskott-Aldrich syndrome protein) [Signal transduction mechanisms, Cytoskeleton].	569	5e-12	149	225	62	27.56	646	2	336	527
c145061_g1_i1	757	Z	gnl|CDD|37041 KOG1830, KOG1830, KOG1830, Wiskott Aldrich syndrome proteins [Cytoskeleton].	518	5e-12	148	201	50	24.88	541	5	268	453
c145061_g1_i1	757	Z	gnl|CDD|39663 KOG4462, KOG4462, KOG4462, WASP-interacting protein VRP1/WIP, contains WH2 domain [Cytoskeleton].	437	3e-11	143	200	45	22.50	565	2	108	295
c145061_g1_i1	757	AK	gnl|CDD|35354 KOG0132, KOG0132, KOG0132, RNA polymerase II C-terminal domain-binding protein RA4, contains RPR and RRM domains [RNA processing and modification, Transcription].	894	3e-11	146	249	54	21.69	40	756	618	817
c145061_g1_i1	757	U	gnl|CDD|37195 KOG1984, KOG1984, KOG1984, Vesicle coat complex COPII, subunit SFB3 [Intracellular trafficking, secretion, and vesicular transport].	1007	4e-11	141	219	55	25.11	710	153	21	237
c153244_g3_i3	3178	TZ	gnl|CDD|37333 KOG2122, KOG2122, KOG2122, Beta-catenin-binding protein APC, contains ARM repeats [Signal transduction mechanisms, Cytoskeleton].	2195	4e-46	450	1044	205	19.64	3104	252	657	1569
c153244_g3_i3	3178	T	gnl|CDD|35420 KOG0199, KOG0199, KOG0199, ACK and related non-receptor tyrosine kinases [Signal transduction mechanisms].	1039	3e-09	140	563	99	17.58	2317	686	475	968
c153244_g3_i3	3178	R	gnl|CDD|35612 KOG0391, KOG0391, KOG0391, SNF2 family DNA-dependent ATPase [General function prediction only].	1958	2e-08	135	424	75	17.69	1807	620	1571	1941
c153244_g3_i3	3178	U	gnl|CDD|37195 KOG1984, KOG1984, KOG1984, Vesicle coat complex COPII, subunit SFB3 [Intracellular trafficking, secretion, and vesicular transport].	1007	2e-08	134	235	53	22.55	1729	1082	5	222
c153244_g3_i3	3178	Z	gnl|CDD|39663 KOG4462, KOG4462, KOG4462, WASP-interacting protein VRP1/WIP, contains WH2 domain [Cytoskeleton].	437	8e-08	129	345	73	21.16	1702	683	76	382
c47711_g1_i1	422	TZ	gnl|CDD|38875 KOG3671, KOG3671, KOG3671, Actin regulatory protein (Wiskott-Aldrich syndrome protein) [Signal transduction mechanisms, Cytoskeleton].	569	2e-08	111	89	26	29.21	354	88	354	434
c47711_g1_i1	422	U	gnl|CDD|37195 KOG1984, KOG1984, KOG1984, Vesicle coat complex COPII, subunit SFB3 [Intracellular trafficking, secretion, and vesicular transport].	1007	7e-08	108	99	24	24.24	286	2	134	227
c47711_g1_i1	422	Z	gnl|CDD|39663 KOG4462, KOG4462, KOG4462, WASP-interacting protein VRP1/WIP, contains WH2 domain [Cytoskeleton].	437	5e-07	102	84	27	32.14	321	73	302	382
c47711_g1_i1	422	R	gnl|CDD|37344 KOG2133, KOG2133, KOG2133, Transcriptional corepressor Atrophin-1/DRPLA [General function prediction only].	1229	5e-07	102	94	22	23.40	282	10	445	537
c47711_g1_i1	422	TU	gnl|CDD|39098 KOG3895, KOG3895, KOG3895, Synaptic vesicle protein Synapsin [Signal transduction mechanisms, Intracellular trafficking, secretion, and vesicular transport].	488	8e-07	100	72	23	31.94	288	73	395	464
c150032_g2_i3	7040	T	gnl|CDD|38796 KOG3589, KOG3589, KOG3589, G protein signaling regulators [Signal transduction mechanisms].	221	4e-37	383	210	66	31.43	6044	5430	1	208
c151591_g1_i1	901	A	gnl|CDD|38274 KOG3064, KOG3064, KOG3064, RNA-binding nuclear protein (MAK16) containing a distinct C4 Zn-finger [RNA processing and modification].	303	2e-118	882	266	152	57.14	881	87	1	261
c151591_g1_i1	901	JK	gnl|CDD|37249 KOG2038, KOG2038, KOG2038, CAATT-binding transcription factor/60S ribosomal subunit biogenesis protein [Translation, ribosomal structure and biogenesis, Transcription].	988	5e-14	167	122	38	31.15	335	6	825	945
c151591_g1_i1	901	D	gnl|CDD|37043 KOG1832, KOG1832, KOG1832, HIV-1 Vpr-binding protein [Cell cycle control, cell division, chromosome partitioning].	1516	6e-12	151	104	29	27.88	314	3	1406	1493
c151591_g1_i1	901	KU	gnl|CDD|37984 KOG2773, KOG2773, KOG2773, Apoptosis antagonizing transcription factor/protein transport protein [Transcription, Intracellular trafficking, secretion, and vesicular transport].	483	6e-12	151	154	33	21.43	437	3	2	155
c151591_g1_i1	901	GO	gnl|CDD|39359 KOG4157, KOG4157, KOG4157, beta-1,6-N-acetylglucosaminyltransferase, contains WSC domain [Carbohydrate transport and metabolism, Posttranslational modification, protein turnover, chaperones].	418	2e-11	148	108	31	28.70	1	321	123	224
c178886_g1_i1	516	T	gnl|CDD|38721 KOG3512, KOG3512, KOG3512, Netrin, axonal chemotropic factor [Signal transduction mechanisms].	592	8e-09	117	135	30	22.22	12	398	460	590
c257604_g1_i1	236	R	gnl|CDD|36733 KOG1520, KOG1520, KOG1520, Predicted alkaloid synthase/Surface mucin Hemomucin [General function prediction only].	376	6e-08	102	66	18	27.27	231	34	267	332
c145789_g1_i5	2967	T	gnl|CDD|39422 KOG4221, KOG4221, KOG4221, Receptor mediating netrin-dependent axon guidance [Signal transduction mechanisms].	1381	1e-22	253	181	53	29.28	1179	1712	247	421
c145789_g1_i5	2967	T	gnl|CDD|38722 KOG3513, KOG3513, KOG3513, Neural cell adhesion molecule L1 [Signal transduction mechanisms].	1051	4e-19	224	183	50	27.32	1173	1715	249	426
c145789_g1_i5	2967	T	gnl|CDD|39423 KOG4222, KOG4222, KOG4222, Axon guidance receptor Dscam [Signal transduction mechanisms].	1281	6e-15	188	195	51	26.15	1134	1706	126	316
c145789_g1_i5	2967	T	gnl|CDD|39396 KOG4194, KOG4194, KOG4194, Membrane glycoprotein LIG-1 [Signal transduction mechanisms].	873	7e-15	188	202	52	25.74	1176	1712	512	709
c145789_g1_i5	2967	W	gnl|CDD|39207 KOG4004, KOG4004, KOG4004, Matricellular protein Osteonectin/SPARC/BM-40 [Extracellular structures].	259	2e-09	142	183	38	20.77	225	734	13	178
c149585_g2_i1	1824	K	gnl|CDD|36233 KOG1015, KOG1015, KOG1015, Transcription regulator XNP/ATRX, DEAD-box superfamily [Transcription].	1567	3e-22	244	506	98	19.37	416	1822	65	559
c149585_g2_i1	1824	J	gnl|CDD|36359 KOG1144, KOG1144, KOG1144, Translation initiation factor 5B (eIF-5B) [Translation, ribosomal structure and biogenesis].	1064	5e-22	243	466	74	15.88	467	1822	36	463
c149585_g2_i1	1824	Z	gnl|CDD|35383 KOG0161, KOG0161, KOG0161, Myosin class II heavy chain [Cytoskeleton].	1930	4e-17	202	359	83	23.12	824	1819	858	1214
c149585_g2_i1	1824	L	gnl|CDD|36180 KOG0962, KOG0962, KOG0962, DNA repair protein RAD50, ABC-type ATPase/SMC superfamily [Replication, recombination and repair].	1294	8e-17	200	573	104	18.15	185	1816	492	1051
c149585_g2_i1	1824	J	gnl|CDD|37283 KOG2072, KOG2072, KOG2072, Translation initiation factor 3, subunit a (eIF-3a) [Translation, ribosomal structure and biogenesis].	988	3e-16	195	332	76	22.89	902	1822	526	841
c219536_g1_i1	214	O	gnl|CDD|36945 KOG1734, KOG1734, KOG1734, Predicted RING-containing E3 ubiquitin ligase [Posttranslational modification, protein turnover, chaperones].	328	1e-06	91	47	20	42.55	167	39	140	186
c149290_g1_i1	245	AJ	gnl|CDD|37783 KOG2572, KOG2572, KOG2572, Ribosome biogenesis protein - Nop58p/Nop5p [RNA processing and modification, Translation, ribosomal structure and biogenesis].	498	9e-06	93	64	18	28.12	4	195	431	494
c109923_g3_i1	672	T	gnl|CDD|39490 KOG4289, KOG4289, KOG4289, Cadherin EGF LAG seven-pass G-type receptor [Signal transduction mechanisms].	2531	5e-07	110	64	22	34.38	189	4	868	931
c138831_g2_i4	802	IR	gnl|CDD|35282 KOG0059, KOG0059, KOG0059, Lipid exporter ABCA1 and related proteins, ABC superfamily [Lipid transport and metabolism, General function prediction only].	885	4e-08	120	181	37	20.44	661	131	296	454
c138831_g2_i4	802	RT	gnl|CDD|35967 KOG0748, KOG0748, KOG0748, Predicted membrane proteins, contain hemolysin III domain [General function prediction only, Signal transduction mechanisms].	286	3e-07	113	227	44	19.38	677	24	10	205
c138831_g2_i4	802	B	gnl|CDD|39565 KOG4364, KOG4364, KOG4364, Chromatin assembly factor-I [Chromatin structure and dynamics].	811	6e-07	113	153	33	21.57	4	462	235	377
c138831_g2_i4	802	P	gnl|CDD|37213 KOG2002, KOG2002, KOG2002, TPR-containing nuclear phosphoprotein that regulates K(+) uptake [Inorganic ion transport and metabolism].	1018	7e-07	112	153	39	25.49	136	591	824	964
c138831_g2_i4	802	R	gnl|CDD|38904 KOG3700, KOG3700, KOG3700, Predicted acyltransferase [General function prediction only].	705	9e-07	110	175	31	17.71	520	113	488	662
c140241_g1_i1	497	B	gnl|CDD|39565 KOG4364, KOG4364, KOG4364, Chromatin assembly factor-I [Chromatin structure and dynamics].	811	8e-11	131	140	32	22.86	473	54	202	337
c140241_g1_i1	497	TU	gnl|CDD|36247 KOG1029, KOG1029, KOG1029, Endocytic adaptor protein intersectin [Signal transduction mechanisms, Intracellular trafficking, secretion, and vesicular transport].	1118	1e-09	123	120	31	25.83	394	53	331	445
c140241_g1_i1	497	A	gnl|CDD|35889 KOG0670, KOG0670, KOG0670, U4/U6-associated splicing factor PRP4 [RNA processing and modification].	752	1e-09	122	161	36	22.36	490	26	56	200
c140241_g1_i1	497	A	gnl|CDD|35555 KOG0334, KOG0334, KOG0334, RNA helicase [RNA processing and modification].	997	2e-09	121	163	29	17.79	490	20	4	162
c140241_g1_i1	497	A	gnl|CDD|39875 KOG4676, KOG4676, KOG4676, Splicing factor, arginine/serine-rich [RNA processing and modification].	479	2e-09	121	152	32	21.05	473	57	293	442
c140619_g1_i3	767	H	gnl|CDD|36584 KOG1370, KOG1370, KOG1370, S-adenosylhomocysteine hydrolase [Coenzyme transport and metabolism].	434	2e-159	1145	253	192	75.89	767	12	182	434
c177977_g1_i1	311	A	gnl|CDD|35336 KOG0113, KOG0113, KOG0113, U1 small nuclear ribonucleoprotein (RRM superfamily) [RNA processing and modification].	335	1e-06	95	91	20	21.98	3	275	232	322
c185045_g1_i1	212	C	gnl|CDD|36739 KOG1526, KOG1526, KOG1526, NADP-dependent isocitrate dehydrogenase [Energy production and conversion].	422	1e-09	114	31	20	64.52	94	2	3	33
c149556_g1_i2	1666	U	gnl|CDD|36546 KOG1332, KOG1332, KOG1332, Vesicle coat complex COPII, subunit SEC13 [Intracellular trafficking, secretion, and vesicular transport].	299	6e-150	1142	300	179	59.67	1571	678	1	296
c149556_g1_i2	1666	YU	gnl|CDD|37656 KOG2445, KOG2445, KOG2445, Nuclear pore complex component (sc Seh1) [Nuclear structure, Intracellular trafficking, secretion, and vesicular transport].	361	1e-57	513	342	105	30.70	1577	681	1	327
c149556_g1_i2	1666	R	gnl|CDD|35864 KOG0645, KOG0645, KOG0645, WD40 repeat protein [General function prediction only].	312	6e-26	273	243	73	30.04	1433	714	6	223
c149556_g1_i2	1666	R	gnl|CDD|35487 KOG0266, KOG0266, KOG0266, WD40 repeat-containing protein [General function prediction only].	456	9e-20	223	336	79	23.51	1640	675	77	378
c149556_g1_i2	1666	B	gnl|CDD|35485 KOG0264, KOG0264, KOG0264, Nucleosome remodeling factor, subunit CAF1/NURF55/MSI1 [Chromatin structure and dynamics].	422	3e-16	194	236	57	24.15	1499	852	192	401
c192693_g1_i1	312	B	gnl|CDD|39565 KOG4364, KOG4364, KOG4364, Chromatin assembly factor-I [Chromatin structure and dynamics].	811	1e-10	124	92	29	31.52	306	40	268	359
c192693_g1_i1	312	DT	gnl|CDD|39358 KOG4156, KOG4156, KOG4156, Claspin, protein mediating phosphorylation and activation of Chk1 protein kinase in the DNA replication checkpoint response [Cell cycle control, cell division, chromosome partitioning, Signal transduction mechanisms].	1329	6e-08	105	67	26	38.81	306	115	631	697
c192693_g1_i1	312	Z	gnl|CDD|36639 KOG1425, KOG1425, KOG1425, Microfibrillar-associated protein MFAP1 [Cytoskeleton].	430	6e-08	105	91	31	34.07	309	61	207	297
c192693_g1_i1	312	A	gnl|CDD|39875 KOG4676, KOG4676, KOG4676, Splicing factor, arginine/serine-rich [RNA processing and modification].	479	2e-07	100	87	28	32.18	305	75	328	412
c192693_g1_i1	312	A	gnl|CDD|37623 KOG2412, KOG2412, KOG2412, Nuclear-export-signal (NES)-containing protein/polyadenylated-RNA export factor [RNA processing and modification].	591	3e-07	99	75	22	29.33	306	82	213	284
c286499_g1_i1	263	Z	gnl|CDD|35383 KOG0161, KOG0161, KOG0161, Myosin class II heavy chain [Cytoskeleton].	1930	7e-09	110	90	19	21.11	262	2	1456	1545
c286499_g1_i1	263	DY	gnl|CDD|36195 KOG0977, KOG0977, KOG0977, Nuclear envelope protein lamin, intermediate filament superfamily [Cell cycle control, cell division, chromosome partitioning, Nuclear structure].	546	4e-08	104	102	27	26.47	256	2	87	188
c286499_g1_i1	263	L	gnl|CDD|35471 KOG0250, KOG0250, KOG0250, DNA repair protein RAD18 (SMC family protein) [Replication, recombination and repair].	1074	1e-06	94	90	23	25.56	262	2	394	483
c220026_g1_i1	236	M	gnl|CDD|40021 KOG4824, KOG4824, KOG4824, Apolipoprotein D/Lipocalin [Cell wall/membrane/envelope biogenesis].	224	7e-12	131	58	17	29.31	65	235	33	90
c142205_g1_i2	1403	TR	gnl|CDD|39642 KOG4441, KOG4441, KOG4441, Proteins containing BTB/POZ and Kelch domains, involved in regulatory/signal transduction processes [Signal transduction mechanisms, General function prediction only].	571	4e-16	191	110	37	33.64	78	401	15	124
c142205_g1_i2	1403	Z	gnl|CDD|39663 KOG4462, KOG4462, KOG4462, WASP-interacting protein VRP1/WIP, contains WH2 domain [Cytoskeleton].	437	1e-12	163	346	75	21.68	387	1346	59	385
c142205_g1_i2	1403	R	gnl|CDD|37344 KOG2133, KOG2133, KOG2133, Transcriptional corepressor Atrophin-1/DRPLA [General function prediction only].	1229	6e-09	132	337	67	19.88	363	1349	447	745
c142205_g1_i2	1403	U	gnl|CDD|37195 KOG1984, KOG1984, KOG1984, Vesicle coat complex COPII, subunit SFB3 [Intracellular trafficking, secretion, and vesicular transport].	1007	7e-08	123	243	45	18.52	594	1319	8	239
c142205_g1_i2	1403	D	gnl|CDD|35820 KOG0600, KOG0600, KOG0600, Cdc2-related protein kinase [Cell cycle control, cell division, chromosome partitioning].	560	1e-07	121	216	42	19.44	600	1241	360	556
c47974_g1_i1	779	Z	gnl|CDD|37051 KOG1840, KOG1840, KOG1840, Kinesin light chain [Cytoskeleton].	508	2e-06	106	133	32	24.06	645	268	299	429
c148840_g1_i1	353	B	gnl|CDD|39565 KOG4364, KOG4364, KOG4364, Chromatin assembly factor-I [Chromatin structure and dynamics].	811	2e-07	103	78	22	28.21	353	123	296	373
c148840_g1_i1	353	A	gnl|CDD|39875 KOG4676, KOG4676, KOG4676, Splicing factor, arginine/serine-rich [RNA processing and modification].	479	8e-07	98	116	27	23.28	349	5	268	377
c148840_g1_i1	353	TU	gnl|CDD|36247 KOG1029, KOG1029, KOG1029, Endocytic adaptor protein intersectin [Signal transduction mechanisms, Intracellular trafficking, secretion, and vesicular transport].	1118	1e-06	96	113	34	30.09	341	3	332	419
c98321_g1_i1	585	B	gnl|CDD|39565 KOG4364, KOG4364, KOG4364, Chromatin assembly factor-I [Chromatin structure and dynamics].	811	3e-06	102	91	23	25.27	276	7	272	362
c227198_g1_i1	404	OT	gnl|CDD|37793 KOG2582, KOG2582, KOG2582, COP9 signalosome, subunit CSN3 [Posttranslational modification, protein turnover, chaperones, Signal transduction mechanisms].	422	3e-26	237	128	54	42.19	388	5	280	401
c227198_g1_i1	404	O	gnl|CDD|37792 KOG2581, KOG2581, KOG2581, 26S proteasome regulatory complex, subunit RPN3/PSMD3 [Posttranslational modification, protein turnover, chaperones].	493	2e-11	133	95	27	28.42	403	119	335	426
c90483_g1_i2	259	T	gnl|CDD|35432 KOG0211, KOG0211, KOG0211, Protein phosphatase 2A regulatory subunit A and related proteins [Signal transduction mechanisms].	759	4e-29	249	86	46	53.49	3	257	204	289
c139889_g1_i3	805	Z	gnl|CDD|37041 KOG1830, KOG1830, KOG1830, Wiskott Aldrich syndrome proteins [Cytoskeleton].	518	4e-13	157	222	48	21.62	107	754	232	434
c139889_g1_i3	805	TZ	gnl|CDD|38875 KOG3671, KOG3671, KOG3671, Actin regulatory protein (Wiskott-Aldrich syndrome protein) [Signal transduction mechanisms, Cytoskeleton].	569	8e-12	148	159	43	27.04	284	736	307	459
c139889_g1_i3	805	Z	gnl|CDD|39663 KOG4462, KOG4462, KOG4462, WASP-interacting protein VRP1/WIP, contains WH2 domain [Cytoskeleton].	437	2e-09	130	218	44	20.18	107	745	190	385
c139889_g1_i3	805	TZ	gnl|CDD|37135 KOG1924, KOG1924, KOG1924, RhoA GTPase effector DIA/Diaphanous [Signal transduction mechanisms, Cytoskeleton].	1102	4e-08	123	104	31	29.81	484	795	504	600
c139889_g1_i3	805	A	gnl|CDD|39408 KOG4207, KOG4207, KOG4207, Predicted splicing factor, SR protein superfamily [RNA processing and modification].	256	6e-08	119	181	40	22.10	140	667	83	248
c225044_g1_i1	301	IR	gnl|CDD|35282 KOG0059, KOG0059, KOG0059, Lipid exporter ABCA1 and related proteins, ABC superfamily [Lipid transport and metabolism, General function prediction only].	885	2e-07	100	110	24	21.82	301	2	353	462
c225044_g1_i1	301	B	gnl|CDD|39565 KOG4364, KOG4364, KOG4364, Chromatin assembly factor-I [Chromatin structure and dynamics].	811	6e-07	97	95	30	31.58	2	286	272	359
c149506_g1_i3	309	U	gnl|CDD|35281 KOG0058, KOG0058, KOG0058, Peptide exporter, ABC superfamily [Intracellular trafficking, secretion, and vesicular transport].	716	7e-14	148	59	23	38.98	179	3	192	248
c149506_g1_i3	309	Q	gnl|CDD|35278 KOG0055, KOG0055, KOG0055, Multidrug/pheromone exporter, ABC superfamily [Secondary metabolites biosynthesis, transport and catabolism].	1228	2e-09	116	49	17	34.69	143	3	83	131
c145537_g1_i1	1299	Z	gnl|CDD|39663 KOG4462, KOG4462, KOG4462, WASP-interacting protein VRP1/WIP, contains WH2 domain [Cytoskeleton].	437	1e-07	121	296	59	19.93	874	2	109	376
c145537_g1_i1	1299	TZ	gnl|CDD|38875 KOG3671, KOG3671, KOG3671, Actin regulatory protein (Wiskott-Aldrich syndrome protein) [Signal transduction mechanisms, Cytoskeleton].	569	5e-06	108	84	28	33.33	226	2	352	435
c323249_g1_i1	220	J	gnl|CDD|36405 KOG1191, KOG1191, KOG1191, Mitochondrial GTPase [Translation, ribosomal structure and biogenesis].	531	6e-26	225	75	42	56.00	2	220	113	187
c32441_g1_i1	981	J	gnl|CDD|35655 KOG0434, KOG0434, KOG0434, Isoleucyl-tRNA synthetase [Translation, ribosomal structure and biogenesis].	1070	2e-88	689	326	113	34.66	2	967	745	1061
c148993_g1_i1	276	A	gnl|CDD|39875 KOG4676, KOG4676, KOG4676, Splicing factor, arginine/serine-rich [RNA processing and modification].	479	1e-06	101	79	18	22.78	1	237	265	329
c148993_g1_i1	276	B	gnl|CDD|39565 KOG4364, KOG4364, KOG4364, Chromatin assembly factor-I [Chromatin structure and dynamics].	811	7e-06	95	86	17	19.77	1	258	290	375
c101273_g1_i1	1268	O	gnl|CDD|38119 KOG2908, KOG2908, KOG2908, 26S proteasome regulatory complex, subunit RPN9/PSMD13 [Posttranslational modification, protein turnover, chaperones].	380	4e-136	1024	376	174	46.28	1191	79	4	379
c101273_g1_i1	1268	R	gnl|CDD|37964 KOG2753, KOG2753, KOG2753, Uncharacterized conserved protein, contains PCI domain [General function prediction only].	378	2e-11	152	250	49	19.60	804	97	138	377
c101273_g1_i1	1268	OT	gnl|CDD|38460 KOG3250, KOG3250, KOG3250, COP9 signalosome, subunit CSN7 [Posttranslational modification, protein turnover, chaperones, Signal transduction mechanisms].	258	6e-10	139	186	41	22.04	591	34	33	207
c150896_g1_i4	4299	U	gnl|CDD|37274 KOG2063, KOG2063, KOG2063, Vacuolar assembly/sorting proteins VPS39/VAM6/VPS3 [Intracellular trafficking, secretion, and vesicular transport].	877	2e-121	1063	878	250	28.47	4055	1548	2	865
c150896_g1_i4	4299	U	gnl|CDD|37277 KOG2066, KOG2066, KOG2066, Vacuolar assembly/sorting protein VPS41 [Intracellular trafficking, secretion, and vesicular transport].	846	3e-13	177	377	77	20.42	2615	1542	511	822
c150896_g1_i4	4299	Z	gnl|CDD|39663 KOG4462, KOG4462, KOG4462, WASP-interacting protein VRP1/WIP, contains WH2 domain [Cytoskeleton].	437	4e-08	133	299	72	24.08	2321	3160	74	356
c150896_g1_i4	4299	U	gnl|CDD|37195 KOG1984, KOG1984, KOG1984, Vesicle coat complex COPII, subunit SFB3 [Intracellular trafficking, secretion, and vesicular transport].	1007	3e-06	117	205	51	24.88	2015	2629	60	241
c140968_g1_i1	1079	J	gnl|CDD|35681 KOG0460, KOG0460, KOG0460, Mitochondrial translation elongation factor Tu [Translation, ribosomal structure and biogenesis].	449	5e-09	131	37	26	70.27	968	858	409	444
c125553_g1_i1	1515	TZ	gnl|CDD|38875 KOG3671, KOG3671, KOG3671, Actin regulatory protein (Wiskott-Aldrich syndrome protein) [Signal transduction mechanisms, Cytoskeleton].	569	7e-09	133	156	46	29.49	1064	1486	328	478
c125553_g1_i1	1515	W	gnl|CDD|38752 KOG3544, KOG3544, KOG3544, Collagens (type IV and type XIII), and related proteins [Extracellular structures].	327	2e-08	129	155	42	27.10	1058	1489	48	201
c125553_g1_i1	1515	Z	gnl|CDD|39663 KOG4462, KOG4462, KOG4462, WASP-interacting protein VRP1/WIP, contains WH2 domain [Cytoskeleton].	437	3e-06	111	164	35	21.34	1058	1471	170	333
c125553_g1_i1	1515	W	gnl|CDD|38754 KOG3546, KOG3546, KOG3546, Collagens (type XV) [Extracellular structures].	1167	4e-06	109	141	37	26.24	1082	1486	751	873
c125553_g1_i1	1515	T	gnl|CDD|36914 KOG1701, KOG1701, KOG1701, Focal adhesion adaptor protein Paxillin and related LIM proteins [Signal transduction mechanisms].	468	7e-06	107	133	30	22.56	1085	1474	141	263
c123712_g1_i1	978	A	gnl|CDD|39875 KOG4676, KOG4676, KOG4676, Splicing factor, arginine/serine-rich [RNA processing and modification].	479	5e-08	121	155	38	24.52	503	964	263	411
c123712_g1_i1	978	R	gnl|CDD|37858 KOG2647, KOG2647, KOG2647, Predicted Dolichyl-phosphate-mannose-protein mannosyltransferase [General function prediction only].	444	6e-07	113	286	52	18.18	954	154	96	372
c123712_g1_i1	978	S	gnl|CDD|39073 KOG3869, KOG3869, KOG3869, Uncharacterized conserved protein [Function unknown].	450	2e-06	109	155	30	19.35	509	973	179	323
c123712_g1_i1	978	J	gnl|CDD|36359 KOG1144, KOG1144, KOG1144, Translation initiation factor 5B (eIF-5B) [Translation, ribosomal structure and biogenesis].	1064	2e-06	110	143	29	20.28	538	966	148	280
c123712_g1_i1	978	B	gnl|CDD|39565 KOG4364, KOG4364, KOG4364, Chromatin assembly factor-I [Chromatin structure and dynamics].	811	3e-06	109	117	25	21.37	466	816	262	376
c153976_g3_i2	960	O	gnl|CDD|39387 KOG4185, KOG4185, KOG4185, Predicted E3 ubiquitin ligase [Posttranslational modification, protein turnover, chaperones].	296	3e-12	154	173	40	23.12	440	931	5	172
c153976_g3_i2	960	O	gnl|CDD|37388 KOG2177, KOG2177, KOG2177, Predicted E3 ubiquitin ligase [Posttranslational modification, protein turnover, chaperones].	386	1e-09	134	178	36	20.22	401	934	2	142
c153976_g3_i2	960	O	gnl|CDD|37023 KOG1812, KOG1812, KOG1812, Predicted E3 ubiquitin ligase [Posttranslational modification, protein turnover, chaperones].	384	1e-06	110	163	37	22.70	401	868	135	282
c153976_g3_i2	960	O	gnl|CDD|39361 KOG4159, KOG4159, KOG4159, Predicted E3 ubiquitin ligase [Posttranslational modification, protein turnover, chaperones].	398	7e-06	104	81	23	28.40	332	574	50	125
c153976_g3_i2	960	O	gnl|CDD|35541 KOG0320, KOG0320, KOG0320, Predicted E3 ubiquitin ligase [Posttranslational modification, protein turnover, chaperones].	187	9e-06	103	81	22	27.16	335	574	97	174
c140132_g1_i3	2845	O	gnl|CDD|37496 KOG2285, KOG2285, KOG2285, E3 ubiquitin ligase, Cullin 1 component [Posttranslational modification, protein turnover, chaperones].	777	0.0	2956	704	490	69.60	2817	709	76	777
c140132_g1_i3	2845	D	gnl|CDD|37377 KOG2166, KOG2166, KOG2166, Cullins [Cell cycle control, cell division, chromosome partitioning].	725	1e-104	893	643	178	27.68	2634	715	136	725
c140132_g1_i3	2845	O	gnl|CDD|37495 KOG2284, KOG2284, KOG2284, E3 ubiquitin ligase, Cullin 2 component [Posttranslational modification, protein turnover, chaperones].	728	1e-75	680	732	180	24.59	2826	709	73	728
c140132_g1_i3	2845	D	gnl|CDD|37378 KOG2167, KOG2167, KOG2167, Cullins [Cell cycle control, cell division, chromosome partitioning].	661	1e-64	593	710	183	25.77	2823	709	18	661
c140132_g1_i3	2845	DO	gnl|CDD|37376 KOG2165, KOG2165, KOG2165, Anaphase-promoting complex (APC), subunit 2 [Cell cycle control, cell division, chromosome partitioning, Posttranslational modification, protein turnover, chaperones].	765	7e-07	120	247	56	22.67	1773	1066	428	659
c151208_g1_i2	1831	K	gnl|CDD|38769 KOG3561, KOG3561, KOG3561, Aryl-hydrocarbon receptor nuclear translocator [Transcription].	803	2e-09	139	292	37	12.67	1654	782	520	800
c151208_g1_i2	1831	T	gnl|CDD|39570 KOG4369, KOG4369, KOG4369, RTK signaling protein MASK/UNC-44 [Signal transduction mechanisms].	2131	3e-08	129	168	44	26.19	1336	854	1751	1918
c151208_g1_i2	1831	K	gnl|CDD|38804 KOG3598, KOG3598, KOG3598, Thyroid hormone receptor-associated protein complex, subunit TRAP230 [Transcription].	2220	3e-08	128	334	49	14.67	1699	773	1853	2177
c151208_g1_i2	1831	S	gnl|CDD|39792 KOG4592, KOG4592, KOG4592, Uncharacterized conserved protein [Function unknown].	728	7e-08	126	169	35	20.71	1297	791	62	220
c151208_g1_i2	1831	Z	gnl|CDD|37041 KOG1830, KOG1830, KOG1830, Wiskott Aldrich syndrome proteins [Cytoskeleton].	518	1e-07	123	149	41	27.52	1647	1204	274	418
c150969_g4_i3	1697	G	gnl|CDD|37710 KOG2499, KOG2499, KOG2499, Beta-N-acetylhexosaminidase [Carbohydrate transport and metabolism].	542	4e-06	110	181	43	23.76	279	725	232	405
c153494_g8_i1	860	A	gnl|CDD|36267 KOG1049, KOG1049, KOG1049, Polyadenylation factor I complex, subunit FIP1 [RNA processing and modification].	538	5e-07	112	178	28	15.73	543	37	277	447
c153494_g8_i1	860	Z	gnl|CDD|39663 KOG4462, KOG4462, KOG4462, WASP-interacting protein VRP1/WIP, contains WH2 domain [Cytoskeleton].	437	3e-06	106	273	48	17.58	855	49	118	375
c153494_g8_i1	860	R	gnl|CDD|39465 KOG4264, KOG4264, KOG4264, Nucleo-cytoplasmic protein MLN51 [General function prediction only].	694	3e-06	105	287	51	17.77	858	103	258	535
c153494_g8_i1	860	A	gnl|CDD|39408 KOG4207, KOG4207, KOG4207, Predicted splicing factor, SR protein superfamily [RNA processing and modification].	256	4e-06	105	168	32	19.05	546	43	106	233
c153494_g8_i1	860	T	gnl|CDD|38957 KOG3753, KOG3753, KOG3753, Circadian clock protein period [Signal transduction mechanisms].	1114	6e-06	105	91	16	17.58	19	291	733	823
c132515_g1_i1	586	T	gnl|CDD|39790 KOG4590, KOG4590, KOG4590, Signal transduction protein Enabled, contains WH1 domain [Signal transduction mechanisms].	409	6e-12	147	130	28	21.54	178	540	77	206
c132515_g1_i1	586	TZ	gnl|CDD|38875 KOG3671, KOG3671, KOG3671, Actin regulatory protein (Wiskott-Aldrich syndrome protein) [Signal transduction mechanisms, Cytoskeleton].	569	3e-08	119	58	21	36.21	346	519	401	455
c132515_g1_i1	586	S	gnl|CDD|39871 KOG4672, KOG4672, KOG4672, Uncharacterized conserved low complexity protein [Function unknown].	487	4e-08	118	176	34	19.32	82	516	205	374
c132515_g1_i1	586	R	gnl|CDD|37344 KOG2133, KOG2133, KOG2133, Transcriptional corepressor Atrophin-1/DRPLA [General function prediction only].	1229	8e-08	116	161	32	19.88	118	555	356	511
c132515_g1_i1	586	A	gnl|CDD|37759 KOG2548, KOG2548, KOG2548, SWAP mRNA splicing regulator [RNA processing and modification].	653	2e-07	110	140	36	25.71	176	580	374	498
c146787_g1_i6	3072	A	gnl|CDD|40046 KOG4849, KOG4849, KOG4849, mRNA cleavage factor I subunit/CPSF subunit [RNA processing and modification].	498	2e-113	964	588	190	32.31	179	1918	42	495
c146787_g1_i6	3072	W	gnl|CDD|38752 KOG3544, KOG3544, KOG3544, Collagens (type IV and type XIII), and related proteins [Extracellular structures].	327	2e-34	352	230	97	42.17	602	1237	117	327
c146787_g1_i6	3072	U	gnl|CDD|37195 KOG1984, KOG1984, KOG1984, Vesicle coat complex COPII, subunit SFB3 [Intracellular trafficking, secretion, and vesicular transport].	1007	6e-32	332	298	82	27.52	581	1441	6	277
c146787_g1_i6	3072	W	gnl|CDD|38754 KOG3546, KOG3546, KOG3546, Collagens (type XV) [Extracellular structures].	1167	7e-30	314	337	104	30.86	575	1456	498	805
c146787_g1_i6	3072	R	gnl|CDD|37344 KOG2133, KOG2133, KOG2133, Transcriptional corepressor Atrophin-1/DRPLA [General function prediction only].	1229	4e-28	300	487	106	21.77	527	1852	421	873
c194566_g1_i1	273	A	gnl|CDD|39408 KOG4207, KOG4207, KOG4207, Predicted splicing factor, SR protein superfamily [RNA processing and modification].	256	1e-06	94	61	21	34.43	183	1	115	175
c194566_g1_i1	273	S	gnl|CDD|37865 KOG2654, KOG2654, KOG2654, Uncharacterized conserved protein [Function unknown].	461	7e-06	94	83	27	32.53	13	261	115	192
c98451_g1_i1	344	T	gnl|CDD|35250 KOG0027, KOG0027, KOG0027, Calmodulin and related proteins (EF-Hand superfamily) [Signal transduction mechanisms].	151	7e-23	212	96	37	38.54	78	344	3	98
c98451_g1_i1	344	Z	gnl|CDD|35253 KOG0030, KOG0030, KOG0030, Myosin essential light chain, EF-Hand protein superfamily [Cytoskeleton].	152	2e-16	167	97	35	36.08	78	344	6	101
c98451_g1_i1	344	ZD	gnl|CDD|35251 KOG0028, KOG0028, KOG0028, Ca2+-binding protein (centrin/caltractin), EF-Hand superfamily protein [Cytoskeleton, Cell cycle control, cell division, chromosome partitioning].	172	1e-11	133	93	33	35.48	81	344	28	119
c98451_g1_i1	344	Z	gnl|CDD|35254 KOG0031, KOG0031, KOG0031, Myosin regulatory light chain, EF-Hand protein superfamily [Cytoskeleton].	171	3e-11	130	89	25	28.09	78	344	27	114
c10389_g1_i1	260	B	gnl|CDD|39565 KOG4364, KOG4364, KOG4364, Chromatin assembly factor-I [Chromatin structure and dynamics].	811	7e-08	103	74	19	25.68	9	230	301	370
c10389_g1_i1	260	J	gnl|CDD|36359 KOG1144, KOG1144, KOG1144, Translation initiation factor 5B (eIF-5B) [Translation, ribosomal structure and biogenesis].	1064	9e-08	102	84	22	26.19	3	254	168	251
c10389_g1_i1	260	Z	gnl|CDD|35385 KOG0163, KOG0163, KOG0163, Myosin class VI heavy chain [Cytoskeleton].	1259	1e-07	101	70	22	31.43	9	218	910	979
c10389_g1_i1	260	TU	gnl|CDD|36247 KOG1029, KOG1029, KOG1029, Endocytic adaptor protein intersectin [Signal transduction mechanisms, Intracellular trafficking, secretion, and vesicular transport].	1118	8e-07	95	72	19	26.39	3	218	338	407
c10389_g1_i1	260	S	gnl|CDD|38264 KOG3054, KOG3054, KOG3054, Uncharacterized conserved protein [Function unknown].	299	4e-06	95	83	24	28.92	1	249	107	181
c151772_g1_i3	2950	O	gnl|CDD|36676 KOG1463, KOG1463, KOG1463, 26S proteasome regulatory complex, subunit RPN6/PSMD11 [Posttranslational modification, protein turnover, chaperones].	411	0.0	1402	410	244	59.51	73	1275	3	411
c151772_g1_i3	2950	OT	gnl|CDD|36677 KOG1464, KOG1464, KOG1464, COP9 signalosome, subunit CSN2 [Posttranslational modification, protein turnover, chaperones, Signal transduction mechanisms].	440	5e-23	250	371	85	22.91	178	1251	60	422
c151772_g1_i3	2950	TZ	gnl|CDD|38875 KOG3671, KOG3671, KOG3671, Actin regulatory protein (Wiskott-Aldrich syndrome protein) [Signal transduction mechanisms, Cytoskeleton].	569	8e-10	145	146	42	28.77	610	185	329	469
c151772_g1_i3	2950	OT	gnl|CDD|35905 KOG0686, KOG0686, KOG0686, COP9 signalosome, subunit CSN1 [Posttranslational modification, protein turnover, chaperones, Signal transduction mechanisms].	466	3e-09	139	457	90	19.69	88	1308	1	442
c151772_g1_i3	2950	Z	gnl|CDD|37041 KOG1830, KOG1830, KOG1830, Wiskott Aldrich syndrome proteins [Cytoskeleton].	518	1e-06	118	129	35	27.13	565	185	301	408
c6301_g1_i2	521	K	gnl|CDD|37673 KOG2462, KOG2462, KOG2462, C2H2-type Zn-finger protein [Transcription].	279	4e-11	134	51	21	41.18	323	475	187	237
c6301_g1_i2	521	K	gnl|CDD|38783 KOG3576, KOG3576, KOG3576, Ovo and related transcription factors [Transcription].	267	2e-10	129	56	22	39.29	323	490	145	200
c6301_g1_i2	521	TZ	gnl|CDD|38875 KOG3671, KOG3671, KOG3671, Actin regulatory protein (Wiskott-Aldrich syndrome protein) [Signal transduction mechanisms, Cytoskeleton].	569	3e-10	128	97	33	34.02	271	2	345	437
c6301_g1_i2	521	K	gnl|CDD|36291 KOG1074, KOG1074, KOG1074, Transcriptional repressor SALM [Transcription].	958	2e-09	122	55	19	34.55	332	496	882	936
c6301_g1_i2	521	Z	gnl|CDD|37041 KOG1830, KOG1830, KOG1830, Wiskott Aldrich syndrome proteins [Cytoskeleton].	518	3e-09	121	101	29	28.71	265	2	313	407
c58396_g1_i1	394	T	gnl|CDD|37335 KOG2124, KOG2124, KOG2124, Glycosylphosphatidylinositol anchor synthesis protein [Signal transduction mechanisms].	883	1e-15	163	46	25	54.35	110	244	1	46
c150774_g1_i3	2393	PT	gnl|CDD|37512 KOG2301, KOG2301, KOG2301, Voltage-gated Ca2+ channels, alpha1 subunits [Inorganic ion transport and metabolism, Signal transduction mechanisms].	1592	6e-122	994	368	169	45.92	1705	617	797	1159
c150774_g1_i3	2393	PT	gnl|CDD|37513 KOG2302, KOG2302, KOG2302, T-type voltage-gated Ca2+ channel, pore-forming alpha1I subunit [Inorganic ion transport and metabolism, Signal transduction mechanisms].	1956	4e-59	543	433	140	32.33	2005	779	982	1394
c150774_g1_i3	2393	PT	gnl|CDD|38805 KOG3599, KOG3599, KOG3599, Ca2+-modulated nonselective cation channel polycystin [Inorganic ion transport and metabolism, Signal transduction mechanisms].	798	8e-13	169	337	63	18.69	1594	683	420	718
c137557_g2_i2	1304	L	gnl|CDD|37478 KOG2267, KOG2267, KOG2267, Eukaryotic-type DNA primase, large subunit [Replication, recombination and repair].	475	4e-113	874	382	158	41.36	135	1271	89	465
c102559_g1_i1	838	C	gnl|CDD|40042 KOG4845, KOG4845, KOG4845, NADH dehydrogenase, subunit 4 [Energy production and conversion].	452	2e-09	131	274	58	21.17	765	55	22	273
c102559_g1_i1	838	S	gnl|CDD|39073 KOG3869, KOG3869, KOG3869, Uncharacterized conserved protein [Function unknown].	450	4e-08	120	256	45	17.58	9	719	174	401
c102559_g1_i1	838	A	gnl|CDD|39875 KOG4676, KOG4676, KOG4676, Splicing factor, arginine/serine-rich [RNA processing and modification].	479	6e-08	119	248	54	21.77	24	755	210	429
c102559_g1_i1	838	R	gnl|CDD|38473 KOG3263, KOG3263, KOG3263, Nucleic acid binding protein [General function prediction only].	196	3e-07	114	163	38	23.31	24	503	2	149
c102559_g1_i1	838	IR	gnl|CDD|35282 KOG0059, KOG0059, KOG0059, Lipid exporter ABCA1 and related proteins, ABC superfamily [Lipid transport and metabolism, General function prediction only].	885	1e-06	109	254	45	17.72	754	14	296	525
c152444_g2_i4	9449	J	gnl|CDD|35656 KOG0435, KOG0435, KOG0435, Leucyl-tRNA synthetase [Translation, ribosomal structure and biogenesis].	876	4e-141	1274	459	206	44.88	3575	2247	57	484
c152444_g2_i4	9449	K	gnl|CDD|39416 KOG4215, KOG4215, KOG4215, Hepatocyte nuclear factor 4 and similar steroid hormone receptors [Transcription].	432	2e-76	722	360	130	36.11	5385	6422	5	362
c152444_g2_i4	9449	K	gnl|CDD|39418 KOG4217, KOG4217, KOG4217, Nuclear receptors of the nerve growth factor-induced protein B type [Transcription].	605	9e-51	502	423	127	30.02	5193	6389	191	601
c152444_g2_i4	9449	T	gnl|CDD|40043 KOG4846, KOG4846, KOG4846, Nuclear receptor [Signal transduction mechanisms].	538	1e-30	330	251	71	28.29	5172	5831	18	253
c152444_g2_i4	9449	K	gnl|CDD|39419 KOG4218, KOG4218, KOG4218, Nuclear hormone receptor betaFTZ-F1 [Transcription].	475	3e-29	318	78	48	61.54	5439	5672	17	94
c140585_g1_i2	718	TZ	gnl|CDD|37135 KOG1924, KOG1924, KOG1924, RhoA GTPase effector DIA/Diaphanous [Signal transduction mechanisms, Cytoskeleton].	1102	9e-07	108	26	13	50.00	81	4	540	565
c140585_g1_i2	718	AK	gnl|CDD|35354 KOG0132, KOG0132, KOG0132, RNA polymerase II C-terminal domain-binding protein RA4, contains RPR and RRM domains [RNA processing and modification, Transcription].	894	1e-06	107	158	41	25.95	2	460	750	873
c140585_g1_i2	718	A	gnl|CDD|35336 KOG0113, KOG0113, KOG0113, U1 small nuclear ribonucleoprotein (RRM superfamily) [RNA processing and modification].	335	2e-06	107	122	32	26.23	5	361	192	303
c140585_g1_i2	718	TZ	gnl|CDD|38875 KOG3671, KOG3671, KOG3671, Actin regulatory protein (Wiskott-Aldrich syndrome protein) [Signal transduction mechanisms, Cytoskeleton].	569	2e-06	106	36	21	58.33	99	1	400	435
c140585_g1_i2	718	A	gnl|CDD|35330 KOG0107, KOG0107, KOG0107, Alternative splicing factor SRp20/9G8 (RRM superfamily) [RNA processing and modification].	195	1e-05	100	84	19	22.62	2	253	89	164
c66622_g1_i1	281	Z	gnl|CDD|35385 KOG0163, KOG0163, KOG0163, Myosin class VI heavy chain [Cytoskeleton].	1259	1e-07	102	65	19	29.23	196	2	891	955
c66622_g1_i1	281	A	gnl|CDD|35330 KOG0107, KOG0107, KOG0107, Alternative splicing factor SRp20/9G8 (RRM superfamily) [RNA processing and modification].	195	1e-06	93	92	20	21.74	279	4	92	169
c161714_g1_i1	438	A	gnl|CDD|39875 KOG4676, KOG4676, KOG4676, Splicing factor, arginine/serine-rich [RNA processing and modification].	479	1e-09	121	126	26	20.63	69	437	274	398
c161714_g1_i1	438	B	gnl|CDD|39565 KOG4364, KOG4364, KOG4364, Chromatin assembly factor-I [Chromatin structure and dynamics].	811	1e-08	119	134	28	20.90	31	423	253	374
c161714_g1_i1	438	A	gnl|CDD|35889 KOG0670, KOG0670, KOG0670, U4/U6-associated splicing factor PRP4 [RNA processing and modification].	752	4e-08	110	123	19	15.45	69	437	149	265
c161714_g1_i1	438	P	gnl|CDD|37213 KOG2002, KOG2002, KOG2002, TPR-containing nuclear phosphoprotein that regulates K(+) uptake [Inorganic ion transport and metabolism].	1018	9e-08	113	140	35	25.00	43	438	824	962
c161714_g1_i1	438	A	gnl|CDD|36015 KOG0796, KOG0796, KOG0796, Spliceosome subunit [RNA processing and modification].	319	2e-07	105	112	31	27.68	102	437	221	316
c125486_g1_i1	2079	RTU	gnl|CDD|38988 KOG3784, KOG3784, KOG3784, Sorting nexin protein SNX27 [General function prediction only, Signal transduction mechanisms, Intracellular trafficking, secretion, and vesicular transport].	407	2e-98	817	321	140	43.61	314	1267	9	315
c125486_g1_i1	2079	TZ	gnl|CDD|37135 KOG1924, KOG1924, KOG1924, RhoA GTPase effector DIA/Diaphanous [Signal transduction mechanisms, Cytoskeleton].	1102	1e-07	125	100	28	28.00	1603	1866	522	611
c125486_g1_i1	2079	U	gnl|CDD|37484 KOG2273, KOG2273, KOG2273, Membrane coat complex Retromer, subunit VPS5/SNX1, Sorting nexins, and related PX domain-containing proteins [Intracellular trafficking, secretion, and vesicular transport].	503	1e-07	124	114	27	23.68	401	724	152	263
c125486_g1_i1	2079	TZ	gnl|CDD|38875 KOG3671, KOG3671, KOG3671, Actin regulatory protein (Wiskott-Aldrich syndrome protein) [Signal transduction mechanisms, Cytoskeleton].	569	2e-07	122	85	24	28.24	1612	1851	390	474
c125486_g1_i1	2079	T	gnl|CDD|38957 KOG3753, KOG3753, KOG3753, Circadian clock protein period [Signal transduction mechanisms].	1114	8e-07	118	85	24	28.24	1627	1872	807	891
c139334_g2_i3	1563	Z	gnl|CDD|39663 KOG4462, KOG4462, KOG4462, WASP-interacting protein VRP1/WIP, contains WH2 domain [Cytoskeleton].	437	6e-10	141	185	38	20.54	999	466	211	388
c139334_g2_i3	1563	R	gnl|CDD|39778 KOG4578, KOG4578, KOG4578, Uncharacterized conserved protein, contains KAZAL and TY domains [General function prediction only].	421	1e-09	140	64	20	31.25	343	152	18	79
c139334_g2_i3	1563	Q	gnl|CDD|38832 KOG3626, KOG3626, KOG3626, Organic anion transporter [Secondary metabolites biosynthesis, transport and catabolism].	735	3e-06	111	103	26	25.24	532	269	487	586
c139334_g2_i3	1563	S	gnl|CDD|39871 KOG4672, KOG4672, KOG4672, Uncharacterized conserved low complexity protein [Function unknown].	487	4e-06	110	91	26	28.57	630	361	325	410
c139334_g2_i3	1563	TZ	gnl|CDD|38875 KOG3671, KOG3671, KOG3671, Actin regulatory protein (Wiskott-Aldrich syndrome protein) [Signal transduction mechanisms, Cytoskeleton].	569	6e-06	109	149	36	24.16	876	439	319	458
c141213_g1_i2	1735	K	gnl|CDD|38783 KOG3576, KOG3576, KOG3576, Ovo and related transcription factors [Transcription].	267	2e-07	121	58	23	39.66	48	221	148	202
c141213_g1_i2	1735	K	gnl|CDD|37673 KOG2462, KOG2462, KOG2462, C2H2-type Zn-finger protein [Transcription].	279	3e-06	112	51	19	37.25	45	197	189	236
c206804_g1_i1	328	RT	gnl|CDD|35967 KOG0748, KOG0748, KOG0748, Predicted membrane proteins, contain hemolysin III domain [General function prediction only, Signal transduction mechanisms].	286	3e-09	114	120	27	22.50	3	272	36	155
c206804_g1_i1	328	Q	gnl|CDD|35284 KOG0061, KOG0061, KOG0061, Transporter, ABC superfamily (Breast cancer resistance protein) [Secondary metabolites biosynthesis, transport and catabolism].	613	4e-08	107	112	23	20.54	8	307	431	541
c206804_g1_i1	328	IR	gnl|CDD|35282 KOG0059, KOG0059, KOG0059, Lipid exporter ABCA1 and related proteins, ABC superfamily [Lipid transport and metabolism, General function prediction only].	885	1e-07	103	98	20	20.41	2	295	362	455
c206804_g1_i1	328	R	gnl|CDD|37930 KOG2719, KOG2719, KOG2719, Metalloprotease [General function prediction only].	428	3e-07	100	102	21	20.59	3	290	109	201
c206804_g1_i1	328	U	gnl|CDD|38098 KOG2887, KOG2887, KOG2887, Membrane protein involved in ER to Golgi transport [Intracellular trafficking, secretion, and vesicular transport].	175	4e-07	99	129	33	25.58	2	298	48	175
c151619_g1_i3	3753	T	gnl|CDD|38722 KOG3513, KOG3513, KOG3513, Neural cell adhesion molecule L1 [Signal transduction mechanisms].	1051	1e-42	423	752	171	22.74	946	3057	70	749
c151619_g1_i3	3753	T	gnl|CDD|39422 KOG4221, KOG4221, KOG4221, Receptor mediating netrin-dependent axon guidance [Signal transduction mechanisms].	1381	3e-25	277	603	129	21.39	1285	2955	46	623
c151619_g1_i3	3753	T	gnl|CDD|39423 KOG4222, KOG4222, KOG4222, Axon guidance receptor Dscam [Signal transduction mechanisms].	1281	7e-24	266	643	163	25.35	1297	3006	42	654
c151619_g1_i3	3753	T	gnl|CDD|39396 KOG4194, KOG4194, KOG4194, Membrane glycoprotein LIG-1 [Signal transduction mechanisms].	873	5e-12	165	227	52	22.91	472	1146	606	795
c151619_g1_i3	3753	Z	gnl|CDD|35833 KOG0613, KOG0613, KOG0613, Projectin/twitchin and related proteins [Cytoskeleton].	1205	4e-10	149	822	106	12.90	853	3213	226	924
c185182_g1_i1	424	S	gnl|CDD|35433 KOG0212, KOG0212, KOG0212, Uncharacterized conserved protein [Function unknown].	675	8e-56	468	141	73	51.77	1	423	406	542
c314556_g1_i1	229	C	gnl|CDD|37828 KOG2617, KOG2617, KOG2617, Citrate synthase [Energy production and conversion].	458	2e-31	262	72	52	72.22	216	1	322	393
c137953_g1_i2	2963	Z	gnl|CDD|39663 KOG4462, KOG4462, KOG4462, WASP-interacting protein VRP1/WIP, contains WH2 domain [Cytoskeleton].	437	1e-24	264	420	84	20.00	1546	2760	2	385
c137953_g1_i2	2963	TZ	gnl|CDD|38875 KOG3671, KOG3671, KOG3671, Actin regulatory protein (Wiskott-Aldrich syndrome protein) [Signal transduction mechanisms, Cytoskeleton].	569	1e-18	218	175	56	32.00	1207	1731	319	469
c137953_g1_i2	2963	TZ	gnl|CDD|37333 KOG2122, KOG2122, KOG2122, Beta-catenin-binding protein APC, contains ARM repeats [Signal transduction mechanisms, Cytoskeleton].	2195	2e-17	211	486	124	25.51	1366	2739	1645	2081
c137953_g1_i2	2963	AK	gnl|CDD|35354 KOG0132, KOG0132, KOG0132, RNA polymerase II C-terminal domain-binding protein RA4, contains RPR and RRM domains [RNA processing and modification, Transcription].	894	1e-16	203	362	82	22.65	1414	2454	565	893
c137953_g1_i2	2963	W	gnl|CDD|38754 KOG3546, KOG3546, KOG3546, Collagens (type XV) [Extracellular structures].	1167	5e-16	198	614	141	22.96	1234	2784	328	895
c163420_g1_i1	229	V	gnl|CDD|36928 KOG1716, KOG1716, KOG1716, Dual specificity phosphatase [Defense mechanisms].	285	4e-10	118	77	24	31.17	223	2	90	165
c143505_g1_i1	2959	S	gnl|CDD|36226 KOG1008, KOG1008, KOG1008, Uncharacterized conserved protein, contains WD40 repeats [Function unknown].	783	1e-125	1046	829	233	28.11	2866	518	1	783
c143505_g1_i1	2959	S	gnl|CDD|35490 KOG0269, KOG0269, KOG0269, WD40 repeat-containing protein [Function unknown].	839	2e-10	151	235	50	21.28	2512	1823	91	290
c143505_g1_i1	2959	B	gnl|CDD|35485 KOG0264, KOG0264, KOG0264, Nucleosome remodeling factor, subunit CAF1/NURF55/MSI1 [Chromatin structure and dynamics].	422	1e-08	135	233	51	21.89	2509	1853	182	393
c85168_g1_i1	661	Z	gnl|CDD|39663 KOG4462, KOG4462, KOG4462, WASP-interacting protein VRP1/WIP, contains WH2 domain [Cytoskeleton].	437	1e-18	194	223	52	23.32	656	3	164	373
c85168_g1_i1	661	TZ	gnl|CDD|38875 KOG3671, KOG3671, KOG3671, Actin regulatory protein (Wiskott-Aldrich syndrome protein) [Signal transduction mechanisms, Cytoskeleton].	569	8e-18	188	218	53	24.31	650	12	348	527
c85168_g1_i1	661	Z	gnl|CDD|37041 KOG1830, KOG1830, KOG1830, Wiskott Aldrich syndrome proteins [Cytoskeleton].	518	1e-15	171	179	53	29.61	647	141	295	453
c85168_g1_i1	661	R	gnl|CDD|37344 KOG2133, KOG2133, KOG2133, Transcriptional corepressor Atrophin-1/DRPLA [General function prediction only].	1229	2e-14	162	233	55	23.61	635	3	486	718
c85168_g1_i1	661	U	gnl|CDD|35528 KOG0307, KOG0307, KOG0307, Vesicle coat complex COPII, subunit SEC31 [Intracellular trafficking, secretion, and vesicular transport].	1049	1e-13	157	186	41	22.04	650	108	760	934
c128096_g1_i1	502	R	gnl|CDD|37763 KOG2552, KOG2552, KOG2552, Major facilitator superfamily permease - Cdc91p [General function prediction only].	388	5e-08	112	111	27	24.32	396	91	269	370
c128096_g1_i1	502	A	gnl|CDD|39875 KOG4676, KOG4676, KOG4676, Splicing factor, arginine/serine-rich [RNA processing and modification].	479	7e-07	104	152	29	19.08	2	436	301	448
c128096_g1_i1	502	B	gnl|CDD|39565 KOG4364, KOG4364, KOG4364, Chromatin assembly factor-I [Chromatin structure and dynamics].	811	1e-06	102	146	34	23.29	2	430	258	394
c128096_g1_i1	502	IR	gnl|CDD|35282 KOG0059, KOG0059, KOG0059, Lipid exporter ABCA1 and related proteins, ABC superfamily [Lipid transport and metabolism, General function prediction only].	885	2e-06	100	167	29	17.37	484	11	302	458
c151171_g1_i2	3218	K	gnl|CDD|38829 KOG3623, KOG3623, KOG3623, Homeobox transcription factor SIP1 [Transcription].	1007	4e-17	207	98	36	36.73	1314	1592	873	970
c151171_g1_i2	3218	K	gnl|CDD|37673 KOG2462, KOG2462, KOG2462, C2H2-type Zn-finger protein [Transcription].	279	5e-15	190	84	28	33.33	1359	1610	186	265
c151171_g1_i2	3218	K	gnl|CDD|38783 KOG3576, KOG3576, KOG3576, Ovo and related transcription factors [Transcription].	267	6e-14	181	140	39	27.86	1230	1613	66	201
c151171_g1_i2	3218	R	gnl|CDD|38814 KOG3608, KOG3608, KOG3608, Zn finger proteins [General function prediction only].	467	5e-10	147	83	28	33.73	1365	1610	238	318
c151171_g1_i2	3218	K	gnl|CDD|36291 KOG1074, KOG1074, KOG1074, Transcriptional repressor SALM [Transcription].	958	2e-09	142	138	38	27.54	1140	1538	274	411
c283463_g1_i1	367	U	gnl|CDD|37195 KOG1984, KOG1984, KOG1984, Vesicle coat complex COPII, subunit SFB3 [Intracellular trafficking, secretion, and vesicular transport].	1007	2e-07	102	129	36	27.91	359	24	63	191
c71939_g1_i1	884	Z	gnl|CDD|36800 KOG1587, KOG1587, KOG1587, Cytoplasmic dynein intermediate chain [Cytoskeleton].	555	5e-56	466	306	86	28.10	2	883	230	521
c71939_g1_i1	884	S	gnl|CDD|35492 KOG0271, KOG0271, KOG0271, Notchless-like WD40 repeat-containing protein [Function unknown].	480	3e-13	160	270	66	24.44	5	724	185	438
c71939_g1_i1	884	B	gnl|CDD|35485 KOG0264, KOG0264, KOG0264, Nucleosome remodeling factor, subunit CAF1/NURF55/MSI1 [Chromatin structure and dynamics].	422	3e-12	154	114	34	29.82	392	724	233	346
c71939_g1_i1	884	U	gnl|CDD|36546 KOG1332, KOG1332, KOG1332, Vesicle coat complex COPII, subunit SEC13 [Intracellular trafficking, secretion, and vesicular transport].	299	8e-10	134	246	58	23.58	74	718	22	238
c71939_g1_i1	884	R	gnl|CDD|35523 KOG0302, KOG0302, KOG0302, Ribosome Assembly protein [General function prediction only].	440	5e-09	128	168	35	20.83	374	859	213	374
c150823_g1_i9	3433	J	gnl|CDD|35654 KOG0433, KOG0433, KOG0433, Isoleucyl-tRNA synthetase [Translation, ribosomal structure and biogenesis].	937	0.0	2297	977	389	39.82	368	3238	11	932
c150823_g1_i9	3433	J	gnl|CDD|35655 KOG0434, KOG0434, KOG0434, Isoleucyl-tRNA synthetase [Translation, ribosomal structure and biogenesis].	1070	8e-85	763	876	228	26.03	530	3025	32	835
c150823_g1_i9	3433	J	gnl|CDD|35653 KOG0432, KOG0432, KOG0432, Valyl-tRNA synthetase [Translation, ribosomal structure and biogenesis].	995	3e-70	647	919	216	23.50	359	2941	7	844
c150823_g1_i9	3433	J	gnl|CDD|35656 KOG0435, KOG0435, KOG0435, Leucyl-tRNA synthetase [Translation, ribosomal structure and biogenesis].	876	1e-21	247	862	160	18.56	542	2854	55	785
c150823_g1_i9	3433	J	gnl|CDD|35657 KOG0436, KOG0436, KOG0436, Methionyl-tRNA synthetase [Translation, ribosomal structure and biogenesis].	578	2e-10	150	318	61	19.18	2048	2920	256	560
c139014_g2_i1	619	A	gnl|CDD|35336 KOG0113, KOG0113, KOG0113, U1 small nuclear ribonucleoprotein (RRM superfamily) [RNA processing and modification].	335	3e-08	119	131	33	25.19	223	591	184	314
c139014_g2_i1	619	R	gnl|CDD|38473 KOG3263, KOG3263, KOG3263, Nucleic acid binding protein [General function prediction only].	196	4e-07	109	145	34	23.45	169	603	2	140
c139014_g2_i1	619	A	gnl|CDD|35889 KOG0670, KOG0670, KOG0670, U4/U6-associated splicing factor PRP4 [RNA processing and modification].	752	5e-06	101	199	31	15.58	44	619	54	245
c216794_g1_i1	271	JIT	gnl|CDD|36426 KOG1212, KOG1212, KOG1212, Amidases [Translation, ribosomal structure and biogenesis, Lipid transport and metabolism, Signal transduction mechanisms].	560	2e-09	114	87	23	26.44	9	266	55	141
c216794_g1_i1	271	J	gnl|CDD|36425 KOG1211, KOG1211, KOG1211, Amidases [Translation, ribosomal structure and biogenesis].	506	1e-08	109	78	28	35.90	36	266	27	103
c285246_g1_i1	340	TZ	gnl|CDD|38875 KOG3671, KOG3671, KOG3671, Actin regulatory protein (Wiskott-Aldrich syndrome protein) [Signal transduction mechanisms, Cytoskeleton].	569	2e-09	116	116	35	30.17	320	3	333	448
c285246_g1_i1	340	A	gnl|CDD|39408 KOG4207, KOG4207, KOG4207, Predicted splicing factor, SR protein superfamily [RNA processing and modification].	256	8e-09	112	121	27	22.31	338	12	106	215
c285246_g1_i1	340	A	gnl|CDD|35330 KOG0107, KOG0107, KOG0107, Alternative splicing factor SRp20/9G8 (RRM superfamily) [RNA processing and modification].	195	4e-08	107	108	25	23.15	326	18	84	188
c285246_g1_i1	340	S	gnl|CDD|38023 KOG2812, KOG2812, KOG2812, Uncharacterized conserved protein [Function unknown].	426	5e-08	106	99	26	26.26	338	60	50	140
c285246_g1_i1	340	R	gnl|CDD|35612 KOG0391, KOG0391, KOG0391, SNF2 family DNA-dependent ATPase [General function prediction only].	1958	8e-08	104	128	25	19.53	332	15	1802	1929
c302313_g1_i1	208	J	gnl|CDD|36359 KOG1144, KOG1144, KOG1144, Translation initiation factor 5B (eIF-5B) [Translation, ribosomal structure and biogenesis].	1064	7e-07	94	54	15	27.78	23	184	233	281
c302313_g1_i1	208	B	gnl|CDD|39565 KOG4364, KOG4364, KOG4364, Chromatin assembly factor-I [Chromatin structure and dynamics].	811	4e-06	95	63	19	30.16	16	204	284	346
c302313_g1_i1	208	AD	gnl|CDD|38020 KOG2809, KOG2809, KOG2809, Telomerase elongation inhibitor/RNA maturation protein PINX1 [RNA processing and modification, Cell cycle control, cell division, chromosome partitioning].	326	8e-06	92	66	14	21.21	1	198	193	258
c145561_g1_i4	2356	GT	gnl|CDD|37877 KOG2666, KOG2666, KOG2666, UDP-glucose/GDP-mannose dehydrogenase [Carbohydrate transport and metabolism, Signal transduction mechanisms].	481	0.0	1966	469	309	65.88	787	2166	1	468
c183083_g1_i1	366	P	gnl|CDD|35425 KOG0204, KOG0204, KOG0204, Calcium transporting ATPase [Inorganic ion transport and metabolism].	1034	4e-50	395	111	58	52.25	364	32	804	914
c183083_g1_i1	366	P	gnl|CDD|35423 KOG0202, KOG0202, KOG0202, Ca2+ transporting ATPase [Inorganic ion transport and metabolism].	972	3e-12	138	84	21	25.00	364	113	743	826
c143458_g8_i1	1175	Q	gnl|CDD|38832 KOG3626, KOG3626, KOG3626, Organic anion transporter [Secondary metabolites biosynthesis, transport and catabolism].	735	9e-43	388	155	53	34.19	54	509	564	718
c143458_g8_i1	1175	Z	gnl|CDD|39663 KOG4462, KOG4462, KOG4462, WASP-interacting protein VRP1/WIP, contains WH2 domain [Cytoskeleton].	437	5e-10	140	200	48	24.00	4	582	124	309
c143458_g8_i1	1175	U	gnl|CDD|37195 KOG1984, KOG1984, KOG1984, Vesicle coat complex COPII, subunit SFB3 [Intracellular trafficking, secretion, and vesicular transport].	1007	6e-08	124	199	35	17.59	1	597	43	198
c143458_g8_i1	1175	R	gnl|CDD|36174 KOG0956, KOG0956, KOG0956, PHD finger protein AF10 [General function prediction only].	900	5e-06	108	132	31	23.48	1	387	230	352
c143458_g8_i1	1175	W	gnl|CDD|39924 KOG4726, KOG4726, KOG4726, Ultrahigh sulfur keratin-associated protein [Extracellular structures].	146	7e-06	101	152	26	17.11	103	549	16	145
c149960_g1_i5	4580	T	gnl|CDD|38722 KOG3513, KOG3513, KOG3513, Neural cell adhesion molecule L1 [Signal transduction mechanisms].	1051	8e-55	526	617	155	25.12	502	2241	143	719
c149960_g1_i5	4580	T	gnl|CDD|39422 KOG4221, KOG4221, KOG4221, Receptor mediating netrin-dependent axon guidance [Signal transduction mechanisms].	1381	4e-44	438	736	171	23.23	457	2544	132	810
c149960_g1_i5	4580	T	gnl|CDD|39423 KOG4222, KOG4222, KOG4222, Axon guidance receptor Dscam [Signal transduction mechanisms].	1281	8e-33	343	664	153	23.04	706	2535	103	736
c149960_g1_i5	4580	T	gnl|CDD|39396 KOG4194, KOG4194, KOG4194, Membrane glycoprotein LIG-1 [Signal transduction mechanisms].	873	3e-17	210	325	70	21.54	502	1407	510	823
c149960_g1_i5	4580	R	gnl|CDD|38724 KOG3515, KOG3515, KOG3515, Predicted transmembrane protein of the immunoglobulin family of cell adhesion molecules [General function prediction only].	741	3e-10	150	425	84	19.76	865	2058	125	535
c63526_g1_i1	489	Q	gnl|CDD|35284 KOG0061, KOG0061, KOG0061, Transporter, ABC superfamily (Breast cancer resistance protein) [Secondary metabolites biosynthesis, transport and catabolism].	613	2e-08	114	136	35	25.74	393	10	363	498
c63526_g1_i1	489	IR	gnl|CDD|35282 KOG0059, KOG0059, KOG0059, Lipid exporter ABCA1 and related proteins, ABC superfamily [Lipid transport and metabolism, General function prediction only].	885	3e-07	106	121	30	24.79	383	33	377	495
c63526_g1_i1	489	A	gnl|CDD|35336 KOG0113, KOG0113, KOG0113, U1 small nuclear ribonucleoprotein (RRM superfamily) [RNA processing and modification].	335	4e-07	105	124	28	22.58	111	482	212	322
c63526_g1_i1	489	A	gnl|CDD|35889 KOG0670, KOG0670, KOG0670, U4/U6-associated splicing factor PRP4 [RNA processing and modification].	752	5e-07	108	159	30	18.87	7	459	56	214
c63526_g1_i1	489	P	gnl|CDD|37213 KOG2002, KOG2002, KOG2002, TPR-containing nuclear phosphoprotein that regulates K(+) uptake [Inorganic ion transport and metabolism].	1018	2e-06	103	99	26	26.26	133	429	835	930
c134592_g1_i2	1162	R	gnl|CDD|39786 KOG4586, KOG4586, KOG4586, CUB domain-containing protein [General function prediction only].	156	7e-11	146	104	34	32.69	614	916	54	153
c134592_g1_i2	1162	GO	gnl|CDD|39359 KOG4157, KOG4157, KOG4157, beta-1,6-N-acetylglucosaminyltransferase, contains WSC domain [Carbohydrate transport and metabolism, Posttranslational modification, protein turnover, chaperones].	418	5e-06	107	165	32	19.39	246	725	118	264
c136429_g1_i1	2311	R	gnl|CDD|37344 KOG2133, KOG2133, KOG2133, Transcriptional corepressor Atrophin-1/DRPLA [General function prediction only].	1229	4e-10	146	665	112	16.84	203	1963	459	1063
c136429_g1_i1	2311	Z	gnl|CDD|39663 KOG4462, KOG4462, KOG4462, WASP-interacting protein VRP1/WIP, contains WH2 domain [Cytoskeleton].	437	2e-09	140	464	96	20.69	1521	169	2	378
c136429_g1_i1	2311	O	gnl|CDD|38746 KOG3538, KOG3538, KOG3538, Disintegrin metalloproteinases with thrombospondin repeats [Posttranslational modification, protein turnover, chaperones].	845	3e-09	139	558	94	16.85	13	1566	369	843
c136429_g1_i1	2311	TZ	gnl|CDD|38875 KOG3671, KOG3671, KOG3671, Actin regulatory protein (Wiskott-Aldrich syndrome protein) [Signal transduction mechanisms, Cytoskeleton].	569	4e-09	137	182	48	26.37	25	567	334	495
c136429_g1_i1	2311	T	gnl|CDD|36431 KOG1217, KOG1217, KOG1217, Fibrillins and related proteins containing Ca2+-binding EGF-like domains [Signal transduction mechanisms].	487	2e-08	132	424	62	14.62	10	1230	44	430
c43462_g1_i2	453	R	gnl|CDD|38904 KOG3700, KOG3700, KOG3700, Predicted acyltransferase [General function prediction only].	705	1e-06	100	109	27	24.77	266	9	558	663
c147377_g2_i2	19236	T	gnl|CDD|36431 KOG1217, KOG1217, KOG1217, Fibrillins and related proteins containing Ca2+-binding EGF-like domains [Signal transduction mechanisms].	487	3e-41	425	551	128	23.23	1410	3005	6	484
c147377_g2_i2	19236	W	gnl|CDD|37047 KOG1836, KOG1836, KOG1836, Extracellular matrix glycoprotein Laminin subunits alpha and gamma [Extracellular structures].	1705	3e-27	304	981	187	19.06	2361	5075	273	1093
c147377_g2_i2	19236	W	gnl|CDD|36212 KOG0994, KOG0994, KOG0994, Extracellular matrix glycoprotein Laminin subunit beta [Extracellular structures].	1758	2e-22	262	888	177	19.93	5814	8198	376	1161
c147377_g2_i2	19236	MW	gnl|CDD|36428 KOG1214, KOG1214, KOG1214, Nidogen and related basement membrane protein proteins [Cell wall/membrane/envelope biogenesis, Extracellular structures].	1289	6e-22	259	733	132	18.01	2436	4496	367	956
c147377_g2_i2	19236	K	gnl|CDD|37163 KOG1952, KOG1952, KOG1952, Transcription factor NF-X1, contains NFX-type Zn2+-binding and R3H domains [Transcription].	950	5e-20	242	568	120	21.13	10815	12347	274	744
c151587_g1_i1	1457	I	gnl|CDD|36576 KOG1362, KOG1362, KOG1362, Choline transporter-like protein [Lipid transport and metabolism].	577	3e-23	248	125	41	32.80	1013	642	1	122
c256551_g1_i1	853	Z	gnl|CDD|37041 KOG1830, KOG1830, KOG1830, Wiskott Aldrich syndrome proteins [Cytoskeleton].	518	1e-13	162	175	48	27.43	821	336	287	452
c256551_g1_i1	853	TZ	gnl|CDD|38875 KOG3671, KOG3671, KOG3671, Actin regulatory protein (Wiskott-Aldrich syndrome protein) [Signal transduction mechanisms, Cytoskeleton].	569	7e-12	150	182	57	31.32	812	285	323	467
c256551_g1_i1	853	Z	gnl|CDD|39663 KOG4462, KOG4462, KOG4462, WASP-interacting protein VRP1/WIP, contains WH2 domain [Cytoskeleton].	437	4e-10	137	247	60	24.29	818	114	162	379
c256551_g1_i1	853	U	gnl|CDD|35528 KOG0307, KOG0307, KOG0307, Vesicle coat complex COPII, subunit SEC31 [Intracellular trafficking, secretion, and vesicular transport].	1049	1e-09	133	218	48	22.02	818	186	769	963
c256551_g1_i1	853	U	gnl|CDD|37195 KOG1984, KOG1984, KOG1984, Vesicle coat complex COPII, subunit SFB3 [Intracellular trafficking, secretion, and vesicular transport].	1007	1e-08	125	204	39	19.12	821	228	46	240
c154247_g3_i1	2114	B	gnl|CDD|39565 KOG4364, KOG4364, KOG4364, Chromatin assembly factor-I [Chromatin structure and dynamics].	811	6e-12	160	159	35	22.01	2073	1597	226	365
c154247_g3_i1	2114	J	gnl|CDD|36359 KOG1144, KOG1144, KOG1144, Translation initiation factor 5B (eIF-5B) [Translation, ribosomal structure and biogenesis].	1064	1e-10	150	170	42	24.71	2112	1621	133	297
c154247_g3_i1	2114	S	gnl|CDD|38096 KOG2885, KOG2885, KOG2885, Uncharacterized conserved protein [Function unknown].	325	1e-09	141	316	71	22.47	2109	1276	12	301
c154247_g3_i1	2114	O	gnl|CDD|36196 KOG0978, KOG0978, KOG0978, E3 ubiquitin ligase involved in syntaxin degradation [Posttranslational modification, protein turnover, chaperones].	698	2e-09	139	181	39	21.55	2100	1585	284	455
c154247_g3_i1	2114	L	gnl|CDD|35471 KOG0250, KOG0250, KOG0250, DNA repair protein RAD18 (SMC family protein) [Replication, recombination and repair].	1074	2e-08	131	171	36	21.05	2094	1591	281	438
c105608_g1_i1	1109	Z	gnl|CDD|39663 KOG4462, KOG4462, KOG4462, WASP-interacting protein VRP1/WIP, contains WH2 domain [Cytoskeleton].	437	6e-16	186	228	53	23.25	684	52	173	385
c105608_g1_i1	1109	TZ	gnl|CDD|38875 KOG3671, KOG3671, KOG3671, Actin regulatory protein (Wiskott-Aldrich syndrome protein) [Signal transduction mechanisms, Cytoskeleton].	569	3e-15	181	126	45	35.71	414	70	348	458
c105608_g1_i1	1109	TZ	gnl|CDD|37135 KOG1924, KOG1924, KOG1924, RhoA GTPase effector DIA/Diaphanous [Signal transduction mechanisms, Cytoskeleton].	1102	3e-13	165	106	33	31.13	369	52	515	598
c105608_g1_i1	1109	Z	gnl|CDD|37041 KOG1830, KOG1830, KOG1830, Wiskott Aldrich syndrome proteins [Cytoskeleton].	518	2e-12	158	141	39	27.66	408	67	281	415
c105608_g1_i1	1109	U	gnl|CDD|35528 KOG0307, KOG0307, KOG0307, Vesicle coat complex COPII, subunit SEC31 [Intracellular trafficking, secretion, and vesicular transport].	1049	3e-11	148	229	43	18.78	732	52	720	923
c160611_g1_i1	344	OT	gnl|CDD|35725 KOG0505, KOG0505, KOG0505, Myosin phosphatase, regulatory subunit [Posttranslational modification, protein turnover, chaperones, Signal transduction mechanisms].	527	5e-27	255	112	54	48.21	7	342	136	239
c160611_g1_i1	344	D	gnl|CDD|35735 KOG0515, KOG0515, KOG0515, p53-interacting protein 53BP/ASPP, contains ankyrin and SH3 domains [Cell cycle control, cell division, chromosome partitioning].	752	7e-11	136	42	24	57.14	217	342	583	624
c160611_g1_i1	344	M	gnl|CDD|39379 KOG4177, KOG4177, KOG4177, Ankyrin [Cell wall/membrane/envelope biogenesis].	1143	1e-10	135	49	24	48.98	202	342	533	581
c160611_g1_i1	344	K	gnl|CDD|35732 KOG0512, KOG0512, KOG0512, Fetal globin-inducing factor (contains ankyrin repeats) [Transcription].	228	7e-10	124	86	31	36.05	94	339	52	137
c160611_g1_i1	344	O	gnl|CDD|39613 KOG4412, KOG4412, KOG4412, 26S proteasome regulatory complex, subunit PSMD10 [Posttranslational modification, protein turnover, chaperones].	226	7e-10	124	41	23	56.10	217	339	139	179
c148907_g1_i2	2284	Z	gnl|CDD|37276 KOG2065, KOG2065, KOG2065, Gamma-tubulin ring complex protein [Cytoskeleton].	679	6e-121	982	682	203	29.77	264	2180	1	674
c148907_g1_i2	2284	Z	gnl|CDD|37212 KOG2001, KOG2001, KOG2001, Gamma-tubulin complex, DGRIP84/SPC97 component [Cytoskeleton].	734	1e-26	284	697	141	20.23	237	2171	88	723
c148907_g1_i2	2284	Z	gnl|CDD|37211 KOG2000, KOG2000, KOG2000, Gamma-tubulin complex, DGRIP91/SPC98 component [Cytoskeleton].	879	1e-15	192	552	109	19.75	351	1913	254	732
c148907_g1_i2	2284	S	gnl|CDD|39545 KOG4344, KOG4344, KOG4344, Uncharacterized conserved protein [Function unknown].	1121	4e-07	121	176	32	18.18	1551	1991	874	1049
c83315_g1_i1	798	IR	gnl|CDD|35282 KOG0059, KOG0059, KOG0059, Lipid exporter ABCA1 and related proteins, ABC superfamily [Lipid transport and metabolism, General function prediction only].	885	2e-06	106	199	33	16.58	218	775	337	513
c140195_g1_i2	3126	K	gnl|CDD|37673 KOG2462, KOG2462, KOG2462, C2H2-type Zn-finger protein [Transcription].	279	1e-20	238	221	55	24.89	968	1621	33	238
c140195_g1_i2	3126	K	gnl|CDD|38829 KOG3623, KOG3623, KOG3623, Homeobox transcription factor SIP1 [Transcription].	1007	4e-16	199	347	63	18.16	1211	2110	183	520
c140195_g1_i2	3126	R	gnl|CDD|38814 KOG3608, KOG3608, KOG3608, Zn finger proteins [General function prediction only].	467	3e-13	174	118	30	25.42	1301	1633	264	380
c140195_g1_i2	3126	K	gnl|CDD|38783 KOG3576, KOG3576, KOG3576, Ovo and related transcription factors [Transcription].	267	4e-13	173	92	30	32.61	1340	1615	103	194
c140195_g1_i2	3126	K	gnl|CDD|36291 KOG1074, KOG1074, KOG1074, Transcriptional repressor SALM [Transcription].	958	3e-11	158	541	84	15.53	674	2212	439	903
c147367_g2_i1	1756	Z	gnl|CDD|39663 KOG4462, KOG4462, KOG4462, WASP-interacting protein VRP1/WIP, contains WH2 domain [Cytoskeleton].	437	5e-17	201	291	72	24.74	528	1397	111	362
c147367_g2_i1	1756	TZ	gnl|CDD|38875 KOG3671, KOG3671, KOG3671, Actin regulatory protein (Wiskott-Aldrich syndrome protein) [Signal transduction mechanisms, Cytoskeleton].	569	4e-14	177	301	66	21.93	678	1541	255	530
c147367_g2_i1	1756	TZ	gnl|CDD|37333 KOG2122, KOG2122, KOG2122, Beta-catenin-binding protein APC, contains ARM repeats [Signal transduction mechanisms, Cytoskeleton].	2195	6e-12	159	423	75	17.73	507	1730	1739	2139
c147367_g2_i1	1756	T	gnl|CDD|38957 KOG3753, KOG3753, KOG3753, Circadian clock protein period [Signal transduction mechanisms].	1114	4e-11	152	307	65	21.17	702	1568	747	1006
c147367_g2_i1	1756	R	gnl|CDD|37344 KOG2133, KOG2133, KOG2133, Transcriptional corepressor Atrophin-1/DRPLA [General function prediction only].	1229	2e-10	147	360	63	17.50	522	1586	413	736
c189391_g1_i1	416	K	gnl|CDD|37673 KOG2462, KOG2462, KOG2462, C2H2-type Zn-finger protein [Transcription].	279	1e-28	254	134	47	35.07	3	395	134	265
c189391_g1_i1	416	R	gnl|CDD|38814 KOG3608, KOG3608, KOG3608, Zn finger proteins [General function prediction only].	467	4e-24	224	138	46	33.33	3	407	183	318
c189391_g1_i1	416	K	gnl|CDD|38783 KOG3576, KOG3576, KOG3576, Ovo and related transcription factors [Transcription].	267	2e-17	178	82	33	40.24	141	386	111	192
c189391_g1_i1	416	K	gnl|CDD|38829 KOG3623, KOG3623, KOG3623, Homeobox transcription factor SIP1 [Transcription].	1007	3e-17	176	87	35	40.23	42	302	885	969
c189391_g1_i1	416	K	gnl|CDD|36291 KOG1074, KOG1074, KOG1074, Transcriptional repressor SALM [Transcription].	958	6e-08	108	50	19	38.00	165	314	355	404
c143442_g1_i3	2950	T	gnl|CDD|36379 KOG1164, KOG1164, KOG1164, Casein kinase (serine/threonine/tyrosine protein kinase) [Signal transduction mechanisms].	322	1e-84	752	298	124	41.61	221	1069	15	312
c143442_g1_i3	2950	T	gnl|CDD|36378 KOG1163, KOG1163, KOG1163, Casein kinase (serine/threonine/tyrosine protein kinase) [Signal transduction mechanisms].	341	3e-53	507	305	110	36.07	188	1066	1	298
c143442_g1_i3	2950	T	gnl|CDD|36380 KOG1165, KOG1165, KOG1165, Casein kinase (serine/threonine/tyrosine protein kinase) [Signal transduction mechanisms].	449	6e-51	488	387	108	27.91	218	1342	24	397
c143442_g1_i3	2950	T	gnl|CDD|35419 KOG0198, KOG0198, KOG0198, MEKK and related serine/threonine protein kinases [Signal transduction mechanisms].	313	2e-22	251	301	63	20.93	233	1114	18	310
c143442_g1_i3	2950	T	gnl|CDD|35803 KOG0583, KOG0583, KOG0583, Serine/threonine protein kinase [Signal transduction mechanisms].	370	2e-20	235	377	72	19.10	197	1279	6	362
c78475_g2_i1	757	A	gnl|CDD|35552 KOG0331, KOG0331, KOG0331, ATP-dependent RNA helicase [RNA processing and modification].	519	9e-62	497	214	90	42.06	215	757	19	232
c78475_g2_i1	757	A	gnl|CDD|35557 KOG0336, KOG0336, KOG0336, ATP-dependent RNA helicase [RNA processing and modification].	629	1e-47	403	239	87	36.40	83	745	119	356
c78475_g2_i1	757	A	gnl|CDD|35560 KOG0339, KOG0339, KOG0339, ATP-dependent RNA helicase [RNA processing and modification].	731	1e-43	375	182	71	39.01	215	754	181	362
c78475_g2_i1	757	A	gnl|CDD|35555 KOG0334, KOG0334, KOG0334, RNA helicase [RNA processing and modification].	997	2e-43	374	182	74	40.66	218	751	323	503
c78475_g2_i1	757	A	gnl|CDD|35562 KOG0341, KOG0341, KOG0341, DEAD-box protein abstrakt [RNA processing and modification].	610	2e-35	319	152	65	42.76	326	751	166	317
c137500_g2_i6	2641	Z	gnl|CDD|39663 KOG4462, KOG4462, KOG4462, WASP-interacting protein VRP1/WIP, contains WH2 domain [Cytoskeleton].	437	3e-12	163	246	58	23.58	4	657	115	359
c137500_g2_i6	2641	A	gnl|CDD|39408 KOG4207, KOG4207, KOG4207, Predicted splicing factor, SR protein superfamily [RNA processing and modification].	256	2e-11	158	145	48	33.10	18	422	118	255
c137500_g2_i6	2641	TZ	gnl|CDD|38875 KOG3671, KOG3671, KOG3671, Actin regulatory protein (Wiskott-Aldrich syndrome protein) [Signal transduction mechanisms, Cytoskeleton].	569	3e-11	156	107	32	29.91	244	555	320	422
c137500_g2_i6	2641	Z	gnl|CDD|37041 KOG1830, KOG1830, KOG1830, Wiskott Aldrich syndrome proteins [Cytoskeleton].	518	3e-10	147	192	42	21.88	37	603	244	428
c137500_g2_i6	2641	T	gnl|CDD|38957 KOG3753, KOG3753, KOG3753, Circadian clock protein period [Signal transduction mechanisms].	1114	2e-09	142	173	36	20.81	214	732	734	899
c156373_g1_i1	591	Z	gnl|CDD|38801 KOG3595, KOG3595, KOG3595, Dyneins, heavy chain [Cytoskeleton].	1395	1e-47	392	196	77	39.29	589	2	355	526
c11132_g1_i1	406	G	gnl|CDD|38054 KOG2843, KOG2843, KOG2843, Fumarylacetoacetase [Carbohydrate transport and metabolism].	420	1e-57	447	130	69	53.08	406	17	288	417
c154297_g1_i1	8410	R	gnl|CDD|35591 KOG0370, KOG0370, KOG0370, Multifunctional pyrimidine synthesis protein CAD (includes carbamoyl-phophate synthetase, aspartate transcarbamylase, and glutamine amidotransferase) [General function prediction only].	1435	0.0	5557	1490	963	64.63	8206	3740	1	1435
c154297_g1_i1	8410	F	gnl|CDD|37795 KOG2584, KOG2584, KOG2584, Dihydroorotase and related enzymes [Nucleotide transport and metabolism].	522	1e-21	252	468	103	22.01	3778	2597	65	516
c154297_g1_i1	8410	E	gnl|CDD|36717 KOG1504, KOG1504, KOG1504, Ornithine carbamoyltransferase OTC/ARG3 [Amino acid transport and metabolism].	346	8e-19	228	248	62	25.00	2383	1676	9	243
c154297_g1_i1	8410	C	gnl|CDD|35590 KOG0369, KOG0369, KOG0369, Pyruvate carboxylase [Energy production and conversion].	1176	4e-14	187	349	77	22.06	7030	6044	30	356
c154297_g1_i1	8410	IE	gnl|CDD|35459 KOG0238, KOG0238, KOG0238, 3-Methylcrotonyl-CoA carboxylase, biotin-containing subunit/Propionyl-CoA carboxylase, alpha chain/Acetyl-CoA carboxylase, biotin carboxylase subunit [Lipid transport and metabolism, Amino acid transport and metabolism].	670	3e-11	163	315	68	21.59	6940	6050	14	318
c244981_g1_i1	520	M	gnl|CDD|36536 KOG1322, KOG1322, KOG1322, GDP-mannose pyrophosphorylase/mannose-1-phosphate guanylyltransferase [Cell wall/membrane/envelope biogenesis].	371	1e-81	614	162	103	63.58	41	520	10	171
c244981_g1_i1	520	GMO	gnl|CDD|36673 KOG1460, KOG1460, KOG1460, GDP-mannose pyrophosphorylase [Carbohydrate transport and metabolism, Cell wall/membrane/envelope biogenesis, Posttranslational modification, protein turnover, chaperones].	407	8e-33	288	166	61	36.75	41	520	3	168
c244981_g1_i1	520	J	gnl|CDD|36674 KOG1461, KOG1461, KOG1461, Translation initiation factor 2B, epsilon subunit (eIF-2Bepsilon/GCD6) [Translation, ribosomal structure and biogenesis].	673	3e-13	150	134	32	23.88	41	424	25	153
c244981_g1_i1	520	J	gnl|CDD|36675 KOG1462, KOG1462, KOG1462, Translation initiation factor 2B, gamma subunit (eIF-2Bgamma/GCD1) [Translation, ribosomal structure and biogenesis].	433	9e-08	110	136	33	24.26	41	421	10	138
c150100_g5_i1	1050	C	gnl|CDD|38466 KOG3256, KOG3256, KOG3256, NADH:ubiquinone oxidoreductase, NDUFS8/23 kDa subunit [Energy production and conversion].	212	1e-114	868	210	144	68.57	27	647	3	212
c137002_g1_i1	2060	BL	gnl|CDD|39434 KOG4233, KOG4233, KOG4233, DNA-bridging protein BAF [Chromatin structure and dynamics, Replication, recombination and repair].	90	4e-37	366	90	56	62.22	2021	1752	1	90
c137002_g1_i1	2060	S	gnl|CDD|38324 KOG3114, KOG3114, KOG3114, Uncharacterized conserved protein [Function unknown].	290	2e-11	156	171	43	25.15	1549	1046	91	253
c180175_g1_i1	344	R	gnl|CDD|38473 KOG3263, KOG3263, KOG3263, Nucleic acid binding protein [General function prediction only].	196	3e-06	93	99	20	20.20	9	305	19	114
c141075_g1_i1	704	A	gnl|CDD|39408 KOG4207, KOG4207, KOG4207, Predicted splicing factor, SR protein superfamily [RNA processing and modification].	256	9e-06	100	146	28	19.18	196	627	95	229
c152181_g2_i1	803	J	gnl|CDD|37994 KOG2783, KOG2783, KOG2783, Phenylalanyl-tRNA synthetase [Translation, ribosomal structure and biogenesis].	436	3e-33	306	128	55	42.97	397	14	30	142
c153044_g1_i8	2945	U	gnl|CDD|39234 KOG4031, KOG4031, KOG4031, Vesicle coat protein clathrin, light chain [Intracellular trafficking, secretion, and vesicular transport].	216	3e-43	425	215	80	37.21	177	815	3	213
c138695_g1_i2	1693	S	gnl|CDD|35545 KOG0324, KOG0324, KOG0324, Uncharacterized conserved protein [Function unknown].	214	7e-07	117	125	36	28.80	1152	1517	29	142
c138695_g1_i2	1693	Z	gnl|CDD|39663 KOG4462, KOG4462, KOG4462, WASP-interacting protein VRP1/WIP, contains WH2 domain [Cytoskeleton].	437	1e-06	114	274	65	23.72	1560	826	109	368
c151106_g1_i1	1296	D	gnl|CDD|39775 KOG4575, KOG4575, KOG4575, TGc (transglutaminase/protease-like) domain-containing protein involved in cytokinesis [Cell cycle control, cell division, chromosome partitioning].	874	1e-54	476	405	143	35.31	996	1	445	844
c151106_g1_i1	1296	GO	gnl|CDD|39359 KOG4157, KOG4157, KOG4157, beta-1,6-N-acetylglucosaminyltransferase, contains WSC domain [Carbohydrate transport and metabolism, Posttranslational modification, protein turnover, chaperones].	418	8e-06	106	108	27	25.00	872	564	129	232
c150509_g1_i4	2583	T	gnl|CDD|39420 KOG4219, KOG4219, KOG4219, G protein-coupled receptor [Signal transduction mechanisms].	423	3e-32	332	388	90	23.20	1952	858	35	395
c150509_g1_i4	2583	T	gnl|CDD|37298 KOG2087, KOG2087, KOG2087, Glycoprotein hormone receptor [Signal transduction mechanisms].	363	5e-22	247	293	72	24.57	1916	1098	36	301
c150509_g1_i4	2583	T	gnl|CDD|39421 KOG4220, KOG4220, KOG4220, Muscarinic acetylcholine receptor [Signal transduction mechanisms].	503	3e-14	182	104	30	28.85	1400	1089	390	485
c150509_g1_i4	2583	U	gnl|CDD|35528 KOG0307, KOG0307, KOG0307, Vesicle coat complex COPII, subunit SEC31 [Intracellular trafficking, secretion, and vesicular transport].	1049	1e-07	126	204	48	23.53	2581	2009	741	936
c150509_g1_i4	2583	R	gnl|CDD|37344 KOG2133, KOG2133, KOG2133, Transcriptional corepressor Atrophin-1/DRPLA [General function prediction only].	1229	2e-07	125	215	46	21.40	2557	1958	513	721
c331403_g1_i1	369	J	gnl|CDD|36359 KOG1144, KOG1144, KOG1144, Translation initiation factor 5B (eIF-5B) [Translation, ribosomal structure and biogenesis].	1064	9e-09	112	59	21	35.59	171	347	223	281
c56756_g1_i1	361	RT	gnl|CDD|35967 KOG0748, KOG0748, KOG0748, Predicted membrane proteins, contain hemolysin III domain [General function prediction only, Signal transduction mechanisms].	286	5e-07	99	127	32	25.20	341	3	56	172
c149028_g1_i10	7289	T	gnl|CDD|39426 KOG4225, KOG4225, KOG4225, Sorbin and SH3 domain-containing protein [Signal transduction mechanisms].	489	4e-30	323	205	62	30.24	797	1348	223	420
c149028_g1_i10	7289	TU	gnl|CDD|36247 KOG1029, KOG1029, KOG1029, Endocytic adaptor protein intersectin [Signal transduction mechanisms, Intracellular trafficking, secretion, and vesicular transport].	1118	6e-19	228	153	50	32.68	746	1165	960	1105
c149028_g1_i10	7289	IT	gnl|CDD|36334 KOG1118, KOG1118, KOG1118, Lysophosphatidic acid acyltransferase endophilin/SH3GL, involved in synaptic vesicle formation [Lipid transport and metabolism, Signal transduction mechanisms].	366	8e-16	201	87	33	37.93	731	991	286	365
c149028_g1_i10	7289	T	gnl|CDD|39549 KOG4348, KOG4348, KOG4348, Adaptor protein CMS/SETA [Signal transduction mechanisms].	627	2e-12	172	253	52	20.55	833	1453	8	250
c149028_g1_i10	7289	O	gnl|CDD|37388 KOG2177, KOG2177, KOG2177, Predicted E3 ubiquitin ligase [Posttranslational modification, protein turnover, chaperones].	386	4e-12	169	90	28	31.11	84	353	5	87
c54630_g1_i1	1628	S	gnl|CDD|35740 KOG0520, KOG0520, KOG0520, Uncharacterized conserved protein, contains IPT/TIG domain [Function unknown].	975	1e-09	140	235	54	22.98	808	1458	752	949
c54630_g1_i1	1628	Z	gnl|CDD|35382 KOG0160, KOG0160, KOG0160, Myosin class V heavy chain [Cytoskeleton].	862	1e-07	123	206	37	17.96	604	1206	641	794
c54630_g1_i1	1628	T	gnl|CDD|37339 KOG2128, KOG2128, KOG2128, Ras GTPase-activating protein family - IQGAP [Signal transduction mechanisms].	1401	2e-06	115	304	57	18.75	373	1260	429	695
c144508_g1_i1	2075	Q	gnl|CDD|36477 KOG1263, KOG1263, KOG1263, Multicopper oxidases [Secondary metabolites biosynthesis, transport and catabolism].	563	2e-111	906	605	166	27.44	230	2005	1	557
c144508_g1_i1	2075	A	gnl|CDD|39408 KOG4207, KOG4207, KOG4207, Predicted splicing factor, SR protein superfamily [RNA processing and modification].	256	4e-07	120	153	38	24.84	1472	1059	91	239
c144508_g1_i1	2075	M	gnl|CDD|39899 KOG4701, KOG4701, KOG4701, Chitinase [Cell wall/membrane/envelope biogenesis].	568	3e-06	113	203	46	22.66	1368	1967	322	489
c147491_g4_i4	3296	R	gnl|CDD|38811 KOG3605, KOG3605, KOG3605, Beta amyloid precursor-binding protein [General function prediction only].	829	1e-98	851	182	135	74.18	2647	3192	648	829
c147491_g4_i4	3296	R	gnl|CDD|38744 KOG3536, KOG3536, KOG3536, Adaptor protein CED-6, contains PTB domain [General function prediction only].	321	2e-07	123	160	44	27.50	394	852	36	179
c147491_g4_i4	3296	R	gnl|CDD|38419 KOG3209, KOG3209, KOG3209, WW domain-containing protein [General function prediction only].	984	2e-07	125	219	50	22.83	2644	3105	755	968
c147491_g4_i4	3296	W	gnl|CDD|38758 KOG3550, KOG3550, KOG3550, Receptor targeting protein Lin-7 [Extracellular structures].	207	6e-07	116	83	30	36.14	2908	3132	91	169
c152205_g3_i1	3652	L	gnl|CDD|36199 KOG0981, KOG0981, KOG0981, DNA topoisomerase I [Replication, recombination and repair].	759	0.0	2587	780	431	55.26	208	2532	5	759
c152205_g3_i1	3652	K	gnl|CDD|37085 KOG1874, KOG1874, KOG1874, KEKE-like motif-containing transcription regulator (Rlr1)/suppressor of sin4 [Transcription].	1477	7e-20	232	325	66	20.31	1	930	1133	1440
c152205_g3_i1	3652	A	gnl|CDD|39875 KOG4676, KOG4676, KOG4676, Splicing factor, arginine/serine-rich [RNA processing and modification].	479	2e-19	223	206	48	23.30	1	573	258	456
c152205_g3_i1	3652	A	gnl|CDD|35889 KOG0670, KOG0670, KOG0670, U4/U6-associated splicing factor PRP4 [RNA processing and modification].	752	6e-18	214	289	52	17.99	4	816	49	314
c152205_g3_i1	3652	R	gnl|CDD|38099 KOG2888, KOG2888, KOG2888, Putative RNA binding protein [General function prediction only].	453	3e-17	205	139	36	25.90	7	417	314	448
c142494_g1_i1	1403	Z	gnl|CDD|35383 KOG0161, KOG0161, KOG0161, Myosin class II heavy chain [Cytoskeleton].	1930	9e-10	141	416	74	17.79	28	1260	989	1352
c142494_g1_i1	1403	S	gnl|CDD|39873 KOG4674, KOG4674, KOG4674, Uncharacterized conserved coiled-coil protein [Function unknown].	1822	2e-08	130	430	65	15.12	4	1134	315	739
c142494_g1_i1	1403	D	gnl|CDD|35241 KOG0018, KOG0018, KOG0018, Structural maintenance of chromosome protein 1 (sister chromatid cohesion complex Cohesin, subunit SMC1) [Cell cycle control, cell division, chromosome partitioning].	1141	3e-08	128	290	54	18.62	97	960	629	887
c142494_g1_i1	1403	Z	gnl|CDD|35464 KOG0243, KOG0243, KOG0243, Kinesin-like protein [Cytoskeleton].	1041	6e-07	117	505	88	17.43	4	1320	444	934
c142494_g1_i1	1403	DZ	gnl|CDD|36189 KOG0971, KOG0971, KOG0971, Microtubule-associated protein dynactin DCTN1/Glued [Cell cycle control, cell division, chromosome partitioning, Cytoskeleton].	1243	7e-07	117	240	59	24.58	16	687	265	478
c108551_g1_i1	320	TU	gnl|CDD|36247 KOG1029, KOG1029, KOG1029, Endocytic adaptor protein intersectin [Signal transduction mechanisms, Intracellular trafficking, secretion, and vesicular transport].	1118	3e-06	99	112	24	21.43	10	318	328	435
c108551_g1_i1	320	B	gnl|CDD|39565 KOG4364, KOG4364, KOG4364, Chromatin assembly factor-I [Chromatin structure and dynamics].	811	6e-06	96	108	25	23.15	7	318	246	348
c108551_g1_i1	320	A	gnl|CDD|39875 KOG4676, KOG4676, KOG4676, Splicing factor, arginine/serine-rich [RNA processing and modification].	479	8e-06	95	104	23	22.12	7	318	270	373
c337657_g1_i1	469	S	gnl|CDD|38264 KOG3054, KOG3054, KOG3054, Uncharacterized conserved protein [Function unknown].	299	4e-06	97	151	34	22.52	9	461	24	167
c149743_g2_i3	3691	R	gnl|CDD|38779 KOG3571, KOG3571, KOG3571, Dishevelled 3 and related proteins [General function prediction only].	626	4e-170	1339	499	247	49.50	2074	3552	172	626
c149743_g2_i3	3691	TZ	gnl|CDD|37135 KOG1924, KOG1924, KOG1924, RhoA GTPase effector DIA/Diaphanous [Signal transduction mechanisms, Cytoskeleton].	1102	1e-07	128	44	21	47.73	3515	3402	544	587
c149743_g2_i3	3691	Z	gnl|CDD|37103 KOG1892, KOG1892, KOG1892, Actin filament-binding protein Afadin [Cytoskeleton].	1629	1e-07	128	90	35	38.89	2311	2577	934	1018
c149743_g2_i3	3691	R	gnl|CDD|38419 KOG3209, KOG3209, KOG3209, WW domain-containing protein [General function prediction only].	984	2e-07	127	197	36	18.27	2212	2781	307	497
c149743_g2_i3	3691	T	gnl|CDD|38787 KOG3580, KOG3580, KOG3580, Tight junction proteins [Signal transduction mechanisms].	1027	2e-07	126	164	42	25.61	2065	2538	315	476
c147316_g1_i1	2775	K	gnl|CDD|37308 KOG2097, KOG2097, KOG2097, Predicted N6-adenine methylase involved in transcription regulation [Transcription].	397	0.0	1389	408	243	59.56	445	1632	2	397
c147316_g1_i1	2775	A	gnl|CDD|37309 KOG2098, KOG2098, KOG2098, Predicted N6-adenine RNA methylase [RNA processing and modification].	591	3e-28	296	244	69	28.28	793	1470	353	564
c267403_g1_i1	498	A	gnl|CDD|39875 KOG4676, KOG4676, KOG4676, Splicing factor, arginine/serine-rich [RNA processing and modification].	479	7e-10	124	152	35	23.03	90	491	254	397
c267403_g1_i1	498	A	gnl|CDD|35336 KOG0113, KOG0113, KOG0113, U1 small nuclear ribonucleoprotein (RRM superfamily) [RNA processing and modification].	335	8e-10	124	131	33	25.19	114	491	195	321
c267403_g1_i1	498	A	gnl|CDD|36015 KOG0796, KOG0796, KOG0796, Spliceosome subunit [RNA processing and modification].	319	2e-09	121	98	26	26.53	120	413	232	319
c267403_g1_i1	498	A	gnl|CDD|35889 KOG0670, KOG0670, KOG0670, U4/U6-associated splicing factor PRP4 [RNA processing and modification].	752	3e-09	120	134	36	26.87	96	482	109	240
c267403_g1_i1	498	B	gnl|CDD|39565 KOG4364, KOG4364, KOG4364, Chromatin assembly factor-I [Chromatin structure and dynamics].	811	9e-09	116	125	30	24.00	123	497	245	362
c152843_g2_i3	814	TA	gnl|CDD|37113 KOG1902, KOG1902, KOG1902, Putative signal transduction protein involved in RNA splicing [Signal transduction mechanisms, RNA processing and modification].	441	6e-06	103	97	28	28.87	673	383	319	410
c148946_g1_i1	1125	A	gnl|CDD|37759 KOG2548, KOG2548, KOG2548, SWAP mRNA splicing regulator [RNA processing and modification].	653	7e-07	114	313	65	20.77	127	1032	166	453
c148946_g1_i1	1125	K	gnl|CDD|36233 KOG1015, KOG1015, KOG1015, Transcription regulator XNP/ATRX, DEAD-box superfamily [Transcription].	1567	2e-06	111	284	54	19.01	25	780	298	571
c148946_g1_i1	1125	U	gnl|CDD|37195 KOG1984, KOG1984, KOG1984, Vesicle coat complex COPII, subunit SFB3 [Intracellular trafficking, secretion, and vesicular transport].	1007	6e-06	106	172	44	25.58	626	1078	55	219
c148946_g1_i1	1125	L	gnl|CDD|38756 KOG3548, KOG3548, KOG3548, DNA damage checkpoint protein RHP9/CRB2/53BP1 [Replication, recombination and repair].	1176	1e-05	106	346	62	17.92	25	990	360	683
c113733_g1_i1	1814	S	gnl|CDD|39056 KOG3852, KOG3852, KOG3852, Uncharacterized conserved protein [Function unknown].	426	3e-167	1266	353	210	59.49	464	1513	42	393
c113733_g1_i1	1814	TZ	gnl|CDD|38875 KOG3671, KOG3671, KOG3671, Actin regulatory protein (Wiskott-Aldrich syndrome protein) [Signal transduction mechanisms, Cytoskeleton].	569	7e-15	184	124	48	38.71	1476	1814	347	462
c113733_g1_i1	1814	Z	gnl|CDD|39663 KOG4462, KOG4462, KOG4462, WASP-interacting protein VRP1/WIP, contains WH2 domain [Cytoskeleton].	437	8e-13	167	109	37	33.94	1458	1775	281	382
c113733_g1_i1	1814	Z	gnl|CDD|37041 KOG1830, KOG1830, KOG1830, Wiskott Aldrich syndrome proteins [Cytoskeleton].	518	3e-12	162	117	42	35.90	1467	1814	318	431
c113733_g1_i1	1814	TZ	gnl|CDD|37135 KOG1924, KOG1924, KOG1924, RhoA GTPase effector DIA/Diaphanous [Signal transduction mechanisms, Cytoskeleton].	1102	7e-11	151	113	36	31.86	1464	1787	513	611
c327523_g1_i1	302	C	gnl|CDD|37747 KOG2536, KOG2536, KOG2536, MAM33, mitochondrial matrix glycoprotein [Energy production and conversion].	263	7e-08	104	42	13	30.95	165	290	201	242
c12747_g1_i1	408	R	gnl|CDD|37206 KOG1995, KOG1995, KOG1995, Conserved Zn-finger protein [General function prediction only].	351	7e-07	104	149	36	24.16	19	408	152	299
c12747_g1_i1	408	A	gnl|CDD|35336 KOG0113, KOG0113, KOG0113, U1 small nuclear ribonucleoprotein (RRM superfamily) [RNA processing and modification].	335	1e-06	99	137	34	24.82	8	394	194	325
c147354_g2_i3	958	O	gnl|CDD|39613 KOG4412, KOG4412, KOG4412, 26S proteasome regulatory complex, subunit PSMD10 [Posttranslational modification, protein turnover, chaperones].	226	8e-16	178	129	45	34.88	250	636	25	143
c147354_g2_i3	958	M	gnl|CDD|39379 KOG4177, KOG4177, KOG4177, Ankyrin [Cell wall/membrane/envelope biogenesis].	1143	9e-16	185	148	42	28.38	220	642	467	612
c147354_g2_i3	958	R	gnl|CDD|35729 KOG0509, KOG0509, KOG0509, Ankyrin repeat and DHHC-type Zn-finger domain containing proteins [General function prediction only].	600	3e-14	172	196	48	24.49	88	642	1	184
c147354_g2_i3	958	K	gnl|CDD|35732 KOG0512, KOG0512, KOG0512, Fetal globin-inducing factor (contains ankyrin repeats) [Transcription].	228	4e-14	165	124	39	31.45	328	699	67	187
c147354_g2_i3	958	T	gnl|CDD|35727 KOG0507, KOG0507, KOG0507, CASK-interacting adaptor protein (caskin) and related proteins with ankyrin repeats and SAM domain [Signal transduction mechanisms].	854	3e-12	157	140	40	28.57	229	636	26	152
c140172_g1_i7	1917	T	gnl|CDD|36431 KOG1217, KOG1217, KOG1217, Fibrillins and related proteins containing Ca2+-binding EGF-like domains [Signal transduction mechanisms].	487	2e-45	428	333	96	28.83	1273	338	56	358
c140172_g1_i7	1917	TW	gnl|CDD|36439 KOG1225, KOG1225, KOG1225, Teneurin-1 and related extracellular matrix proteins, contain EGF-like repeats [Signal transduction mechanisms, Extracellular structures].	525	7e-24	258	348	85	24.43	1258	278	153	446
c140172_g1_i7	1917	T	gnl|CDD|36433 KOG1219, KOG1219, KOG1219, Uncharacterized conserved protein, contains laminin, cadherin and EGF domains [Signal transduction mechanisms].	4289	2e-22	247	129	42	32.56	1078	695	3865	3979
c140172_g1_i7	1917	MW	gnl|CDD|36428 KOG1214, KOG1214, KOG1214, Nidogen and related basement membrane protein proteins [Cell wall/membrane/envelope biogenesis, Extracellular structures].	1289	2e-21	238	382	87	22.77	1216	278	610	978
c140172_g1_i7	1917	T	gnl|CDD|39490 KOG4289, KOG4289, KOG4289, Cadherin EGF LAG seven-pass G-type receptor [Signal transduction mechanisms].	2531	9e-21	233	145	47	32.41	1078	701	1180	1316
c244186_g1_i1	285	DY	gnl|CDD|36195 KOG0977, KOG0977, KOG0977, Nuclear envelope protein lamin, intermediate filament superfamily [Cell cycle control, cell division, chromosome partitioning, Nuclear structure].	546	3e-19	197	95	38	40.00	1	285	90	184
c244186_g1_i1	285	Z	gnl|CDD|35383 KOG0161, KOG0161, KOG0161, Myosin class II heavy chain [Cytoskeleton].	1930	1e-07	109	95	24	25.26	1	285	1440	1534
c153471_g1_i2	8751	E	gnl|CDD|38055 KOG2844, KOG2844, KOG2844, Dimethylglycine dehydrogenase precursor [Amino acid transport and metabolism].	856	1e-163	1366	690	248	35.94	715	2757	32	690
c153471_g1_i2	8751	A	gnl|CDD|35568 KOG0347, KOG0347, KOG0347, RNA helicase [RNA processing and modification].	731	3e-151	1358	485	235	48.45	7565	6120	252	726
c153471_g1_i2	8751	A	gnl|CDD|35551 KOG0330, KOG0330, KOG0330, ATP-dependent RNA helicase [RNA processing and modification].	476	8e-56	545	379	122	32.19	7529	6399	128	473
c153471_g1_i2	8751	A	gnl|CDD|35559 KOG0338, KOG0338, KOG0338, ATP-dependent RNA helicase [RNA processing and modification].	691	2e-53	524	425	126	29.65	7520	6279	254	651
c153471_g1_i2	8751	A	gnl|CDD|35552 KOG0331, KOG0331, KOG0331, ATP-dependent RNA helicase [RNA processing and modification].	519	6e-52	512	384	101	26.30	7571	6435	150	504
c39150_g1_i1	632	B	gnl|CDD|39565 KOG4364, KOG4364, KOG4364, Chromatin assembly factor-I [Chromatin structure and dynamics].	811	2e-10	138	118	33	27.97	145	498	254	362
c39150_g1_i1	632	A	gnl|CDD|39875 KOG4676, KOG4676, KOG4676, Splicing factor, arginine/serine-rich [RNA processing and modification].	479	2e-10	133	191	42	21.99	54	614	259	441
c39150_g1_i1	632	A	gnl|CDD|35889 KOG0670, KOG0670, KOG0670, U4/U6-associated splicing factor PRP4 [RNA processing and modification].	752	2e-09	129	170	36	21.18	16	522	134	298
c39150_g1_i1	632	J	gnl|CDD|36359 KOG1144, KOG1144, KOG1144, Translation initiation factor 5B (eIF-5B) [Translation, ribosomal structure and biogenesis].	1064	2e-08	121	153	28	18.30	46	504	154	299
c39150_g1_i1	632	K	gnl|CDD|39860 KOG4661, KOG4661, KOG4661, Hsp27-ERE-TATA-binding protein/Scaffold attachment factor (SAF-B) [Transcription].	940	3e-08	117	198	44	22.22	27	614	522	704
c157764_g1_i1	214	E	gnl|CDD|37150 KOG1939, KOG1939, KOG1939, Oxoprolinase [Amino acid transport and metabolism].	1247	8e-12	129	68	29	42.65	204	1	533	600
c129941_g1_i6	1957	T	gnl|CDD|38415 KOG3205, KOG3205, KOG3205, Rho GDP-dissociation inhibitor [Signal transduction mechanisms].	200	3e-72	628	202	106	52.48	1711	1118	1	198
c129941_g1_i6	1957	R	gnl|CDD|37669 KOG2458, KOG2458, KOG2458, Endoplasmic reticulum protein EP58, contains filamin rod domain and KDEL motif [General function prediction only].	528	3e-61	549	269	72	26.77	308	1102	205	462
c110036_g1_i2	395	I	gnl|CDD|38281 KOG3071, KOG3071, KOG3071, Fatty acyl-CoA elongase/Polyunsaturated fatty acid specific elongation enzyme [Lipid transport and metabolism].	274	8e-08	106	127	24	18.90	380	57	141	258
c110036_g1_i2	395	IR	gnl|CDD|35282 KOG0059, KOG0059, KOG0059, Lipid exporter ABCA1 and related proteins, ABC superfamily [Lipid transport and metabolism, General function prediction only].	885	1e-07	104	113	21	18.58	353	48	341	453
c110036_g1_i2	395	S	gnl|CDD|38222 KOG3012, KOG3012, KOG3012, Uncharacterized conserved protein [Function unknown].	259	6e-07	100	156	30	19.23	394	5	84	235
c110036_g1_i2	395	R	gnl|CDD|37858 KOG2647, KOG2647, KOG2647, Predicted Dolichyl-phosphate-mannose-protein mannosyltransferase [General function prediction only].	444	7e-07	100	136	27	19.85	394	2	130	261
c110036_g1_i2	395	Q	gnl|CDD|35284 KOG0061, KOG0061, KOG0061, Transporter, ABC superfamily (Breast cancer resistance protein) [Secondary metabolites biosynthesis, transport and catabolism].	613	2e-06	97	146	30	20.55	395	9	393	533
c139167_g2_i1	834	Z	gnl|CDD|37041 KOG1830, KOG1830, KOG1830, Wiskott Aldrich syndrome proteins [Cytoskeleton].	518	4e-07	114	182	46	25.27	139	651	277	447
c139167_g2_i1	834	R	gnl|CDD|38104 KOG2893, KOG2893, KOG2893, Zn finger protein [General function prediction only].	341	7e-07	111	144	42	29.17	220	615	98	228
c139167_g2_i1	834	Z	gnl|CDD|39663 KOG4462, KOG4462, KOG4462, WASP-interacting protein VRP1/WIP, contains WH2 domain [Cytoskeleton].	437	4e-06	106	159	38	23.90	175	651	181	309
c139167_g2_i1	834	TZ	gnl|CDD|38875 KOG3671, KOG3671, KOG3671, Actin regulatory protein (Wiskott-Aldrich syndrome protein) [Signal transduction mechanisms, Cytoskeleton].	569	6e-06	104	138	37	26.81	241	654	356	467
c154454_g1_i1	5529	K	gnl|CDD|36060 KOG0842, KOG0842, KOG0842, Transcription factor tinman/NKX2-3, contains HOX domain [Transcription].	307	5e-34	355	314	85	27.07	1613	699	11	301
c154454_g1_i1	5529	K	gnl|CDD|36068 KOG0850, KOG0850, KOG0850, Transcription factor DLX and related proteins with LIM Zn-binding and HOX domains [Transcription].	245	3e-22	255	274	61	22.26	1565	747	2	244
c154454_g1_i1	5529	R	gnl|CDD|35709 KOG0488, KOG0488, KOG0488, Transcription factor BarH and related HOX domain proteins [General function prediction only].	309	3e-20	237	136	42	30.88	1142	735	172	305
c154454_g1_i1	5529	R	gnl|CDD|35710 KOG0489, KOG0489, KOG0489, Transcription factor zerknullt and related HOX domain proteins [General function prediction only].	261	9e-18	216	242	51	21.07	1520	828	31	260
c154454_g1_i1	5529	W	gnl|CDD|39924 KOG4726, KOG4726, KOG4726, Ultrahigh sulfur keratin-associated protein [Extracellular structures].	146	6e-17	209	77	25	32.47	1452	1661	67	143
c176154_g1_i1	362	W	gnl|CDD|38752 KOG3544, KOG3544, KOG3544, Collagens (type IV and type XIII), and related proteins [Extracellular structures].	327	4e-12	144	107	39	36.45	4	306	202	304
c176154_g1_i1	362	Z	gnl|CDD|39663 KOG4462, KOG4462, KOG4462, WASP-interacting protein VRP1/WIP, contains WH2 domain [Cytoskeleton].	437	3e-11	131	86	28	32.56	265	8	261	341
c176154_g1_i1	362	W	gnl|CDD|38754 KOG3546, KOG3546, KOG3546, Collagens (type XV) [Extracellular structures].	1167	4e-11	139	95	38	40.00	1	279	448	541
c176154_g1_i1	362	TZ	gnl|CDD|38875 KOG3671, KOG3671, KOG3671, Actin regulatory protein (Wiskott-Aldrich syndrome protein) [Signal transduction mechanisms, Cytoskeleton].	569	5e-11	129	92	32	34.78	265	2	379	469
c176154_g1_i1	362	TZ	gnl|CDD|37135 KOG1924, KOG1924, KOG1924, RhoA GTPase effector DIA/Diaphanous [Signal transduction mechanisms, Cytoskeleton].	1102	2e-10	124	99	31	31.31	299	6	506	597
c150088_g1_i2	2005	O	gnl|CDD|35230 KOG0006, KOG0006, KOG0006, E3 ubiquitin-protein ligase (Parkin protein) [Posttranslational modification, protein turnover, chaperones].	446	8e-129	1020	473	173	36.58	606	2003	3	406
c150088_g1_i2	2005	O	gnl|CDD|37025 KOG1814, KOG1814, KOG1814, Predicted E3 ubiquitin ligase [Posttranslational modification, protein turnover, chaperones].	445	3e-07	122	141	33	23.40	1446	1850	187	315
c150088_g1_i2	2005	O	gnl|CDD|37026 KOG1815, KOG1815, KOG1815, Predicted E3 ubiquitin ligase [Posttranslational modification, protein turnover, chaperones].	444	5e-07	119	188	48	25.53	1455	2003	77	235
c150088_g1_i2	2005	O	gnl|CDD|37023 KOG1812, KOG1812, KOG1812, Predicted E3 ubiquitin ligase [Posttranslational modification, protein turnover, chaperones].	384	1e-06	115	118	28	23.73	1503	1841	170	277
c150088_g1_i2	2005	L	gnl|CDD|35235 KOG0011, KOG0011, KOG0011, Nucleotide excision repair factor NEF2, RAD23 component [Replication, recombination and repair].	340	3e-06	113	149	25	16.78	600	1040	1	138
c257593_g1_i1	433	E	gnl|CDD|36501 KOG1287, KOG1287, KOG1287, Amino acid transporters [Amino acid transport and metabolism].	479	1e-25	235	129	43	33.33	3	386	345	473
c147400_g1_i3	1658	U	gnl|CDD|36029 KOG0811, KOG0811, KOG0811, SNARE protein PEP12/VAM3/Syntaxin 7/Syntaxin 17 [Intracellular trafficking, secretion, and vesicular transport].	269	5e-43	404	252	83	32.94	311	1042	1	251
c147400_g1_i3	1658	U	gnl|CDD|36028 KOG0810, KOG0810, KOG0810, SNARE protein Syntaxin 1 and related proteins [Intracellular trafficking, secretion, and vesicular transport].	297	1e-17	205	268	56	20.90	317	1045	22	279
c147400_g1_i3	1658	U	gnl|CDD|36027 KOG0809, KOG0809, KOG0809, SNARE protein TLG2/Syntaxin 16 [Intracellular trafficking, secretion, and vesicular transport].	305	4e-16	193	196	51	26.02	470	1045	103	286
c147400_g1_i3	1658	U	gnl|CDD|36030 KOG0812, KOG0812, KOG0812, SNARE protein SED5/Syntaxin 5 [Intracellular trafficking, secretion, and vesicular transport].	311	2e-06	113	117	25	21.37	674	985	164	280
c144315_g1_i6	1866	S	gnl|CDD|39285 KOG4082, KOG4082, KOG4082, Uncharacterized conserved protein [Function unknown].	268	1e-35	351	213	63	29.58	383	994	21	228
c144315_g1_i6	1866	S	gnl|CDD|39726 KOG4526, KOG4526, KOG4526, Predicted membrane protein [Function unknown].	170	8e-15	183	166	43	25.90	452	949	10	167
c317080_g1_i1	616	R	gnl|CDD|38556 KOG3346, KOG3346, KOG3346, Phosphatidylethanolamine binding protein [General function prediction only].	185	2e-79	605	189	104	55.03	556	2	1	183
c151944_g2_i5	2034	R	gnl|CDD|38130 KOG2919, KOG2919, KOG2919, Guanine nucleotide-binding protein [General function prediction only].	406	2e-90	759	362	135	37.29	618	1679	2	346
c151944_g2_i5	2034	R	gnl|CDD|35495 KOG0274, KOG0274, KOG0274, Cdc4 and related F-box and WD-40 proteins [General function prediction only].	537	2e-09	140	219	41	18.72	966	1598	245	443
c151944_g2_i5	2034	R	gnl|CDD|35487 KOG0266, KOG0266, KOG0266, WD40 repeat-containing protein [General function prediction only].	456	1e-08	133	356	64	17.98	582	1592	131	454
c151944_g2_i5	2034	ABO	gnl|CDD|36659 KOG1446, KOG1446, KOG1446, Histone H3 (Lys4) methyltransferase complex and RNA cleavage factor II complex, subunit SWD2 [RNA processing and modification, Chromatin structure and dynamics, Posttranslational modification, protein turnover, chaperones].	311	3e-07	122	296	55	18.58	795	1643	22	279
c151944_g2_i5	2034	S	gnl|CDD|35537 KOG0316, KOG0316, KOG0316, Conserved WD40 repeat-containing protein [Function unknown].	307	2e-06	115	314	68	21.66	792	1712	24	301
c134677_g3_i1	347	R	gnl|CDD|37930 KOG2719, KOG2719, KOG2719, Metalloprotease [General function prediction only].	428	1e-06	96	101	24	23.76	317	42	115	208
c303079_g1_i1	330	B	gnl|CDD|39565 KOG4364, KOG4364, KOG4364, Chromatin assembly factor-I [Chromatin structure and dynamics].	811	7e-09	120	81	31	38.27	1	243	258	334
c303079_g1_i1	330	A	gnl|CDD|39875 KOG4676, KOG4676, KOG4676, Splicing factor, arginine/serine-rich [RNA processing and modification].	479	3e-07	100	80	25	31.25	14	247	319	398
c303079_g1_i1	330	R	gnl|CDD|37858 KOG2647, KOG2647, KOG2647, Predicted Dolichyl-phosphate-mannose-protein mannosyltransferase [General function prediction only].	444	5e-07	98	65	18	27.69	230	51	126	187
c303079_g1_i1	330	TU	gnl|CDD|36247 KOG1029, KOG1029, KOG1029, Endocytic adaptor protein intersectin [Signal transduction mechanisms, Intracellular trafficking, secretion, and vesicular transport].	1118	8e-07	97	87	22	25.29	5	256	330	412
c303079_g1_i1	330	Q	gnl|CDD|35284 KOG0061, KOG0061, KOG0061, Transporter, ABC superfamily (Breast cancer resistance protein) [Secondary metabolites biosynthesis, transport and catabolism].	613	9e-07	96	95	23	24.21	276	25	389	483
c143288_g2_i7	1303	F	gnl|CDD|36692 KOG1479, KOG1479, KOG1479, Nucleoside transporter [Nucleotide transport and metabolism].	406	2e-58	503	212	79	37.26	833	198	5	206
c143288_g2_i7	1303	G	gnl|CDD|35789 KOG0569, KOG0569, KOG0569, Permease of the major facilitator superfamily [Carbohydrate transport and metabolism].	485	1e-07	120	144	31	21.53	617	198	318	457
c143288_g2_i7	1303	R	gnl|CDD|35475 KOG0254, KOG0254, KOG0254, Predicted transporter (major facilitator superfamily) [General function prediction only].	513	3e-06	110	141	20	14.18	617	207	342	481
c145473_g1_i10	5830	K	gnl|CDD|39294 KOG4091, KOG4091, KOG4091, Transcription factor [Transcription].	463	5e-87	751	433	158	36.49	460	1731	72	450
c142454_g1_i1	1199	TZ	gnl|CDD|38875 KOG3671, KOG3671, KOG3671, Actin regulatory protein (Wiskott-Aldrich syndrome protein) [Signal transduction mechanisms, Cytoskeleton].	569	9e-13	162	197	52	26.40	96	635	320	495
c142454_g1_i1	1199	Z	gnl|CDD|37041 KOG1830, KOG1830, KOG1830, Wiskott Aldrich syndrome proteins [Cytoskeleton].	518	3e-11	150	187	48	25.67	96	656	305	456
c142454_g1_i1	1199	S	gnl|CDD|39871 KOG4672, KOG4672, KOG4672, Uncharacterized conserved low complexity protein [Function unknown].	487	6e-11	147	111	33	29.73	216	545	286	377
c142454_g1_i1	1199	TZ	gnl|CDD|37135 KOG1924, KOG1924, KOG1924, RhoA GTPase effector DIA/Diaphanous [Signal transduction mechanisms, Cytoskeleton].	1102	7e-11	147	74	27	36.49	333	554	518	591
c142454_g1_i1	1199	Z	gnl|CDD|39663 KOG4462, KOG4462, KOG4462, WASP-interacting protein VRP1/WIP, contains WH2 domain [Cytoskeleton].	437	7e-10	138	166	45	27.11	96	554	223	380
c68225_g1_i1	363	J	gnl|CDD|36359 KOG1144, KOG1144, KOG1144, Translation initiation factor 5B (eIF-5B) [Translation, ribosomal structure and biogenesis].	1064	2e-07	109	106	26	24.53	55	363	210	300
c68225_g1_i1	363	B	gnl|CDD|39565 KOG4364, KOG4364, KOG4364, Chromatin assembly factor-I [Chromatin structure and dynamics].	811	2e-06	101	108	25	23.15	55	360	272	367
c68225_g1_i1	363	A	gnl|CDD|39875 KOG4676, KOG4676, KOG4676, Splicing factor, arginine/serine-rich [RNA processing and modification].	479	4e-06	98	79	16	20.25	55	291	367	443
c120042_g1_i2	462	TZ	gnl|CDD|38875 KOG3671, KOG3671, KOG3671, Actin regulatory protein (Wiskott-Aldrich syndrome protein) [Signal transduction mechanisms, Cytoskeleton].	569	3e-10	125	90	26	28.89	263	3	308	391
c120042_g1_i2	462	TZ	gnl|CDD|37135 KOG1924, KOG1924, KOG1924, RhoA GTPase effector DIA/Diaphanous [Signal transduction mechanisms, Cytoskeleton].	1102	1e-08	114	80	27	33.75	257	36	530	601
c120042_g1_i2	462	Z	gnl|CDD|37041 KOG1830, KOG1830, KOG1830, Wiskott Aldrich syndrome proteins [Cytoskeleton].	518	2e-07	106	75	21	28.00	260	36	354	428
c120042_g1_i2	462	Z	gnl|CDD|39663 KOG4462, KOG4462, KOG4462, WASP-interacting protein VRP1/WIP, contains WH2 domain [Cytoskeleton].	437	6e-07	103	94	27	28.72	260	27	175	267
c202783_g1_i1	361	R	gnl|CDD|38099 KOG2888, KOG2888, KOG2888, Putative RNA binding protein [General function prediction only].	453	3e-08	114	120	23	19.17	1	360	289	400
c202783_g1_i1	361	A	gnl|CDD|35889 KOG0670, KOG0670, KOG0670, U4/U6-associated splicing factor PRP4 [RNA processing and modification].	752	1e-07	110	130	25	19.23	4	351	62	186
c202783_g1_i1	361	A	gnl|CDD|39875 KOG4676, KOG4676, KOG4676, Splicing factor, arginine/serine-rich [RNA processing and modification].	479	5e-07	105	120	19	15.83	4	360	296	415
c202783_g1_i1	361	B	gnl|CDD|39565 KOG4364, KOG4364, KOG4364, Chromatin assembly factor-I [Chromatin structure and dynamics].	811	8e-07	104	91	22	24.18	94	360	248	334
c202783_g1_i1	361	O	gnl|CDD|35636 KOG0415, KOG0415, KOG0415, Predicted peptidyl prolyl cis-trans isomerase [Posttranslational modification, protein turnover, chaperones].	479	1e-06	102	131	21	16.03	16	357	307	436
c144089_g1_i4	2644	R	gnl|CDD|38814 KOG3608, KOG3608, KOG3608, Zn finger proteins [General function prediction only].	467	1e-23	260	193	51	26.42	1808	1323	185	377
c144089_g1_i4	2644	K	gnl|CDD|37673 KOG2462, KOG2462, KOG2462, C2H2-type Zn-finger protein [Transcription].	279	6e-21	238	181	56	30.94	1955	1428	86	262
c144089_g1_i4	2644	K	gnl|CDD|38829 KOG3623, KOG3623, KOG3623, Homeobox transcription factor SIP1 [Transcription].	1007	2e-12	166	116	35	30.17	1733	1428	213	328
c144089_g1_i4	2644	K	gnl|CDD|38783 KOG3576, KOG3576, KOG3576, Ovo and related transcription factors [Transcription].	267	3e-12	165	120	37	30.83	1652	1326	117	236
c144089_g1_i4	2644	K	gnl|CDD|36291 KOG1074, KOG1074, KOG1074, Transcriptional repressor SALM [Transcription].	958	2e-08	133	82	22	26.83	1730	1485	335	408
c235274_g1_i1	266	P	gnl|CDD|37543 KOG2332, KOG2332, KOG2332, Ferritin [Inorganic ion transport and metabolism].	178	2e-37	311	88	52	59.09	1	264	60	147
c147594_g4_i2	3941	K	gnl|CDD|36233 KOG1015, KOG1015, KOG1015, Transcription regulator XNP/ATRX, DEAD-box superfamily [Transcription].	1567	0.0	2302	870	434	49.89	3941	1467	574	1418
c147594_g4_i2	3941	R	gnl|CDD|36234 KOG1016, KOG1016, KOG1016, Predicted DNA helicase, DEAD-box superfamily [General function prediction only].	1387	3e-166	1373	895	288	32.18	3938	1443	164	1021
c147594_g4_i2	3941	L	gnl|CDD|35611 KOG0390, KOG0390, KOG0390, DNA repair protein, SNF2 family [Replication, recombination and repair].	776	5e-57	545	437	121	27.69	3938	2634	155	561
c147594_g4_i2	3941	K	gnl|CDD|35613 KOG0392, KOG0392, KOG0392, SNF2 family DNA-dependent ATPase domain-containing protein [Transcription].	1549	5e-55	528	611	154	25.20	3569	1767	998	1500
c147594_g4_i2	3941	KL	gnl|CDD|35608 KOG0387, KOG0387, KOG0387, Transcription-coupled repair protein CSB/RAD26 (contains SNF2 family DNA-dependent ATPase domain) [Transcription, Replication, recombination and repair].	923	3e-46	455	214	82	38.32	2390	1755	522	711
c195624_g1_i1	261	O	gnl|CDD|38523 KOG3313, KOG3313, KOG3313, Molecular chaperone Prefoldin, subunit 3 [Posttranslational modification, protein turnover, chaperones].	187	1e-10	123	79	26	32.91	30	260	7	85
c123915_g1_i1	666	TZ	gnl|CDD|38875 KOG3671, KOG3671, KOG3671, Actin regulatory protein (Wiskott-Aldrich syndrome protein) [Signal transduction mechanisms, Cytoskeleton].	569	6e-08	116	119	31	26.05	309	665	322	417
c123915_g1_i1	666	S	gnl|CDD|39871 KOG4672, KOG4672, KOG4672, Uncharacterized conserved low complexity protein [Function unknown].	487	8e-07	108	165	28	16.97	182	637	212	371
c123915_g1_i1	666	Z	gnl|CDD|37041 KOG1830, KOG1830, KOG1830, Wiskott Aldrich syndrome proteins [Cytoskeleton].	518	3e-06	103	121	33	27.27	303	665	303	409
c113967_g1_i1	782	PQ	gnl|CDD|35262 KOG0039, KOG0039, KOG0039, Ferric reductase, NADH/NADPH oxidase and related proteins [Inorganic ion transport and metabolism, Secondary metabolites biosynthesis, transport and catabolism].	646	2e-07	114	216	44	20.37	641	12	124	318
c113967_g1_i1	782	Q	gnl|CDD|35284 KOG0061, KOG0061, KOG0061, Transporter, ABC superfamily (Breast cancer resistance protein) [Secondary metabolites biosynthesis, transport and catabolism].	613	2e-06	107	253	47	18.58	691	2	380	606
c251216_g1_i1	241	Z	gnl|CDD|35385 KOG0163, KOG0163, KOG0163, Myosin class VI heavy chain [Cytoskeleton].	1259	1e-07	100	70	22	31.43	29	238	906	975
c251216_g1_i1	241	B	gnl|CDD|39565 KOG4364, KOG4364, KOG4364, Chromatin assembly factor-I [Chromatin structure and dynamics].	811	3e-07	98	77	24	31.17	8	238	286	358
c316548_g1_i1	211	T	gnl|CDD|35255 KOG0032, KOG0032, KOG0032, Ca2+/calmodulin-dependent protein kinase, EF-Hand protein superfamily [Signal transduction mechanisms].	382	2e-20	188	69	27	39.13	210	4	106	172
c316548_g1_i1	211	D	gnl|CDD|35835 KOG0615, KOG0615, KOG0615, Serine/threonine protein kinase Chk2 and related proteins [Cell cycle control, cell division, chromosome partitioning].	475	3e-20	187	68	23	33.82	210	7	246	312
c316548_g1_i1	211	T	gnl|CDD|35803 KOG0583, KOG0583, KOG0583, Serine/threonine protein kinase [Signal transduction mechanisms].	370	5e-19	178	57	26	45.61	189	19	97	152
c316548_g1_i1	211	T	gnl|CDD|35824 KOG0604, KOG0604, KOG0604, MAP kinase-activated protein kinase 2 [Signal transduction mechanisms].	400	6e-18	171	64	28	43.75	189	1	136	199
c316548_g1_i1	211	D	gnl|CDD|35808 KOG0588, KOG0588, KOG0588, Serine/threonine protein kinase [Cell cycle control, cell division, chromosome partitioning].	786	9e-18	170	70	29	41.43	210	1	82	150
c151652_g1_i1	2745	E	gnl|CDD|38830 KOG3624, KOG3624, KOG3624, M13 family peptidase [Amino acid transport and metabolism].	687	0.0	1524	674	259	38.43	2133	127	44	687
c151652_g1_i1	2745	R	gnl|CDD|37858 KOG2647, KOG2647, KOG2647, Predicted Dolichyl-phosphate-mannose-protein mannosyltransferase [General function prediction only].	444	2e-06	116	165	38	23.03	2300	2740	116	279
c151652_g1_i1	2745	B	gnl|CDD|39565 KOG4364, KOG4364, KOG4364, Chromatin assembly factor-I [Chromatin structure and dynamics].	811	5e-06	112	88	25	28.41	2705	2442	256	336
c151652_g1_i1	2745	A	gnl|CDD|39875 KOG4676, KOG4676, KOG4676, Splicing factor, arginine/serine-rich [RNA processing and modification].	479	6e-06	112	133	33	24.81	2720	2322	308	427
c151652_g1_i1	2745	J	gnl|CDD|36359 KOG1144, KOG1144, KOG1144, Translation initiation factor 5B (eIF-5B) [Translation, ribosomal structure and biogenesis].	1064	9e-06	110	127	30	23.62	2704	2324	173	281
c115381_g1_i1	343	A	gnl|CDD|35336 KOG0113, KOG0113, KOG0113, U1 small nuclear ribonucleoprotein (RRM superfamily) [RNA processing and modification].	335	2e-08	109	103	27	26.21	323	21	220	321
c115381_g1_i1	343	Z	gnl|CDD|37041 KOG1830, KOG1830, KOG1830, Wiskott Aldrich syndrome proteins [Cytoskeleton].	518	2e-07	102	111	26	23.42	3	323	304	407
c115381_g1_i1	343	AR	gnl|CDD|36579 KOG1365, KOG1365, KOG1365, RNA-binding protein Fusilli, contains RRM domain [RNA processing and modification, General function prediction only].	508	7e-07	98	117	34	29.06	3	326	397	505
c115381_g1_i1	343	A	gnl|CDD|35889 KOG0670, KOG0670, KOG0670, U4/U6-associated splicing factor PRP4 [RNA processing and modification].	752	1e-06	96	107	27	25.23	338	18	102	208
c120769_g1_i3	869	TZ	gnl|CDD|38875 KOG3671, KOG3671, KOG3671, Actin regulatory protein (Wiskott-Aldrich syndrome protein) [Signal transduction mechanisms, Cytoskeleton].	569	3e-08	122	113	31	27.43	338	3	350	448
c120769_g1_i3	869	Z	gnl|CDD|37041 KOG1830, KOG1830, KOG1830, Wiskott Aldrich syndrome proteins [Cytoskeleton].	518	8e-07	111	108	24	22.22	326	3	313	408
c120769_g1_i3	869	Z	gnl|CDD|39663 KOG4462, KOG4462, KOG4462, WASP-interacting protein VRP1/WIP, contains WH2 domain [Cytoskeleton].	437	9e-07	110	121	28	23.14	326	3	118	228
c120769_g1_i3	869	TZ	gnl|CDD|37135 KOG1924, KOG1924, KOG1924, RhoA GTPase effector DIA/Diaphanous [Signal transduction mechanisms, Cytoskeleton].	1102	2e-06	107	84	25	29.76	296	51	530	609
c120769_g1_i3	869	TZ	gnl|CDD|37757 KOG2546, KOG2546, KOG2546, Abl interactor ABI-1, contains SH3 domain [Signal transduction mechanisms, Cytoskeleton].	483	5e-06	104	104	24	23.08	164	463	289	392
c150642_g1_i2	6021	T	gnl|CDD|36433 KOG1219, KOG1219, KOG1219, Uncharacterized conserved protein, contains laminin, cadherin and EGF domains [Signal transduction mechanisms].	4289	1e-40	411	306	91	29.74	3514	2627	3649	3938
c150642_g1_i2	6021	O	gnl|CDD|38719 KOG3509, KOG3509, KOG3509, Basement membrane-specific heparan sulfate proteoglycan (HSPG) core protein [Posttranslational modification, protein turnover, chaperones].	964	7e-30	320	499	88	17.64	4078	2645	27	474
c150642_g1_i2	6021	T	gnl|CDD|39490 KOG4289, KOG4289, KOG4289, Cadherin EGF LAG seven-pass G-type receptor [Signal transduction mechanisms].	2531	5e-27	296	466	110	23.61	3745	2411	1221	1602
c150642_g1_i2	6021	W	gnl|CDD|37047 KOG1836, KOG1836, KOG1836, Extracellular matrix glycoprotein Laminin subunits alpha and gamma [Extracellular structures].	1705	6e-27	295	1091	185	16.96	5578	2603	383	1383
c150642_g1_i2	6021	W	gnl|CDD|36212 KOG0994, KOG0994, KOG0994, Extracellular matrix glycoprotein Laminin subunit beta [Extracellular structures].	1758	6e-26	287	512	114	22.27	5308	3830	730	1151
c7782_g1_i1	234	O	gnl|CDD|37367 KOG2156, KOG2156, KOG2156, Tubulin-tyrosine ligase-related protein [Posttranslational modification, protein turnover, chaperones].	662	4e-23	207	75	37	49.33	227	3	545	619
c147411_g4_i3	2240	P	gnl|CDD|36632 KOG1418, KOG1418, KOG1418, Tandem pore domain K+ channel [Inorganic ion transport and metabolism].	433	4e-30	312	304	69	22.70	1536	688	27	303
c147411_g4_i3	2240	P	gnl|CDD|39605 KOG4404, KOG4404, KOG4404, Tandem pore domain K+ channel TASK3/THIK-1 [Inorganic ion transport and metabolism].	350	2e-26	282	178	61	34.27	1200	685	79	246
c147411_g4_i3	2240	TZ	gnl|CDD|38875 KOG3671, KOG3671, KOG3671, Actin regulatory protein (Wiskott-Aldrich syndrome protein) [Signal transduction mechanisms, Cytoskeleton].	569	3e-06	114	124	37	29.84	255	596	327	450
c150462_g1_i6	1082	R	gnl|CDD|36476 KOG1262, KOG1262, KOG1262, FAD-binding protein DIMINUTO [General function prediction only].	543	2e-116	881	295	151	51.19	1080	211	28	320
c117154_g1_i3	951	A	gnl|CDD|35341 KOG0119, KOG0119, KOG0119, Splicing factor 1/branch point binding protein (RRM superfamily) [RNA processing and modification].	554	7e-07	112	175	35	20.00	191	703	386	533
c117154_g1_i3	951	T	gnl|CDD|38957 KOG3753, KOG3753, KOG3753, Circadian clock protein period [Signal transduction mechanisms].	1114	2e-06	110	97	27	27.84	457	714	797	887
c166464_g1_i1	723	T	gnl|CDD|35798 KOG0578, KOG0578, KOG0578, p21-activated serine/threonine protein kinase [Signal transduction mechanisms].	550	1e-24	241	155	61	39.35	713	261	365	518
c166464_g1_i1	723	T	gnl|CDD|35803 KOG0583, KOG0583, KOG0583, Serine/threonine protein kinase [Signal transduction mechanisms].	370	2e-23	233	241	56	23.24	719	36	114	351
c166464_g1_i1	723	T	gnl|CDD|35812 KOG0592, KOG0592, KOG0592, 3-phosphoinositide-dependent protein kinase (PDK1) [Signal transduction mechanisms].	604	5e-23	229	226	55	24.34	716	99	169	391
c166464_g1_i1	723	T	gnl|CDD|35255 KOG0032, KOG0032, KOG0032, Ca2+/calmodulin-dependent protein kinase, EF-Hand protein superfamily [Signal transduction mechanisms].	382	5e-22	221	155	50	32.26	698	261	136	288
c166464_g1_i1	723	RT	gnl|CDD|35818 KOG0598, KOG0598, KOG0598, Ribosomal protein S6 kinase and related proteins [General function prediction only, Signal transduction mechanisms].	357	1e-21	219	138	47	34.06	674	273	134	268
c152396_g1_i1	2077	A	gnl|CDD|39875 KOG4676, KOG4676, KOG4676, Splicing factor, arginine/serine-rich [RNA processing and modification].	479	8e-42	395	350	95	27.14	982	2025	184	477
c152396_g1_i1	2077	A	gnl|CDD|35889 KOG0670, KOG0670, KOG0670, U4/U6-associated splicing factor PRP4 [RNA processing and modification].	752	2e-33	338	385	82	21.30	967	2004	5	379
c152396_g1_i1	2077	A	gnl|CDD|37759 KOG2548, KOG2548, KOG2548, SWAP mRNA splicing regulator [RNA processing and modification].	653	2e-30	312	576	134	23.26	391	2001	97	623
c152396_g1_i1	2077	S	gnl|CDD|39073 KOG3869, KOG3869, KOG3869, Uncharacterized conserved protein [Function unknown].	450	9e-30	302	272	72	26.47	958	1749	120	373
c152396_g1_i1	2077	AR	gnl|CDD|37357 KOG2146, KOG2146, KOG2146, Splicing coactivator SRm160/300, subunit SRm160 (contains PWI domain) [RNA processing and modification, General function prediction only].	354	9e-28	283	249	67	26.91	961	1689	108	345
c148768_g1_i4	2563	K	gnl|CDD|36233 KOG1015, KOG1015, KOG1015, Transcription regulator XNP/ATRX, DEAD-box superfamily [Transcription].	1567	6e-10	146	638	96	15.05	658	2478	23	621
c148768_g1_i4	2563	A	gnl|CDD|35889 KOG0670, KOG0670, KOG0670, U4/U6-associated splicing factor PRP4 [RNA processing and modification].	752	2e-08	133	427	78	18.27	403	1608	16	414
c148768_g1_i4	2563	J	gnl|CDD|36359 KOG1144, KOG1144, KOG1144, Translation initiation factor 5B (eIF-5B) [Translation, ribosomal structure and biogenesis].	1064	3e-08	131	322	59	18.32	1531	2481	11	285
c148768_g1_i4	2563	S	gnl|CDD|38023 KOG2812, KOG2812, KOG2812, Uncharacterized conserved protein [Function unknown].	426	8e-08	126	345	68	19.71	229	1221	22	349
c148768_g1_i4	2563	U	gnl|CDD|40006 KOG4809, KOG4809, KOG4809, Rab6 GTPase-interacting protein involved in endosome-to-TGN transport [Intracellular trafficking, secretion, and vesicular transport].	654	9e-07	118	590	94	15.93	838	2550	89	602
c318597_g1_i1	452	RT	gnl|CDD|35967 KOG0748, KOG0748, KOG0748, Predicted membrane proteins, contain hemolysin III domain [General function prediction only, Signal transduction mechanisms].	286	1e-06	100	153	27	17.65	450	1	60	194
c149504_g2_i5	3338	T	gnl|CDD|38864 KOG3660, KOG3660, KOG3660, Sodium-neurotransmitter symporter [Signal transduction mechanisms].	629	0.0	1832	593	285	48.06	223	1950	32	618
c149504_g2_i5	3338	T	gnl|CDD|38863 KOG3659, KOG3659, KOG3659, Sodium-neurotransmitter symporter [Signal transduction mechanisms].	629	0.0	1504	551	235	42.65	229	1857	78	617
c149504_g2_i5	3338	T	gnl|CDD|36914 KOG1701, KOG1701, KOG1701, Focal adhesion adaptor protein Paxillin and related LIM proteins [Signal transduction mechanisms].	468	9e-11	154	190	44	23.16	1595	2149	91	250
c149504_g2_i5	3338	Z	gnl|CDD|39663 KOG4462, KOG4462, KOG4462, WASP-interacting protein VRP1/WIP, contains WH2 domain [Cytoskeleton].	437	1e-08	135	235	50	21.28	1475	2131	104	325
c149504_g2_i5	3338	K	gnl|CDD|35481 KOG0260, KOG0260, KOG0260, RNA polymerase II, large subunit [Transcription].	1605	2e-08	134	165	51	30.91	1484	1969	1434	1580
c144783_g3_i2	5544	U	gnl|CDD|37271 KOG2060, KOG2060, KOG2060, Rab3 effector RIM1 and related proteins, contain PDZ and C2 domains [Intracellular trafficking, secretion, and vesicular transport].	405	1e-74	699	422	156	36.97	2430	1189	1	402
c144783_g3_i2	5544	U	gnl|CDD|39003 KOG3799, KOG3799, KOG3799, Rab3 effector RIM1 and related proteins, contain Rab3a binding domain [Intracellular trafficking, secretion, and vesicular transport].	169	3e-46	460	125	74	59.20	4974	4600	2	126
c144783_g3_i2	5544	TU	gnl|CDD|36246 KOG1028, KOG1028, KOG1028, Ca2+-dependent phospholipid-binding protein Synaptotagmin, required for synaptic vesicle and secretory granule exocytosis [Signal transduction mechanisms, Intracellular trafficking, secretion, and vesicular transport].	421	8e-23	260	245	56	22.86	3504	2797	121	347
c144783_g3_i2	5544	T	gnl|CDD|35915 KOG0696, KOG0696, KOG0696, Serine/threonine protein kinase [Signal transduction mechanisms].	683	5e-17	210	131	50	38.17	3390	3010	169	291
c144783_g3_i2	5544	T	gnl|CDD|36123 KOG0905, KOG0905, KOG0905, Phosphoinositide 3-kinase [Signal transduction mechanisms].	1639	6e-17	210	158	41	25.95	3489	3019	1483	1635
c120734_g3_i1	241	J	gnl|CDD|38465 KOG3255, KOG3255, KOG3255, 60S ribosomal protein L9 [Translation, ribosomal structure and biogenesis].	179	5e-36	293	79	61	77.22	239	3	81	159
c154335_g1_i3	10391	PT	gnl|CDD|37513 KOG2302, KOG2302, KOG2302, T-type voltage-gated Ca2+ channel, pore-forming alpha1I subunit [Inorganic ion transport and metabolism, Signal transduction mechanisms].	1956	0.0	2203	841	428	50.89	2036	4519	917	1696
c154335_g1_i3	10391	PT	gnl|CDD|37512 KOG2301, KOG2301, KOG2301, Voltage-gated Ca2+ channels, alpha1 subunits [Inorganic ion transport and metabolism, Signal transduction mechanisms].	1592	6e-139	1257	735	232	31.56	2417	4519	713	1417
c154335_g1_i3	10391	PT	gnl|CDD|38805 KOG3599, KOG3599, KOG3599, Ca2+-modulated nonselective cation channel polycystin [Inorganic ion transport and metabolism, Signal transduction mechanisms].	798	2e-10	156	295	61	20.68	3692	4489	423	681
c154335_g1_i3	10391	P	gnl|CDD|38917 KOG3713, KOG3713, KOG3713, Voltage-gated K+ channel KCNB/KCNC [Inorganic ion transport and metabolism].	477	1e-07	133	240	48	20.00	3566	4183	137	362
c137389_g1_i3	1790	L	gnl|CDD|39785 KOG4585, KOG4585, KOG4585, Predicted transposase [Replication, recombination and repair].	326	6e-30	306	285	78	27.37	366	1178	38	306
c137187_g1_i6	6528	L	gnl|CDD|37014 KOG1803, KOG1803, KOG1803, DNA helicase [Replication, recombination and repair].	649	3e-41	408	392	107	27.30	4846	6021	142	458
c137187_g1_i6	6528	A	gnl|CDD|37013 KOG1802, KOG1802, KOG1802, RNA helicase nonsense mRNA reducing factor (pNORF1) [RNA processing and modification].	935	8e-38	385	356	98	27.53	4957	6006	392	662
c137187_g1_i6	6528	A	gnl|CDD|37012 KOG1801, KOG1801, KOG1801, tRNA-splicing endonuclease positive effector (SEN1) [RNA processing and modification].	827	2e-16	204	276	65	23.55	5215	6036	417	641
c137187_g1_i6	6528	L	gnl|CDD|37016 KOG1805, KOG1805, KOG1805, DNA replication helicase [Replication, recombination and repair].	1100	8e-15	191	100	40	40.00	5701	6000	796	888
c137187_g1_i6	6528	K	gnl|CDD|36233 KOG1015, KOG1015, KOG1015, Transcription regulator XNP/ATRX, DEAD-box superfamily [Transcription].	1567	2e-10	154	581	98	16.87	2248	3813	34	588
c148169_g2_i2	738	S	gnl|CDD|37550 KOG2339, KOG2339, KOG2339, Uncharacterized conserved protein [Function unknown].	624	2e-42	381	161	72	44.72	211	693	463	622
c148169_g2_i2	738	A	gnl|CDD|39875 KOG4676, KOG4676, KOG4676, Splicing factor, arginine/serine-rich [RNA processing and modification].	479	1e-10	138	86	30	34.88	26	283	275	360
c148169_g2_i2	738	S	gnl|CDD|38023 KOG2812, KOG2812, KOG2812, Uncharacterized conserved protein [Function unknown].	426	1e-07	115	89	22	24.72	26	286	34	122
c148169_g2_i2	738	A	gnl|CDD|37759 KOG2548, KOG2548, KOG2548, SWAP mRNA splicing regulator [RNA processing and modification].	653	4e-06	103	86	25	29.07	26	283	442	527
c149768_g3_i8	2139	O	gnl|CDD|37388 KOG2177, KOG2177, KOG2177, Predicted E3 ubiquitin ligase [Posttranslational modification, protein turnover, chaperones].	386	2e-07	124	74	24	32.43	576	797	9	71
c149768_g3_i8	2139	O	gnl|CDD|39361 KOG4159, KOG4159, KOG4159, Predicted E3 ubiquitin ligase [Posttranslational modification, protein turnover, chaperones].	398	2e-06	115	114	30	26.32	399	737	25	127
c149768_g3_i8	2139	O	gnl|CDD|39387 KOG4185, KOG4185, KOG4185, Predicted E3 ubiquitin ligase [Posttranslational modification, protein turnover, chaperones].	296	7e-06	110	97	27	27.84	588	854	3	99
c151819_g3_i5	5567	R	gnl|CDD|37344 KOG2133, KOG2133, KOG2133, Transcriptional corepressor Atrophin-1/DRPLA [General function prediction only].	1229	3e-52	511	779	148	19.00	578	2812	1	669
c151819_g3_i5	5567	B	gnl|CDD|38762 KOG3554, KOG3554, KOG3554, Histone deacetylase complex, MTA1 component [Chromatin structure and dynamics].	693	5e-47	466	484	131	27.07	452	1792	3	470
c151819_g3_i5	5567	T	gnl|CDD|35727 KOG0507, KOG0507, KOG0507, CASK-interacting adaptor protein (caskin) and related proteins with ankyrin repeats and SAM domain [Signal transduction mechanisms].	854	3e-46	453	453	145	32.01	3103	4413	291	690
c151819_g3_i5	5567	R	gnl|CDD|38744 KOG3536, KOG3536, KOG3536, Adaptor protein CED-6, contains PTB domain [General function prediction only].	321	9e-21	232	180	48	26.67	3856	4383	34	207
c151819_g3_i5	5567	Z	gnl|CDD|39663 KOG4462, KOG4462, KOG4462, WASP-interacting protein VRP1/WIP, contains WH2 domain [Cytoskeleton].	437	2e-18	221	400	95	23.75	1655	2812	2	378
c146237_g2_i4	1687	T	gnl|CDD|38851 KOG3645, KOG3645, KOG3645, Acetylcholine receptor [Signal transduction mechanisms].	449	3e-19	219	264	70	26.52	389	1177	251	449
c146237_g2_i4	1687	U	gnl|CDD|38852 KOG3646, KOG3646, KOG3646, Acetylcholine receptor [Intracellular trafficking, secretion, and vesicular transport].	486	1e-18	214	269	65	24.16	449	1231	248	486
c146237_g2_i4	1687	A	gnl|CDD|35889 KOG0670, KOG0670, KOG0670, U4/U6-associated splicing factor PRP4 [RNA processing and modification].	752	2e-11	155	265	49	18.49	787	5	48	294
c146237_g2_i4	1687	A	gnl|CDD|35336 KOG0113, KOG0113, KOG0113, U1 small nuclear ribonucleoprotein (RRM superfamily) [RNA processing and modification].	335	6e-11	151	146	38	26.03	721	296	192	335
c146237_g2_i4	1687	A	gnl|CDD|39875 KOG4676, KOG4676, KOG4676, Splicing factor, arginine/serine-rich [RNA processing and modification].	479	6e-11	150	214	45	21.03	661	20	263	456
c128243_g1_i2	776	R	gnl|CDD|38904 KOG3700, KOG3700, KOG3700, Predicted acyltransferase [General function prediction only].	705	9e-08	117	151	26	17.22	105	551	538	658
c128243_g1_i2	776	R	gnl|CDD|37858 KOG2647, KOG2647, KOG2647, Predicted Dolichyl-phosphate-mannose-protein mannosyltransferase [General function prediction only].	444	1e-07	116	261	47	18.01	21	746	161	387
c128243_g1_i2	776	C	gnl|CDD|38825 KOG3619, KOG3619, KOG3619, Adenylate/guanylate cyclase [Energy production and conversion].	867	6e-07	111	219	37	16.89	6	596	390	598
c128243_g1_i2	776	T	gnl|CDD|37337 KOG2126, KOG2126, KOG2126, Glycosylphosphatidylinositol anchor synthesis protein [Signal transduction mechanisms].	895	6e-07	110	250	43	17.20	48	689	446	689
c128243_g1_i2	776	I	gnl|CDD|38088 KOG2877, KOG2877, KOG2877, sn-1,2-diacylglycerol ethanolamine- and cholinephosphotranferases [Lipid transport and metabolism].	389	1e-06	108	214	39	18.22	50	556	130	335
c14393_g1_i1	553	S	gnl|CDD|36802 KOG1589, KOG1589, KOG1589, Uncharacterized conserved protein [Function unknown].	118	1e-44	370	96	51	53.12	128	415	14	109
c14393_g1_i1	553	S	gnl|CDD|36803 KOG1590, KOG1590, KOG1590, Uncharacterized conserved protein [Function unknown].	132	2e-14	159	90	26	28.89	137	397	18	107
c149947_g1_i3	428	O	gnl|CDD|35243 KOG0020, KOG0020, KOG0020, Endoplasmic reticulum glucose-regulated protein (GRP94/endoplasmin), HSP90 family [Posttranslational modification, protein turnover, chaperones].	785	1e-06	99	50	17	34.00	151	2	729	778
c211206_g1_i1	709	T	gnl|CDD|37296 KOG2085, KOG2085, KOG2085, Serine/threonine protein phosphatase 2A, regulatory subunit [Signal transduction mechanisms].	457	1e-143	1036	226	165	73.01	3	680	232	457
c134097_g1_i2	1965	R	gnl|CDD|39710 KOG4510, KOG4510, KOG4510, Permease of the drug/metabolite transporter (DMT) superfamily [General function prediction only].	346	4e-100	823	308	121	39.29	1260	355	36	342
c134097_g1_i2	1965	T	gnl|CDD|36431 KOG1217, KOG1217, KOG1217, Fibrillins and related proteins containing Ca2+-binding EGF-like domains [Signal transduction mechanisms].	487	5e-08	127	318	47	14.78	1283	378	1	299
c134097_g1_i2	1965	GE	gnl|CDD|36654 KOG1441, KOG1441, KOG1441, Glucose-6-phosphate/phosphate and phosphoenolpyruvate/phosphate antiporter [Carbohydrate transport and metabolism, Amino acid transport and metabolism].	316	2e-07	123	299	50	16.72	1254	415	16	304
c134097_g1_i2	1965	G	gnl|CDD|37445 KOG2234, KOG2234, KOG2234, Predicted UDP-galactose transporter [Carbohydrate transport and metabolism].	345	3e-07	121	232	48	20.69	1029	376	108	332
c134097_g1_i2	1965	W	gnl|CDD|39924 KOG4726, KOG4726, KOG4726, Ultrahigh sulfur keratin-associated protein [Extracellular structures].	146	3e-07	120	145	34	23.45	1079	660	5	146
c149862_g3_i1	2179	Z	gnl|CDD|37041 KOG1830, KOG1830, KOG1830, Wiskott Aldrich syndrome proteins [Cytoskeleton].	518	1e-08	134	95	31	32.63	1786	1517	351	443
c149862_g3_i1	2179	AK	gnl|CDD|35354 KOG0132, KOG0132, KOG0132, RNA polymerase II C-terminal domain-binding protein RA4, contains RPR and RRM domains [RNA processing and modification, Transcription].	894	1e-08	134	204	52	25.49	1296	1841	633	812
c149862_g3_i1	2179	TZ	gnl|CDD|38875 KOG3671, KOG3671, KOG3671, Actin regulatory protein (Wiskott-Aldrich syndrome protein) [Signal transduction mechanisms, Cytoskeleton].	569	2e-07	123	185	49	26.49	1287	1841	385	551
c149862_g3_i1	2179	S	gnl|CDD|39871 KOG4672, KOG4672, KOG4672, Uncharacterized conserved low complexity protein [Function unknown].	487	4e-07	121	82	25	30.49	1783	1538	317	392
c149862_g3_i1	2179	TZ	gnl|CDD|37135 KOG1924, KOG1924, KOG1924, RhoA GTPase effector DIA/Diaphanous [Signal transduction mechanisms, Cytoskeleton].	1102	5e-07	120	97	32	32.99	1296	1586	539	605
c150347_g1_i6	363	S	gnl|CDD|38184 KOG2973, KOG2973, KOG2973, Uncharacterized conserved protein [Function unknown].	353	6e-24	220	63	35	55.56	114	302	209	271
c160824_g1_i1	443	K	gnl|CDD|39019 KOG3815, KOG3815, KOG3815, Transcription factor Doublesex [Transcription].	322	6e-07	102	140	23	16.43	421	2	191	319
c160824_g1_i1	443	K	gnl|CDD|39418 KOG4217, KOG4217, KOG4217, Nuclear receptors of the nerve growth factor-induced protein B type [Transcription].	605	8e-07	101	142	43	30.28	388	2	120	240
c160824_g1_i1	443	K	gnl|CDD|39185 KOG3982, KOG3982, KOG3982, Runt and related transcription factors [Transcription].	475	4e-06	97	144	33	22.92	373	5	248	388
c321716_g1_i1	208	GT	gnl|CDD|35593 KOG0372, KOG0372, KOG0372, Serine/threonine specific protein phosphatase involved in glycogen accumulation, PP2A-related [Carbohydrate transport and metabolism, Signal transduction mechanisms].	303	7e-33	271	69	40	57.97	2	208	41	109
c321716_g1_i1	208	TR	gnl|CDD|35595 KOG0374, KOG0374, KOG0374, Serine/threonine specific protein phosphatase PP1, catalytic subunit [Signal transduction mechanisms, General function prediction only].	331	8e-33	270	70	42	60.00	2	208	57	126
c321716_g1_i1	208	R	gnl|CDD|35596 KOG0375, KOG0375, KOG0375, Serine-threonine phosphatase 2B, catalytic subunit [General function prediction only].	517	1e-32	269	69	41	59.42	2	208	86	154
c321716_g1_i1	208	DT	gnl|CDD|35594 KOG0373, KOG0373, KOG0373, Serine/threonine specific protein phosphatase involved in cell cycle control, PP2A-related [Cell cycle control, cell division, chromosome partitioning, Signal transduction mechanisms].	306	2e-26	227	69	36	52.17	2	208	44	112
c321716_g1_i1	208	R	gnl|CDD|35597 KOG0376, KOG0376, KOG0376, Serine-threonine phosphatase 2A, catalytic subunit [General function prediction only].	476	2e-21	194	65	34	52.31	17	208	217	281
c18633_g1_i1	548	O	gnl|CDD|38798 KOG3591, KOG3591, KOG3591, Alpha crystallins [Posttranslational modification, protein turnover, chaperones].	173	9e-10	125	110	19	17.27	214	543	2	106
c150969_g2_i3	4060	F	gnl|CDD|38335 KOG3125, KOG3125, KOG3125, Thymidine kinase [Nucleotide transport and metabolism].	234	2e-52	508	175	90	51.43	3323	3829	31	205
c150969_g2_i3	4060	W	gnl|CDD|38754 KOG3546, KOG3546, KOG3546, Collagens (type XV) [Extracellular structures].	1167	6e-36	368	652	184	28.22	2410	680	314	910
c150969_g2_i3	4060	Z	gnl|CDD|39663 KOG4462, KOG4462, KOG4462, WASP-interacting protein VRP1/WIP, contains WH2 domain [Cytoskeleton].	437	9e-29	308	468	107	22.86	1981	656	3	431
c150969_g2_i3	4060	TZ	gnl|CDD|38875 KOG3671, KOG3671, KOG3671, Actin regulatory protein (Wiskott-Aldrich syndrome protein) [Signal transduction mechanisms, Cytoskeleton].	569	2e-25	280	469	95	20.26	1957	623	146	535
c150969_g2_i3	4060	R	gnl|CDD|37344 KOG2133, KOG2133, KOG2133, Transcriptional corepressor Atrophin-1/DRPLA [General function prediction only].	1229	2e-23	263	648	125	19.29	2107	212	269	799
c86158_g2_i2	670	R	gnl|CDD|35475 KOG0254, KOG0254, KOG0254, Predicted transporter (major facilitator superfamily) [General function prediction only].	513	2e-08	121	177	36	20.34	514	26	307	483
c86158_g2_i2	670	R	gnl|CDD|35476 KOG0255, KOG0255, KOG0255, Synaptic vesicle transporter SVOP and related transporters (major facilitator superfamily) [General function prediction only].	521	1e-06	107	176	38	21.59	490	35	320	492
c11240_g1_i1	439	R	gnl|CDD|37532 KOG2321, KOG2321, KOG2321, WD40 repeat protein [General function prediction only].	703	2e-60	467	134	65	48.51	36	437	1	133
c81286_g1_i1	563	R	gnl|CDD|38594 KOG3384, KOG3384, KOG3384, Selenoprotein [General function prediction only].	154	3e-40	341	134	60	44.78	480	79	23	151
c102149_g2_i1	485	Z	gnl|CDD|37041 KOG1830, KOG1830, KOG1830, Wiskott Aldrich syndrome proteins [Cytoskeleton].	518	3e-08	113	126	29	23.02	89	466	302	427
c102149_g2_i1	485	Z	gnl|CDD|39663 KOG4462, KOG4462, KOG4462, WASP-interacting protein VRP1/WIP, contains WH2 domain [Cytoskeleton].	437	5e-08	111	163	32	19.63	3	482	109	270
c102149_g2_i1	485	AK	gnl|CDD|35354 KOG0132, KOG0132, KOG0132, RNA polymerase II C-terminal domain-binding protein RA4, contains RPR and RRM domains [RNA processing and modification, Transcription].	894	1e-07	108	126	31	24.60	89	463	578	689
c102149_g2_i1	485	U	gnl|CDD|37195 KOG1984, KOG1984, KOG1984, Vesicle coat complex COPII, subunit SFB3 [Intracellular trafficking, secretion, and vesicular transport].	1007	5e-07	104	139	32	23.02	89	460	85	222
c102149_g2_i1	485	U	gnl|CDD|35528 KOG0307, KOG0307, KOG0307, Vesicle coat complex COPII, subunit SEC31 [Intracellular trafficking, secretion, and vesicular transport].	1049	6e-07	103	145	30	20.69	77	460	725	862
c170818_g1_i1	515	B	gnl|CDD|39565 KOG4364, KOG4364, KOG4364, Chromatin assembly factor-I [Chromatin structure and dynamics].	811	2e-12	143	127	31	24.41	146	481	242	368
c170818_g1_i1	515	A	gnl|CDD|39875 KOG4676, KOG4676, KOG4676, Splicing factor, arginine/serine-rich [RNA processing and modification].	479	5e-10	126	175	40	22.86	41	514	288	455
c170818_g1_i1	515	TU	gnl|CDD|36247 KOG1029, KOG1029, KOG1029, Endocytic adaptor protein intersectin [Signal transduction mechanisms, Intracellular trafficking, secretion, and vesicular transport].	1118	6e-10	126	145	33	22.76	9	443	330	459
c170818_g1_i1	515	Q	gnl|CDD|35284 KOG0061, KOG0061, KOG0061, Transporter, ABC superfamily (Breast cancer resistance protein) [Secondary metabolites biosynthesis, transport and catabolism].	613	9e-10	124	167	39	23.35	480	7	394	560
c170818_g1_i1	515	J	gnl|CDD|36359 KOG1144, KOG1144, KOG1144, Translation initiation factor 5B (eIF-5B) [Translation, ribosomal structure and biogenesis].	1064	1e-09	124	177	48	27.12	5	481	104	277
c89334_g1_i3	331	S	gnl|CDD|39258 KOG4055, KOG4055, KOG4055, Uncharacterized conserved protein [Function unknown].	213	1e-07	103	85	19	22.35	331	77	113	197
c89334_g1_i3	331	B	gnl|CDD|39565 KOG4364, KOG4364, KOG4364, Chromatin assembly factor-I [Chromatin structure and dynamics].	811	3e-07	100	89	22	24.72	331	65	287	370
c269189_g1_i1	409	U	gnl|CDD|36492 KOG1278, KOG1278, KOG1278, Endosomal membrane proteins, EMP70 [Intracellular trafficking, secretion, and vesicular transport].	628	1e-06	99	115	26	22.61	257	3	487	594
c181925_g1_i1	619	S	gnl|CDD|36640 KOG1427, KOG1427, KOG1427, Uncharacterized conserved protein, contains RCC1 domain [Function unknown].	443	3e-11	138	91	27	29.67	323	592	107	197
c181925_g1_i1	619	T	gnl|CDD|36641 KOG1428, KOG1428, KOG1428, Inhibitor of type V adenylyl cyclases/Neuronal presynaptic protein Highwire/PAM/RPM-1 [Signal transduction mechanisms].	3738	1e-06	105	78	24	30.77	335	565	768	845
c209263_g1_i1	256	J	gnl|CDD|37096 KOG1885, KOG1885, KOG1885, Lysyl-tRNA synthetase (class II) [Translation, ribosomal structure and biogenesis].	560	2e-35	312	85	49	57.65	1	255	155	239
c89107_g1_i1	399	B	gnl|CDD|39565 KOG4364, KOG4364, KOG4364, Chromatin assembly factor-I [Chromatin structure and dynamics].	811	4e-08	109	121	28	23.14	35	397	239	349
c89107_g1_i1	399	J	gnl|CDD|36359 KOG1144, KOG1144, KOG1144, Translation initiation factor 5B (eIF-5B) [Translation, ribosomal structure and biogenesis].	1064	8e-08	112	118	37	31.36	61	399	159	274
c89107_g1_i1	399	A	gnl|CDD|39875 KOG4676, KOG4676, KOG4676, Splicing factor, arginine/serine-rich [RNA processing and modification].	479	6e-07	100	126	30	23.81	23	397	224	332
c89107_g1_i1	399	P	gnl|CDD|37213 KOG2002, KOG2002, KOG2002, TPR-containing nuclear phosphoprotein that regulates K(+) uptake [Inorganic ion transport and metabolism].	1018	6e-07	100	126	30	23.81	29	397	835	950
c89107_g1_i1	399	R	gnl|CDD|36349 KOG1134, KOG1134, KOG1134, Uncharacterized conserved protein [General function prediction only].	728	3e-06	96	120	22	18.33	399	46	546	665
c86125_g1_i2	341	R	gnl|CDD|36447 KOG1233, KOG1233, KOG1233, Alkyl-dihydroxyacetonephosphate synthase [General function prediction only].	613	2e-25	228	91	35	38.46	48	320	35	125
c151220_g1_i1	2268	J	gnl|CDD|39662 KOG4461, KOG4461, KOG4461, Mitochondrial 28S ribosomal protein S30 [Translation, ribosomal structure and biogenesis].	473	4e-47	437	424	86	20.28	301	1497	32	455
c151220_g1_i1	2268	TZ	gnl|CDD|38875 KOG3671, KOG3671, KOG3671, Actin regulatory protein (Wiskott-Aldrich syndrome protein) [Signal transduction mechanisms, Cytoskeleton].	569	7e-09	136	156	46	29.49	631	167	312	445
c151220_g1_i1	2268	U	gnl|CDD|37195 KOG1984, KOG1984, KOG1984, Vesicle coat complex COPII, subunit SFB3 [Intracellular trafficking, secretion, and vesicular transport].	1007	6e-07	119	286	56	19.58	973	122	9	270
c151220_g1_i1	2268	R	gnl|CDD|35612 KOG0391, KOG0391, KOG0391, SNF2 family DNA-dependent ATPase [General function prediction only].	1958	7e-07	119	163	39	23.93	634	167	1815	1956
c151220_g1_i1	2268	T	gnl|CDD|36914 KOG1701, KOG1701, KOG1701, Focal adhesion adaptor protein Paxillin and related LIM proteins [Signal transduction mechanisms].	468	7e-07	119	168	37	22.02	619	167	105	268
c45218_g1_i1	335	Z	gnl|CDD|38365 KOG3155, KOG3155, KOG3155, Actin-related protein Arp2/3 complex, subunit ARPC3 [Cytoskeleton].	173	5e-47	372	96	60	62.50	292	8	2	95
c154328_g2_i1	1883	F	gnl|CDD|37281 KOG2070, KOG2070, KOG2070, Guanine nucleotide exchange factor [Nucleotide transport and metabolism].	661	7e-174	1315	580	260	44.83	1646	105	2	578
c154328_g2_i1	1883	T	gnl|CDD|39625 KOG4424, KOG4424, KOG4424, Predicted Rho/Rac guanine nucleotide exchange factor/faciogenital dysplasia protein 3 [Signal transduction mechanisms].	623	2e-14	181	345	78	22.61	1391	423	59	386
c154328_g2_i1	1883	I	gnl|CDD|36478 KOG1264, KOG1264, KOG1264, Phospholipase C [Lipid transport and metabolism].	1267	4e-13	169	79	30	37.97	1622	1395	770	848
c154328_g2_i1	1883	TZ	gnl|CDD|38875 KOG3671, KOG3671, KOG3671, Actin regulatory protein (Wiskott-Aldrich syndrome protein) [Signal transduction mechanisms, Cytoskeleton].	569	3e-12	163	254	63	24.80	470	1216	343	537
c154328_g2_i1	1883	IT	gnl|CDD|36334 KOG1118, KOG1118, KOG1118, Lysophosphatidic acid acyltransferase endophilin/SH3GL, involved in synaptic vesicle formation [Lipid transport and metabolism, Signal transduction mechanisms].	366	3e-12	162	51	23	45.10	1604	1452	308	358
c145719_g1_i1	2026	K	gnl|CDD|38804 KOG3598, KOG3598, KOG3598, Thyroid hormone receptor-associated protein complex, subunit TRAP230 [Transcription].	2220	4e-12	162	197	36	18.27	1496	2023	1968	2164
c145719_g1_i1	2026	W	gnl|CDD|39924 KOG4726, KOG4726, KOG4726, Ultrahigh sulfur keratin-associated protein [Extracellular structures].	146	3e-10	146	48	20	41.67	2025	1894	68	111
c145719_g1_i1	2026	A	gnl|CDD|36889 KOG1676, KOG1676, KOG1676, K-homology type RNA binding proteins [RNA processing and modification].	600	1e-09	141	158	28	17.72	1535	1996	391	548
c145719_g1_i1	2026	K	gnl|CDD|38769 KOG3561, KOG3561, KOG3561, Aryl-hydrocarbon receptor nuclear translocator [Transcription].	803	7e-09	135	191	38	19.90	1505	2026	557	747
c145719_g1_i1	2026	T	gnl|CDD|39570 KOG4369, KOG4369, KOG4369, RTK signaling protein MASK/UNC-44 [Signal transduction mechanisms].	2131	1e-08	133	205	51	24.88	1415	2023	1725	1896
c149997_g1_i6	3538	R	gnl|CDD|35730 KOG0510, KOG0510, KOG0510, Ankyrin repeat protein [General function prediction only].	929	4e-26	284	275	74	26.91	3083	2325	157	429
c149997_g1_i6	3538	M	gnl|CDD|39379 KOG4177, KOG4177, KOG4177, Ankyrin [Cell wall/membrane/envelope biogenesis].	1143	9e-26	281	479	112	23.38	3086	1743	310	770
c149997_g1_i6	3538	R	gnl|CDD|35729 KOG0509, KOG0509, KOG0509, Ankyrin repeat and DHHC-type Zn-finger domain containing proteins [General function prediction only].	600	4e-23	259	232	71	30.60	3068	2379	52	275
c149997_g1_i6	3538	O	gnl|CDD|39613 KOG4412, KOG4412, KOG4412, 26S proteasome regulatory complex, subunit PSMD10 [Posttranslational modification, protein turnover, chaperones].	226	2e-20	237	159	58	36.48	3083	2613	41	198
c149997_g1_i6	3538	T	gnl|CDD|35727 KOG0507, KOG0507, KOG0507, CASK-interacting adaptor protein (caskin) and related proteins with ankyrin repeats and SAM domain [Signal transduction mechanisms].	854	9e-20	231	179	47	26.26	3017	2508	41	216
c130432_g1_i1	305	Z	gnl|CDD|39663 KOG4462, KOG4462, KOG4462, WASP-interacting protein VRP1/WIP, contains WH2 domain [Cytoskeleton].	437	2e-06	94	83	21	25.30	241	2	299	373
c159459_g1_i1	258	TR	gnl|CDD|39642 KOG4441, KOG4441, KOG4441, Proteins containing BTB/POZ and Kelch domains, involved in regulatory/signal transduction processes [Signal transduction mechanisms, General function prediction only].	571	7e-36	293	85	46	54.12	3	257	29	113
c159459_g1_i1	258	R	gnl|CDD|39551 KOG4350, KOG4350, KOG4350, Uncharacterized conserved protein, contains BTB/POZ domain [General function prediction only].	620	3e-13	141	78	27	34.62	18	251	42	119
c159459_g1_i1	258	S	gnl|CDD|37286 KOG2075, KOG2075, KOG2075, Topoisomerase TOP1-interacting protein BTBD1 [Function unknown].	521	5e-12	132	69	26	37.68	45	251	126	194
c248881_g1_i1	261	A	gnl|CDD|35561 KOG0340, KOG0340, KOG0340, ATP-dependent RNA helicase [RNA processing and modification].	442	2e-22	204	63	35	55.56	259	71	150	212
c248881_g1_i1	261	A	gnl|CDD|35551 KOG0330, KOG0330, KOG0330, ATP-dependent RNA helicase [RNA processing and modification].	476	6e-20	187	60	30	50.00	259	80	201	260
c248881_g1_i1	261	A	gnl|CDD|35559 KOG0338, KOG0338, KOG0338, ATP-dependent RNA helicase [RNA processing and modification].	691	2e-19	183	60	31	51.67	259	80	324	383
c248881_g1_i1	261	A	gnl|CDD|35563 KOG0342, KOG0342, KOG0342, ATP-dependent RNA helicase pitchoune [RNA processing and modification].	543	6e-17	167	59	30	50.85	247	71	231	289
c248881_g1_i1	261	A	gnl|CDD|35564 KOG0343, KOG0343, KOG0343, RNA Helicase [RNA processing and modification].	758	1e-15	157	60	30	50.00	259	80	212	271
c123899_g1_i3	785	J	gnl|CDD|36359 KOG1144, KOG1144, KOG1144, Translation initiation factor 5B (eIF-5B) [Translation, ribosomal structure and biogenesis].	1064	6e-11	141	110	28	25.45	11	301	147	256
c123899_g1_i3	785	B	gnl|CDD|39565 KOG4364, KOG4364, KOG4364, Chromatin assembly factor-I [Chromatin structure and dynamics].	811	9e-11	140	99	21	21.21	2	298	267	365
c123899_g1_i3	785	S	gnl|CDD|38264 KOG3054, KOG3054, KOG3054, Uncharacterized conserved protein [Function unknown].	299	9e-09	125	92	28	30.43	14	286	90	175
c123899_g1_i3	785	A	gnl|CDD|37058 KOG1847, KOG1847, KOG1847, mRNA splicing factor [RNA processing and modification].	878	3e-08	121	166	34	20.48	18	512	637	801
c123899_g1_i3	785	A	gnl|CDD|39875 KOG4676, KOG4676, KOG4676, Splicing factor, arginine/serine-rich [RNA processing and modification].	479	4e-08	120	165	27	16.36	30	512	205	369
c112629_g1_i1	367	R	gnl|CDD|38326 KOG3116, KOG3116, KOG3116, Predicted C3H1-type Zn-finger protein [General function prediction only].	177	6e-14	152	99	32	32.32	31	318	79	177
c112629_g1_i1	367	R	gnl|CDD|39569 KOG4368, KOG4368, KOG4368, Predicted RNA binding protein, contains SWAP, RPR and G-patch domains [General function prediction only].	757	8e-11	136	105	33	31.43	10	324	588	691
c112629_g1_i1	367	A	gnl|CDD|39408 KOG4207, KOG4207, KOG4207, Predicted splicing factor, SR protein superfamily [RNA processing and modification].	256	8e-11	132	116	40	34.48	10	357	148	256
c112629_g1_i1	367	S	gnl|CDD|38196 KOG2985, KOG2985, KOG2985, Uncharacterized conserved protein [Function unknown].	306	2e-10	131	127	28	22.05	1	366	144	257
c112629_g1_i1	367	K	gnl|CDD|38998 KOG3794, KOG3794, KOG3794, CBF1-interacting corepressor CIR and related proteins [Transcription].	453	2e-10	132	121	34	28.10	7	366	267	387
c142164_g1_i2	2002	DK	gnl|CDD|39667 KOG4466, KOG4466, KOG4466, Component of histone deacetylase complex (breast carcinoma metastasis suppressor 1 protein in human) [Cell cycle control, cell division, chromosome partitioning, Transcription].	291	3e-49	459	199	71	35.68	1613	1017	1	196
c142164_g1_i2	2002	Z	gnl|CDD|35383 KOG0161, KOG0161, KOG0161, Myosin class II heavy chain [Cytoskeleton].	1930	1e-07	125	258	59	22.87	1907	1155	1207	1439
c142164_g1_i2	2002	AK	gnl|CDD|35354 KOG0132, KOG0132, KOG0132, RNA polymerase II C-terminal domain-binding protein RA4, contains RPR and RRM domains [RNA processing and modification, Transcription].	894	4e-07	119	179	43	24.02	1160	1696	557	721
c142164_g1_i2	2002	TR	gnl|CDD|37479 KOG2268, KOG2268, KOG2268, Serine/threonine protein kinase [Signal transduction mechanisms, General function prediction only].	465	2e-06	115	192	45	23.44	1850	1278	283	462
c179514_g1_i1	390	R	gnl|CDD|37634 KOG2423, KOG2423, KOG2423, Nucleolar GTPase [General function prediction only].	572	9e-59	454	127	71	55.91	2	382	37	161
c243127_g1_i1	271	R	gnl|CDD|35631 KOG0410, KOG0410, KOG0410, Predicted GTP binding protein [General function prediction only].	410	3e-34	283	85	49	57.65	3	257	182	266
c243127_g1_i1	271	R	gnl|CDD|36702 KOG1489, KOG1489, KOG1489, Predicted GTP-binding protein (ODN superfamily) [General function prediction only].	366	4e-11	126	88	30	34.09	6	263	201	285
c243127_g1_i1	271	R	gnl|CDD|36704 KOG1491, KOG1491, KOG1491, Predicted GTP-binding protein (ODN superfamily) [General function prediction only].	391	5e-09	111	105	29	27.62	6	266	25	126
c261806_g1_i1	268	TZ	gnl|CDD|38875 KOG3671, KOG3671, KOG3671, Actin regulatory protein (Wiskott-Aldrich syndrome protein) [Signal transduction mechanisms, Cytoskeleton].	569	2e-12	136	89	28	31.46	268	2	323	411
c261806_g1_i1	268	Z	gnl|CDD|39663 KOG4462, KOG4462, KOG4462, WASP-interacting protein VRP1/WIP, contains WH2 domain [Cytoskeleton].	437	4e-11	127	78	29	37.18	259	38	284	357
c261806_g1_i1	268	T	gnl|CDD|39790 KOG4590, KOG4590, KOG4590, Signal transduction protein Enabled, contains WH1 domain [Signal transduction mechanisms].	409	9e-10	117	92	23	25.00	268	29	154	245
c261806_g1_i1	268	C	gnl|CDD|35779 KOG0559, KOG0559, KOG0559, Dihydrolipoamide succinyltransferase (2-oxoglutarate dehydrogenase, E2 subunit) [Energy production and conversion].	457	5e-09	111	83	20	24.10	265	26	158	237
c261806_g1_i1	268	S	gnl|CDD|39871 KOG4672, KOG4672, KOG4672, Uncharacterized conserved low complexity protein [Function unknown].	487	1e-08	109	76	19	25.00	268	41	308	382
c79819_g1_i1	1174	Z	gnl|CDD|37041 KOG1830, KOG1830, KOG1830, Wiskott Aldrich syndrome proteins [Cytoskeleton].	518	3e-09	133	228	51	22.37	674	15	235	417
c79819_g1_i1	1174	Z	gnl|CDD|39663 KOG4462, KOG4462, KOG4462, WASP-interacting protein VRP1/WIP, contains WH2 domain [Cytoskeleton].	437	4e-07	116	274	65	23.72	789	1	127	365
c105115_g2_i1	333	J	gnl|CDD|36359 KOG1144, KOG1144, KOG1144, Translation initiation factor 5B (eIF-5B) [Translation, ribosomal structure and biogenesis].	1064	2e-09	117	85	28	32.94	287	36	213	288
c105115_g2_i1	333	A	gnl|CDD|39875 KOG4676, KOG4676, KOG4676, Splicing factor, arginine/serine-rich [RNA processing and modification].	479	1e-08	110	104	23	22.12	322	11	309	408
c105115_g2_i1	333	B	gnl|CDD|39565 KOG4364, KOG4364, KOG4364, Chromatin assembly factor-I [Chromatin structure and dynamics].	811	4e-08	106	76	20	26.32	245	18	291	363
c105115_g2_i1	333	P	gnl|CDD|37213 KOG2002, KOG2002, KOG2002, TPR-containing nuclear phosphoprotein that regulates K(+) uptake [Inorganic ion transport and metabolism].	1018	1e-07	103	80	26	32.50	257	18	834	913
c105115_g2_i1	333	S	gnl|CDD|38096 KOG2885, KOG2885, KOG2885, Uncharacterized conserved protein [Function unknown].	325	2e-07	102	49	17	34.69	248	102	268	316
c172286_g1_i1	250	G	gnl|CDD|37968 KOG2757, KOG2757, KOG2757, Mannose-6-phosphate isomerase [Carbohydrate transport and metabolism].	411	1e-23	211	83	38	45.78	250	2	48	123
c122435_g1_i1	416	B	gnl|CDD|39565 KOG4364, KOG4364, KOG4364, Chromatin assembly factor-I [Chromatin structure and dynamics].	811	8e-09	114	118	36	30.51	69	416	258	361
c122435_g1_i1	416	T	gnl|CDD|37093 KOG1882, KOG1882, KOG1882, Transcriptional regulator SNIP1, contains FHA domain [Signal transduction mechanisms].	293	2e-06	100	88	23	26.14	148	381	15	102
c122435_g1_i1	416	A	gnl|CDD|39875 KOG4676, KOG4676, KOG4676, Splicing factor, arginine/serine-rich [RNA processing and modification].	479	3e-06	96	122	28	22.95	48	413	229	343
c122435_g1_i1	416	R	gnl|CDD|38102 KOG2891, KOG2891, KOG2891, Surface glycoprotein [General function prediction only].	445	3e-06	96	114	31	27.19	66	398	324	422
c131292_g1_i1	1159	C	gnl|CDD|38588 KOG3378, KOG3378, KOG3378, Hemoglobin-like flavoprotein [Energy production and conversion].	385	1e-36	343	341	84	24.63	1159	182	47	382
c131292_g1_i1	1159	HC	gnl|CDD|35754 KOG0534, KOG0534, KOG0534, NADH-cytochrome b-5 reductase [Coenzyme transport and metabolism, Energy production and conversion].	286	6e-07	114	295	64	21.69	991	194	8	286
c73843_g1_i1	309	Z	gnl|CDD|37041 KOG1830, KOG1830, KOG1830, Wiskott Aldrich syndrome proteins [Cytoskeleton].	518	1e-06	95	74	25	33.78	223	2	346	409
c179215_g1_i1	312	O	gnl|CDD|35948 KOG0729, KOG0729, KOG0729, 26S proteasome regulatory complex, ATPase RPT1 [Posttranslational modification, protein turnover, chaperones].	435	4e-74	578	104	99	95.19	1	312	281	384
c179215_g1_i1	312	O	gnl|CDD|35945 KOG0726, KOG0726, KOG0726, 26S proteasome regulatory complex, ATPase RPT2 [Posttranslational modification, protein turnover, chaperones].	440	7e-44	372	95	58	61.05	1	285	289	383
c179215_g1_i1	312	O	gnl|CDD|35947 KOG0728, KOG0728, KOG0728, 26S proteasome regulatory complex, ATPase RPT6 [Posttranslational modification, protein turnover, chaperones].	404	1e-40	348	104	58	55.77	1	312	251	354
c179215_g1_i1	312	O	gnl|CDD|35871 KOG0652, KOG0652, KOG0652, 26S proteasome regulatory complex, ATPase RPT5 [Posttranslational modification, protein turnover, chaperones].	424	1e-39	342	97	57	58.76	1	291	275	371
c179215_g1_i1	312	O	gnl|CDD|35946 KOG0727, KOG0727, KOG0727, 26S proteasome regulatory complex, ATPase RPT3 [Posttranslational modification, protein turnover, chaperones].	408	9e-35	306	98	54	55.10	1	291	259	356
c66548_g1_i1	425	B	gnl|CDD|39565 KOG4364, KOG4364, KOG4364, Chromatin assembly factor-I [Chromatin structure and dynamics].	811	1e-10	128	128	37	28.91	30	407	253	372
c66548_g1_i1	425	OKIT	gnl|CDD|37853 KOG2642, KOG2642, KOG2642, Alpha-1,2 glucosyltransferase/transcriptional activator [Posttranslational modification, protein turnover, chaperones, Transcription, Lipid transport and metabolism, Signal transduction mechanisms].	446	4e-09	117	154	34	22.08	416	6	211	356
c66548_g1_i1	425	J	gnl|CDD|36359 KOG1144, KOG1144, KOG1144, Translation initiation factor 5B (eIF-5B) [Translation, ribosomal structure and biogenesis].	1064	6e-09	115	139	35	25.18	15	419	142	266
c66548_g1_i1	425	IR	gnl|CDD|35282 KOG0059, KOG0059, KOG0059, Lipid exporter ABCA1 and related proteins, ABC superfamily [Lipid transport and metabolism, General function prediction only].	885	9e-09	114	150	31	20.67	423	7	302	451
c66548_g1_i1	425	S	gnl|CDD|38023 KOG2812, KOG2812, KOG2812, Uncharacterized conserved protein [Function unknown].	426	9e-09	114	120	27	22.50	72	404	180	299
c142595_g2_i2	2626	A	gnl|CDD|35328 KOG0105, KOG0105, KOG0105, Alternative splicing factor ASF/SF2 (RRM superfamily) [RNA processing and modification].	241	3e-27	291	55	46	83.64	2	166	123	177
c142595_g2_i2	2626	A	gnl|CDD|35330 KOG0107, KOG0107, KOG0107, Alternative splicing factor SRp20/9G8 (RRM superfamily) [RNA processing and modification].	195	8e-07	119	53	17	32.08	864	1022	124	175
c142595_g2_i2	2626	A	gnl|CDD|39413 KOG4212, KOG4212, KOG4212, RNA-binding protein hnRNP-M [RNA processing and modification].	608	9e-06	110	62	22	35.48	2	181	544	605
c248742_g1_i1	498	E	gnl|CDD|39050 KOG3846, KOG3846, KOG3846, L-kynurenine hydrolase [Amino acid transport and metabolism].	465	1e-81	612	165	96	58.18	497	3	108	272
c248742_g1_i1	498	E	gnl|CDD|36762 KOG1549, KOG1549, KOG1549, Cysteine desulfurase NFS1 [Amino acid transport and metabolism].	428	1e-08	116	153	31	20.26	464	12	93	236
c147031_g2_i2	2137	I	gnl|CDD|39433 KOG4232, KOG4232, KOG4232, Delta 6-fatty acid desaturase/delta-8 sphingolipid desaturase [Lipid transport and metabolism].	430	7e-61	551	437	95	21.74	521	1762	3	430
c147031_g2_i2	2137	C	gnl|CDD|35757 KOG0537, KOG0537, KOG0537, Cytochrome b5 [Energy production and conversion].	124	3e-08	130	57	23	40.35	596	766	25	81
c151390_g2_i5	2012	TZ	gnl|CDD|38875 KOG3671, KOG3671, KOG3671, Actin regulatory protein (Wiskott-Aldrich syndrome protein) [Signal transduction mechanisms, Cytoskeleton].	569	4e-09	137	121	34	28.10	333	1	323	437
c151390_g2_i5	2012	Z	gnl|CDD|39663 KOG4462, KOG4462, KOG4462, WASP-interacting protein VRP1/WIP, contains WH2 domain [Cytoskeleton].	437	1e-07	124	340	81	23.82	1008	4	109	373
c151390_g2_i5	2012	TZ	gnl|CDD|37135 KOG1924, KOG1924, KOG1924, RhoA GTPase effector DIA/Diaphanous [Signal transduction mechanisms, Cytoskeleton].	1102	1e-06	116	59	22	37.29	177	1	530	588
c209685_g1_i1	321	B	gnl|CDD|39565 KOG4364, KOG4364, KOG4364, Chromatin assembly factor-I [Chromatin structure and dynamics].	811	1e-06	95	74	21	28.38	302	81	296	366
c147421_g1_i1	1723	T	gnl|CDD|39069 KOG3865, KOG3865, KOG3865, Arrestin [Signal transduction mechanisms].	402	1e-158	1203	399	184	46.12	30	1208	1	399
c147421_g1_i1	1723	TZ	gnl|CDD|38875 KOG3671, KOG3671, KOG3671, Actin regulatory protein (Wiskott-Aldrich syndrome protein) [Signal transduction mechanisms, Cytoskeleton].	569	1e-05	107	111	33	29.73	753	421	334	431
c146483_g1_i1	381	PT	gnl|CDD|36274 KOG1056, KOG1056, KOG1056, Glutamate-gated metabotropic ion channel receptor subunit GRM2 and related subunits, G-protein coupled receptor superfamily [Inorganic ion transport and metabolism, Signal transduction mechanisms].	878	6e-21	200	94	44	46.81	99	380	58	138
c137671_g3_i1	591	IR	gnl|CDD|35282 KOG0059, KOG0059, KOG0059, Lipid exporter ABCA1 and related proteins, ABC superfamily [Lipid transport and metabolism, General function prediction only].	885	1e-11	139	189	26	13.76	568	50	339	519
c137671_g3_i1	591	B	gnl|CDD|39565 KOG4364, KOG4364, KOG4364, Chromatin assembly factor-I [Chromatin structure and dynamics].	811	1e-08	119	127	32	25.20	219	590	242	357
c137671_g3_i1	591	A	gnl|CDD|39875 KOG4676, KOG4676, KOG4676, Splicing factor, arginine/serine-rich [RNA processing and modification].	479	1e-07	112	195	36	18.46	3	575	292	476
c137671_g3_i1	591	C	gnl|CDD|38825 KOG3619, KOG3619, KOG3619, Adenylate/guanylate cyclase [Energy production and conversion].	867	1e-07	111	172	29	16.86	587	129	417	584
c137671_g3_i1	591	R	gnl|CDD|37763 KOG2552, KOG2552, KOG2552, Major facilitator superfamily permease - Cdc91p [General function prediction only].	388	2e-07	110	193	38	19.69	588	28	169	356
c149712_g2_i3	2138	Q	gnl|CDD|35380 KOG0158, KOG0158, KOG0158, Cytochrome P450 CYP3/CYP5/CYP6/CYP9 subfamilies [Secondary metabolites biosynthesis, transport and catabolism].	499	2e-155	1208	499	183	36.67	2023	542	2	498
c149712_g2_i3	2138	QI	gnl|CDD|35379 KOG0157, KOG0157, KOG0157, Cytochrome P450 CYP4/CYP19/CYP26 subfamilies [Secondary metabolites biosynthesis, transport and catabolism, Lipid transport and metabolism].	497	2e-80	693	506	139	27.47	2017	539	9	496
c149712_g2_i3	2138	Q	gnl|CDD|35378 KOG0156, KOG0156, KOG0156, Cytochrome P450 CYP2 subfamily [Secondary metabolites biosynthesis, transport and catabolism].	489	1e-59	543	495	130	26.26	2005	569	2	478
c149712_g2_i3	2138	Q	gnl|CDD|35381 KOG0159, KOG0159, KOG0159, Cytochrome P450 CYP11/CYP12/CYP24/CYP27 subfamilies [Secondary metabolites biosynthesis, transport and catabolism].	519	5e-44	421	504	118	23.41	1963	536	44	519
c149712_g2_i3	2138	Q	gnl|CDD|35903 KOG0684, KOG0684, KOG0684, Cytochrome P450 [Secondary metabolites biosynthesis, transport and catabolism].	486	3e-27	288	233	63	27.04	1300	629	231	456
c149468_g3_i4	3892	T	gnl|CDD|39079 KOG3876, KOG3876, KOG3876, Arfaptin and related proteins [Signal transduction mechanisms].	341	2e-128	1028	304	179	58.88	328	1239	38	341
c149468_g3_i4	3892	T	gnl|CDD|38856 KOG3651, KOG3651, KOG3651, Protein kinase C, alpha binding protein [Signal transduction mechanisms].	429	3e-15	189	197	46	23.35	595	1146	134	330
c149468_g3_i4	3892	TU	gnl|CDD|39094 KOG3891, KOG3891, KOG3891, Secretory vesicle-associated protein ICA69, contains Arfaptin domain [Signal transduction mechanisms, Intracellular trafficking, secretion, and vesicular transport].	436	7e-09	137	232	47	20.26	529	1197	26	255
c151785_g1_i2	2146	R	gnl|CDD|38984 KOG3780, KOG3780, KOG3780, Thioredoxin binding protein TBP-2/VDUP1 [General function prediction only].	427	2e-55	495	378	100	26.46	688	1764	1	371
c27346_g1_i1	645	R	gnl|CDD|37112 KOG1901, KOG1901, KOG1901, Uncharacterized high-glucose-regulated protein [General function prediction only].	487	6e-43	364	193	66	34.20	539	3	154	342
c27346_g1_i1	645	K	gnl|CDD|39185 KOG3982, KOG3982, KOG3982, Runt and related transcription factors [Transcription].	475	2e-07	111	71	20	28.17	599	399	8	78
c27346_g1_i1	645	B	gnl|CDD|39343 KOG4140, KOG4140, KOG4140, Nuclear protein Ataxin-7 [Chromatin structure and dynamics].	659	1e-06	105	147	29	19.73	620	234	454	600
c27346_g1_i1	645	R	gnl|CDD|38317 KOG3107, KOG3107, KOG3107, Predicted haloacid dehalogenase-like hydrolase (eyes absent) [General function prediction only].	468	6e-06	101	158	30	18.99	623	162	36	190
c152209_g1_i5	2405	R	gnl|CDD|38814 KOG3608, KOG3608, KOG3608, Zn finger proteins [General function prediction only].	467	2e-27	291	262	69	26.34	1088	1840	143	397
c152209_g1_i5	2405	K	gnl|CDD|37673 KOG2462, KOG2462, KOG2462, C2H2-type Zn-finger protein [Transcription].	279	3e-27	290	155	48	30.97	1133	1585	110	262
c152209_g1_i5	2405	K	gnl|CDD|38829 KOG3623, KOG3623, KOG3623, Homeobox transcription factor SIP1 [Transcription].	1007	7e-16	195	127	32	25.20	1214	1588	849	970
c152209_g1_i5	2405	W	gnl|CDD|39924 KOG4726, KOG4726, KOG4726, Ultrahigh sulfur keratin-associated protein [Extracellular structures].	146	5e-15	188	164	46	28.05	2372	1881	1	137
c152209_g1_i5	2405	K	gnl|CDD|38783 KOG3576, KOG3576, KOG3576, Ovo and related transcription factors [Transcription].	267	7e-14	178	91	33	36.26	1598	1867	113	203
c166547_g1_i1	581	B	gnl|CDD|39215 KOG4012, KOG4012, KOG4012, Histone H1 [Chromatin structure and dynamics].	243	3e-28	260	137	58	42.34	174	581	4	136
c152222_g2_i2	2290	A	gnl|CDD|35559 KOG0338, KOG0338, KOG0338, ATP-dependent RNA helicase [RNA processing and modification].	691	0.0	1638	583	291	49.91	70	1797	115	676
c152222_g2_i2	2290	A	gnl|CDD|35551 KOG0330, KOG0330, KOG0330, ATP-dependent RNA helicase [RNA processing and modification].	476	6e-111	890	472	169	35.81	76	1491	3	458
c152222_g2_i2	2290	A	gnl|CDD|35552 KOG0331, KOG0331, KOG0331, ATP-dependent RNA helicase [RNA processing and modification].	519	5e-96	792	429	157	36.60	148	1383	38	463
c152222_g2_i2	2290	A	gnl|CDD|35561 KOG0340, KOG0340, KOG0340, ATP-dependent RNA helicase [RNA processing and modification].	442	1e-87	727	432	154	35.65	280	1551	7	426
c152222_g2_i2	2290	A	gnl|CDD|35564 KOG0343, KOG0343, KOG0343, RNA Helicase [RNA processing and modification].	758	1e-84	729	673	183	27.19	166	2073	38	681
c69856_g1_i1	336	O	gnl|CDD|36083 KOG0865, KOG0865, KOG0865, Cyclophilin type peptidyl-prolyl cis-trans isomerase [Posttranslational modification, protein turnover, chaperones].	167	8e-25	224	53	34	64.15	335	177	115	167
c69856_g1_i1	336	O	gnl|CDD|35334 KOG0111, KOG0111, KOG0111, Cyclophilin-type peptidyl-prolyl cis-trans isomerase [Posttranslational modification, protein turnover, chaperones].	298	1e-19	189	53	29	54.72	335	177	245	297
c69856_g1_i1	336	O	gnl|CDD|36098 KOG0880, KOG0880, KOG0880, Peptidyl-prolyl cis-trans isomerase [Posttranslational modification, protein turnover, chaperones].	217	5e-18	178	54	31	57.41	335	177	149	202
c69856_g1_i1	336	O	gnl|CDD|36097 KOG0879, KOG0879, KOG0879, U-snRNP-associated cyclophilin type peptidyl-prolyl cis-trans isomerase [Posttranslational modification, protein turnover, chaperones].	177	1e-15	161	55	27	49.09	335	177	124	177
c69856_g1_i1	336	O	gnl|CDD|35766 KOG0546, KOG0546, KOG0546, HSP90 co-chaperone CPR7/Cyclophilin [Posttranslational modification, protein turnover, chaperones].	372	3e-15	159	63	30	47.62	335	150	125	187
c295153_g1_i1	352	U	gnl|CDD|39043 KOG3839, KOG3839, KOG3839, Lectin VIP36, involved in the transport of glycoproteins carrying high mannose-type glycans [Intracellular trafficking, secretion, and vesicular transport].	351	2e-44	356	115	57	49.57	3	347	162	276
c295153_g1_i1	352	U	gnl|CDD|39042 KOG3838, KOG3838, KOG3838, Mannose lectin ERGIC-53, involved in glycoprotein traffic [Intracellular trafficking, secretion, and vesicular transport].	497	1e-23	217	116	37	31.90	3	344	143	255
c135555_g1_i2	4468	V	gnl|CDD|37052 KOG1841, KOG1841, KOG1841, Smad anchor for receptor activation [Defense mechanisms].	1287	3e-164	1381	558	229	41.04	36	1676	738	1283
c108653_g2_i2	354	B	gnl|CDD|39565 KOG4364, KOG4364, KOG4364, Chromatin assembly factor-I [Chromatin structure and dynamics].	811	3e-08	108	116	31	26.72	2	349	259	365
c108653_g2_i2	354	R	gnl|CDD|37206 KOG1995, KOG1995, KOG1995, Conserved Zn-finger protein [General function prediction only].	351	8e-08	105	112	28	25.00	14	349	241	344
c108653_g2_i2	354	J	gnl|CDD|36359 KOG1144, KOG1144, KOG1144, Translation initiation factor 5B (eIF-5B) [Translation, ribosomal structure and biogenesis].	1064	9e-08	104	82	18	21.95	95	340	188	269
c108653_g2_i2	354	A	gnl|CDD|35336 KOG0113, KOG0113, KOG0113, U1 small nuclear ribonucleoprotein (RRM superfamily) [RNA processing and modification].	335	1e-07	104	114	25	21.93	2	343	189	297
c108653_g2_i2	354	R	gnl|CDD|38473 KOG3263, KOG3263, KOG3263, Nucleic acid binding protein [General function prediction only].	196	2e-07	102	117	25	21.37	2	349	33	145
c138129_g1_i2	470	Z	gnl|CDD|35383 KOG0161, KOG0161, KOG0161, Myosin class II heavy chain [Cytoskeleton].	1930	1e-19	208	103	40	38.83	1	309	1595	1697
c138129_g1_i2	470	DY	gnl|CDD|36195 KOG0977, KOG0977, KOG0977, Nuclear envelope protein lamin, intermediate filament superfamily [Cell cycle control, cell division, chromosome partitioning, Nuclear structure].	546	2e-06	102	111	26	23.42	16	309	70	180
c138129_g1_i2	470	T	gnl|CDD|37288 KOG2077, KOG2077, KOG2077, JNK/SAPK-associated protein-1 [Signal transduction mechanisms].	832	7e-06	98	101	22	21.78	13	315	324	422
c275318_g1_i1	1193	R	gnl|CDD|36349 KOG1134, KOG1134, KOG1134, Uncharacterized conserved protein [General function prediction only].	728	2e-08	127	305	52	17.05	41	859	364	663
c275318_g1_i1	1193	OKIT	gnl|CDD|37853 KOG2642, KOG2642, KOG2642, Alpha-1,2 glucosyltransferase/transcriptional activator [Posttranslational modification, protein turnover, chaperones, Transcription, Lipid transport and metabolism, Signal transduction mechanisms].	446	3e-08	126	289	50	17.30	106	918	179	434
c275318_g1_i1	1193	C	gnl|CDD|40042 KOG4845, KOG4845, KOG4845, NADH dehydrogenase, subunit 4 [Energy production and conversion].	452	3e-07	118	432	77	17.82	103	1185	26	423
c275318_g1_i1	1193	R	gnl|CDD|38904 KOG3700, KOG3700, KOG3700, Predicted acyltransferase [General function prediction only].	705	3e-07	118	410	70	17.07	13	1119	270	663
c275318_g1_i1	1193	IR	gnl|CDD|35282 KOG0059, KOG0059, KOG0059, Lipid exporter ABCA1 and related proteins, ABC superfamily [Lipid transport and metabolism, General function prediction only].	885	2e-06	112	202	41	20.30	1	558	268	461
c117240_g1_i1	604	T	gnl|CDD|36914 KOG1701, KOG1701, KOG1701, Focal adhesion adaptor protein Paxillin and related LIM proteins [Signal transduction mechanisms].	468	2e-06	103	142	26	18.31	601	230	124	263
c117240_g1_i1	604	TZ	gnl|CDD|38875 KOG3671, KOG3671, KOG3671, Actin regulatory protein (Wiskott-Aldrich syndrome protein) [Signal transduction mechanisms, Cytoskeleton].	569	3e-06	102	104	30	28.85	466	173	320	412
c117240_g1_i1	604	Z	gnl|CDD|39663 KOG4462, KOG4462, KOG4462, WASP-interacting protein VRP1/WIP, contains WH2 domain [Cytoskeleton].	437	4e-06	101	129	28	21.71	553	170	135	259
c117240_g1_i1	604	A	gnl|CDD|40046 KOG4849, KOG4849, KOG4849, mRNA cleavage factor I subunit/CPSF subunit [RNA processing and modification].	498	5e-06	101	145	27	18.62	592	167	171	308
c22214_g1_i1	248	TZ	gnl|CDD|38875 KOG3671, KOG3671, KOG3671, Actin regulatory protein (Wiskott-Aldrich syndrome protein) [Signal transduction mechanisms, Cytoskeleton].	569	1e-08	108	46	21	45.65	244	107	427	472
c22214_g1_i1	248	TZ	gnl|CDD|37135 KOG1924, KOG1924, KOG1924, RhoA GTPase effector DIA/Diaphanous [Signal transduction mechanisms, Cytoskeleton].	1102	1e-07	101	42	19	45.24	247	146	528	563
c146108_g2_i1	662	R	gnl|CDD|36349 KOG1134, KOG1134, KOG1134, Uncharacterized conserved protein [General function prediction only].	728	5e-10	131	249	39	15.66	661	2	393	625
c146108_g2_i1	662	Q	gnl|CDD|35284 KOG0061, KOG0061, KOG0061, Transporter, ABC superfamily (Breast cancer resistance protein) [Secondary metabolites biosynthesis, transport and catabolism].	613	6e-07	109	216	45	20.83	639	1	385	584
c146108_g2_i1	662	C	gnl|CDD|40042 KOG4845, KOG4845, KOG4845, NADH dehydrogenase, subunit 4 [Energy production and conversion].	452	7e-07	108	226	38	16.81	658	11	6	198
c146108_g2_i1	662	R	gnl|CDD|37763 KOG2552, KOG2552, KOG2552, Major facilitator superfamily permease - Cdc91p [General function prediction only].	388	5e-06	101	191	38	19.90	610	92	146	317
c155485_g1_i1	495	D	gnl|CDD|35808 KOG0588, KOG0588, KOG0588, Serine/threonine protein kinase [Cell cycle control, cell division, chromosome partitioning].	786	2e-61	478	138	76	55.07	494	87	137	274
c155485_g1_i1	495	T	gnl|CDD|35803 KOG0583, KOG0583, KOG0583, Serine/threonine protein kinase [Signal transduction mechanisms].	370	6e-60	468	174	81	46.55	494	6	145	318
c155485_g1_i1	495	D	gnl|CDD|35795 KOG0575, KOG0575, KOG0575, Polo-like serine/threonine protein kinase [Cell cycle control, cell division, chromosome partitioning].	592	1e-45	373	145	58	40.00	494	66	143	285
c155485_g1_i1	495	R	gnl|CDD|35831 KOG0611, KOG0611, KOG0611, Predicted serine/threonine protein kinase [General function prediction only].	668	1e-42	353	158	71	44.94	494	24	178	322
c155485_g1_i1	495	R	gnl|CDD|35806 KOG0586, KOG0586, KOG0586, Serine/threonine protein kinase [General function prediction only].	596	8e-41	341	155	68	43.87	494	30	180	334
c140753_g1_i6	803	S	gnl|CDD|35740 KOG0520, KOG0520, KOG0520, Uncharacterized conserved protein, contains IPT/TIG domain [Function unknown].	975	3e-59	483	181	73	40.33	792	253	14	184
c256335_g1_i1	456	S	gnl|CDD|38242 KOG3032, KOG3032, KOG3032, Uncharacterized conserved protein [Function unknown].	264	3e-16	170	123	35	28.46	420	67	6	114
c144458_g1_i2	1945	G	gnl|CDD|37637 KOG2426, KOG2426, KOG2426, Dihydroxyacetone kinase/glycerone kinase [Carbohydrate transport and metabolism].	582	7e-157	1205	596	235	39.43	1779	40	1	575
c144458_g1_i2	1945	Z	gnl|CDD|39663 KOG4462, KOG4462, KOG4462, WASP-interacting protein VRP1/WIP, contains WH2 domain [Cytoskeleton].	437	1e-14	182	374	88	23.53	33	1097	75	385
c144458_g1_i2	1945	TZ	gnl|CDD|38875 KOG3671, KOG3671, KOG3671, Actin regulatory protein (Wiskott-Aldrich syndrome protein) [Signal transduction mechanisms, Cytoskeleton].	569	6e-10	143	153	42	27.45	972	1409	298	445
c144458_g1_i2	1945	R	gnl|CDD|35612 KOG0391, KOG0391, KOG0391, SNF2 family DNA-dependent ATPase [General function prediction only].	1958	1e-08	133	441	74	16.78	78	1376	1585	1955
c144458_g1_i2	1945	T	gnl|CDD|38957 KOG3753, KOG3753, KOG3753, Circadian clock protein period [Signal transduction mechanisms].	1114	4e-08	128	269	57	21.19	998	1750	753	998
c324393_g1_i1	716	O	gnl|CDD|36085 KOG0867, KOG0867, KOG0867, Glutathione S-transferase [Posttranslational modification, protein turnover, chaperones].	226	5e-17	183	248	50	20.16	1	696	3	226
c136611_g1_i1	1159	C	gnl|CDD|35986 KOG0767, KOG0767, KOG0767, Mitochondrial phosphate carrier protein [Energy production and conversion].	333	2e-134	1006	292	162	55.48	129	1004	35	320
c136611_g1_i1	1159	C	gnl|CDD|35971 KOG0752, KOG0752, KOG0752, Mitochondrial solute carrier protein [Energy production and conversion].	320	5e-26	262	301	67	22.26	120	974	21	310
c136611_g1_i1	1159	C	gnl|CDD|35979 KOG0760, KOG0760, KOG0760, Mitochondrial carrier protein MRS3/4 [Energy production and conversion].	302	6e-19	210	292	65	22.26	150	974	20	291
c136611_g1_i1	1159	C	gnl|CDD|35977 KOG0758, KOG0758, KOG0758, Mitochondrial carnitine-acylcarnitine carrier protein [Energy production and conversion].	297	4e-18	203	191	48	25.13	135	689	111	294
c136611_g1_i1	1159	C	gnl|CDD|35978 KOG0759, KOG0759, KOG0759, Mitochondrial oxoglutarate/malate carrier proteins [Energy production and conversion].	286	7e-17	194	202	50	24.75	132	704	95	286
c265064_g1_i1	328	R	gnl|CDD|36529 KOG1315, KOG1315, KOG1315, Predicted DHHC-type Zn-finger protein [General function prediction only].	307	6e-07	98	64	17	26.56	63	233	157	220
c150240_g2_i4	1810	PT	gnl|CDD|37512 KOG2301, KOG2301, KOG2301, Voltage-gated Ca2+ channels, alpha1 subunits [Inorganic ion transport and metabolism, Signal transduction mechanisms].	1592	1e-61	546	167	71	42.51	640	152	1172	1335
c150240_g2_i4	1810	PT	gnl|CDD|37513 KOG2302, KOG2302, KOG2302, T-type voltage-gated Ca2+ channel, pore-forming alpha1I subunit [Inorganic ion transport and metabolism, Signal transduction mechanisms].	1956	5e-25	267	165	61	36.97	619	152	1463	1627
c150240_g2_i4	1810	PT	gnl|CDD|38805 KOG3599, KOG3599, KOG3599, Ca2+-modulated nonselective cation channel polycystin [Inorganic ion transport and metabolism, Signal transduction mechanisms].	798	4e-11	152	213	41	19.25	574	35	473	673
c150240_g2_i4	1810	P	gnl|CDD|38917 KOG3713, KOG3713, KOG3713, Voltage-gated K+ channel KCNB/KCNC [Inorganic ion transport and metabolism].	477	1e-10	149	122	36	29.51	598	260	239	360
c153520_g4_i2	1922	J	gnl|CDD|38634 KOG3424, KOG3424, KOG3424, 40S ribosomal protein S24 [Translation, ribosomal structure and biogenesis].	132	5e-63	561	131	98	74.81	993	1385	1	131
c301420_g1_i1	305	W	gnl|CDD|39924 KOG4726, KOG4726, KOG4726, Ultrahigh sulfur keratin-associated protein [Extracellular structures].	146	4e-07	98	100	19	19.00	5	280	17	108
c55398_g1_i1	529	T	gnl|CDD|37335 KOG2124, KOG2124, KOG2124, Glycosylphosphatidylinositol anchor synthesis protein [Signal transduction mechanisms].	883	2e-07	108	162	32	19.75	476	3	683	833
c111229_g1_i1	720	TZ	gnl|CDD|38875 KOG3671, KOG3671, KOG3671, Actin regulatory protein (Wiskott-Aldrich syndrome protein) [Signal transduction mechanisms, Cytoskeleton].	569	8e-19	197	151	52	34.44	436	2	304	437
c111229_g1_i1	720	Z	gnl|CDD|39663 KOG4462, KOG4462, KOG4462, WASP-interacting protein VRP1/WIP, contains WH2 domain [Cytoskeleton].	437	2e-16	179	156	40	25.64	448	2	236	385
c111229_g1_i1	720	TZ	gnl|CDD|37135 KOG1924, KOG1924, KOG1924, RhoA GTPase effector DIA/Diaphanous [Signal transduction mechanisms, Cytoskeleton].	1102	4e-14	162	99	33	33.33	292	2	530	598
c111229_g1_i1	720	Z	gnl|CDD|37041 KOG1830, KOG1830, KOG1830, Wiskott Aldrich syndrome proteins [Cytoskeleton].	518	8e-12	146	166	38	22.89	436	8	252	417
c111229_g1_i1	720	U	gnl|CDD|35786 KOG0566, KOG0566, KOG0566, Inositol-1,4,5-triphosphate 5-phosphatase (synaptojanin), INP51/INP52/INP53 family [Intracellular trafficking, secretion, and vesicular transport].	1080	2e-10	135	141	35	24.82	412	8	945	1080
c295376_g1_i1	208	TZ	gnl|CDD|36913 KOG1700, KOG1700, KOG1700, Regulatory protein MLP and related LIM proteins [Signal transduction mechanisms, Cytoskeleton].	200	4e-09	110	61	16	26.23	198	16	104	163
c284632_g1_i1	499	TZ	gnl|CDD|38875 KOG3671, KOG3671, KOG3671, Actin regulatory protein (Wiskott-Aldrich syndrome protein) [Signal transduction mechanisms, Cytoskeleton].	569	3e-12	142	101	32	31.68	488	192	322	420
c284632_g1_i1	499	U	gnl|CDD|35786 KOG0566, KOG0566, KOG0566, Inositol-1,4,5-triphosphate 5-phosphatase (synaptojanin), INP51/INP52/INP53 family [Intracellular trafficking, secretion, and vesicular transport].	1080	4e-11	133	97	19	19.59	494	204	979	1073
c284632_g1_i1	499	Z	gnl|CDD|39663 KOG4462, KOG4462, KOG4462, WASP-interacting protein VRP1/WIP, contains WH2 domain [Cytoskeleton].	437	1e-10	131	97	32	32.99	491	204	284	379
c284632_g1_i1	499	U	gnl|CDD|35528 KOG0307, KOG0307, KOG0307, Vesicle coat complex COPII, subunit SEC31 [Intracellular trafficking, secretion, and vesicular transport].	1049	2e-09	122	155	36	23.23	497	33	841	983
c284632_g1_i1	499	U	gnl|CDD|37195 KOG1984, KOG1984, KOG1984, Vesicle coat complex COPII, subunit SFB3 [Intracellular trafficking, secretion, and vesicular transport].	1007	8e-09	117	138	32	23.19	491	93	11	137
c37917_g1_i1	732	Z	gnl|CDD|37041 KOG1830, KOG1830, KOG1830, Wiskott Aldrich syndrome proteins [Cytoskeleton].	518	6e-06	102	159	33	20.75	197	619	244	399
c105241_g1_i1	478	R	gnl|CDD|38104 KOG2893, KOG2893, KOG2893, Zn finger protein [General function prediction only].	341	2e-20	200	125	43	34.40	476	132	122	243
c105241_g1_i1	478	AK	gnl|CDD|35354 KOG0132, KOG0132, KOG0132, RNA polymerase II C-terminal domain-binding protein RA4, contains RPR and RRM domains [RNA processing and modification, Transcription].	894	3e-16	171	134	44	32.84	476	165	565	693
c105241_g1_i1	478	U	gnl|CDD|35528 KOG0307, KOG0307, KOG0307, Vesicle coat complex COPII, subunit SEC31 [Intracellular trafficking, secretion, and vesicular transport].	1049	6e-16	169	156	43	27.56	476	78	822	973
c105241_g1_i1	478	TZ	gnl|CDD|37135 KOG1924, KOG1924, KOG1924, RhoA GTPase effector DIA/Diaphanous [Signal transduction mechanisms, Cytoskeleton].	1102	2e-15	164	89	30	33.71	443	177	528	606
c105241_g1_i1	478	TZ	gnl|CDD|38875 KOG3671, KOG3671, KOG3671, Actin regulatory protein (Wiskott-Aldrich syndrome protein) [Signal transduction mechanisms, Cytoskeleton].	569	7e-15	161	132	46	34.85	476	117	366	486
c109414_g1_i2	418	IR	gnl|CDD|35282 KOG0059, KOG0059, KOG0059, Lipid exporter ABCA1 and related proteins, ABC superfamily [Lipid transport and metabolism, General function prediction only].	885	8e-09	114	133	30	22.56	403	17	350	466
c109414_g1_i2	418	R	gnl|CDD|37858 KOG2647, KOG2647, KOG2647, Predicted Dolichyl-phosphate-mannose-protein mannosyltransferase [General function prediction only].	444	4e-07	102	151	35	23.18	418	2	120	259
c109414_g1_i2	418	OKIT	gnl|CDD|37853 KOG2642, KOG2642, KOG2642, Alpha-1,2 glucosyltransferase/transcriptional activator [Posttranslational modification, protein turnover, chaperones, Transcription, Lipid transport and metabolism, Signal transduction mechanisms].	446	3e-06	97	139	26	18.71	412	5	226	354
c109414_g1_i2	418	C	gnl|CDD|40042 KOG4845, KOG4845, KOG4845, NADH dehydrogenase, subunit 4 [Energy production and conversion].	452	3e-06	96	148	37	25.00	391	8	6	147
c109414_g1_i2	418	I	gnl|CDD|38269 KOG3059, KOG3059, KOG3059, N-acetylglucosaminyltransferase complex, subunit PIG-C/GPI2, required for phosphatidylinositol biosynthesis [Lipid transport and metabolism].	292	4e-06	95	123	22	17.89	356	30	153	261
c126107_g1_i1	698	UD	gnl|CDD|37429 KOG2218, KOG2218, KOG2218, ER to golgi transport protein/RAD50-interacting protein 1 [Intracellular trafficking, secretion, and vesicular transport, Cell cycle control, cell division, chromosome partitioning].	737	3e-42	362	198	61	30.81	78	671	232	423
c126107_g1_i1	698	Z	gnl|CDD|37041 KOG1830, KOG1830, KOG1830, Wiskott Aldrich syndrome proteins [Cytoskeleton].	518	2e-06	106	115	29	25.22	35	364	302	416
c126107_g1_i1	698	U	gnl|CDD|37195 KOG1984, KOG1984, KOG1984, Vesicle coat complex COPII, subunit SFB3 [Intracellular trafficking, secretion, and vesicular transport].	1007	2e-06	106	124	28	22.58	32	364	40	163
c129751_g2_i1	1044	O	gnl|CDD|36908 KOG1695, KOG1695, KOG1695, Glutathione S-transferase [Posttranslational modification, protein turnover, chaperones].	206	2e-52	449	210	74	35.24	953	342	1	205
c129751_g2_i1	1044	O	gnl|CDD|36085 KOG0867, KOG0867, KOG0867, Glutathione S-transferase [Posttranslational modification, protein turnover, chaperones].	226	1e-11	151	222	50	22.52	944	327	3	221
c129751_g2_i1	1044	O	gnl|CDD|35627 KOG0406, KOG0406, KOG0406, Glutathione S-transferase [Posttranslational modification, protein turnover, chaperones].	231	9e-08	120	196	44	22.45	902	342	24	203
c129751_g2_i1	1044	T	gnl|CDD|38957 KOG3753, KOG3753, KOG3753, Circadian clock protein period [Signal transduction mechanisms].	1114	2e-06	108	228	48	21.05	934	269	732	943
c9160_g1_i1	448	T	gnl|CDD|36429 KOG1215, KOG1215, KOG1215, Low-density lipoprotein receptors containing Ca2+-binding EGF-like domains [Signal transduction mechanisms].	877	2e-11	142	87	30	34.48	85	330	224	310
c310922_g1_i1	389	T	gnl|CDD|36431 KOG1217, KOG1217, KOG1217, Fibrillins and related proteins containing Ca2+-binding EGF-like domains [Signal transduction mechanisms].	487	7e-27	241	108	48	44.44	80	385	243	350
c310922_g1_i1	389	MW	gnl|CDD|36428 KOG1214, KOG1214, KOG1214, Nidogen and related basement membrane protein proteins [Cell wall/membrane/envelope biogenesis, Extracellular structures].	1289	8e-17	172	120	41	34.17	68	385	702	820
c310922_g1_i1	389	T	gnl|CDD|36433 KOG1219, KOG1219, KOG1219, Uncharacterized conserved protein, contains laminin, cadherin and EGF domains [Signal transduction mechanisms].	4289	5e-16	166	110	33	30.00	65	382	3871	3973
c310922_g1_i1	389	T	gnl|CDD|39490 KOG4289, KOG4289, KOG4289, Cadherin EGF LAG seven-pass G-type receptor [Signal transduction mechanisms].	2531	4e-15	160	61	24	39.34	203	385	1213	1271
c310922_g1_i1	389	S	gnl|CDD|39461 KOG4260, KOG4260, KOG4260, Uncharacterized conserved protein [Function unknown].	350	2e-13	148	124	38	30.65	65	388	151	271
c12540_g1_i2	448	IR	gnl|CDD|35282 KOG0059, KOG0059, KOG0059, Lipid exporter ABCA1 and related proteins, ABC superfamily [Lipid transport and metabolism, General function prediction only].	885	2e-07	106	154	29	18.83	436	32	355	507
c153860_g3_i1	1920	R	gnl|CDD|35303 KOG0080, KOG0080, KOG0080, GTPase Rab18, small G protein superfamily [General function prediction only].	209	4e-95	786	206	134	65.05	117	725	1	206
c153860_g3_i1	1920	TU	gnl|CDD|35301 KOG0078, KOG0078, KOG0078, GTP-binding protein SEC4, small G protein superfamily, and related Ras family GTP-binding proteins [Signal transduction mechanisms, Intracellular trafficking, secretion, and vesicular transport].	207	3e-61	547	176	88	50.00	108	632	1	175
c153860_g3_i1	1920	TU	gnl|CDD|35307 KOG0084, KOG0084, KOG0084, GTPase Rab1/YPT1, small G protein superfamily, and related GTP-binding proteins [Signal transduction mechanisms, Intracellular trafficking, secretion, and vesicular transport].	205	1e-56	514	195	90	46.15	141	710	9	200
c153860_g3_i1	1920	U	gnl|CDD|35321 KOG0098, KOG0098, KOG0098, GTPase Rab2, small G protein superfamily [Intracellular trafficking, secretion, and vesicular transport].	216	3e-53	488	185	86	46.49	147	692	8	191
c153860_g3_i1	1920	U	gnl|CDD|35310 KOG0087, KOG0087, KOG0087, GTPase Rab11/YPT3, small G protein superfamily [Intracellular trafficking, secretion, and vesicular transport].	222	9e-51	469	176	81	46.02	108	632	3	177
c298964_g1_i1	226	OK	gnl|CDD|36157 KOG0939, KOG0939, KOG0939, E3 ubiquitin-protein ligase/Putative upstream regulatory element binding protein [Posttranslational modification, protein turnover, chaperones, Transcription].	720	1e-18	176	88	24	27.27	3	224	411	498
c203699_g1_i1	329	TZ	gnl|CDD|38875 KOG3671, KOG3671, KOG3671, Actin regulatory protein (Wiskott-Aldrich syndrome protein) [Signal transduction mechanisms, Cytoskeleton].	569	9e-07	96	92	25	27.17	287	12	364	446
c203699_g1_i1	329	Z	gnl|CDD|37041 KOG1830, KOG1830, KOG1830, Wiskott Aldrich syndrome proteins [Cytoskeleton].	518	1e-06	95	97	22	22.68	287	12	310	406
c149588_g2_i4	2791	K	gnl|CDD|38284 KOG3074, KOG3074, KOG3074, Transcriptional regulator of the PUR family, single-stranded-DNA-binding [Transcription].	263	2e-88	774	233	127	54.51	2630	1956	22	251
c39742_g1_i2	406	W	gnl|CDD|39192 KOG3989, KOG3989, KOG3989, Beta-2-glycoprotein I [Extracellular structures].	224	1e-06	99	122	29	23.77	389	30	91	200
c151787_g1_i2	1005	Z	gnl|CDD|39663 KOG4462, KOG4462, KOG4462, WASP-interacting protein VRP1/WIP, contains WH2 domain [Cytoskeleton].	437	9e-14	167	198	61	30.81	363	917	171	351
c151787_g1_i2	1005	TZ	gnl|CDD|37135 KOG1924, KOG1924, KOG1924, RhoA GTPase effector DIA/Diaphanous [Signal transduction mechanisms, Cytoskeleton].	1102	2e-13	164	102	35	34.31	366	644	523	597
c151787_g1_i2	1005	TZ	gnl|CDD|38875 KOG3671, KOG3671, KOG3671, Actin regulatory protein (Wiskott-Aldrich syndrome protein) [Signal transduction mechanisms, Cytoskeleton].	569	2e-12	157	176	49	27.84	378	893	361	473
c151787_g1_i2	1005	AK	gnl|CDD|35354 KOG0132, KOG0132, KOG0132, RNA polymerase II C-terminal domain-binding protein RA4, contains RPR and RRM domains [RNA processing and modification, Transcription].	894	2e-11	148	219	46	21.00	339	971	606	785
c151787_g1_i2	1005	R	gnl|CDD|38724 KOG3515, KOG3515, KOG3515, Predicted transmembrane protein of the immunoglobulin family of cell adhesion molecules [General function prediction only].	741	1e-10	144	277	50	18.05	990	181	112	383
c146093_g1_i3	1311	R	gnl|CDD|36880 KOG1667, KOG1667, KOG1667, Zn2+-binding protein Melusin/RAR1, contains CHORD domain [General function prediction only].	320	2e-116	896	312	149	47.76	21	941	19	317
c146093_g1_i3	1311	T	gnl|CDD|36523 KOG1309, KOG1309, KOG1309, Suppressor of G2 allele of skp1 [Signal transduction mechanisms].	196	7e-11	147	125	40	32.00	642	971	5	129
c146093_g1_i3	1311	Z	gnl|CDD|39663 KOG4462, KOG4462, KOG4462, WASP-interacting protein VRP1/WIP, contains WH2 domain [Cytoskeleton].	437	9e-08	122	248	48	19.35	1	735	154	368
c146093_g1_i3	1311	TZ	gnl|CDD|37333 KOG2122, KOG2122, KOG2122, Beta-catenin-binding protein APC, contains ARM repeats [Signal transduction mechanisms, Cytoskeleton].	2195	3e-07	119	360	73	20.28	7	963	1697	2048
c146093_g1_i3	1311	A	gnl|CDD|39408 KOG4207, KOG4207, KOG4207, Predicted splicing factor, SR protein superfamily [RNA processing and modification].	256	5e-07	114	182	34	18.68	52	594	94	246
c223233_g1_i1	699	Z	gnl|CDD|37041 KOG1830, KOG1830, KOG1830, Wiskott Aldrich syndrome proteins [Cytoskeleton].	518	1e-06	108	142	38	26.76	675	256	301	417
c223233_g1_i1	699	R	gnl|CDD|38099 KOG2888, KOG2888, KOG2888, Putative RNA binding protein [General function prediction only].	453	2e-06	106	158	37	23.42	69	533	305	453
c223233_g1_i1	699	P	gnl|CDD|37213 KOG2002, KOG2002, KOG2002, TPR-containing nuclear phosphoprotein that regulates K(+) uptake [Inorganic ion transport and metabolism].	1018	2e-06	105	112	30	26.79	204	536	836	938
c223233_g1_i1	699	A	gnl|CDD|35336 KOG0113, KOG0113, KOG0113, U1 small nuclear ribonucleoprotein (RRM superfamily) [RNA processing and modification].	335	2e-06	105	156	30	19.23	132	599	176	315
c223233_g1_i1	699	B	gnl|CDD|39565 KOG4364, KOG4364, KOG4364, Chromatin assembly factor-I [Chromatin structure and dynamics].	811	4e-06	103	152	29	19.08	204	656	227	374
c283098_g1_i1	298	A	gnl|CDD|35366 KOG0144, KOG0144, KOG0144, RNA-binding protein CUGBP1/BRUNO (RRM superfamily) [RNA processing and modification].	510	1e-12	139	84	27	32.14	267	31	123	206
c283098_g1_i1	298	A	gnl|CDD|35340 KOG0117, KOG0117, KOG0117, Heterogeneous nuclear ribonucleoprotein R (RRM superfamily) [RNA processing and modification].	506	7e-07	96	73	21	28.77	261	61	84	156
c333244_g1_i1	222	B	gnl|CDD|36968 KOG1757, KOG1757, KOG1757, Histone 2A [Chromatin structure and dynamics].	131	9e-52	401	74	73	98.65	1	222	37	110
c333244_g1_i1	222	B	gnl|CDD|36967 KOG1756, KOG1756, KOG1756, Histone 2A [Chromatin structure and dynamics].	131	4e-25	224	74	49	66.22	1	219	34	106
c153956_g2_i1	590	V	gnl|CDD|36970 KOG1759, KOG1759, KOG1759, Macrophage migration inhibitory factor [Defense mechanisms].	115	4e-36	315	114	48	42.11	410	69	1	114
c280050_g1_i1	304	TZ	gnl|CDD|37135 KOG1924, KOG1924, KOG1924, RhoA GTPase effector DIA/Diaphanous [Signal transduction mechanisms, Cytoskeleton].	1102	5e-09	113	34	16	47.06	209	304	542	575
c280050_g1_i1	304	TZ	gnl|CDD|38875 KOG3671, KOG3671, KOG3671, Actin regulatory protein (Wiskott-Aldrich syndrome protein) [Signal transduction mechanisms, Cytoskeleton].	569	2e-07	101	35	17	48.57	206	304	429	463
c280050_g1_i1	304	R	gnl|CDD|39508 KOG4307, KOG4307, KOG4307, RNA binding protein RBM12/SWAN [General function prediction only].	944	1e-06	95	41	14	34.15	182	301	202	242
c276351_g1_i1	468	S	gnl|CDD|38227 KOG3017, KOG3017, KOG3017, Defense-related protein containing SCP domain [Function unknown].	225	6e-20	197	148	38	25.68	63	467	27	174
c67325_g1_i1	582	S	gnl|CDD|39194 KOG3991, KOG3991, KOG3991, Uncharacterized conserved protein [Function unknown].	256	9e-69	533	191	91	47.64	6	578	44	233
c72846_g1_i1	473	B	gnl|CDD|39565 KOG4364, KOG4364, KOG4364, Chromatin assembly factor-I [Chromatin structure and dynamics].	811	2e-08	113	128	38	29.69	105	473	248	367
c72846_g1_i1	473	AD	gnl|CDD|38020 KOG2809, KOG2809, KOG2809, Telomerase elongation inhibitor/RNA maturation protein PINX1 [RNA processing and modification, Cell cycle control, cell division, chromosome partitioning].	326	3e-06	98	99	20	20.20	183	461	194	287
c72846_g1_i1	473	J	gnl|CDD|37283 KOG2072, KOG2072, KOG2072, Translation initiation factor 3, subunit a (eIF-3a) [Translation, ribosomal structure and biogenesis].	988	3e-06	98	111	27	24.32	156	449	779	888
c278935_g1_i1	295	J	gnl|CDD|38511 KOG3301, KOG3301, KOG3301, Ribosomal protein S4 [Translation, ribosomal structure and biogenesis].	183	1e-40	327	98	62	63.27	294	1	80	177
c278935_g1_i1	295	A	gnl|CDD|39854 KOG4655, KOG4655, KOG4655, U3 small nucleolar ribonucleoprotein (snoRNP) component [RNA processing and modification].	181	7e-08	104	53	17	32.08	252	94	104	156
c278935_g1_i1	295	A	gnl|CDD|35330 KOG0107, KOG0107, KOG0107, Alternative splicing factor SRp20/9G8 (RRM superfamily) [RNA processing and modification].	195	9e-07	95	90	27	30.00	15	281	103	190
c89484_g2_i1	277	H	gnl|CDD|39611 KOG4410, KOG4410, KOG4410, 5-formyltetrahydrofolate cyclo-ligase [Coenzyme transport and metabolism].	396	3e-07	98	63	17	26.98	9	197	317	379
c108703_g1_i1	776	E	gnl|CDD|38830 KOG3624, KOG3624, KOG3624, M13 family peptidase [Amino acid transport and metabolism].	687	3e-11	143	40	23	57.50	608	727	495	534
c168562_g1_i1	317	R	gnl|CDD|39446 KOG4245, KOG4245, KOG4245, Predicted metal-dependent hydrolase of the TIM-barrel fold [General function prediction only].	297	2e-48	380	106	55	51.89	3	317	122	227
c229061_g1_i1	267	R	gnl|CDD|36529 KOG1315, KOG1315, KOG1315, Predicted DHHC-type Zn-finger protein [General function prediction only].	307	9e-08	102	68	15	22.06	251	48	154	221
c229061_g1_i1	267	B	gnl|CDD|39565 KOG4364, KOG4364, KOG4364, Chromatin assembly factor-I [Chromatin structure and dynamics].	811	2e-07	99	84	28	33.33	12	263	285	367
c229061_g1_i1	267	J	gnl|CDD|36359 KOG1144, KOG1144, KOG1144, Translation initiation factor 5B (eIF-5B) [Translation, ribosomal structure and biogenesis].	1064	1e-06	100	88	21	23.86	1	264	199	279
c152896_g2_i3	945	E	gnl|CDD|38833 KOG3627, KOG3627, KOG3627, Trypsin [Amino acid transport and metabolism].	256	9e-39	350	152	62	40.79	944	504	109	256
c142348_g1_i2	965	S	gnl|CDD|38096 KOG2885, KOG2885, KOG2885, Uncharacterized conserved protein [Function unknown].	325	3e-13	162	316	70	22.15	919	5	15	325
c142348_g1_i2	965	A	gnl|CDD|39875 KOG4676, KOG4676, KOG4676, Splicing factor, arginine/serine-rich [RNA processing and modification].	479	3e-12	155	268	49	18.28	931	143	194	455
c142348_g1_i2	965	B	gnl|CDD|39565 KOG4364, KOG4364, KOG4364, Chromatin assembly factor-I [Chromatin structure and dynamics].	811	4e-11	146	305	54	17.70	937	80	102	395
c142348_g1_i2	965	S	gnl|CDD|39073 KOG3869, KOG3869, KOG3869, Uncharacterized conserved protein [Function unknown].	450	5e-11	145	303	48	15.84	883	8	74	370
c142348_g1_i2	965	A	gnl|CDD|35889 KOG0670, KOG0670, KOG0670, U4/U6-associated splicing factor PRP4 [RNA processing and modification].	752	3e-10	139	262	46	17.56	790	8	3	240
c274033_g1_i1	314	B	gnl|CDD|39565 KOG4364, KOG4364, KOG4364, Chromatin assembly factor-I [Chromatin structure and dynamics].	811	4e-07	98	101	24	23.76	2	292	274	369
c151854_g2_i2	3207	H	gnl|CDD|39493 KOG4292, KOG4292, KOG4292, Cubilin, multiligand receptor mediating cobalamin absorption [Coenzyme transport and metabolism].	454	2e-30	319	336	58	17.26	1245	2225	1	318
c151854_g2_i2	3207	M	gnl|CDD|39899 KOG4701, KOG4701, KOG4701, Chitinase [Cell wall/membrane/envelope biogenesis].	568	4e-11	155	268	62	23.13	223	1017	307	558
c151854_g2_i2	3207	D	gnl|CDD|37609 KOG2398, KOG2398, KOG2398, Predicted proline-serine-threonine phosphatase-interacting protein (PSTPIP) [Cell cycle control, cell division, chromosome partitioning].	611	3e-08	132	306	50	16.34	1	843	270	563
c151854_g2_i2	3207	R	gnl|CDD|39786 KOG4586, KOG4586, KOG4586, CUB domain-containing protein [General function prediction only].	156	7e-08	129	126	30	23.81	492	857	38	156
c151854_g2_i2	3207	R	gnl|CDD|36174 KOG0956, KOG0956, KOG0956, PHD finger protein AF10 [General function prediction only].	900	8e-08	128	218	42	19.27	298	897	267	484
c218840_g1_i1	445	U	gnl|CDD|36203 KOG0985, KOG0985, KOG0985, Vesicle coat protein clathrin, heavy chain [Intracellular trafficking, secretion, and vesicular transport].	1666	9e-84	623	143	108	75.52	15	443	3	145
c14352_g1_i1	333	P	gnl|CDD|37213 KOG2002, KOG2002, KOG2002, TPR-containing nuclear phosphoprotein that regulates K(+) uptake [Inorganic ion transport and metabolism].	1018	3e-08	116	112	32	28.57	1	324	831	937
c14352_g1_i1	333	A	gnl|CDD|39875 KOG4676, KOG4676, KOG4676, Splicing factor, arginine/serine-rich [RNA processing and modification].	479	4e-08	113	111	29	26.13	1	333	260	360
c14352_g1_i1	333	J	gnl|CDD|36359 KOG1144, KOG1144, KOG1144, Translation initiation factor 5B (eIF-5B) [Translation, ribosomal structure and biogenesis].	1064	4e-08	106	108	27	25.00	6	326	196	299
c14352_g1_i1	333	R	gnl|CDD|38102 KOG2891, KOG2891, KOG2891, Surface glycoprotein [General function prediction only].	445	5e-08	112	108	24	22.22	13	333	314	421
c14352_g1_i1	333	R	gnl|CDD|38099 KOG2888, KOG2888, KOG2888, Putative RNA binding protein [General function prediction only].	453	5e-08	112	107	28	26.17	19	333	296	397
c150954_g2_i3	5263	G	gnl|CDD|35671 KOG0450, KOG0450, KOG0450, 2-oxoglutarate dehydrogenase, E1 subunit [Carbohydrate transport and metabolism].	1017	0.0	3690	840	575	68.45	661	3168	179	1014
c150954_g2_i3	5263	G	gnl|CDD|35672 KOG0451, KOG0451, KOG0451, Predicted 2-oxoglutarate dehydrogenase, E1 subunit [Carbohydrate transport and metabolism].	913	0.0	1849	822	351	42.70	730	3147	110	908
c150954_g2_i3	5263	C	gnl|CDD|35446 KOG0225, KOG0225, KOG0225, Pyruvate dehydrogenase E1, alpha subunit [Energy production and conversion].	394	2e-09	142	187	49	26.20	1321	1845	185	354
c120005_g2_i1	779	S	gnl|CDD|39871 KOG4672, KOG4672, KOG4672, Uncharacterized conserved low complexity protein [Function unknown].	487	2e-07	114	128	32	25.00	48	431	284	393
c120005_g2_i1	779	TZ	gnl|CDD|38875 KOG3671, KOG3671, KOG3671, Actin regulatory protein (Wiskott-Aldrich syndrome protein) [Signal transduction mechanisms, Cytoskeleton].	569	2e-06	106	113	30	26.55	108	434	337	434
c120005_g2_i1	779	Z	gnl|CDD|37041 KOG1830, KOG1830, KOG1830, Wiskott Aldrich syndrome proteins [Cytoskeleton].	518	5e-06	103	183	36	19.67	39	551	234	409
c120005_g2_i1	779	R	gnl|CDD|35710 KOG0489, KOG0489, KOG0489, Transcription factor zerknullt and related HOX domain proteins [General function prediction only].	261	7e-06	102	89	23	25.84	168	434	9	96
c144596_g2_i4	3120	T	gnl|CDD|38722 KOG3513, KOG3513, KOG3513, Neural cell adhesion molecule L1 [Signal transduction mechanisms].	1051	3e-26	285	324	79	24.38	977	1936	233	527
c144596_g2_i4	3120	T	gnl|CDD|39422 KOG4221, KOG4221, KOG4221, Receptor mediating netrin-dependent axon guidance [Signal transduction mechanisms].	1381	9e-20	230	320	77	24.06	986	1924	136	426
c144596_g2_i4	3120	T	gnl|CDD|39423 KOG4222, KOG4222, KOG4222, Axon guidance receptor Dscam [Signal transduction mechanisms].	1281	1e-14	186	227	58	25.55	1187	1858	184	400
c144596_g2_i4	3120	T	gnl|CDD|39396 KOG4194, KOG4194, KOG4194, Membrane glycoprotein LIG-1 [Signal transduction mechanisms].	873	9e-12	162	319	76	23.82	998	1882	503	793
c144596_g2_i4	3120	TZ	gnl|CDD|38875 KOG3671, KOG3671, KOG3671, Actin regulatory protein (Wiskott-Aldrich syndrome protein) [Signal transduction mechanisms, Cytoskeleton].	569	9e-07	120	80	27	33.75	2225	2001	328	405
c88075_g1_i1	386	B	gnl|CDD|39565 KOG4364, KOG4364, KOG4364, Chromatin assembly factor-I [Chromatin structure and dynamics].	811	1e-11	135	132	28	21.21	5	385	238	366
c88075_g1_i1	386	R	gnl|CDD|38099 KOG2888, KOG2888, KOG2888, Putative RNA binding protein [General function prediction only].	453	1e-11	134	136	32	23.53	2	385	312	446
c88075_g1_i1	386	A	gnl|CDD|39875 KOG4676, KOG4676, KOG4676, Splicing factor, arginine/serine-rich [RNA processing and modification].	479	2e-11	132	125	29	23.20	17	385	244	364
c88075_g1_i1	386	A	gnl|CDD|35889 KOG0670, KOG0670, KOG0670, U4/U6-associated splicing factor PRP4 [RNA processing and modification].	752	5e-10	122	136	24	17.65	2	382	105	240
c88075_g1_i1	386	R	gnl|CDD|38102 KOG2891, KOG2891, KOG2891, Surface glycoprotein [General function prediction only].	445	5e-10	122	127	29	22.83	20	385	332	438
c124815_g1_i2	2009	Z	gnl|CDD|39663 KOG4462, KOG4462, KOG4462, WASP-interacting protein VRP1/WIP, contains WH2 domain [Cytoskeleton].	437	5e-17	203	299	71	23.75	1504	644	78	376
c124815_g1_i2	2009	TZ	gnl|CDD|38875 KOG3671, KOG3671, KOG3671, Actin regulatory protein (Wiskott-Aldrich syndrome protein) [Signal transduction mechanisms, Cytoskeleton].	569	6e-14	177	242	62	25.62	1186	470	326	535
c124815_g1_i2	2009	W	gnl|CDD|38754 KOG3546, KOG3546, KOG3546, Collagens (type XV) [Extracellular structures].	1167	8e-13	168	471	113	23.99	1342	74	372	781
c124815_g1_i2	2009	W	gnl|CDD|38752 KOG3544, KOG3544, KOG3544, Collagens (type IV and type XIII), and related proteins [Extracellular structures].	327	8e-13	168	282	73	25.89	910	68	81	311
c124815_g1_i2	2009	AK	gnl|CDD|35354 KOG0132, KOG0132, KOG0132, RNA polymerase II C-terminal domain-binding protein RA4, contains RPR and RRM domains [RNA processing and modification, Transcription].	894	2e-11	156	297	68	22.90	105	932	529	789
c43263_g1_i2	680	B	gnl|CDD|39565 KOG4364, KOG4364, KOG4364, Chromatin assembly factor-I [Chromatin structure and dynamics].	811	3e-16	177	116	36	31.03	317	3	242	357
c43263_g1_i2	680	A	gnl|CDD|39875 KOG4676, KOG4676, KOG4676, Splicing factor, arginine/serine-rich [RNA processing and modification].	479	3e-12	147	149	37	24.83	445	2	248	391
c43263_g1_i2	680	J	gnl|CDD|36359 KOG1144, KOG1144, KOG1144, Translation initiation factor 5B (eIF-5B) [Translation, ribosomal structure and biogenesis].	1064	1e-11	143	146	31	21.23	438	1	153	291
c43263_g1_i2	680	P	gnl|CDD|37213 KOG2002, KOG2002, KOG2002, TPR-containing nuclear phosphoprotein that regulates K(+) uptake [Inorganic ion transport and metabolism].	1018	1e-10	136	107	36	33.64	326	6	824	929
c43263_g1_i2	680	K	gnl|CDD|39860 KOG4661, KOG4661, KOG4661, Hsp27-ERE-TATA-binding protein/Scaffold attachment factor (SAF-B) [Transcription].	940	2e-10	134	118	32	27.12	443	90	594	711
c82869_g1_i1	837	A	gnl|CDD|39875 KOG4676, KOG4676, KOG4676, Splicing factor, arginine/serine-rich [RNA processing and modification].	479	4e-13	158	189	43	22.75	514	2	223	411
c82869_g1_i1	837	B	gnl|CDD|39565 KOG4364, KOG4364, KOG4364, Chromatin assembly factor-I [Chromatin structure and dynamics].	811	2e-11	145	193	41	21.24	520	2	174	358
c82869_g1_i1	837	S	gnl|CDD|39073 KOG3869, KOG3869, KOG3869, Uncharacterized conserved protein [Function unknown].	450	2e-11	145	248	48	19.35	751	8	114	344
c82869_g1_i1	837	J	gnl|CDD|36359 KOG1144, KOG1144, KOG1144, Translation initiation factor 5B (eIF-5B) [Translation, ribosomal structure and biogenesis].	1064	6e-11	142	188	47	25.00	520	2	94	276
c82869_g1_i1	837	A	gnl|CDD|35889 KOG0670, KOG0670, KOG0670, U4/U6-associated splicing factor PRP4 [RNA processing and modification].	752	2e-10	138	176	41	23.30	514	2	18	190
c153029_g4_i1	414	TZ	gnl|CDD|37133 KOG1922, KOG1922, KOG1922, Rho GTPase effector BNI1 and related formins [Signal transduction mechanisms, Cytoskeleton].	833	1e-08	112	93	26	27.96	298	20	293	379
c153029_g4_i1	414	Z	gnl|CDD|37041 KOG1830, KOG1830, KOG1830, Wiskott Aldrich syndrome proteins [Cytoskeleton].	518	6e-08	108	84	29	34.52	253	2	341	417
c153029_g4_i1	414	J	gnl|CDD|38472 KOG3262, KOG3262, KOG3262, H/ACA small nucleolar RNP component GAR1 [Translation, ribosomal structure and biogenesis].	215	3e-07	103	67	29	43.28	3	197	154	215
c153029_g4_i1	414	A	gnl|CDD|35336 KOG0113, KOG0113, KOG0113, U1 small nuclear ribonucleoprotein (RRM superfamily) [RNA processing and modification].	335	4e-07	106	95	27	28.42	1	276	241	331
c153029_g4_i1	414	P	gnl|CDD|37213 KOG2002, KOG2002, KOG2002, TPR-containing nuclear phosphoprotein that regulates K(+) uptake [Inorganic ion transport and metabolism].	1018	5e-07	106	103	28	27.18	1	300	851	950
c141034_g1_i1	545	R	gnl|CDD|37716 KOG2505, KOG2505, KOG2505, Ankyrin repeat protein [General function prediction only].	591	7e-18	194	69	34	49.28	247	450	67	135
c141034_g1_i1	545	R	gnl|CDD|37996 KOG2785, KOG2785, KOG2785, C2H2-type Zn-finger protein [General function prediction only].	390	2e-13	158	68	23	33.82	244	447	3	67
c148232_g2_i6	1474	L	gnl|CDD|39785 KOG4585, KOG4585, KOG4585, Predicted transposase [Replication, recombination and repair].	326	9e-31	305	292	75	25.68	383	1219	39	318
c149377_g1_i2	4692	BD	gnl|CDD|36720 KOG1507, KOG1507, KOG1507, Nucleosome assembly protein NAP-1 [Chromatin structure and dynamics, Cell cycle control, cell division, chromosome partitioning].	358	8e-123	1083	371	174	46.90	4442	3342	1	355
c149377_g1_i2	4692	L	gnl|CDD|36721 KOG1508, KOG1508, KOG1508, DNA replication factor/protein phosphatase inhibitor SET/SPR-2 [Replication, recombination and repair].	260	1e-10	155	203	51	25.12	3947	3342	74	239
c146077_g2_i6	2384	GOU	gnl|CDD|36657 KOG1444, KOG1444, KOG1444, Nucleotide-sugar transporter VRG4/SQV-7 [Carbohydrate transport and metabolism, Posttranslational modification, protein turnover, chaperones, Intracellular trafficking, secretion, and vesicular transport].	314	8e-21	236	173	46	26.59	2099	1590	140	310
c146077_g2_i6	2384	GE	gnl|CDD|36654 KOG1441, KOG1441, KOG1441, Glucose-6-phosphate/phosphate and phosphoenolpyruvate/phosphate antiporter [Carbohydrate transport and metabolism, Amino acid transport and metabolism].	316	5e-13	170	187	45	24.06	2111	1593	131	316
c146077_g2_i6	2384	GOU	gnl|CDD|36655 KOG1442, KOG1442, KOG1442, GDP-fucose transporter [Carbohydrate transport and metabolism, Posttranslational modification, protein turnover, chaperones, Intracellular trafficking, secretion, and vesicular transport].	347	2e-09	140	169	37	21.89	2078	1587	177	338
c258781_g1_i1	216	E	gnl|CDD|37461 KOG2250, KOG2250, KOG2250, Glutamate/leucine/phenylalanine/valine dehydrogenases [Amino acid transport and metabolism].	514	1e-08	106	35	22	62.86	3	107	480	513
c148929_g1_i7	2664	A	gnl|CDD|37289 KOG2078, KOG2078, KOG2078, tRNA modification enzyme [RNA processing and modification].	495	5e-54	508	273	91	33.33	2099	1305	3	269
c148929_g1_i7	2664	K	gnl|CDD|37875 KOG2664, KOG2664, KOG2664, Small nuclear RNA activating protein complex - 50kD subunit (SNAP50) [Transcription].	396	4e-50	477	212	73	34.43	635	1267	190	396
c223444_g1_i1	832	A	gnl|CDD|39875 KOG4676, KOG4676, KOG4676, Splicing factor, arginine/serine-rich [RNA processing and modification].	479	8e-08	118	188	43	22.87	733	203	264	448
c223444_g1_i1	832	B	gnl|CDD|39565 KOG4364, KOG4364, KOG4364, Chromatin assembly factor-I [Chromatin structure and dynamics].	811	9e-08	118	133	35	26.32	595	197	253	369
c223444_g1_i1	832	I	gnl|CDD|38269 KOG3059, KOG3059, KOG3059, N-acetylglucosaminyltransferase complex, subunit PIG-C/GPI2, required for phosphatidylinositol biosynthesis [Lipid transport and metabolism].	292	5e-07	112	174	37	21.26	189	668	95	262
c223444_g1_i1	832	IR	gnl|CDD|35282 KOG0059, KOG0059, KOG0059, Lipid exporter ABCA1 and related proteins, ABC superfamily [Lipid transport and metabolism, General function prediction only].	885	7e-07	111	187	30	16.04	194	721	351	536
c223444_g1_i1	832	S	gnl|CDD|35632 KOG0411, KOG0411, KOG0411, Uncharacterized membrane protein [Function unknown].	405	7e-07	110	167	44	26.35	252	737	195	359
c152598_g2_i6	4054	T	gnl|CDD|38955 KOG3751, KOG3751, KOG3751, Growth factor receptor-bound proteins (GRB7, GRB10, GRB14) [Signal transduction mechanisms].	622	1e-108	960	681	194	28.49	3612	1618	23	611
c152598_g2_i6	4054	Z	gnl|CDD|39663 KOG4462, KOG4462, KOG4462, WASP-interacting protein VRP1/WIP, contains WH2 domain [Cytoskeleton].	437	6e-33	343	394	97	24.62	1602	496	78	435
c152598_g2_i6	4054	R	gnl|CDD|37344 KOG2133, KOG2133, KOG2133, Transcriptional corepressor Atrophin-1/DRPLA [General function prediction only].	1229	2e-29	313	396	89	22.47	1659	559	345	728
c152598_g2_i6	4054	TZ	gnl|CDD|38875 KOG3671, KOG3671, KOG3671, Actin regulatory protein (Wiskott-Aldrich syndrome protein) [Signal transduction mechanisms, Cytoskeleton].	569	2e-26	287	394	80	20.30	1788	634	129	487
c152598_g2_i6	4054	R	gnl|CDD|35612 KOG0391, KOG0391, KOG0391, SNF2 family DNA-dependent ATPase [General function prediction only].	1958	2e-24	271	425	93	21.88	1857	736	1555	1957
c153350_g1_i1	2945	A	gnl|CDD|37988 KOG2777, KOG2777, KOG2777, tRNA-specific adenosine deaminase 1 [RNA processing and modification].	542	9e-32	330	192	63	32.81	1769	1209	174	349
c153350_g1_i1	2945	R	gnl|CDD|36790 KOG1577, KOG1577, KOG1577, Aldo/keto reductase family proteins [General function prediction only].	300	7e-07	120	45	18	40.00	2341	2213	251	295
c70282_g1_i1	1031	J	gnl|CDD|37147 KOG1936, KOG1936, KOG1936, Histidyl-tRNA synthetase [Translation, ribosomal structure and biogenesis].	518	2e-151	1110	315	178	56.51	945	1	2	309
c70282_g1_i1	1031	J	gnl|CDD|36253 KOG1035, KOG1035, KOG1035, eIF-2alpha kinase GCN2 [Translation, ribosomal structure and biogenesis].	1351	6e-31	297	250	73	29.20	732	1	925	1162
c137901_g1_i8	2583	I	gnl|CDD|39380 KOG4178, KOG4178, KOG4178, Soluble epoxide hydrolase [Lipid transport and metabolism].	322	7e-57	501	319	100	31.35	556	1455	7	319
c137901_g1_i8	2583	R	gnl|CDD|36667 KOG1454, KOG1454, KOG1454, Predicted hydrolase/acyltransferase (alpha/beta hydrolase superfamily) [General function prediction only].	326	5e-18	206	289	54	18.69	631	1455	45	323
c137901_g1_i8	2583	R	gnl|CDD|39610 KOG4409, KOG4409, KOG4409, Predicted hydrolase/acyltransferase (alpha/beta hydrolase superfamily) [General function prediction only].	365	3e-07	121	330	67	20.30	577	1452	59	362
c137901_g1_i8	2583	TZ	gnl|CDD|38875 KOG3671, KOG3671, KOG3671, Actin regulatory protein (Wiskott-Aldrich syndrome protein) [Signal transduction mechanisms, Cytoskeleton].	569	5e-07	121	184	42	22.83	793	245	326	483
c184544_g1_i1	225	T	gnl|CDD|35267 KOG0044, KOG0044, KOG0044, Ca2+ sensor (EF-Hand superfamily) [Signal transduction mechanisms].	193	1e-11	128	55	17	30.91	165	1	3	57
c60384_g1_i1	533	C	gnl|CDD|40042 KOG4845, KOG4845, KOG4845, NADH dehydrogenase, subunit 4 [Energy production and conversion].	452	8e-08	111	176	51	28.98	479	9	28	185
c60384_g1_i1	533	I	gnl|CDD|38269 KOG3059, KOG3059, KOG3059, N-acetylglucosaminyltransferase complex, subunit PIG-C/GPI2, required for phosphatidylinositol biosynthesis [Lipid transport and metabolism].	292	1e-07	110	166	30	18.07	515	36	108	273
c60384_g1_i1	533	Q	gnl|CDD|35284 KOG0061, KOG0061, KOG0061, Transporter, ABC superfamily (Breast cancer resistance protein) [Secondary metabolites biosynthesis, transport and catabolism].	613	8e-07	104	166	34	20.48	518	30	395	541
c60384_g1_i1	533	T	gnl|CDD|37335 KOG2124, KOG2124, KOG2124, Glycosylphosphatidylinositol anchor synthesis protein [Signal transduction mechanisms].	883	9e-07	104	163	37	22.70	497	12	660	795
c60384_g1_i1	533	O	gnl|CDD|38774 KOG3566, KOG3566, KOG3566, Glycosylphosphatidylinositol anchor attachment protein GAA1 [Posttranslational modification, protein turnover, chaperones].	617	2e-06	101	148	28	18.92	440	18	365	500
c336302_g1_i1	245	TZ	gnl|CDD|38875 KOG3671, KOG3671, KOG3671, Actin regulatory protein (Wiskott-Aldrich syndrome protein) [Signal transduction mechanisms, Cytoskeleton].	569	3e-07	97	50	17	34.00	152	3	405	454
c336302_g1_i1	245	TZ	gnl|CDD|37135 KOG1924, KOG1924, KOG1924, RhoA GTPase effector DIA/Diaphanous [Signal transduction mechanisms, Cytoskeleton].	1102	6e-07	95	54	18	33.33	143	3	529	582
c153646_g2_i2	352	P	gnl|CDD|36387 KOG1172, KOG1172, KOG1172, Na+-independent Cl/HCO3 exchanger AE1 and related transporters (SLC4 family) [Inorganic ion transport and metabolism].	876	1e-15	163	57	25	43.86	351	181	461	517
c150352_g5_i1	1303	TZ	gnl|CDD|37135 KOG1924, KOG1924, KOG1924, RhoA GTPase effector DIA/Diaphanous [Signal transduction mechanisms, Cytoskeleton].	1102	6e-06	107	61	23	37.70	442	281	535	595
c151597_g1_i1	4224	Z	gnl|CDD|39663 KOG4462, KOG4462, KOG4462, WASP-interacting protein VRP1/WIP, contains WH2 domain [Cytoskeleton].	437	4e-23	260	402	104	25.87	554	1738	77	431
c151597_g1_i1	4224	R	gnl|CDD|37344 KOG2133, KOG2133, KOG2133, Transcriptional corepressor Atrophin-1/DRPLA [General function prediction only].	1229	1e-21	248	826	156	18.89	42	2114	414	1205
c151597_g1_i1	4224	TZ	gnl|CDD|38875 KOG3671, KOG3671, KOG3671, Actin regulatory protein (Wiskott-Aldrich syndrome protein) [Signal transduction mechanisms, Cytoskeleton].	569	5e-19	225	370	90	24.32	575	1633	160	475
c151597_g1_i1	4224	U	gnl|CDD|37195 KOG1984, KOG1984, KOG1984, Vesicle coat complex COPII, subunit SFB3 [Intracellular trafficking, secretion, and vesicular transport].	1007	4e-18	218	321	73	22.74	630	1580	2	273
c151597_g1_i1	4224	T	gnl|CDD|35420 KOG0199, KOG0199, KOG0199, ACK and related non-receptor tyrosine kinases [Signal transduction mechanisms].	1039	3e-16	202	417	81	19.42	593	1759	521	911
c141455_g2_i1	5172	K	gnl|CDD|37072 KOG1861, KOG1861, KOG1861, Leucine permease transcriptional regulator [Transcription].	540	2e-117	1048	478	177	37.03	4979	3546	57	476
c141455_g2_i1	5172	UD	gnl|CDD|37071 KOG1860, KOG1860, KOG1860, Nuclear protein export factor [Intracellular trafficking, secretion, and vesicular transport, Cell cycle control, cell division, chromosome partitioning].	927	5e-10	150	357	62	17.37	4598	3627	1	334
c141455_g2_i1	5172	R	gnl|CDD|36053 KOG0835, KOG0835, KOG0835, Cyclin L [General function prediction only].	367	1e-09	146	88	35	39.77	4727	4482	278	365
c141455_g2_i1	5172	A	gnl|CDD|37759 KOG2548, KOG2548, KOG2548, SWAP mRNA splicing regulator [RNA processing and modification].	653	1e-09	146	242	52	21.49	4730	4017	331	550
c141455_g2_i1	5172	A	gnl|CDD|35330 KOG0107, KOG0107, KOG0107, Alternative splicing factor SRp20/9G8 (RRM superfamily) [RNA processing and modification].	195	2e-08	136	88	34	38.64	4649	4389	109	192
c151814_g1_i1	515	R	gnl|CDD|36032 KOG0814, KOG0814, KOG0814, Glyoxylase [General function prediction only].	237	2e-73	559	135	88	65.19	513	109	51	185
c151814_g1_i1	515	R	gnl|CDD|36031 KOG0813, KOG0813, KOG0813, Glyoxylase [General function prediction only].	265	2e-21	210	164	49	29.88	513	46	45	200
c149563_g1_i2	5222	Z	gnl|CDD|35833 KOG0613, KOG0613, KOG0613, Projectin/twitchin and related proteins [Cytoskeleton].	1205	1e-12	172	622	109	17.52	5119	3311	585	1174
c149563_g1_i2	5222	Z	gnl|CDD|38799 KOG3592, KOG3592, KOG3592, Microtubule-associated proteins [Cytoskeleton].	934	2e-09	145	589	95	16.13	4927	3338	273	838
c149563_g1_i2	5222	K	gnl|CDD|36233 KOG1015, KOG1015, KOG1015, Transcription regulator XNP/ATRX, DEAD-box superfamily [Transcription].	1567	6e-09	141	584	106	18.15	3667	2078	18	568
c149563_g1_i2	5222	T	gnl|CDD|35799 KOG0579, KOG0579, KOG0579, Ste20-like serine/threonine protein kinase [Signal transduction mechanisms].	1187	5e-08	133	576	95	16.49	3949	2273	332	865
c149563_g1_i2	5222	J	gnl|CDD|36359 KOG1144, KOG1144, KOG1144, Translation initiation factor 5B (eIF-5B) [Translation, ribosomal structure and biogenesis].	1064	5e-07	124	413	70	16.95	5212	4139	29	435
c19613_g1_i1	580	T	gnl|CDD|35450 KOG0229, KOG0229, KOG0229, Phosphatidylinositol-4-phosphate 5-kinase [Signal transduction mechanisms].	420	6e-59	467	171	75	43.86	576	67	160	329
c19613_g1_i1	580	T	gnl|CDD|35451 KOG0230, KOG0230, KOG0230, Phosphatidylinositol-4-phosphate 5-kinase and related FYVE finger-containing proteins [Signal transduction mechanisms].	1598	8e-15	163	145	38	26.21	576	175	1386	1527
c145639_g1_i1	1621	O	gnl|CDD|38746 KOG3538, KOG3538, KOG3538, Disintegrin metalloproteinases with thrombospondin repeats [Posttranslational modification, protein turnover, chaperones].	845	8e-123	958	504	185	36.71	51	1517	343	829
c145639_g1_i1	1621	O	gnl|CDD|38813 KOG3607, KOG3607, KOG3607, Meltrins, fertilins and related Zn-dependent metalloproteinases of the ADAMs family [Posttranslational modification, protein turnover, chaperones].	716	4e-12	160	331	77	23.26	93	956	363	647
c145639_g1_i1	1621	O	gnl|CDD|39797 KOG4597, KOG4597, KOG4597, Serine proteinase inhibitor (KU family) with thrombospondin repeats [Posttranslational modification, protein turnover, chaperones].	560	7e-12	158	229	40	17.47	879	1547	1	216
c145639_g1_i1	1621	T	gnl|CDD|36693 KOG1480, KOG1480, KOG1480, Netrin transmembrane receptor unc-5 [Signal transduction mechanisms].	909	9e-12	157	77	29	37.66	402	620	200	275
c17274_g1_i1	649	A	gnl|CDD|39875 KOG4676, KOG4676, KOG4676, Splicing factor, arginine/serine-rich [RNA processing and modification].	479	2e-10	134	202	43	21.29	12	608	231	419
c17274_g1_i1	649	A	gnl|CDD|35889 KOG0670, KOG0670, KOG0670, U4/U6-associated splicing factor PRP4 [RNA processing and modification].	752	2e-09	126	197	46	23.35	9	590	18	208
c17274_g1_i1	649	B	gnl|CDD|39565 KOG4364, KOG4364, KOG4364, Chromatin assembly factor-I [Chromatin structure and dynamics].	811	2e-09	126	161	32	19.88	42	524	222	369
c17274_g1_i1	649	J	gnl|CDD|36359 KOG1144, KOG1144, KOG1144, Translation initiation factor 5B (eIF-5B) [Translation, ribosomal structure and biogenesis].	1064	4e-09	124	171	41	23.98	9	521	150	300
c17274_g1_i1	649	P	gnl|CDD|37213 KOG2002, KOG2002, KOG2002, TPR-containing nuclear phosphoprotein that regulates K(+) uptake [Inorganic ion transport and metabolism].	1018	5e-09	123	171	38	22.22	117	623	824	980
c17847_g1_i1	430	I	gnl|CDD|38269 KOG3059, KOG3059, KOG3059, N-acetylglucosaminyltransferase complex, subunit PIG-C/GPI2, required for phosphatidylinositol biosynthesis [Lipid transport and metabolism].	292	8e-07	104	83	15	18.07	157	405	191	273
c17847_g1_i1	430	M	gnl|CDD|37782 KOG2571, KOG2571, KOG2571, Chitin synthase/hyaluronan synthase (glycosyltransferases) [Cell wall/membrane/envelope biogenesis].	862	6e-06	98	81	17	20.99	178	420	678	754
c316448_g1_i1	432	O	gnl|CDD|36114 KOG0896, KOG0896, KOG0896, Ubiquitin-conjugating enzyme E2 [Posttranslational modification, protein turnover, chaperones].	138	3e-60	467	133	69	51.88	26	418	6	138
c316448_g1_i1	432	O	gnl|CDD|35639 KOG0418, KOG0418, KOG0418, Ubiquitin-protein ligase [Posttranslational modification, protein turnover, chaperones].	200	2e-12	141	93	34	36.56	134	406	39	128
c316448_g1_i1	432	O	gnl|CDD|35640 KOG0419, KOG0419, KOG0419, Ubiquitin-protein ligase [Posttranslational modification, protein turnover, chaperones].	152	2e-10	127	96	29	30.21	131	415	36	126
c316448_g1_i1	432	O	gnl|CDD|35638 KOG0417, KOG0417, KOG0417, Ubiquitin-protein ligase [Posttranslational modification, protein turnover, chaperones].	148	2e-10	126	78	28	35.90	131	361	33	106
c316448_g1_i1	432	O	gnl|CDD|35642 KOG0421, KOG0421, KOG0421, Ubiquitin-protein ligase [Posttranslational modification, protein turnover, chaperones].	175	3e-10	126	87	30	34.48	110	367	54	136
c194324_g1_i1	240	Z	gnl|CDD|37051 KOG1840, KOG1840, KOG1840, Kinesin light chain [Cytoskeleton].	508	1e-13	143	63	27	42.86	50	238	246	308
c194324_g1_i1	240	GOT	gnl|CDD|39826 KOG4626, KOG4626, KOG4626, O-linked N-acetylglucosamine transferase OGT [Carbohydrate transport and metabolism, Posttranslational modification, protein turnover, chaperones, Signal transduction mechanisms].	966	3e-08	104	63	20	31.75	47	235	358	412
c149076_g1_i1	739	G	gnl|CDD|39338 KOG4135, KOG4135, KOG4135, Predicted phosphoglucosamine acetyltransferase [Carbohydrate transport and metabolism].	185	9e-66	523	185	80	43.24	683	150	1	185
c149076_g1_i1	739	AK	gnl|CDD|35354 KOG0132, KOG0132, KOG0132, RNA polymerase II C-terminal domain-binding protein RA4, contains RPR and RRM domains [RNA processing and modification, Transcription].	894	4e-06	104	173	36	20.81	717	220	652	810
c250484_g1_i1	1076	E	gnl|CDD|36519 KOG1305, KOG1305, KOG1305, Amino acid transporter protein [Amino acid transport and metabolism].	411	3e-08	124	395	71	17.97	1074	1	36	382
c250484_g1_i1	1076	U	gnl|CDD|36377 KOG1162, KOG1162, KOG1162, Predicted small molecule transporter [Intracellular trafficking, secretion, and vesicular transport].	617	3e-07	116	258	46	17.83	966	205	229	439
c250484_g1_i1	1076	T	gnl|CDD|37852 KOG2641, KOG2641, KOG2641, Predicted seven transmembrane receptor - rhodopsin family [Signal transduction mechanisms].	386	5e-07	115	235	40	17.02	1002	388	29	250
c250484_g1_i1	1076	I	gnl|CDD|36576 KOG1362, KOG1362, KOG1362, Choline transporter-like protein [Lipid transport and metabolism].	577	6e-07	114	194	33	17.01	1005	481	162	340
c250484_g1_i1	1076	IR	gnl|CDD|35282 KOG0059, KOG0059, KOG0059, Lipid exporter ABCA1 and related proteins, ABC superfamily [Lipid transport and metabolism, General function prediction only].	885	3e-06	107	222	42	18.92	1071	499	305	525
c43349_g1_i1	261	I	gnl|CDD|37630 KOG2419, KOG2419, KOG2419, Phosphatidylserine decarboxylase [Lipid transport and metabolism].	975	5e-15	153	81	24	29.63	243	1	662	741
c150396_g1_i2	2765	Z	gnl|CDD|35383 KOG0161, KOG0161, KOG0161, Myosin class II heavy chain [Cytoskeleton].	1930	2e-20	234	377	88	23.34	719	1696	864	1232
c150396_g1_i2	2765	L	gnl|CDD|36180 KOG0962, KOG0962, KOG0962, DNA repair protein RAD50, ABC-type ATPase/SMC superfamily [Replication, recombination and repair].	1294	1e-17	210	348	74	21.26	749	1747	713	1047
c150396_g1_i2	2765	T	gnl|CDD|35832 KOG0612, KOG0612, KOG0612, Rho-associated, coiled-coil containing protein kinase [Signal transduction mechanisms].	1317	2e-16	201	359	72	20.06	887	1816	414	769
c150396_g1_i2	2765	J	gnl|CDD|37283 KOG2072, KOG2072, KOG2072, Translation initiation factor 3, subunit a (eIF-3a) [Translation, ribosomal structure and biogenesis].	988	8e-16	195	364	80	21.98	701	1741	491	843
c150396_g1_i2	2765	S	gnl|CDD|39873 KOG4674, KOG4674, KOG4674, Uncharacterized conserved coiled-coil protein [Function unknown].	1822	2e-13	175	344	63	18.31	680	1696	1284	1595
c184748_g1_i1	217	OK	gnl|CDD|36157 KOG0939, KOG0939, KOG0939, E3 ubiquitin-protein ligase/Putative upstream regulatory element binding protein [Posttranslational modification, protein turnover, chaperones, Transcription].	720	3e-12	133	72	27	37.50	217	2	482	553
c184748_g1_i1	217	O	gnl|CDD|36158 KOG0940, KOG0940, KOG0940, Ubiquitin protein ligase RSP5/NEDD4 [Posttranslational modification, protein turnover, chaperones].	358	3e-10	119	72	29	40.28	217	2	133	202
c184748_g1_i1	217	O	gnl|CDD|36159 KOG0941, KOG0941, KOG0941, E3 ubiquitin protein ligase [Posttranslational modification, protein turnover, chaperones].	850	4e-07	96	74	20	27.03	214	2	617	690
c48329_g1_i1	932	HC	gnl|CDD|35754 KOG0534, KOG0534, KOG0534, NADH-cytochrome b-5 reductase [Coenzyme transport and metabolism, Energy production and conversion].	286	2e-103	784	303	136	44.88	25	930	7	282
c15544_g1_i1	518	Z	gnl|CDD|39663 KOG4462, KOG4462, KOG4462, WASP-interacting protein VRP1/WIP, contains WH2 domain [Cytoskeleton].	437	9e-10	124	117	32	27.35	171	515	226	325
c15544_g1_i1	518	U	gnl|CDD|35786 KOG0566, KOG0566, KOG0566, Inositol-1,4,5-triphosphate 5-phosphatase (synaptojanin), INP51/INP52/INP53 family [Intracellular trafficking, secretion, and vesicular transport].	1080	5e-08	112	123	28	22.76	161	508	969	1075
c15544_g1_i1	518	U	gnl|CDD|35528 KOG0307, KOG0307, KOG0307, Vesicle coat complex COPII, subunit SEC31 [Intracellular trafficking, secretion, and vesicular transport].	1049	3e-07	107	133	31	23.31	131	502	714	838
c15544_g1_i1	518	Z	gnl|CDD|37041 KOG1830, KOG1830, KOG1830, Wiskott Aldrich syndrome proteins [Cytoskeleton].	518	4e-07	106	115	27	23.48	180	503	302	416
c15544_g1_i1	518	TZ	gnl|CDD|38875 KOG3671, KOG3671, KOG3671, Actin regulatory protein (Wiskott-Aldrich syndrome protein) [Signal transduction mechanisms, Cytoskeleton].	569	5e-07	105	147	35	23.81	134	517	336	476
c133188_g1_i1	613	CU	gnl|CDD|39300 KOG4097, KOG4097, KOG4097, Succinate dehydrogenase membrane anchor subunit and related proteins [Energy production and conversion, Intracellular trafficking, secretion, and vesicular transport].	178	3e-35	310	167	55	32.93	553	68	8	170
c133188_g1_i1	613	K	gnl|CDD|35481 KOG0260, KOG0260, KOG0260, RNA polymerase II, large subunit [Transcription].	1605	5e-10	130	148	47	31.76	507	70	1461	1599
c133188_g1_i1	613	U	gnl|CDD|37195 KOG1984, KOG1984, KOG1984, Vesicle coat complex COPII, subunit SFB3 [Intracellular trafficking, secretion, and vesicular transport].	1007	8e-07	107	162	40	24.69	522	67	124	278
c268904_g1_i1	264	B	gnl|CDD|39565 KOG4364, KOG4364, KOG4364, Chromatin assembly factor-I [Chromatin structure and dynamics].	811	8e-11	124	87	23	26.44	3	263	264	350
c268904_g1_i1	264	A	gnl|CDD|39875 KOG4676, KOG4676, KOG4676, Splicing factor, arginine/serine-rich [RNA processing and modification].	479	4e-09	112	87	22	25.29	3	263	237	319
c268904_g1_i1	264	O	gnl|CDD|35636 KOG0415, KOG0415, KOG0415, Predicted peptidyl prolyl cis-trans isomerase [Posttranslational modification, protein turnover, chaperones].	479	1e-08	109	81	17	20.99	3	230	399	479
c268904_g1_i1	264	K	gnl|CDD|39860 KOG4661, KOG4661, KOG4661, Hsp27-ERE-TATA-binding protein/Scaffold attachment factor (SAF-B) [Transcription].	940	2e-08	107	90	29	32.22	3	260	613	699
c268904_g1_i1	264	J	gnl|CDD|36359 KOG1144, KOG1144, KOG1144, Translation initiation factor 5B (eIF-5B) [Translation, ribosomal structure and biogenesis].	1064	2e-08	107	82	18	21.95	3	245	224	305
c150770_g1_i8	1868	P	gnl|CDD|37560 KOG2349, KOG2349, KOG2349, Na+:iodide/myo-inositol/multivitamin symporters [Inorganic ion transport and metabolism].	585	7e-77	657	281	95	33.81	3	839	252	520
c150770_g1_i8	1868	E	gnl|CDD|37559 KOG2348, KOG2348, KOG2348, Urea transporter [Amino acid transport and metabolism].	667	3e-08	129	134	33	24.63	255	629	338	469
c150770_g1_i8	1868	I	gnl|CDD|38965 KOG3761, KOG3761, KOG3761, Choline transporter [Lipid transport and metabolism].	591	1e-06	116	210	47	22.38	18	641	259	458
c133338_g1_i2	1327	TZ	gnl|CDD|38875 KOG3671, KOG3671, KOG3671, Actin regulatory protein (Wiskott-Aldrich syndrome protein) [Signal transduction mechanisms, Cytoskeleton].	569	4e-17	199	207	62	29.95	673	53	320	487
c133338_g1_i2	1327	Z	gnl|CDD|39663 KOG4462, KOG4462, KOG4462, WASP-interacting protein VRP1/WIP, contains WH2 domain [Cytoskeleton].	437	6e-10	140	234	52	22.22	745	80	115	334
c133338_g1_i2	1327	U	gnl|CDD|37195 KOG1984, KOG1984, KOG1984, Vesicle coat complex COPII, subunit SFB3 [Intracellular trafficking, secretion, and vesicular transport].	1007	2e-08	128	239	56	23.43	775	107	12	247
c133338_g1_i2	1327	R	gnl|CDD|37344 KOG2133, KOG2133, KOG2133, Transcriptional corepressor Atrophin-1/DRPLA [General function prediction only].	1229	3e-08	126	226	49	21.68	721	71	433	632
c133338_g1_i2	1327	T	gnl|CDD|36914 KOG1701, KOG1701, KOG1701, Focal adhesion adaptor protein Paxillin and related LIM proteins [Signal transduction mechanisms].	468	4e-08	125	162	35	21.60	254	709	90	245
c151867_g1_i1	4441	S	gnl|CDD|36261 KOG1043, KOG1043, KOG1043, Ca2+-binding transmembrane protein LETM1/MRS7 [Function unknown].	499	1e-112	937	484	174	35.95	304	1725	28	497
c151867_g1_i1	4441	T	gnl|CDD|39464 KOG4263, KOG4263, KOG4263, Putative receptor CCR1 [Signal transduction mechanisms].	299	7e-11	151	335	64	19.10	493	1407	4	290
c151867_g1_i1	4441	Z	gnl|CDD|35383 KOG0161, KOG0161, KOG0161, Myosin class II heavy chain [Cytoskeleton].	1930	8e-07	122	166	35	21.08	1558	2055	832	985
c151867_g1_i1	4441	S	gnl|CDD|39873 KOG4674, KOG4674, KOG4674, Uncharacterized conserved coiled-coil protein [Function unknown].	1822	9e-06	113	449	81	18.04	838	2067	255	686
c68953_g1_i1	490	A	gnl|CDD|39875 KOG4676, KOG4676, KOG4676, Splicing factor, arginine/serine-rich [RNA processing and modification].	479	2e-10	128	174	37	21.26	476	3	263	436
c68953_g1_i1	490	S	gnl|CDD|38023 KOG2812, KOG2812, KOG2812, Uncharacterized conserved protein [Function unknown].	426	4e-10	126	168	38	22.62	489	1	116	280
c68953_g1_i1	490	TU	gnl|CDD|36247 KOG1029, KOG1029, KOG1029, Endocytic adaptor protein intersectin [Signal transduction mechanisms, Intracellular trafficking, secretion, and vesicular transport].	1118	8e-09	116	151	41	27.15	479	42	338	482
c68953_g1_i1	490	J	gnl|CDD|36359 KOG1144, KOG1144, KOG1144, Translation initiation factor 5B (eIF-5B) [Translation, ribosomal structure and biogenesis].	1064	2e-08	114	155	34	21.94	489	25	161	300
c68953_g1_i1	490	R	gnl|CDD|38473 KOG3263, KOG3263, KOG3263, Nucleic acid binding protein [General function prediction only].	196	3e-08	112	148	33	22.30	470	27	5	142
c144320_g1_i1	1681	IE	gnl|CDD|36643 KOG1430, KOG1430, KOG1430, C-3 sterol dehydrogenase/3-beta-hydroxysteroid dehydrogenase and related dehydrogenases [Lipid transport and metabolism, Amino acid transport and metabolism].	361	3e-23	252	328	59	17.99	350	1279	4	318
c144320_g1_i1	1681	G	gnl|CDD|35966 KOG0747, KOG0747, KOG0747, Putative NAD+-dependent epimerases [Carbohydrate transport and metabolism].	331	2e-10	147	274	63	22.99	338	1126	1	269
c144320_g1_i1	1681	R	gnl|CDD|39489 KOG4288, KOG4288, KOG4288, Predicted oxidoreductase [General function prediction only].	283	5e-06	110	232	51	21.98	356	1021	54	257
c145854_g1_i5	2426	IR	gnl|CDD|35282 KOG0059, KOG0059, KOG0059, Lipid exporter ABCA1 and related proteins, ABC superfamily [Lipid transport and metabolism, General function prediction only].	885	1e-06	118	147	16	10.88	489	97	286	432
c145854_g1_i5	2426	A	gnl|CDD|39875 KOG4676, KOG4676, KOG4676, Splicing factor, arginine/serine-rich [RNA processing and modification].	479	3e-06	114	190	33	17.37	3	569	291	468
c145854_g1_i5	2426	RT	gnl|CDD|35967 KOG0748, KOG0748, KOG0748, Predicted membrane proteins, contain hemolysin III domain [General function prediction only, Signal transduction mechanisms].	286	4e-06	113	143	30	20.98	406	5	58	197
c145854_g1_i5	2426	R	gnl|CDD|38099 KOG2888, KOG2888, KOG2888, Putative RNA binding protein [General function prediction only].	453	6e-06	111	164	30	18.29	3	479	288	443
c145854_g1_i5	2426	B	gnl|CDD|39565 KOG4364, KOG4364, KOG4364, Chromatin assembly factor-I [Chromatin structure and dynamics].	811	7e-06	111	140	28	20.00	72	491	239	375
c135700_g2_i1	337	R	gnl|CDD|38904 KOG3700, KOG3700, KOG3700, Predicted acyltransferase [General function prediction only].	705	3e-06	99	60	11	18.33	127	303	599	658
c13221_g1_i1	539	B	gnl|CDD|39565 KOG4364, KOG4364, KOG4364, Chromatin assembly factor-I [Chromatin structure and dynamics].	811	7e-11	139	96	28	29.17	1	288	278	372
c13221_g1_i1	539	P	gnl|CDD|37213 KOG2002, KOG2002, KOG2002, TPR-containing nuclear phosphoprotein that regulates K(+) uptake [Inorganic ion transport and metabolism].	1018	1e-09	130	98	22	22.45	10	288	835	932
c13221_g1_i1	539	A	gnl|CDD|36509 KOG1295, KOG1295, KOG1295, Nonsense-mediated decay protein Upf3 [RNA processing and modification].	376	4e-08	116	127	29	22.83	1	345	171	297
c13221_g1_i1	539	R	gnl|CDD|38102 KOG2891, KOG2891, KOG2891, Surface glycoprotein [General function prediction only].	445	1e-07	110	121	35	28.93	5	352	314	424
c13221_g1_i1	539	S	gnl|CDD|39073 KOG3869, KOG3869, KOG3869, Uncharacterized conserved protein [Function unknown].	450	2e-07	111	120	29	24.17	4	351	125	244
c134278_g7_i1	383	I	gnl|CDD|38269 KOG3059, KOG3059, KOG3059, N-acetylglucosaminyltransferase complex, subunit PIG-C/GPI2, required for phosphatidylinositol biosynthesis [Lipid transport and metabolism].	292	5e-07	100	86	16	18.60	260	15	179	262
c151299_g1_i10	903	J	gnl|CDD|38376 KOG3166, KOG3166, KOG3166, 60S ribosomal protein L7A [Translation, ribosomal structure and biogenesis].	209	7e-84	654	232	138	59.48	176	871	2	209
c151299_g1_i10	903	AJ	gnl|CDD|38597 KOG3387, KOG3387, KOG3387, 60S ribosomal protein 15.5kD/SNU13, NHP2/L7A family (includes ribonuclease P subunit p38), involved in splicing [RNA processing and modification, Translation, ribosomal structure and biogenesis].	131	5e-09	129	96	29	30.21	512	784	36	127
c151299_g1_i10	903	A	gnl|CDD|38377 KOG3167, KOG3167, KOG3167, Box H/ACA snoRNP component, involved in ribosomal RNA pseudouridinylation [RNA processing and modification].	153	5e-08	121	88	25	28.41	509	772	60	147
c323154_g1_i1	283	S	gnl|CDD|39073 KOG3869, KOG3869, KOG3869, Uncharacterized conserved protein [Function unknown].	450	1e-06	95	74	17	22.97	273	64	142	215
c323154_g1_i1	283	TA	gnl|CDD|37113 KOG1902, KOG1902, KOG1902, Putative signal transduction protein involved in RNA splicing [Signal transduction mechanisms, RNA processing and modification].	441	1e-06	94	57	22	38.60	275	105	381	436
c53093_g1_i1	316	R	gnl|CDD|38326 KOG3116, KOG3116, KOG3116, Predicted C3H1-type Zn-finger protein [General function prediction only].	177	8e-17	168	83	30	36.14	314	66	95	177
c53093_g1_i1	316	GO	gnl|CDD|39359 KOG4157, KOG4157, KOG4157, beta-1,6-N-acetylglucosaminyltransferase, contains WSC domain [Carbohydrate transport and metabolism, Posttranslational modification, protein turnover, chaperones].	418	3e-11	129	73	27	36.99	314	96	127	199
c53093_g1_i1	316	S	gnl|CDD|38196 KOG2985, KOG2985, KOG2985, Uncharacterized conserved protein [Function unknown].	306	6e-11	127	83	22	26.51	308	60	187	269
c53093_g1_i1	316	Y	gnl|CDD|38203 KOG2992, KOG2992, KOG2992, Nucleolar GTPase/ATPase p130 [Nuclear structure].	446	1e-10	125	67	24	35.82	314	114	63	129
c53093_g1_i1	316	M	gnl|CDD|39899 KOG4701, KOG4701, KOG4701, Chitinase [Cell wall/membrane/envelope biogenesis].	568	2e-10	124	79	25	31.65	84	314	344	422
c282267_g1_i1	380	A	gnl|CDD|35336 KOG0113, KOG0113, KOG0113, U1 small nuclear ribonucleoprotein (RRM superfamily) [RNA processing and modification].	335	5e-09	114	113	28	24.78	44	367	213	325
c282267_g1_i1	380	TU	gnl|CDD|36247 KOG1029, KOG1029, KOG1029, Endocytic adaptor protein intersectin [Signal transduction mechanisms, Intracellular trafficking, secretion, and vesicular transport].	1118	6e-08	106	109	33	30.28	63	380	317	417
c282267_g1_i1	380	J	gnl|CDD|37283 KOG2072, KOG2072, KOG2072, Translation initiation factor 3, subunit a (eIF-3a) [Translation, ribosomal structure and biogenesis].	988	1e-07	105	113	29	25.66	63	380	776	887
c282267_g1_i1	380	B	gnl|CDD|39565 KOG4364, KOG4364, KOG4364, Chromatin assembly factor-I [Chromatin structure and dynamics].	811	1e-07	104	114	24	21.05	45	380	253	361
c282267_g1_i1	380	J	gnl|CDD|36359 KOG1144, KOG1144, KOG1144, Translation initiation factor 5B (eIF-5B) [Translation, ribosomal structure and biogenesis].	1064	2e-07	103	115	30	26.09	63	368	165	279
c329519_g1_i1	344	A	gnl|CDD|39875 KOG4676, KOG4676, KOG4676, Splicing factor, arginine/serine-rich [RNA processing and modification].	479	6e-08	105	81	28	34.57	3	245	254	334
c329519_g1_i1	344	S	gnl|CDD|38264 KOG3054, KOG3054, KOG3054, Uncharacterized conserved protein [Function unknown].	299	1e-07	103	77	24	31.17	8	238	106	175
c329519_g1_i1	344	O	gnl|CDD|35636 KOG0415, KOG0415, KOG0415, Predicted peptidyl prolyl cis-trans isomerase [Posttranslational modification, protein turnover, chaperones].	479	2e-07	102	101	32	31.68	15	311	380	478
c329519_g1_i1	344	B	gnl|CDD|39565 KOG4364, KOG4364, KOG4364, Chromatin assembly factor-I [Chromatin structure and dynamics].	811	2e-07	101	110	34	30.91	2	325	266	365
c329519_g1_i1	344	A	gnl|CDD|35889 KOG0670, KOG0670, KOG0670, U4/U6-associated splicing factor PRP4 [RNA processing and modification].	752	3e-07	100	111	21	18.92	3	335	134	236
c136471_g1_i4	1402	A	gnl|CDD|38658 KOG3448, KOG3448, KOG3448, Predicted snRNP core protein [RNA processing and modification].	96	1e-34	333	72	61	84.72	914	699	24	95
c141316_g3_i1	929	EO	gnl|CDD|36264 KOG1046, KOG1046, KOG1046, Puromycin-sensitive aminopeptidase and related aminopeptidases [Amino acid transport and metabolism, Posttranslational modification, protein turnover, chaperones].	882	3e-22	228	157	44	28.03	923	453	654	807
c152241_g1_i5	3910	PT	gnl|CDD|35719 KOG0498, KOG0498, KOG0498, K+-channel ERG and related proteins, contain PAS/PAC sensor domain [Inorganic ion transport and metabolism, Signal transduction mechanisms].	727	5e-121	1049	569	151	26.54	3368	1749	27	542
c152241_g1_i5	3910	PT	gnl|CDD|35721 KOG0500, KOG0500, KOG0500, Cyclic nucleotide-gated cation channel CNGA1-3 and related proteins [Inorganic ion transport and metabolism, Signal transduction mechanisms].	536	2e-61	581	516	133	25.78	3203	1719	5	442
c152241_g1_i5	3910	PT	gnl|CDD|35720 KOG0499, KOG0499, KOG0499, Cyclic nucleotide-gated cation channel CNCG4 [Inorganic ion transport and metabolism, Signal transduction mechanisms].	815	2e-46	457	535	127	23.74	3239	1683	220	672
c152241_g1_i5	3910	P	gnl|CDD|35722 KOG0501, KOG0501, KOG0501, K+-channel KCNQ [Inorganic ion transport and metabolism].	971	9e-40	400	523	128	24.47	3260	1776	204	658
c152241_g1_i5	3910	T	gnl|CDD|35834 KOG0614, KOG0614, KOG0614, cGMP-dependent protein kinase [Signal transduction mechanisms].	732	2e-13	177	134	41	30.60	2084	1683	161	287
c230881_g1_i1	281	TU	gnl|CDD|39141 KOG3938, KOG3938, KOG3938, RGS-GAIP interacting protein GIPC, contains PDZ domain [Signal transduction mechanisms, Intracellular trafficking, secretion, and vesicular transport].	334	1e-27	240	71	35	49.30	214	2	1	67
c88712_g1_i1	493	C	gnl|CDD|40042 KOG4845, KOG4845, KOG4845, NADH dehydrogenase, subunit 4 [Energy production and conversion].	452	1e-06	102	132	31	23.48	362	33	6	132
c275284_g1_i1	308	C	gnl|CDD|36564 KOG1350, KOG1350, KOG1350, F0F1-type ATP synthase, beta subunit [Energy production and conversion].	521	6e-72	569	102	99	97.06	1	306	229	330
c275284_g1_i1	308	C	gnl|CDD|36566 KOG1352, KOG1352, KOG1352, Vacuolar H+-ATPase V1 sector, subunit A [Energy production and conversion].	618	1e-09	125	73	27	36.99	82	300	310	381
c65789_g1_i1	302	A	gnl|CDD|39875 KOG4676, KOG4676, KOG4676, Splicing factor, arginine/serine-rich [RNA processing and modification].	479	1e-07	102	82	22	26.83	51	296	257	337
c197975_g1_i1	416	K	gnl|CDD|36383 KOG1168, KOG1168, KOG1168, Transcription factor ACJ6/BRN-3, contains POU and HOX domains [Transcription].	385	1e-06	99	125	24	19.20	342	4	86	180
c197975_g1_i1	416	Z	gnl|CDD|37041 KOG1830, KOG1830, KOG1830, Wiskott Aldrich syndrome proteins [Cytoskeleton].	518	2e-06	98	120	29	24.17	346	5	302	408
c133281_g3_i1	1238	Z	gnl|CDD|39165 KOG3962, KOG3962, KOG3962, Predicted actin-bundling protein [Cytoskeleton].	246	7e-31	294	116	56	48.28	148	492	132	246
c147056_g1_i5	1940	P	gnl|CDD|35270 KOG0047, KOG0047, KOG0047, Catalase [Inorganic ion transport and metabolism].	505	0.0	2160	492	359	72.97	100	1572	13	504
c154262_g2_i2	2215	PT	gnl|CDD|37512 KOG2301, KOG2301, KOG2301, Voltage-gated Ca2+ channels, alpha1 subunits [Inorganic ion transport and metabolism, Signal transduction mechanisms].	1592	1e-148	1165	741	205	27.67	168	2213	37	729
c154262_g2_i2	2215	PT	gnl|CDD|37513 KOG2302, KOG2302, KOG2302, T-type voltage-gated Ca2+ channel, pore-forming alpha1I subunit [Inorganic ion transport and metabolism, Signal transduction mechanisms].	1956	4e-28	296	596	131	21.98	327	1994	1139	1685
c154262_g2_i2	2215	T	gnl|CDD|38957 KOG3753, KOG3753, KOG3753, Circadian clock protein period [Signal transduction mechanisms].	1114	2e-07	123	321	62	19.31	619	1572	731	1009
c154262_g2_i2	2215	R	gnl|CDD|36174 KOG0956, KOG0956, KOG0956, PHD finger protein AF10 [General function prediction only].	900	3e-06	113	472	93	19.70	406	1764	230	650
c146909_g1_i6	676	F	gnl|CDD|37267 KOG2056, KOG2056, KOG2056, Equilibrative nucleoside transporter protein [Nucleotide transport and metabolism].	336	6e-10	131	84	29	34.52	674	423	159	242
c146909_g1_i6	676	A	gnl|CDD|39408 KOG4207, KOG4207, KOG4207, Predicted splicing factor, SR protein superfamily [RNA processing and modification].	256	2e-06	106	75	29	38.67	628	404	122	195
c230827_g1_i1	304	B	gnl|CDD|39565 KOG4364, KOG4364, KOG4364, Chromatin assembly factor-I [Chromatin structure and dynamics].	811	2e-12	137	102	26	25.49	3	299	244	345
c230827_g1_i1	304	AJ	gnl|CDD|37783 KOG2572, KOG2572, KOG2572, Ribosome biogenesis protein - Nop58p/Nop5p [RNA processing and modification, Translation, ribosomal structure and biogenesis].	498	3e-09	114	87	27	31.03	20	274	414	498
c230827_g1_i1	304	J	gnl|CDD|36359 KOG1144, KOG1144, KOG1144, Translation initiation factor 5B (eIF-5B) [Translation, ribosomal structure and biogenesis].	1064	4e-09	113	77	16	20.78	48	278	225	299
c230827_g1_i1	304	P	gnl|CDD|37213 KOG2002, KOG2002, KOG2002, TPR-containing nuclear phosphoprotein that regulates K(+) uptake [Inorganic ion transport and metabolism].	1018	5e-09	112	99	30	30.30	3	299	844	937
c230827_g1_i1	304	AD	gnl|CDD|38020 KOG2809, KOG2809, KOG2809, Telomerase elongation inhibitor/RNA maturation protein PINX1 [RNA processing and modification, Cell cycle control, cell division, chromosome partitioning].	326	9e-09	110	84	27	32.14	68	304	170	253
c250967_g1_i1	254	YU	gnl|CDD|38301 KOG3091, KOG3091, KOG3091, Nuclear pore complex, p54 component (sc Nup57) [Nuclear structure, Intracellular trafficking, secretion, and vesicular transport].	508	2e-08	107	82	24	29.27	11	253	3	82
c250967_g1_i1	254	K	gnl|CDD|36139 KOG0921, KOG0921, KOG0921, Dosage compensation complex, subunit MLE [Transcription].	1282	2e-07	99	80	16	20.00	5	223	1189	1268
c250967_g1_i1	254	U	gnl|CDD|39078 KOG3875, KOG3875, KOG3875, Peroxisomal biogenesis protein peroxin [Intracellular trafficking, secretion, and vesicular transport].	362	1e-06	92	81	23	28.40	29	235	27	106
c122988_g2_i1	523	A	gnl|CDD|40046 KOG4849, KOG4849, KOG4849, mRNA cleavage factor I subunit/CPSF subunit [RNA processing and modification].	498	3e-09	121	74	24	32.43	522	301	254	323
c122988_g2_i1	523	U	gnl|CDD|35528 KOG0307, KOG0307, KOG0307, Vesicle coat complex COPII, subunit SEC31 [Intracellular trafficking, secretion, and vesicular transport].	1049	7e-08	111	196	29	14.80	517	17	718	909
c122988_g2_i1	523	TZ	gnl|CDD|38875 KOG3671, KOG3671, KOG3671, Actin regulatory protein (Wiskott-Aldrich syndrome protein) [Signal transduction mechanisms, Cytoskeleton].	569	1e-07	110	119	34	28.57	522	193	318	427
c122988_g2_i1	523	K	gnl|CDD|39006 KOG3802, KOG3802, KOG3802, Transcription factor OCT-1, contains POU and HOX domains [Transcription].	398	1e-07	110	170	33	19.41	511	2	26	183
c122988_g2_i1	523	Z	gnl|CDD|37041 KOG1830, KOG1830, KOG1830, Wiskott Aldrich syndrome proteins [Cytoskeleton].	518	4e-07	106	112	29	25.89	522	229	302	407
c152416_g1_i3	3281	Z	gnl|CDD|39663 KOG4462, KOG4462, KOG4462, WASP-interacting protein VRP1/WIP, contains WH2 domain [Cytoskeleton].	437	3e-10	150	247	62	25.10	1703	975	158	382
c152416_g1_i3	3281	A	gnl|CDD|36015 KOG0796, KOG0796, KOG0796, Spliceosome subunit [RNA processing and modification].	319	2e-08	134	67	26	38.81	2225	2425	240	306
c152416_g1_i3	3281	TZ	gnl|CDD|38875 KOG3671, KOG3671, KOG3671, Actin regulatory protein (Wiskott-Aldrich syndrome protein) [Signal transduction mechanisms, Cytoskeleton].	569	4e-08	131	173	48	27.75	1493	975	314	446
c152416_g1_i3	3281	D	gnl|CDD|37043 KOG1832, KOG1832, KOG1832, HIV-1 Vpr-binding protein [Cell cycle control, cell division, chromosome partitioning].	1516	9e-08	128	129	26	20.16	167	517	1379	1507
c152416_g1_i3	3281	PT	gnl|CDD|37564 KOG2353, KOG2353, KOG2353, L-type voltage-dependent Ca2+ channel, alpha2/delta subunit [Inorganic ion transport and metabolism, Signal transduction mechanisms].	1104	1e-06	118	224	51	22.77	794	1435	225	435
c284902_g1_i1	275	O	gnl|CDD|36571 KOG1357, KOG1357, KOG1357, Serine palmitoyltransferase [Posttranslational modification, protein turnover, chaperones].	519	3e-19	196	96	41	42.71	1	270	224	318
c284902_g1_i1	275	H	gnl|CDD|36574 KOG1360, KOG1360, KOG1360, 5-aminolevulinate synthase [Coenzyme transport and metabolism].	570	3e-17	181	91	35	38.46	1	273	260	346
c284902_g1_i1	275	E	gnl|CDD|36573 KOG1359, KOG1359, KOG1359, Glycine C-acetyltransferase/2-amino-3-ketobutyrate-CoA ligase [Amino acid transport and metabolism].	417	1e-15	168	91	35	38.46	1	273	154	236
c284902_g1_i1	275	O	gnl|CDD|36572 KOG1358, KOG1358, KOG1358, Serine palmitoyltransferase [Posttranslational modification, protein turnover, chaperones].	467	3e-08	113	97	26	26.80	1	273	181	276
c147475_g2_i14	2031	TZ	gnl|CDD|37135 KOG1924, KOG1924, KOG1924, RhoA GTPase effector DIA/Diaphanous [Signal transduction mechanisms, Cytoskeleton].	1102	1e-14	183	108	44	40.74	1343	1621	517	619
c147475_g2_i14	2031	TZ	gnl|CDD|38875 KOG3671, KOG3671, KOG3671, Actin regulatory protein (Wiskott-Aldrich syndrome protein) [Signal transduction mechanisms, Cytoskeleton].	569	1e-11	157	193	52	26.94	1079	1621	310	481
c147475_g2_i14	2031	TZ	gnl|CDD|37134 KOG1923, KOG1923, KOG1923, Rac1 GTPase effector FRL [Signal transduction mechanisms, Cytoskeleton].	830	4e-10	145	65	20	30.77	1463	1627	274	338
c147475_g2_i14	2031	TZ	gnl|CDD|37136 KOG1925, KOG1925, KOG1925, Rac1 GTPase effector FHOS [Signal transduction mechanisms, Cytoskeleton].	817	4e-10	145	79	27	34.18	1385	1597	199	273
c147475_g2_i14	2031	Z	gnl|CDD|39663 KOG4462, KOG4462, KOG4462, WASP-interacting protein VRP1/WIP, contains WH2 domain [Cytoskeleton].	437	1e-09	141	65	20	30.77	1376	1570	318	382
c13337_g1_i1	441	J	gnl|CDD|36359 KOG1144, KOG1144, KOG1144, Translation initiation factor 5B (eIF-5B) [Translation, ribosomal structure and biogenesis].	1064	1e-07	107	54	17	31.48	172	11	229	282
c60787_g1_i3	291	Z	gnl|CDD|35383 KOG0161, KOG0161, KOG0161, Myosin class II heavy chain [Cytoskeleton].	1930	4e-07	98	77	17	22.08	24	254	940	1012
c60787_g1_i3	291	R	gnl|CDD|36022 KOG0804, KOG0804, KOG0804, Cytoplasmic Zn-finger protein BRAP2 (BRCA1 associated protein) [General function prediction only].	493	1e-06	94	84	18	21.43	3	254	348	427
c151496_g1_i1	647	O	gnl|CDD|38941 KOG3737, KOG3737, KOG3737, Predicted polypeptide N-acetylgalactosaminyltransferase [Posttranslational modification, protein turnover, chaperones].	603	7e-16	173	43	23	53.49	448	320	516	558
c150462_g1_i10	1644	R	gnl|CDD|36476 KOG1262, KOG1262, KOG1262, FAD-binding protein DIMINUTO [General function prediction only].	543	0.0	1743	513	277	54.00	1642	113	28	537
c150462_g1_i10	1644	W	gnl|CDD|39924 KOG4726, KOG4726, KOG4726, Ultrahigh sulfur keratin-associated protein [Extracellular structures].	146	7e-06	102	159	35	22.01	844	1317	2	133
c151137_g1_i3	1983	R	gnl|CDD|37206 KOG1995, KOG1995, KOG1995, Conserved Zn-finger protein [General function prediction only].	351	1e-10	150	183	40	21.86	1442	1930	167	349
c151137_g1_i3	1983	A	gnl|CDD|39875 KOG4676, KOG4676, KOG4676, Splicing factor, arginine/serine-rich [RNA processing and modification].	479	2e-07	122	169	39	23.08	1445	1933	224	386
c151137_g1_i3	1983	A	gnl|CDD|35336 KOG0113, KOG0113, KOG0113, U1 small nuclear ribonucleoprotein (RRM superfamily) [RNA processing and modification].	335	1e-05	108	159	35	22.01	1436	1909	195	334
c132325_g1_i5	1664	Q	gnl|CDD|35277 KOG0054, KOG0054, KOG0054, Multidrug resistance-associated protein/mitoxantrone resistance protein, ABC superfamily [Secondary metabolites biosynthesis, transport and catabolism].	1381	3e-89	733	222	126	56.76	715	50	225	444
c132325_g1_i5	1664	IR	gnl|CDD|35282 KOG0059, KOG0059, KOG0059, Lipid exporter ABCA1 and related proteins, ABC superfamily [Lipid transport and metabolism, General function prediction only].	885	3e-06	111	217	33	15.21	1542	910	289	495
c151774_g1_i1	1845	Q	gnl|CDD|35378 KOG0156, KOG0156, KOG0156, Cytochrome P450 CYP2 subfamily [Secondary metabolites biosynthesis, transport and catabolism].	489	7e-87	726	368	122	33.15	15	1112	117	474
c151774_g1_i1	1845	Q	gnl|CDD|35380 KOG0158, KOG0158, KOG0158, Cytochrome P450 CYP3/CYP5/CYP6/CYP9 subfamilies [Secondary metabolites biosynthesis, transport and catabolism].	499	2e-45	425	291	84	28.87	270	1118	199	485
c151774_g1_i1	1845	QI	gnl|CDD|35379 KOG0157, KOG0157, KOG0157, Cytochrome P450 CYP4/CYP19/CYP26 subfamilies [Secondary metabolites biosynthesis, transport and catabolism, Lipid transport and metabolism].	497	1e-42	404	374	90	24.06	3	1100	121	479
c151774_g1_i1	1845	Q	gnl|CDD|35381 KOG0159, KOG0159, KOG0159, Cytochrome P450 CYP11/CYP12/CYP24/CYP27 subfamilies [Secondary metabolites biosynthesis, transport and catabolism].	519	5e-40	383	280	79	28.21	255	1088	234	497
c151774_g1_i1	1845	Q	gnl|CDD|35903 KOG0684, KOG0684, KOG0684, Cytochrome P450 [Secondary metabolites biosynthesis, transport and catabolism].	486	2e-27	288	297	72	24.24	243	1094	184	467
c152274_g1_i2	3915	T	gnl|CDD|39490 KOG4289, KOG4289, KOG4289, Cadherin EGF LAG seven-pass G-type receptor [Signal transduction mechanisms].	2531	6e-114	1015	514	194	37.74	4	1536	1577	2034
c152274_g1_i2	3915	T	gnl|CDD|39395 KOG4193, KOG4193, KOG4193, G protein-coupled receptors [Signal transduction mechanisms].	610	3e-44	429	282	89	31.56	2527	3351	189	454
c152274_g1_i2	3915	W	gnl|CDD|37047 KOG1836, KOG1836, KOG1836, Extracellular matrix glycoprotein Laminin subunits alpha and gamma [Extracellular structures].	1705	5e-23	259	305	72	23.61	391	1143	773	1060
c152274_g1_i2	3915	W	gnl|CDD|36212 KOG0994, KOG0994, KOG0994, Extracellular matrix glycoprotein Laminin subunit beta [Extracellular structures].	1758	4e-20	235	232	67	28.88	463	1092	909	1112
c152274_g1_i2	3915	T	gnl|CDD|36431 KOG1217, KOG1217, KOG1217, Fibrillins and related proteins containing Ca2+-binding EGF-like domains [Signal transduction mechanisms].	487	1e-18	219	238	57	23.95	349	1014	256	480
c148572_g2_i1	2028	Z	gnl|CDD|39663 KOG4462, KOG4462, KOG4462, WASP-interacting protein VRP1/WIP, contains WH2 domain [Cytoskeleton].	437	3e-09	137	345	62	17.97	1465	506	52	376
c148572_g2_i1	2028	TZ	gnl|CDD|38875 KOG3671, KOG3671, KOG3671, Actin regulatory protein (Wiskott-Aldrich syndrome protein) [Signal transduction mechanisms, Cytoskeleton].	569	7e-09	135	125	42	33.60	874	515	305	415
c148572_g2_i1	2028	T	gnl|CDD|36914 KOG1701, KOG1701, KOG1701, Focal adhesion adaptor protein Paxillin and related LIM proteins [Signal transduction mechanisms].	468	2e-07	123	297	65	21.89	1492	623	5	254
c148572_g2_i1	2028	K	gnl|CDD|35481 KOG0260, KOG0260, KOG0260, RNA polymerase II, large subunit [Transcription].	1605	1e-06	116	186	52	27.96	911	1426	1439	1600
c148572_g2_i1	2028	Z	gnl|CDD|37041 KOG1830, KOG1830, KOG1830, Wiskott Aldrich syndrome proteins [Cytoskeleton].	518	4e-06	111	186	40	21.51	896	1441	301	456
c144521_g1_i2	1945	R	gnl|CDD|35476 KOG0255, KOG0255, KOG0255, Synaptic vesicle transporter SVOP and related transporters (major facilitator superfamily) [General function prediction only].	521	1e-100	825	525	155	29.52	1828	299	3	509
c144521_g1_i2	1945	R	gnl|CDD|35474 KOG0253, KOG0253, KOG0253, Synaptic vesicle transporter SV2 (major facilitator superfamily) [General function prediction only].	528	5e-45	425	468	117	25.00	1633	326	78	527
c144521_g1_i2	1945	R	gnl|CDD|35475 KOG0254, KOG0254, KOG0254, Predicted transporter (major facilitator superfamily) [General function prediction only].	513	3e-39	380	449	95	21.16	1582	326	59	491
c144521_g1_i2	1945	G	gnl|CDD|35789 KOG0569, KOG0569, KOG0569, Permease of the major facilitator superfamily [Carbohydrate transport and metabolism].	485	1e-30	314	436	94	21.56	1492	293	67	473
c144521_g1_i2	1945	P	gnl|CDD|35473 KOG0252, KOG0252, KOG0252, Inorganic phosphate transporter [Inorganic ion transport and metabolism].	538	5e-23	252	447	96	21.48	1516	335	83	502
c29036_g1_i1	330	TZ	gnl|CDD|38875 KOG3671, KOG3671, KOG3671, Actin regulatory protein (Wiskott-Aldrich syndrome protein) [Signal transduction mechanisms, Cytoskeleton].	569	2e-08	108	86	24	27.91	307	65	360	441
c29036_g1_i1	330	S	gnl|CDD|39871 KOG4672, KOG4672, KOG4672, Uncharacterized conserved low complexity protein [Function unknown].	487	5e-08	106	81	24	29.63	322	80	317	389
c29036_g1_i1	330	Z	gnl|CDD|37041 KOG1830, KOG1830, KOG1830, Wiskott Aldrich syndrome proteins [Cytoskeleton].	518	5e-08	105	83	24	28.92	328	80	351	424
c29036_g1_i1	330	TZ	gnl|CDD|37135 KOG1924, KOG1924, KOG1924, RhoA GTPase effector DIA/Diaphanous [Signal transduction mechanisms, Cytoskeleton].	1102	1e-07	102	76	23	30.26	292	77	517	580
c29036_g1_i1	330	A	gnl|CDD|35341 KOG0119, KOG0119, KOG0119, Splicing factor 1/branch point binding protein (RRM superfamily) [RNA processing and modification].	554	2e-07	102	99	28	28.28	304	59	438	536
c291638_g1_i1	436	K	gnl|CDD|35481 KOG0260, KOG0260, KOG0260, RNA polymerase II, large subunit [Transcription].	1605	1e-06	100	126	42	33.33	72	425	1468	1571
c50121_g1_i2	718	J	gnl|CDD|36359 KOG1144, KOG1144, KOG1144, Translation initiation factor 5B (eIF-5B) [Translation, ribosomal structure and biogenesis].	1064	5e-10	133	183	45	24.59	87	611	89	268
c50121_g1_i2	718	S	gnl|CDD|38096 KOG2885, KOG2885, KOG2885, Uncharacterized conserved protein [Function unknown].	325	2e-09	129	206	46	22.33	72	656	114	316
c50121_g1_i2	718	B	gnl|CDD|39565 KOG4364, KOG4364, KOG4364, Chromatin assembly factor-I [Chromatin structure and dynamics].	811	2e-09	128	166	35	21.08	99	587	246	405
c50121_g1_i2	718	A	gnl|CDD|39875 KOG4676, KOG4676, KOG4676, Splicing factor, arginine/serine-rich [RNA processing and modification].	479	4e-09	128	185	34	18.38	142	696	262	426
c50121_g1_i2	718	A	gnl|CDD|35889 KOG0670, KOG0670, KOG0670, U4/U6-associated splicing factor PRP4 [RNA processing and modification].	752	1e-08	125	210	39	18.57	142	714	97	304
c170820_g1_i1	411	BD	gnl|CDD|38315 KOG3105, KOG3105, KOG3105, DNA-binding centromere protein B (CENP-B) [Chromatin structure and dynamics, Cell cycle control, cell division, chromosome partitioning].	488	3e-08	110	76	20	26.32	188	409	53	128
c227028_g1_i1	272	F	gnl|CDD|37267 KOG2056, KOG2056, KOG2056, Equilibrative nucleoside transporter protein [Nucleotide transport and metabolism].	336	6e-17	167	84	30	35.71	253	8	21	104
c227028_g1_i1	272	F	gnl|CDD|37268 KOG2057, KOG2057, KOG2057, Predicted equilibrative nucleoside transporter protein [Nucleotide transport and metabolism].	499	3e-07	98	89	21	23.60	253	2	23	111
c147445_g1_i2	1891	I	gnl|CDD|38033 KOG2822, KOG2822, KOG2822, Sphingoid base-phosphate phosphatase [Lipid transport and metabolism].	407	2e-74	641	335	102	30.45	1316	342	74	406
c147445_g1_i2	1891	I	gnl|CDD|38356 KOG3146, KOG3146, KOG3146, Dolichyl pyrophosphate phosphatase and related acid phosphatases [Lipid transport and metabolism].	228	9e-08	125	111	32	28.83	1163	861	69	172
c147445_g1_i2	1891	K	gnl|CDD|35481 KOG0260, KOG0260, KOG0260, RNA polymerase II, large subunit [Transcription].	1605	9e-07	117	188	53	28.19	844	314	1433	1591
c147445_g1_i2	1891	W	gnl|CDD|39924 KOG4726, KOG4726, KOG4726, Ultrahigh sulfur keratin-associated protein [Extracellular structures].	146	3e-06	112	169	31	18.34	1345	851	3	146
c147445_g1_i2	1891	Z	gnl|CDD|39663 KOG4462, KOG4462, KOG4462, WASP-interacting protein VRP1/WIP, contains WH2 domain [Cytoskeleton].	437	5e-06	110	172	41	23.84	820	320	155	305
c127481_g1_i1	1045	U	gnl|CDD|36148 KOG0930, KOG0930, KOG0930, Guanine nucleotide exchange factor Cytohesin, contains PH and Sec7 domains [Intracellular trafficking, secretion, and vesicular transport].	395	8e-12	153	133	41	30.83	154	480	261	391
c127481_g1_i1	1045	Z	gnl|CDD|35469 KOG0248, KOG0248, KOG0248, Cytoplasmic protein Max-1, contains PH, MyTH4 and FERM domains [Cytoskeleton].	936	7e-09	131	104	22	21.15	127	432	241	340
c127481_g1_i1	1045	T	gnl|CDD|35741 KOG0521, KOG0521, KOG0521, Putative GTPase activating proteins (GAPs) [Signal transduction mechanisms].	785	3e-08	125	116	25	21.55	97	435	256	368
c8742_g1_i1	460	T	gnl|CDD|39429 KOG4228, KOG4228, KOG4228, Protein tyrosine phosphatase [Signal transduction mechanisms].	1087	1e-24	245	112	45	40.18	121	456	528	628
c8742_g1_i1	460	T	gnl|CDD|36010 KOG0791, KOG0791, KOG0791, Protein tyrosine phosphatase, contains fn3 domain [Signal transduction mechanisms].	374	2e-22	221	117	50	42.74	112	456	80	185
c8742_g1_i1	460	T	gnl|CDD|36009 KOG0790, KOG0790, KOG0790, Protein tyrosine phosphatase Corkscrew and related SH2 domain enzymes [Signal transduction mechanisms].	600	2e-19	204	133	49	36.84	91	456	212	344
c8742_g1_i1	460	T	gnl|CDD|36011 KOG0792, KOG0792, KOG0792, Protein tyrosine phosphatase PTPMEG, contains FERM domain [Signal transduction mechanisms].	1144	9e-19	200	102	38	37.25	187	456	858	958
c8742_g1_i1	460	T	gnl|CDD|36008 KOG0789, KOG0789, KOG0789, Protein tyrosine phosphatase [Signal transduction mechanisms].	415	8e-17	182	121	38	31.40	97	459	81	188
c150518_g2_i1	1749	U	gnl|CDD|37671 KOG2460, KOG2460, KOG2460, Signal recognition particle, subunit Srp68 [Intracellular trafficking, secretion, and vesicular transport].	593	3e-125	982	568	196	34.51	94	1749	10	560
c150518_g2_i1	1749	TZ	gnl|CDD|38875 KOG3671, KOG3671, KOG3671, Actin regulatory protein (Wiskott-Aldrich syndrome protein) [Signal transduction mechanisms, Cytoskeleton].	569	1e-09	140	131	33	25.19	1558	1169	320	437
c150518_g2_i1	1749	W	gnl|CDD|38752 KOG3544, KOG3544, KOG3544, Collagens (type IV and type XIII), and related proteins [Extracellular structures].	327	8e-09	133	303	74	24.42	831	1679	48	324
c150518_g2_i1	1749	U	gnl|CDD|37195 KOG1984, KOG1984, KOG1984, Vesicle coat complex COPII, subunit SFB3 [Intracellular trafficking, secretion, and vesicular transport].	1007	2e-08	130	277	64	23.10	1669	851	4	234
c150518_g2_i1	1749	Z	gnl|CDD|39663 KOG4462, KOG4462, KOG4462, WASP-interacting protein VRP1/WIP, contains WH2 domain [Cytoskeleton].	437	7e-08	125	353	78	22.10	1456	410	107	378
c89331_g1_i1	674	A	gnl|CDD|39875 KOG4676, KOG4676, KOG4676, Splicing factor, arginine/serine-rich [RNA processing and modification].	479	1e-09	129	210	52	24.76	8	631	267	441
c89331_g1_i1	674	A	gnl|CDD|35336 KOG0113, KOG0113, KOG0113, U1 small nuclear ribonucleoprotein (RRM superfamily) [RNA processing and modification].	335	5e-09	124	138	34	24.64	11	424	198	334
c89331_g1_i1	674	R	gnl|CDD|37206 KOG1995, KOG1995, KOG1995, Conserved Zn-finger protein [General function prediction only].	351	2e-08	119	213	45	21.13	5	625	151	343
c89331_g1_i1	674	R	gnl|CDD|38473 KOG3263, KOG3263, KOG3263, Nucleic acid binding protein [General function prediction only].	196	3e-07	112	143	32	22.38	8	427	7	142
c89331_g1_i1	674	R	gnl|CDD|38099 KOG2888, KOG2888, KOG2888, Putative RNA binding protein [General function prediction only].	453	2e-06	105	145	30	20.69	53	457	309	453
c151126_g3_i2	1575	R	gnl|CDD|35476 KOG0255, KOG0255, KOG0255, Synaptic vesicle transporter SVOP and related transporters (major facilitator superfamily) [General function prediction only].	521	2e-89	729	395	140	35.44	2	1180	137	510
c151126_g3_i2	1575	R	gnl|CDD|35474 KOG0253, KOG0253, KOG0253, Synaptic vesicle transporter SV2 (major facilitator superfamily) [General function prediction only].	528	5e-44	409	413	103	24.94	8	1138	134	523
c151126_g3_i2	1575	R	gnl|CDD|35475 KOG0254, KOG0254, KOG0254, Predicted transporter (major facilitator superfamily) [General function prediction only].	513	1e-39	376	400	88	22.00	2	1150	108	491
c151126_g3_i2	1575	G	gnl|CDD|35789 KOG0569, KOG0569, KOG0569, Permease of the major facilitator superfamily [Carbohydrate transport and metabolism].	485	6e-27	279	421	84	19.95	2	1180	79	472
c151126_g3_i2	1575	P	gnl|CDD|35473 KOG0252, KOG0252, KOG0252, Inorganic phosphate transporter [Inorganic ion transport and metabolism].	538	1e-14	181	472	91	19.28	8	1240	105	535
c29817_g1_i1	337	I	gnl|CDD|35912 KOG0693, KOG0693, KOG0693, Myo-inositol-1-phosphate synthase [Lipid transport and metabolism].	512	2e-56	434	112	71	63.39	2	337	153	263
c145490_g1_i2	1757	O	gnl|CDD|36652 KOG1439, KOG1439, KOG1439, RAB proteins geranylgeranyltransferase component A (RAB escort protein) [Posttranslational modification, protein turnover, chaperones].	440	3e-172	1296	350	230	65.71	671	1705	1	346
c145490_g1_i2	1757	TU	gnl|CDD|39606 KOG4405, KOG4405, KOG4405, GDP dissociation inhibitor [Signal transduction mechanisms, Intracellular trafficking, secretion, and vesicular transport].	547	4e-52	476	422	111	26.30	668	1741	4	399
c153876_g2_i2	3176	E	gnl|CDD|37486 KOG2275, KOG2275, KOG2275, Aminoacylase ACY1 and related metalloexopeptidases [Amino acid transport and metabolism].	420	3e-145	1192	403	206	51.12	78	1262	22	420
c153876_g2_i2	3176	E	gnl|CDD|37487 KOG2276, KOG2276, KOG2276, Metalloexopeptidases [Amino acid transport and metabolism].	473	5e-14	181	465	93	20.00	96	1262	19	473
c31042_g1_i1	601	Z	gnl|CDD|39663 KOG4462, KOG4462, KOG4462, WASP-interacting protein VRP1/WIP, contains WH2 domain [Cytoskeleton].	437	7e-15	164	179	46	25.70	20	529	58	217
c31042_g1_i1	601	TZ	gnl|CDD|38875 KOG3671, KOG3671, KOG3671, Actin regulatory protein (Wiskott-Aldrich syndrome protein) [Signal transduction mechanisms, Cytoskeleton].	569	2e-14	161	118	35	29.66	206	544	377	490
c31042_g1_i1	601	Z	gnl|CDD|37041 KOG1830, KOG1830, KOG1830, Wiskott Aldrich syndrome proteins [Cytoskeleton].	518	2e-12	147	125	30	24.00	176	544	264	383
c31042_g1_i1	601	R	gnl|CDD|39508 KOG4307, KOG4307, KOG4307, RNA binding protein RBM12/SWAN [General function prediction only].	944	5e-12	143	112	23	20.54	215	550	170	274
c31042_g1_i1	601	TZ	gnl|CDD|37135 KOG1924, KOG1924, KOG1924, RhoA GTPase effector DIA/Diaphanous [Signal transduction mechanisms, Cytoskeleton].	1102	6e-12	142	135	30	22.22	158	550	501	630
c152179_g1_i8	1423	T	gnl|CDD|39490 KOG4289, KOG4289, KOG4289, Cadherin EGF LAG seven-pass G-type receptor [Signal transduction mechanisms].	2531	1e-43	403	459	130	28.32	1423	62	260	676
c152179_g1_i8	1423	T	gnl|CDD|36433 KOG1219, KOG1219, KOG1219, Uncharacterized conserved protein, contains laminin, cadherin and EGF domains [Signal transduction mechanisms].	4289	1e-34	333	486	122	25.10	1423	2	736	1177
c140182_g2_i4	977	Z	gnl|CDD|39663 KOG4462, KOG4462, KOG4462, WASP-interacting protein VRP1/WIP, contains WH2 domain [Cytoskeleton].	437	8e-15	175	252	57	22.62	808	59	109	332
c140182_g2_i4	977	TZ	gnl|CDD|38875 KOG3671, KOG3671, KOG3671, Actin regulatory protein (Wiskott-Aldrich syndrome protein) [Signal transduction mechanisms, Cytoskeleton].	569	2e-11	149	200	47	23.50	751	152	314	484
c140182_g2_i4	977	T	gnl|CDD|35420 KOG0199, KOG0199, KOG0199, ACK and related non-receptor tyrosine kinases [Signal transduction mechanisms].	1039	4e-11	146	250	57	22.80	754	53	665	893
c140182_g2_i4	977	U	gnl|CDD|35528 KOG0307, KOG0307, KOG0307, Vesicle coat complex COPII, subunit SEC31 [Intracellular trafficking, secretion, and vesicular transport].	1049	2e-10	141	260	56	21.54	778	50	707	929
c140182_g2_i4	977	T	gnl|CDD|38957 KOG3753, KOG3753, KOG3753, Circadian clock protein period [Signal transduction mechanisms].	1114	2e-09	133	247	55	22.27	715	50	723	952
c153033_g1_i2	1195	E	gnl|CDD|38776 KOG3568, KOG3568, KOG3568, Dopamine beta-monooxygenase [Amino acid transport and metabolism].	603	5e-08	124	120	35	29.17	396	755	42	157
c159000_g1_i1	414	U	gnl|CDD|35528 KOG0307, KOG0307, KOG0307, Vesicle coat complex COPII, subunit SEC31 [Intracellular trafficking, secretion, and vesicular transport].	1049	2e-11	134	128	34	26.56	381	4	815	942
c159000_g1_i1	414	AK	gnl|CDD|35354 KOG0132, KOG0132, KOG0132, RNA polymerase II C-terminal domain-binding protein RA4, contains RPR and RRM domains [RNA processing and modification, Transcription].	894	9e-09	114	129	32	24.81	363	13	562	674
c159000_g1_i1	414	TZ	gnl|CDD|37135 KOG1924, KOG1924, KOG1924, RhoA GTPase effector DIA/Diaphanous [Signal transduction mechanisms, Cytoskeleton].	1102	1e-08	112	86	25	29.07	273	16	518	600
c159000_g1_i1	414	R	gnl|CDD|35612 KOG0391, KOG0391, KOG0391, SNF2 family DNA-dependent ATPase [General function prediction only].	1958	5e-08	109	133	33	24.81	381	10	1792	1914
c159000_g1_i1	414	Z	gnl|CDD|37041 KOG1830, KOG1830, KOG1830, Wiskott Aldrich syndrome proteins [Cytoskeleton].	518	7e-08	107	131	37	28.24	369	7	302	410
c138253_g3_i1	330	A	gnl|CDD|39875 KOG4676, KOG4676, KOG4676, Splicing factor, arginine/serine-rich [RNA processing and modification].	479	2e-07	102	102	25	24.51	322	17	275	372
c138253_g3_i1	330	A	gnl|CDD|35889 KOG0670, KOG0670, KOG0670, U4/U6-associated splicing factor PRP4 [RNA processing and modification].	752	1e-06	95	103	23	22.33	328	50	132	234
c138253_g3_i1	330	B	gnl|CDD|39565 KOG4364, KOG4364, KOG4364, Chromatin assembly factor-I [Chromatin structure and dynamics].	811	1e-06	95	68	22	32.35	321	127	261	328
c150560_g4_i2	655	P	gnl|CDD|37293 KOG2082, KOG2082, KOG2082, K+/Cl- cotransporter KCC1 and related transporters [Inorganic ion transport and metabolism].	1075	4e-71	553	139	94	67.63	3	413	163	301
c150560_g4_i2	655	E	gnl|CDD|36502 KOG1288, KOG1288, KOG1288, Amino acid transporters [Amino acid transport and metabolism].	945	1e-29	273	137	48	35.04	3	392	116	244
c150560_g4_i2	655	P	gnl|CDD|37294 KOG2083, KOG2083, KOG2083, Na+/K+ symporter [Inorganic ion transport and metabolism].	643	5e-24	234	129	47	36.43	3	389	79	194
c307471_g1_i1	271	K	gnl|CDD|39312 KOG4109, KOG4109, KOG4109, Histone H3 (Lys4) methyltransferase complex, subunit CPS25/DPY-30 [Transcription].	116	2e-09	115	47	24	51.06	130	270	48	94
c136115_g1_i1	1603	O	gnl|CDD|35931 KOG0712, KOG0712, KOG0712, Molecular chaperone (DnaJ superfamily) [Posttranslational modification, protein turnover, chaperones].	337	5e-67	562	366	128	34.97	253	1299	4	337
c136115_g1_i1	1603	O	gnl|CDD|35933 KOG0714, KOG0714, KOG0714, Molecular chaperone (DnaJ superfamily) [Posttranslational modification, protein turnover, chaperones].	306	8e-62	524	322	142	44.10	247	1194	1	304
c136115_g1_i1	1603	O	gnl|CDD|35932 KOG0713, KOG0713, KOG0713, Molecular chaperone (DnaJ superfamily) [Posttranslational modification, protein turnover, chaperones].	336	1e-45	412	350	110	31.43	250	1293	15	336
c136115_g1_i1	1603	O	gnl|CDD|35934 KOG0715, KOG0715, KOG0715, Molecular chaperone (DnaJ superfamily) [Posttranslational modification, protein turnover, chaperones].	288	2e-30	296	286	69	24.13	253	1068	43	286
c136115_g1_i1	1603	O	gnl|CDD|35910 KOG0691, KOG0691, KOG0691, Molecular chaperone (DnaJ superfamily) [Posttranslational modification, protein turnover, chaperones].	296	2e-22	237	70	38	54.29	256	462	6	75
c208772_g1_i1	224	A	gnl|CDD|35330 KOG0107, KOG0107, KOG0107, Alternative splicing factor SRp20/9G8 (RRM superfamily) [RNA processing and modification].	195	1e-06	96	69	18	26.09	7	213	126	194
c208772_g1_i1	224	S	gnl|CDD|38023 KOG2812, KOG2812, KOG2812, Uncharacterized conserved protein [Function unknown].	426	2e-06	97	65	22	33.85	4	183	2	66
c208772_g1_i1	224	A	gnl|CDD|39875 KOG4676, KOG4676, KOG4676, Splicing factor, arginine/serine-rich [RNA processing and modification].	479	3e-06	96	69	24	34.78	7	213	359	426
c208772_g1_i1	224	A	gnl|CDD|37759 KOG2548, KOG2548, KOG2548, SWAP mRNA splicing regulator [RNA processing and modification].	653	4e-06	95	73	27	36.99	7	219	380	444
c149734_g5_i5	1063	I	gnl|CDD|37835 KOG2624, KOG2624, KOG2624, Triglyceride lipase-cholesterol esterase [Lipid transport and metabolism].	403	7e-135	1003	328	159	48.48	1010	33	72	399
c153482_g2_i7	857	PET	gnl|CDD|36272 KOG1054, KOG1054, KOG1054, Glutamate-gated AMPA-type ion channel receptor subunit GluR2 and related subunits [Inorganic ion transport and metabolism, Amino acid transport and metabolism, Signal transduction mechanisms].	897	6e-94	718	225	122	54.22	856	185	619	843
c153482_g2_i7	857	PET	gnl|CDD|36270 KOG1052, KOG1052, KOG1052, Glutamate-gated kainate-type ion channel receptor subunit GluR5 and related subunits [Inorganic ion transport and metabolism, Amino acid transport and metabolism, Signal transduction mechanisms].	656	2e-63	515	259	92	35.52	853	86	406	654
c153482_g2_i7	857	PET	gnl|CDD|39641 KOG4440, KOG4440, KOG4440, NMDA selective glutamate-gated ion channel receptor subunit GRIN1 [Inorganic ion transport and metabolism, Amino acid transport and metabolism, Signal transduction mechanisms].	993	4e-34	313	232	68	29.31	853	179	639	857
c153482_g2_i7	857	PET	gnl|CDD|36271 KOG1053, KOG1053, KOG1053, Glutamate-gated NMDA-type ion channel receptor subunit GRIN2A and related subunits [Inorganic ion transport and metabolism, Amino acid transport and metabolism, Signal transduction mechanisms].	1258	1e-29	281	238	64	26.89	853	185	635	856
c145872_g1_i4	1356	T	gnl|CDD|38929 KOG3725, KOG3725, KOG3725, SH3 domain protein SH3GLB [Signal transduction mechanisms].	375	2e-11	152	91	29	31.87	234	500	285	375
c86231_g1_i1	319	J	gnl|CDD|35621 KOG0400, KOG0400, KOG0400, 40S ribosomal protein S13 [Translation, ribosomal structure and biogenesis].	151	4e-53	412	90	71	78.89	50	319	1	90
c81024_g1_i1	867	OKIT	gnl|CDD|37853 KOG2642, KOG2642, KOG2642, Alpha-1,2 glucosyltransferase/transcriptional activator [Posttranslational modification, protein turnover, chaperones, Transcription, Lipid transport and metabolism, Signal transduction mechanisms].	446	6e-06	103	169	32	18.93	167	667	263	402
c2523_g1_i1	753	J	gnl|CDD|36359 KOG1144, KOG1144, KOG1144, Translation initiation factor 5B (eIF-5B) [Translation, ribosomal structure and biogenesis].	1064	8e-12	147	201	41	20.40	631	53	86	279
c2523_g1_i1	753	B	gnl|CDD|39565 KOG4364, KOG4364, KOG4364, Chromatin assembly factor-I [Chromatin structure and dynamics].	811	3e-11	143	164	32	19.51	541	71	223	385
c2523_g1_i1	753	A	gnl|CDD|39875 KOG4676, KOG4676, KOG4676, Splicing factor, arginine/serine-rich [RNA processing and modification].	479	4e-11	142	216	43	19.91	645	7	270	470
c2523_g1_i1	753	IR	gnl|CDD|35282 KOG0059, KOG0059, KOG0059, Lipid exporter ABCA1 and related proteins, ABC superfamily [Lipid transport and metabolism, General function prediction only].	885	4e-11	142	237	45	18.99	2	649	279	500
c2523_g1_i1	753	S	gnl|CDD|39073 KOG3869, KOG3869, KOG3869, Uncharacterized conserved protein [Function unknown].	450	7e-10	132	237	52	21.94	700	5	115	342
c150828_g1_i3	2017	Q	gnl|CDD|35284 KOG0061, KOG0061, KOG0061, Transporter, ABC superfamily (Breast cancer resistance protein) [Secondary metabolites biosynthesis, transport and catabolism].	613	5e-68	597	219	95	43.38	1	657	111	328
c150828_g1_i3	2017	Q	gnl|CDD|35288 KOG0065, KOG0065, KOG0065, Pleiotropic drug resistance proteins (PDR1-15), ABC superfamily [Secondary metabolites biosynthesis, transport and catabolism].	1391	3e-43	419	186	75	40.32	1	537	871	1054
c150828_g1_i3	2017	Q	gnl|CDD|35278 KOG0055, KOG0055, KOG0055, Multidrug/pheromone exporter, ABC superfamily [Secondary metabolites biosynthesis, transport and catabolism].	1228	1e-12	166	142	48	33.80	1	417	434	564
c150828_g1_i3	2017	U	gnl|CDD|35280 KOG0057, KOG0057, KOG0057, Mitochondrial Fe/S cluster exporter, ABC superfamily [Intracellular trafficking, secretion, and vesicular transport].	591	2e-12	164	144	43	29.86	1	414	432	561
c150828_g1_i3	2017	P	gnl|CDD|35279 KOG0056, KOG0056, KOG0056, Heavy metal exporter HMT1, ABC superfamily [Inorganic ion transport and metabolism].	790	2e-10	147	90	38	42.22	151	414	666	748
c143082_g1_i2	7543	YU	gnl|CDD|36063 KOG0845, KOG0845, KOG0845, Nuclear pore complex, Nup98 component (sc Nup145/Nup100/Nup116) [Nuclear structure, Intracellular trafficking, secretion, and vesicular transport].	903	6e-11	160	890	120	13.48	3461	5992	5	849
c143082_g1_i2	7543	T	gnl|CDD|39570 KOG4369, KOG4369, KOG4369, RTK signaling protein MASK/UNC-44 [Signal transduction mechanisms].	2131	5e-10	152	442	82	18.55	6248	7531	1168	1557
c143082_g1_i2	7543	R	gnl|CDD|36174 KOG0956, KOG0956, KOG0956, PHD finger protein AF10 [General function prediction only].	900	1e-09	148	592	95	16.05	3293	4897	252	822
c143082_g1_i2	7543	K	gnl|CDD|35481 KOG0260, KOG0260, KOG0260, RNA polymerase II, large subunit [Transcription].	1605	3e-09	145	174	63	36.21	1256	1744	1437	1603
c143082_g1_i2	7543	Z	gnl|CDD|37041 KOG1830, KOG1830, KOG1830, Wiskott Aldrich syndrome proteins [Cytoskeleton].	518	5e-09	143	186	41	22.04	6251	6787	303	436
c148274_g1_i1	2962	P	gnl|CDD|35457 KOG0236, KOG0236, KOG0236, Sulfate/bicarbonate/oxalate exchanger SAT-1 and related transporters (SLC26 family) [Inorganic ion transport and metabolism].	665	2e-140	1149	631	203	32.17	2456	717	49	646
c123302_g1_i1	1731	Z	gnl|CDD|39663 KOG4462, KOG4462, KOG4462, WASP-interacting protein VRP1/WIP, contains WH2 domain [Cytoskeleton].	437	2e-30	308	480	106	22.08	1346	3	6	372
c123302_g1_i1	1731	TZ	gnl|CDD|38875 KOG3671, KOG3671, KOG3671, Actin regulatory protein (Wiskott-Aldrich syndrome protein) [Signal transduction mechanisms, Cytoskeleton].	569	2e-19	221	269	72	26.77	1340	567	318	539
c123302_g1_i1	1731	R	gnl|CDD|35612 KOG0391, KOG0391, KOG0391, SNF2 family DNA-dependent ATPase [General function prediction only].	1958	4e-16	193	397	73	18.39	1097	3	1591	1957
c123302_g1_i1	1731	AR	gnl|CDD|37357 KOG2146, KOG2146, KOG2146, Splicing coactivator SRm160/300, subunit SRm160 (contains PWI domain) [RNA processing and modification, General function prediction only].	354	4e-16	193	241	61	25.31	936	1637	117	346
c123302_g1_i1	1731	U	gnl|CDD|37195 KOG1984, KOG1984, KOG1984, Vesicle coat complex COPII, subunit SFB3 [Intracellular trafficking, secretion, and vesicular transport].	1007	1e-13	174	312	72	23.08	1055	123	2	242
c309808_g1_i1	266	W	gnl|CDD|39924 KOG4726, KOG4726, KOG4726, Ultrahigh sulfur keratin-associated protein [Extracellular structures].	146	1e-08	108	70	22	31.43	207	7	78	143
c4956_g1_i1	379	A	gnl|CDD|39875 KOG4676, KOG4676, KOG4676, Splicing factor, arginine/serine-rich [RNA processing and modification].	479	2e-06	96	109	22	20.18	365	45	267	366
c4956_g1_i1	379	R	gnl|CDD|38099 KOG2888, KOG2888, KOG2888, Putative RNA binding protein [General function prediction only].	453	2e-06	96	81	15	18.52	359	120	305	385
c146782_g7_i1	320	B	gnl|CDD|39565 KOG4364, KOG4364, KOG4364, Chromatin assembly factor-I [Chromatin structure and dynamics].	811	3e-09	114	100	26	26.00	12	311	250	348
c146782_g7_i1	320	TU	gnl|CDD|36247 KOG1029, KOG1029, KOG1029, Endocytic adaptor protein intersectin [Signal transduction mechanisms, Intracellular trafficking, secretion, and vesicular transport].	1118	2e-08	108	96	24	25.00	12	299	338	431
c146782_g7_i1	320	K	gnl|CDD|39860 KOG4661, KOG4661, KOG4661, Hsp27-ERE-TATA-binding protein/Scaffold attachment factor (SAF-B) [Transcription].	940	1e-07	103	65	25	38.46	3	194	633	697
c146782_g7_i1	320	J	gnl|CDD|37283 KOG2072, KOG2072, KOG2072, Translation initiation factor 3, subunit a (eIF-3a) [Translation, ribosomal structure and biogenesis].	988	1e-07	102	98	27	27.55	6	290	772	865
c146782_g7_i1	320	GE	gnl|CDD|37786 KOG2575, KOG2575, KOG2575, Glucosyltransferase - Alg6p [Carbohydrate transport and metabolism, Amino acid transport and metabolism].	510	2e-07	100	125	34	27.20	315	4	373	492
c120564_g1_i1	1372	Q	gnl|CDD|38832 KOG3626, KOG3626, KOG3626, Organic anion transporter [Secondary metabolites biosynthesis, transport and catabolism].	735	1e-77	639	363	109	30.03	1313	231	385	699
c317047_g1_i1	471	Q	gnl|CDD|35284 KOG0061, KOG0061, KOG0061, Transporter, ABC superfamily (Breast cancer resistance protein) [Secondary metabolites biosynthesis, transport and catabolism].	613	3e-06	98	163	34	20.86	384	10	448	609
c137712_g1_i5	1496	U	gnl|CDD|39690 KOG4490, KOG4490, KOG4490, Translocon-associated complex TRAP, gamma subunit [Intracellular trafficking, secretion, and vesicular transport].	183	1e-80	666	180	112	62.22	72	602	4	183
c235810_g1_i1	573	T	gnl|CDD|38851 KOG3645, KOG3645, KOG3645, Acetylcholine receptor [Signal transduction mechanisms].	449	1e-06	104	164	35	21.34	486	16	229	378
c235810_g1_i1	573	K	gnl|CDD|39860 KOG4661, KOG4661, KOG4661, Hsp27-ERE-TATA-binding protein/Scaffold attachment factor (SAF-B) [Transcription].	940	1e-06	106	173	31	17.92	1	492	517	687
c235810_g1_i1	573	A	gnl|CDD|39875 KOG4676, KOG4676, KOG4676, Splicing factor, arginine/serine-rich [RNA processing and modification].	479	3e-06	103	125	31	24.80	88	450	283	397
c235810_g1_i1	573	T	gnl|CDD|37335 KOG2124, KOG2124, KOG2124, Glycosylphosphatidylinositol anchor synthesis protein [Signal transduction mechanisms].	883	3e-06	101	102	34	33.33	355	53	734	821
c235810_g1_i1	573	B	gnl|CDD|39565 KOG4364, KOG4364, KOG4364, Chromatin assembly factor-I [Chromatin structure and dynamics].	811	4e-06	100	147	29	19.73	131	556	262	402
c300618_g1_i1	358	B	gnl|CDD|39565 KOG4364, KOG4364, KOG4364, Chromatin assembly factor-I [Chromatin structure and dynamics].	811	4e-11	130	96	29	30.21	289	5	242	337
c300618_g1_i1	358	A	gnl|CDD|36015 KOG0796, KOG0796, KOG0796, Spliceosome subunit [RNA processing and modification].	319	2e-09	116	97	23	23.71	312	28	227	317
c300618_g1_i1	358	S	gnl|CDD|38264 KOG3054, KOG3054, KOG3054, Uncharacterized conserved protein [Function unknown].	299	7e-09	113	93	29	31.18	307	38	100	188
c300618_g1_i1	358	TU	gnl|CDD|36247 KOG1029, KOG1029, KOG1029, Endocytic adaptor protein intersectin [Signal transduction mechanisms, Intracellular trafficking, secretion, and vesicular transport].	1118	1e-08	112	96	28	29.17	286	2	317	403
c300618_g1_i1	358	O	gnl|CDD|35636 KOG0415, KOG0415, KOG0415, Predicted peptidyl prolyl cis-trans isomerase [Posttranslational modification, protein turnover, chaperones].	479	3e-08	108	93	27	29.03	306	28	390	476
c138297_g1_i1	419	Z	gnl|CDD|39663 KOG4462, KOG4462, KOG4462, WASP-interacting protein VRP1/WIP, contains WH2 domain [Cytoskeleton].	437	3e-08	110	81	27	33.33	198	419	354	434
c138297_g1_i1	419	TZ	gnl|CDD|37135 KOG1924, KOG1924, KOG1924, RhoA GTPase effector DIA/Diaphanous [Signal transduction mechanisms, Cytoskeleton].	1102	2e-07	104	74	19	25.68	204	419	527	585
c138297_g1_i1	419	Z	gnl|CDD|37041 KOG1830, KOG1830, KOG1830, Wiskott Aldrich syndrome proteins [Cytoskeleton].	518	8e-07	100	74	22	29.73	198	419	314	379
c138297_g1_i1	419	TZ	gnl|CDD|37134 KOG1923, KOG1923, KOG1923, Rac1 GTPase effector FRL [Signal transduction mechanisms, Cytoskeleton].	830	1e-06	98	74	14	18.92	198	419	283	341
c138297_g1_i1	419	TZ	gnl|CDD|38875 KOG3671, KOG3671, KOG3671, Actin regulatory protein (Wiskott-Aldrich syndrome protein) [Signal transduction mechanisms, Cytoskeleton].	569	2e-06	97	74	25	33.78	198	419	331	400
c196732_g1_i1	308	I	gnl|CDD|35361 KOG0139, KOG0139, KOG0139, Short-chain acyl-CoA dehydrogenase [Lipid transport and metabolism].	398	4e-36	316	80	49	61.25	1	240	319	398
c196732_g1_i1	308	I	gnl|CDD|35362 KOG0140, KOG0140, KOG0140, Medium-chain acyl-CoA dehydrogenase [Lipid transport and metabolism].	408	1e-25	240	94	41	43.62	1	282	313	406
c196732_g1_i1	308	EI	gnl|CDD|35363 KOG0141, KOG0141, KOG0141, Isovaleryl-CoA dehydrogenase [Amino acid transport and metabolism, Lipid transport and metabolism].	421	7e-22	214	94	39	41.49	1	282	328	421
c196732_g1_i1	308	I	gnl|CDD|35359 KOG0137, KOG0137, KOG0137, Very-long-chain acyl-CoA dehydrogenase [Lipid transport and metabolism].	634	1e-13	156	85	35	41.18	13	261	374	455
c226732_g1_i1	339	R	gnl|CDD|38397 KOG3187, KOG3187, KOG3187, Protein tyrosine phosphatase-like protein PTPLA (contains Pro instead of catalytic Arg) [General function prediction only].	223	5e-42	340	108	48	44.44	336	13	83	190
c144021_g1_i4	1511	R	gnl|CDD|38971 KOG3767, KOG3767, KOG3767, Sideroflexin [General function prediction only].	328	5e-169	1258	318	198	62.26	1406	465	11	328
c143403_g3_i2	1199	K	gnl|CDD|37673 KOG2462, KOG2462, KOG2462, C2H2-type Zn-finger protein [Transcription].	279	1e-34	324	135	52	38.52	385	780	131	263
c143403_g3_i2	1199	R	gnl|CDD|38814 KOG3608, KOG3608, KOG3608, Zn finger proteins [General function prediction only].	467	2e-23	246	220	57	25.91	313	957	141	344
c143403_g3_i2	1199	K	gnl|CDD|38829 KOG3623, KOG3623, KOG3623, Homeobox transcription factor SIP1 [Transcription].	1007	2e-19	217	76	32	42.11	466	693	894	969
c143403_g3_i2	1199	K	gnl|CDD|36291 KOG1074, KOG1074, KOG1074, Transcriptional repressor SALM [Transcription].	958	4e-18	207	364	72	19.78	115	957	577	930
c143403_g3_i2	1199	K	gnl|CDD|38783 KOG3576, KOG3576, KOG3576, Ovo and related transcription factors [Transcription].	267	7e-18	198	197	50	25.38	70	621	43	235
c261804_g1_i1	241	S	gnl|CDD|37317 KOG2106, KOG2106, KOG2106, Uncharacterized conserved protein, contains HELP and WD40 domains [Function unknown].	626	1e-08	107	62	17	27.42	57	239	556	617
c146731_g2_i4	529	L	gnl|CDD|36337 KOG1121, KOG1121, KOG1121, Tam3-transposase (Ac family) [Replication, recombination and repair].	641	7e-08	111	139	28	20.14	524	126	451	588
c147365_g1_i4	4740	G	gnl|CDD|37640 KOG2429, KOG2429, KOG2429, Glycosyl hydrolase, family 47 [Carbohydrate transport and metabolism].	622	6e-111	990	289	148	51.21	264	1124	220	508
c147365_g1_i4	4740	G	gnl|CDD|37641 KOG2430, KOG2430, KOG2430, Glycosyl hydrolase, family 47 [Carbohydrate transport and metabolism].	587	3e-40	407	265	93	35.09	267	1049	210	452
c147365_g1_i4	4740	G	gnl|CDD|37642 KOG2431, KOG2431, KOG2431, 1, 2-alpha-mannosidase [Carbohydrate transport and metabolism].	546	4e-27	295	274	80	29.20	315	1052	284	539
c147365_g1_i4	4740	G	gnl|CDD|37415 KOG2204, KOG2204, KOG2204, Mannosyl-oligosaccharide alpha-1,2-mannosidase and related glycosyl hydrolases [Carbohydrate transport and metabolism].	625	3e-20	237	270	67	24.81	324	1055	374	622
c151446_g3_i3	340	J	gnl|CDD|35227 KOG0003, KOG0003, KOG0003, Ubiquitin/60s ribosomal protein L40 fusion [Translation, ribosomal structure and biogenesis].	128	7e-15	156	34	33	97.06	239	340	1	34
c151446_g3_i3	340	J	gnl|CDD|35228 KOG0004, KOG0004, KOG0004, Ubiquitin/40S ribosomal protein S27a fusion [Translation, ribosomal structure and biogenesis].	156	3e-14	152	34	31	91.18	239	340	1	34
c151446_g3_i3	340	DO	gnl|CDD|35229 KOG0005, KOG0005, KOG0005, Ubiquitin-like protein [Cell cycle control, cell division, chromosome partitioning, Posttranslational modification, protein turnover, chaperones].	70	4e-08	106	34	17	50.00	239	340	1	34
c151446_g3_i3	340	L	gnl|CDD|35235 KOG0011, KOG0011, KOG0011, Nucleotide excision repair factor NEF2, RAD23 component [Replication, recombination and repair].	340	1e-07	104	32	16	50.00	239	334	1	32
c151446_g3_i3	340	OR	gnl|CDD|35225 KOG0001, KOG0001, KOG0001, Ubiquitin and ubiquitin-like proteins [Posttranslational modification, protein turnover, chaperones, General function prediction only].	75	5e-07	98	33	29	87.88	242	340	1	33
c182322_g1_i1	522	B	gnl|CDD|39565 KOG4364, KOG4364, KOG4364, Chromatin assembly factor-I [Chromatin structure and dynamics].	811	2e-08	115	95	22	23.16	467	189	278	372
c182322_g1_i1	522	J	gnl|CDD|36359 KOG1144, KOG1144, KOG1144, Translation initiation factor 5B (eIF-5B) [Translation, ribosomal structure and biogenesis].	1064	2e-08	115	57	20	35.09	366	196	224	278
c182322_g1_i1	522	A	gnl|CDD|39875 KOG4676, KOG4676, KOG4676, Splicing factor, arginine/serine-rich [RNA processing and modification].	479	4e-08	113	102	28	27.45	518	213	239	336
c182322_g1_i1	522	P	gnl|CDD|37213 KOG2002, KOG2002, KOG2002, TPR-containing nuclear phosphoprotein that regulates K(+) uptake [Inorganic ion transport and metabolism].	1018	1e-07	109	110	32	29.09	502	179	845	949
c182322_g1_i1	522	U	gnl|CDD|36377 KOG1162, KOG1162, KOG1162, Predicted small molecule transporter [Intracellular trafficking, secretion, and vesicular transport].	617	3e-07	110	72	21	29.17	178	393	340	411
c128436_g1_i3	2700	S	gnl|CDD|39668 KOG4467, KOG4467, KOG4467, Uncharacterized conserved protein [Function unknown].	557	6e-07	120	172	27	15.70	1103	1549	101	271
c141470_g1_i1	880	A	gnl|CDD|39875 KOG4676, KOG4676, KOG4676, Splicing factor, arginine/serine-rich [RNA processing and modification].	479	5e-11	144	248	55	22.18	6	749	233	449
c141470_g1_i1	880	B	gnl|CDD|39565 KOG4364, KOG4364, KOG4364, Chromatin assembly factor-I [Chromatin structure and dynamics].	811	2e-09	132	114	36	31.58	3	344	259	370
c141470_g1_i1	880	E	gnl|CDD|36519 KOG1305, KOG1305, KOG1305, Amino acid transporter protein [Amino acid transport and metabolism].	411	2e-09	131	322	53	16.46	875	72	7	313
c141470_g1_i1	880	C	gnl|CDD|40042 KOG4845, KOG4845, KOG4845, NADH dehydrogenase, subunit 4 [Energy production and conversion].	452	3e-09	130	235	41	17.45	684	7	4	210
c141470_g1_i1	880	Q	gnl|CDD|35284 KOG0061, KOG0061, KOG0061, Transporter, ABC superfamily (Breast cancer resistance protein) [Secondary metabolites biosynthesis, transport and catabolism].	613	7e-09	127	277	50	18.05	777	10	340	595
c138244_g1_i1	1319	K	gnl|CDD|35993 KOG0774, KOG0774, KOG0774, Transcription factor PBX and related HOX domain proteins [Transcription].	334	4e-23	245	49	44	89.80	882	736	189	237
c138244_g1_i1	1319	K	gnl|CDD|35992 KOG0773, KOG0773, KOG0773, Transcription factor MEIS1 and related HOX domain proteins [Transcription].	342	2e-09	135	102	23	22.55	707	411	241	342
c138244_g1_i1	1319	Z	gnl|CDD|39663 KOG4462, KOG4462, KOG4462, WASP-interacting protein VRP1/WIP, contains WH2 domain [Cytoskeleton].	437	7e-06	107	195	46	23.59	588	25	171	324
c146345_g1_i1	1480	AD	gnl|CDD|38624 KOG3414, KOG3414, KOG3414, Component of the U4/U6.U5 snRNP/mitosis protein DIM1 [RNA processing and modification, Cell cycle control, cell division, chromosome partitioning].	142	6e-84	687	142	111	78.17	703	278	1	142
c146345_g1_i1	1480	W	gnl|CDD|39924 KOG4726, KOG4726, KOG4726, Ultrahigh sulfur keratin-associated protein [Extracellular structures].	146	1e-06	108	171	36	21.05	271	783	4	140
c123568_g1_i2	2881	S	gnl|CDD|38227 KOG3017, KOG3017, KOG3017, Defense-related protein containing SCP domain [Function unknown].	225	1e-15	195	159	40	25.16	222	656	40	193
c123568_g1_i2	2881	Z	gnl|CDD|39663 KOG4462, KOG4462, KOG4462, WASP-interacting protein VRP1/WIP, contains WH2 domain [Cytoskeleton].	437	9e-06	111	268	58	21.64	804	25	122	346
c249662_g1_i1	434	E	gnl|CDD|36500 KOG1286, KOG1286, KOG1286, Amino acid transporters [Amino acid transport and metabolism].	554	1e-35	303	140	44	31.43	432	19	159	298
c249662_g1_i1	434	E	gnl|CDD|36501 KOG1287, KOG1287, KOG1287, Amino acid transporters [Amino acid transport and metabolism].	479	1e-16	173	141	38	26.95	432	22	134	270
c249662_g1_i1	434	E	gnl|CDD|36503 KOG1289, KOG1289, KOG1289, Amino acid transporters [Amino acid transport and metabolism].	550	2e-10	127	132	29	21.97	417	37	181	312
c249662_g1_i1	434	P	gnl|CDD|37294 KOG2083, KOG2083, KOG2083, Na+/K+ symporter [Inorganic ion transport and metabolism].	643	2e-06	98	146	33	22.60	417	37	152	282
c167157_g1_i1	226	R	gnl|CDD|37775 KOG2564, KOG2564, KOG2564, Predicted acetyltransferases and hydrolases with the alpha/beta hydrolase fold [General function prediction only].	343	2e-15	154	60	30	50.00	224	45	264	323
c283833_g1_i1	240	AK	gnl|CDD|35354 KOG0132, KOG0132, KOG0132, RNA polymerase II C-terminal domain-binding protein RA4, contains RPR and RRM domains [RNA processing and modification, Transcription].	894	6e-10	117	79	28	35.44	238	2	614	688
c283833_g1_i1	240	A	gnl|CDD|36809 KOG1596, KOG1596, KOG1596, Fibrillarin and related nucleolar RNA-binding proteins [RNA processing and modification].	317	2e-08	106	79	28	35.44	3	239	6	75
c283833_g1_i1	240	A	gnl|CDD|40046 KOG4849, KOG4849, KOG4849, mRNA cleavage factor I subunit/CPSF subunit [RNA processing and modification].	498	2e-08	106	84	25	29.76	238	2	233	313
c283833_g1_i1	240	TZ	gnl|CDD|37135 KOG1924, KOG1924, KOG1924, RhoA GTPase effector DIA/Diaphanous [Signal transduction mechanisms, Cytoskeleton].	1102	4e-07	97	73	28	38.36	226	26	543	611
c283833_g1_i1	240	R	gnl|CDD|38984 KOG3780, KOG3780, KOG3780, Thioredoxin binding protein TBP-2/VDUP1 [General function prediction only].	427	5e-07	96	75	22	29.33	227	3	310	383
c207956_g1_i1	235	F	gnl|CDD|37118 KOG1907, KOG1907, KOG1907, Phosphoribosylformylglycinamidine synthase [Nucleotide transport and metabolism].	1320	2e-27	236	76	40	52.63	8	235	766	836
c138177_g1_i1	1504	Z	gnl|CDD|39481 KOG4280, KOG4280, KOG4280, Kinesin-like protein [Cytoskeleton].	574	3e-25	265	357	81	22.69	1148	117	29	342
c138177_g1_i1	1504	Z	gnl|CDD|35463 KOG0242, KOG0242, KOG0242, Kinesin-like protein [Cytoskeleton].	675	9e-25	261	360	93	25.83	1142	141	30	329
c138177_g1_i1	1504	Z	gnl|CDD|35461 KOG0240, KOG0240, KOG0240, Kinesin (SMY1 subfamily) [Cytoskeleton].	607	2e-15	187	353	81	22.95	1130	141	26	329
c138177_g1_i1	1504	Z	gnl|CDD|35462 KOG0241, KOG0241, KOG0241, Kinesin-like protein [Cytoskeleton].	1714	5e-14	174	361	82	22.71	1139	126	29	354
c138177_g1_i1	1504	Z	gnl|CDD|35460 KOG0239, KOG0239, KOG0239, Kinesin (KAR3 subfamily) [Cytoskeleton].	670	5e-13	166	345	80	23.19	1130	153	342	634
c151521_g2_i6	5749	T	gnl|CDD|36380 KOG1165, KOG1165, KOG1165, Casein kinase (serine/threonine/tyrosine protein kinase) [Signal transduction mechanisms].	449	0.0	1553	409	239	58.44	386	1579	1	399
c151521_g2_i6	5749	T	gnl|CDD|36378 KOG1163, KOG1163, KOG1163, Casein kinase (serine/threonine/tyrosine protein kinase) [Signal transduction mechanisms].	341	2e-107	975	338	168	49.70	428	1435	2	327
c151521_g2_i6	5749	T	gnl|CDD|36379 KOG1164, KOG1164, KOG1164, Casein kinase (serine/threonine/tyrosine protein kinase) [Signal transduction mechanisms].	322	3e-70	664	311	117	37.62	458	1366	15	317
c151521_g2_i6	5749	T	gnl|CDD|35836 KOG0616, KOG0616, KOG0616, cAMP-dependent protein kinase catalytic subunit (PKA) [Signal transduction mechanisms].	355	7e-18	217	284	69	24.30	326	1162	2	253
c151521_g2_i6	5749	T	gnl|CDD|35255 KOG0032, KOG0032, KOG0032, Ca2+/calmodulin-dependent protein kinase, EF-Hand protein superfamily [Signal transduction mechanisms].	382	4e-16	202	257	58	22.57	413	1174	17	254
c201782_g1_i1	421	U	gnl|CDD|38412 KOG3202, KOG3202, KOG3202, SNARE protein TLG1/Syntaxin 6 [Intracellular trafficking, secretion, and vesicular transport].	235	7e-10	122	140	32	22.86	30	419	74	208
c167612_g1_i1	576	J	gnl|CDD|36359 KOG1144, KOG1144, KOG1144, Translation initiation factor 5B (eIF-5B) [Translation, ribosomal structure and biogenesis].	1064	4e-10	134	162	42	25.93	109	576	130	290
c167612_g1_i1	576	IR	gnl|CDD|35282 KOG0059, KOG0059, KOG0059, Lipid exporter ABCA1 and related proteins, ABC superfamily [Lipid transport and metabolism, General function prediction only].	885	4e-09	122	191	33	17.28	548	15	339	518
c167612_g1_i1	576	R	gnl|CDD|37763 KOG2552, KOG2552, KOG2552, Major facilitator superfamily permease - Cdc91p [General function prediction only].	388	4e-09	122	198	35	17.68	551	3	142	335
c167612_g1_i1	576	B	gnl|CDD|39565 KOG4364, KOG4364, KOG4364, Chromatin assembly factor-I [Chromatin structure and dynamics].	811	8e-09	123	135	34	25.19	4	408	250	369
c167612_g1_i1	576	PQ	gnl|CDD|35262 KOG0039, KOG0039, KOG0039, Ferric reductase, NADH/NADPH oxidase and related proteins [Inorganic ion transport and metabolism, Secondary metabolites biosynthesis, transport and catabolism].	646	1e-07	112	179	34	18.99	527	42	77	255
c93145_g1_i1	561	B	gnl|CDD|39565 KOG4364, KOG4364, KOG4364, Chromatin assembly factor-I [Chromatin structure and dynamics].	811	3e-11	137	145	29	20.00	551	117	259	375
c93145_g1_i1	561	J	gnl|CDD|36359 KOG1144, KOG1144, KOG1144, Translation initiation factor 5B (eIF-5B) [Translation, ribosomal structure and biogenesis].	1064	3e-11	136	132	36	27.27	551	174	148	278
c93145_g1_i1	561	A	gnl|CDD|39875 KOG4676, KOG4676, KOG4676, Splicing factor, arginine/serine-rich [RNA processing and modification].	479	5e-10	128	125	30	24.00	559	185	246	360
c93145_g1_i1	561	P	gnl|CDD|37213 KOG2002, KOG2002, KOG2002, TPR-containing nuclear phosphoprotein that regulates K(+) uptake [Inorganic ion transport and metabolism].	1018	8e-09	119	124	31	25.00	557	192	817	937
c93145_g1_i1	561	S	gnl|CDD|37529 KOG2318, KOG2318, KOG2318, Uncharacterized conserved protein [Function unknown].	650	5e-08	114	129	35	27.13	548	168	441	564
c219279_g1_i1	693	TZ	gnl|CDD|38875 KOG3671, KOG3671, KOG3671, Actin regulatory protein (Wiskott-Aldrich syndrome protein) [Signal transduction mechanisms, Cytoskeleton].	569	1e-14	164	127	45	35.43	156	536	315	429
c219279_g1_i1	693	Z	gnl|CDD|39663 KOG4462, KOG4462, KOG4462, WASP-interacting protein VRP1/WIP, contains WH2 domain [Cytoskeleton].	437	8e-13	152	139	41	29.50	84	500	260	376
c219279_g1_i1	693	Z	gnl|CDD|35383 KOG0161, KOG0161, KOG0161, Myosin class II heavy chain [Cytoskeleton].	1930	2e-12	150	143	33	23.08	630	226	841	982
c219279_g1_i1	693	Z	gnl|CDD|37041 KOG1830, KOG1830, KOG1830, Wiskott Aldrich syndrome proteins [Cytoskeleton].	518	2e-11	141	136	37	27.21	162	539	301	429
c219279_g1_i1	693	AR	gnl|CDD|37357 KOG2146, KOG2146, KOG2146, Splicing coactivator SRm160/300, subunit SRm160 (contains PWI domain) [RNA processing and modification, General function prediction only].	354	3e-10	134	197	41	20.81	632	57	123	301
c281640_g1_i1	693	Z	gnl|CDD|39663 KOG4462, KOG4462, KOG4462, WASP-interacting protein VRP1/WIP, contains WH2 domain [Cytoskeleton].	437	5e-11	142	244	62	25.41	1	690	173	382
c281640_g1_i1	693	TZ	gnl|CDD|38875 KOG3671, KOG3671, KOG3671, Actin regulatory protein (Wiskott-Aldrich syndrome protein) [Signal transduction mechanisms, Cytoskeleton].	569	2e-09	130	206	47	22.82	49	663	309	466
c281640_g1_i1	693	A	gnl|CDD|35341 KOG0119, KOG0119, KOG0119, Splicing factor 1/branch point binding protein (RRM superfamily) [RNA processing and modification].	554	5e-09	127	224	49	21.88	7	663	344	541
c281640_g1_i1	693	R	gnl|CDD|37344 KOG2133, KOG2133, KOG2133, Transcriptional corepressor Atrophin-1/DRPLA [General function prediction only].	1229	2e-07	113	259	50	19.31	8	691	436	671
c281640_g1_i1	693	U	gnl|CDD|35528 KOG0307, KOG0307, KOG0307, Vesicle coat complex COPII, subunit SEC31 [Intracellular trafficking, secretion, and vesicular transport].	1049	2e-07	114	211	37	17.54	40	663	714	897
c327198_g1_i1	452	R	gnl|CDD|37206 KOG1995, KOG1995, KOG1995, Conserved Zn-finger protein [General function prediction only].	351	5e-07	103	100	33	33.00	45	344	242	339
c143445_g3_i6	2187	O	gnl|CDD|36580 KOG1366, KOG1366, KOG1366, Alpha-macroglobulin [Posttranslational modification, protein turnover, chaperones].	1436	3e-55	509	564	135	23.94	1750	131	76	602
c143445_g3_i6	2187	Z	gnl|CDD|39663 KOG4462, KOG4462, KOG4462, WASP-interacting protein VRP1/WIP, contains WH2 domain [Cytoskeleton].	437	2e-08	131	379	85	22.43	997	2055	4	357
c143445_g3_i6	2187	TZ	gnl|CDD|38875 KOG3671, KOG3671, KOG3671, Actin regulatory protein (Wiskott-Aldrich syndrome protein) [Signal transduction mechanisms, Cytoskeleton].	569	2e-07	123	130	38	29.23	1666	2022	333	460
c143445_g3_i6	2187	R	gnl|CDD|37344 KOG2133, KOG2133, KOG2133, Transcriptional corepressor Atrophin-1/DRPLA [General function prediction only].	1229	3e-06	114	379	71	18.73	922	2034	414	740
c143445_g3_i6	2187	W	gnl|CDD|39924 KOG4726, KOG4726, KOG4726, Ultrahigh sulfur keratin-associated protein [Extracellular structures].	146	4e-06	105	125	23	18.40	988	1338	21	145
c136214_g1_i4	981	K	gnl|CDD|35481 KOG0260, KOG0260, KOG0260, RNA polymerase II, large subunit [Transcription].	1605	2e-06	109	162	46	28.40	966	481	1457	1602
c265752_g1_i1	449	K	gnl|CDD|39104 KOG3901, KOG3901, KOG3901, Transcription initiation factor IID subunit [Transcription].	109	8e-45	365	99	60	60.61	303	7	2	98
c265752_g1_i1	449	K	gnl|CDD|39105 KOG3902, KOG3902, KOG3902, Histone acetyltransferase PCAF/SAGA, subunit SUPT3H/SPT3 [Transcription].	352	8e-11	130	117	30	25.64	348	1	2	118
c63403_g1_i1	356	A	gnl|CDD|37759 KOG2548, KOG2548, KOG2548, SWAP mRNA splicing regulator [RNA processing and modification].	653	2e-06	96	115	35	30.43	15	356	361	463
c225999_g1_i1	304	J	gnl|CDD|36359 KOG1144, KOG1144, KOG1144, Translation initiation factor 5B (eIF-5B) [Translation, ribosomal structure and biogenesis].	1064	5e-09	113	104	32	30.77	2	298	199	299
c225999_g1_i1	304	B	gnl|CDD|39565 KOG4364, KOG4364, KOG4364, Chromatin assembly factor-I [Chromatin structure and dynamics].	811	9e-09	111	106	28	26.42	2	304	254	359
c225999_g1_i1	304	R	gnl|CDD|35729 KOG0509, KOG0509, KOG0509, Ankyrin repeat and DHHC-type Zn-finger domain containing proteins [General function prediction only].	600	2e-07	101	102	24	23.53	302	6	293	388
c225999_g1_i1	304	S	gnl|CDD|38023 KOG2812, KOG2812, KOG2812, Uncharacterized conserved protein [Function unknown].	426	2e-07	101	103	24	23.30	2	304	183	285
c225999_g1_i1	304	TU	gnl|CDD|36247 KOG1029, KOG1029, KOG1029, Endocytic adaptor protein intersectin [Signal transduction mechanisms, Intracellular trafficking, secretion, and vesicular transport].	1118	4e-07	98	101	25	24.75	2	304	348	442
c145462_g5_i1	885	L	gnl|CDD|37306 KOG2095, KOG2095, KOG2095, DNA polymerase iota/DNA damage inducible protein [Replication, recombination and repair].	656	2e-60	517	246	100	40.65	40	777	192	426
c145462_g5_i1	885	L	gnl|CDD|37304 KOG2093, KOG2093, KOG2093, Translesion DNA polymerase - REV1 deoxycytidyl transferase [Replication, recombination and repair].	1016	1e-17	199	239	61	25.52	10	696	475	710
c145462_g5_i1	885	L	gnl|CDD|37305 KOG2094, KOG2094, KOG2094, Predicted DNA damage inducible protein [Replication, recombination and repair].	490	1e-12	158	213	56	26.29	70	696	226	426
c145462_g5_i1	885	Z	gnl|CDD|37041 KOG1830, KOG1830, KOG1830, Wiskott Aldrich syndrome proteins [Cytoskeleton].	518	6e-07	112	170	34	20.00	493	2	251	409
c145462_g5_i1	885	TZ	gnl|CDD|38875 KOG3671, KOG3671, KOG3671, Actin regulatory protein (Wiskott-Aldrich syndrome protein) [Signal transduction mechanisms, Cytoskeleton].	569	1e-06	109	182	43	23.63	547	2	310	449
c316481_g1_i1	968	O	gnl|CDD|35323 KOG0100, KOG0100, KOG0100, Molecular chaperones GRP78/BiP/KAR2, HSP70 superfamily [Posttranslational modification, protein turnover, chaperones].	663	2e-168	1217	291	205	70.45	872	3	39	325
c316481_g1_i1	968	O	gnl|CDD|35324 KOG0101, KOG0101, KOG0101, Molecular chaperones HSP70/HSC70, HSP70 superfamily [Posttranslational modification, protein turnover, chaperones].	620	2e-154	1126	296	227	76.69	890	3	4	297
c316481_g1_i1	968	O	gnl|CDD|35325 KOG0102, KOG0102, KOG0102, Molecular chaperones mortalin/PBP74/GRP75, HSP70 superfamily [Posttranslational modification, protein turnover, chaperones].	640	2e-126	941	304	166	54.61	938	30	8	303
c316481_g1_i1	968	O	gnl|CDD|35326 KOG0103, KOG0103, KOG0103, Molecular chaperones HSP105/HSP110/SSE1, HSP70 superfamily [Posttranslational modification, protein turnover, chaperones].	727	2e-81	641	293	124	42.32	872	6	4	295
c316481_g1_i1	968	O	gnl|CDD|35327 KOG0104, KOG0104, KOG0104, Molecular chaperones GRP170/SIL1, HSP70 superfamily [Posttranslational modification, protein turnover, chaperones].	902	4e-58	485	305	97	31.80	875	3	24	327
c97856_g1_i1	412	A	gnl|CDD|35889 KOG0670, KOG0670, KOG0670, U4/U6-associated splicing factor PRP4 [RNA processing and modification].	752	7e-08	113	132	25	18.94	46	411	109	237
c97856_g1_i1	412	A	gnl|CDD|39875 KOG4676, KOG4676, KOG4676, Splicing factor, arginine/serine-rich [RNA processing and modification].	479	1e-07	111	140	32	22.86	43	411	260	396
c97856_g1_i1	412	B	gnl|CDD|39565 KOG4364, KOG4364, KOG4364, Chromatin assembly factor-I [Chromatin structure and dynamics].	811	8e-07	100	122	28	22.95	48	410	244	363
c97856_g1_i1	412	A	gnl|CDD|36267 KOG1049, KOG1049, KOG1049, Polyadenylation factor I complex, subunit FIP1 [RNA processing and modification].	538	2e-06	102	103	19	18.45	112	411	390	492
c97856_g1_i1	412	S	gnl|CDD|39073 KOG3869, KOG3869, KOG3869, Uncharacterized conserved protein [Function unknown].	450	2e-06	101	122	29	23.77	46	411	176	296
c152693_g1_i4	1579	Z	gnl|CDD|39663 KOG4462, KOG4462, KOG4462, WASP-interacting protein VRP1/WIP, contains WH2 domain [Cytoskeleton].	437	7e-06	108	358	76	21.23	1487	417	93	391
c153268_g1_i1	3820	A	gnl|CDD|35512 KOG0291, KOG0291, KOG0291, WD40-repeat-containing subunit of the 18S rRNA processing complex [RNA processing and modification].	893	0.0	2613	907	439	48.40	3611	894	1	878
c153268_g1_i1	3820	R	gnl|CDD|35487 KOG0266, KOG0266, KOG0266, WD40 repeat-containing protein [General function prediction only].	456	4e-30	318	284	71	25.00	2489	1659	158	420
c153268_g1_i1	3820	A	gnl|CDD|35493 KOG0272, KOG0272, KOG0272, U4/U6 small nuclear ribonucleoprotein Prp4 (contains WD40 repeats) [RNA processing and modification].	459	1e-25	281	283	75	26.50	2666	1839	158	431
c153268_g1_i1	3820	A	gnl|CDD|35540 KOG0319, KOG0319, KOG0319, WD40-repeat-containing subunit of the 18S rRNA processing complex [RNA processing and modification].	775	1e-22	256	635	138	21.73	3614	1839	5	590
c153268_g1_i1	3820	S	gnl|CDD|35517 KOG0296, KOG0296, KOG0296, Angio-associated migratory cell protein (contains WD40 repeats) [Function unknown].	399	1e-21	247	371	69	18.60	2906	1839	17	369
c153135_g1_i3	2284	TR	gnl|CDD|35595 KOG0374, KOG0374, KOG0374, Serine/threonine specific protein phosphatase PP1, catalytic subunit [Signal transduction mechanisms, General function prediction only].	331	7e-54	500	250	90	36.00	1285	539	34	260
c153135_g1_i3	2284	R	gnl|CDD|35596 KOG0375, KOG0375, KOG0375, Serine-threonine phosphatase 2B, catalytic subunit [General function prediction only].	517	6e-48	453	288	96	33.33	1378	542	29	293
c153135_g1_i3	2284	GT	gnl|CDD|35593 KOG0372, KOG0372, KOG0372, Serine/threonine specific protein phosphatase involved in glycogen accumulation, PP2A-related [Carbohydrate transport and metabolism, Signal transduction mechanisms].	303	1e-46	444	248	88	35.48	1276	539	21	242
c153135_g1_i3	2284	DT	gnl|CDD|35594 KOG0373, KOG0373, KOG0373, Serine/threonine specific protein phosphatase involved in cell cycle control, PP2A-related [Cell cycle control, cell division, chromosome partitioning, Signal transduction mechanisms].	306	4e-44	424	262	85	32.44	1303	539	10	245
c153135_g1_i3	2284	T	gnl|CDD|35592 KOG0371, KOG0371, KOG0371, Serine/threonine protein phosphatase 2A, catalytic subunit [Signal transduction mechanisms].	319	8e-35	351	252	83	32.94	1285	542	35	258
c30557_g1_i1	505	GQ	gnl|CDD|37952 KOG2741, KOG2741, KOG2741, Dimeric dihydrodiol dehydrogenase [Carbohydrate transport and metabolism, Secondary metabolites biosynthesis, transport and catabolism].	351	6e-21	211	128	40	31.25	1	369	222	348
c30557_g1_i1	505	A	gnl|CDD|39408 KOG4207, KOG4207, KOG4207, Predicted splicing factor, SR protein superfamily [RNA processing and modification].	256	2e-07	108	139	27	19.42	2	418	118	248
c30557_g1_i1	505	A	gnl|CDD|37759 KOG2548, KOG2548, KOG2548, SWAP mRNA splicing regulator [RNA processing and modification].	653	1e-06	101	142	38	26.76	5	415	360	501
c234331_g1_i1	348	B	gnl|CDD|39565 KOG4364, KOG4364, KOG4364, Chromatin assembly factor-I [Chromatin structure and dynamics].	811	4e-09	115	116	32	27.59	2	346	261	373
c234331_g1_i1	348	D	gnl|CDD|35241 KOG0018, KOG0018, KOG0018, Structural maintenance of chromosome protein 1 (sister chromatid cohesion complex Cohesin, subunit SMC1) [Cell cycle control, cell division, chromosome partitioning].	1141	8e-08	104	125	26	20.80	15	326	239	363
c234331_g1_i1	348	R	gnl|CDD|37536 KOG2325, KOG2325, KOG2325, Predicted transporter/transmembrane protein [General function prediction only].	488	2e-07	102	131	28	21.37	348	1	285	413
c234331_g1_i1	348	P	gnl|CDD|36954 KOG1743, KOG1743, KOG1743, Ferric reductase-like proteins [Inorganic ion transport and metabolism].	137	3e-07	100	104	28	26.92	324	49	16	107
c234331_g1_i1	348	GE	gnl|CDD|37786 KOG2575, KOG2575, KOG2575, Glucosyltransferase - Alg6p [Carbohydrate transport and metabolism, Amino acid transport and metabolism].	510	1e-06	97	115	28	24.35	306	1	389	502
c151976_g1_i3	2357	I	gnl|CDD|35361 KOG0139, KOG0139, KOG0139, Short-chain acyl-CoA dehydrogenase [Lipid transport and metabolism].	398	0.0	1415	407	241	59.21	444	1664	1	397
c151976_g1_i3	2357	I	gnl|CDD|35362 KOG0140, KOG0140, KOG0140, Medium-chain acyl-CoA dehydrogenase [Lipid transport and metabolism].	408	1e-94	803	427	154	36.07	441	1709	2	406
c151976_g1_i3	2357	EI	gnl|CDD|35363 KOG0141, KOG0141, KOG0141, Isovaleryl-CoA dehydrogenase [Amino acid transport and metabolism, Lipid transport and metabolism].	421	1e-94	802	422	154	36.49	480	1709	1	421
c151976_g1_i3	2357	I	gnl|CDD|35359 KOG0137, KOG0137, KOG0137, Very-long-chain acyl-CoA dehydrogenase [Lipid transport and metabolism].	634	7e-72	639	349	120	34.38	657	1670	103	449
c151976_g1_i3	2357	E	gnl|CDD|35360 KOG0138, KOG0138, KOG0138, Glutaryl-CoA dehydrogenase [Amino acid transport and metabolism].	432	2e-55	514	393	121	30.79	504	1670	28	415
c83844_g1_i1	391	A	gnl|CDD|39875 KOG4676, KOG4676, KOG4676, Splicing factor, arginine/serine-rich [RNA processing and modification].	479	1e-08	112	77	22	28.57	368	141	292	368
c83844_g1_i1	391	A	gnl|CDD|37759 KOG2548, KOG2548, KOG2548, SWAP mRNA splicing regulator [RNA processing and modification].	653	3e-08	109	74	25	33.78	365	144	409	482
c83844_g1_i1	391	A	gnl|CDD|40046 KOG4849, KOG4849, KOG4849, mRNA cleavage factor I subunit/CPSF subunit [RNA processing and modification].	498	2e-07	104	63	14	22.22	99	284	224	286
c83844_g1_i1	391	J	gnl|CDD|36359 KOG1144, KOG1144, KOG1144, Translation initiation factor 5B (eIF-5B) [Translation, ribosomal structure and biogenesis].	1064	3e-07	102	75	26	34.67	369	160	200	272
c83844_g1_i1	391	AD	gnl|CDD|38020 KOG2809, KOG2809, KOG2809, Telomerase elongation inhibitor/RNA maturation protein PINX1 [RNA processing and modification, Cell cycle control, cell division, chromosome partitioning].	326	3e-07	102	78	25	32.05	381	148	197	265
c144770_g1_i2	2313	D	gnl|CDD|38075 KOG2864, KOG2864, KOG2864, Nuclear division RFT1 protein [Cell cycle control, cell division, chromosome partitioning].	530	6e-124	1004	516	178	34.50	189	1715	4	505
c11520_g1_i1	437	A	gnl|CDD|35556 KOG0335, KOG0335, KOG0335, ATP-dependent RNA helicase [RNA processing and modification].	482	7e-71	537	155	99	63.87	3	437	275	429
c11520_g1_i1	437	A	gnl|CDD|35552 KOG0331, KOG0331, KOG0331, ATP-dependent RNA helicase [RNA processing and modification].	519	7e-54	425	149	60	40.27	6	437	285	433
c11520_g1_i1	437	A	gnl|CDD|35554 KOG0333, KOG0333, KOG0333, U5 snRNP-like RNA helicase subunit [RNA processing and modification].	673	2e-43	355	144	66	45.83	6	437	466	609
c11520_g1_i1	437	A	gnl|CDD|35562 KOG0341, KOG0341, KOG0341, DEAD-box protein abstrakt [RNA processing and modification].	610	2e-37	314	145	55	37.93	3	437	370	513
c11520_g1_i1	437	A	gnl|CDD|35557 KOG0336, KOG0336, KOG0336, ATP-dependent RNA helicase [RNA processing and modification].	629	5e-36	305	146	56	38.36	6	437	412	557
c313900_g1_i1	242	C	gnl|CDD|36469 KOG1255, KOG1255, KOG1255, Succinyl-CoA synthetase, alpha subunit [Energy production and conversion].	329	3e-30	270	60	42	70.00	61	240	33	92
c132866_g1_i1	387	B	gnl|CDD|39565 KOG4364, KOG4364, KOG4364, Chromatin assembly factor-I [Chromatin structure and dynamics].	811	2e-06	96	80	24	30.00	6	215	291	370
c153129_g2_i3	2917	S	gnl|CDD|38264 KOG3054, KOG3054, KOG3054, Uncharacterized conserved protein [Function unknown].	299	5e-06	113	149	34	22.82	1984	1562	25	173
c153129_g2_i3	2917	Z	gnl|CDD|36198 KOG0980, KOG0980, KOG0980, Actin-binding protein SLA2/Huntingtin-interacting protein Hip1 [Cytoskeleton].	980	6e-06	112	171	33	19.30	2035	1559	264	427
c150797_g1_i4	337	A	gnl|CDD|39875 KOG4676, KOG4676, KOG4676, Splicing factor, arginine/serine-rich [RNA processing and modification].	479	1e-12	141	38	22	57.89	171	58	5	42
c150797_g1_i4	337	Z	gnl|CDD|37629 KOG2418, KOG2418, KOG2418, Microtubule-associated protein TAU [Cytoskeleton].	448	2e-08	109	81	20	24.69	269	60	194	274
c150026_g1_i3	4955	K	gnl|CDD|35481 KOG0260, KOG0260, KOG0260, RNA polymerase II, large subunit [Transcription].	1605	6e-12	166	50	22	44.00	4951	4802	1513	1562
c275538_g1_i1	493	F	gnl|CDD|36236 KOG1018, KOG1018, KOG1018, Cytosine deaminase FCY1 and related enzymes [Nucleotide transport and metabolism].	169	1e-28	259	126	41	32.54	368	3	8	133
c148389_g1_i2	3121	K	gnl|CDD|39669 KOG4468, KOG4468, KOG4468, Polycomb-group transcriptional regulator [Transcription].	782	4e-41	409	301	78	25.91	525	1409	1	279
c148389_g1_i2	3121	Z	gnl|CDD|39663 KOG4462, KOG4462, KOG4462, WASP-interacting protein VRP1/WIP, contains WH2 domain [Cytoskeleton].	437	2e-15	193	319	73	22.88	2301	1450	100	372
c148389_g1_i2	3121	TZ	gnl|CDD|38875 KOG3671, KOG3671, KOG3671, Actin regulatory protein (Wiskott-Aldrich syndrome protein) [Signal transduction mechanisms, Cytoskeleton].	569	2e-12	167	330	70	21.21	2421	1525	204	505
c148389_g1_i2	3121	Z	gnl|CDD|37041 KOG1830, KOG1830, KOG1830, Wiskott Aldrich syndrome proteins [Cytoskeleton].	518	2e-11	158	240	54	22.50	2310	1591	273	452
c148389_g1_i2	3121	A	gnl|CDD|35341 KOG0119, KOG0119, KOG0119, Splicing factor 1/branch point binding protein (RRM superfamily) [RNA processing and modification].	554	3e-09	141	277	60	21.66	2298	1537	327	550
c64255_g1_i1	376	A	gnl|CDD|39875 KOG4676, KOG4676, KOG4676, Splicing factor, arginine/serine-rich [RNA processing and modification].	479	6e-11	136	91	27	29.67	100	372	239	329
c64255_g1_i1	376	A	gnl|CDD|35889 KOG0670, KOG0670, KOG0670, U4/U6-associated splicing factor PRP4 [RNA processing and modification].	752	1e-09	126	99	23	23.23	79	372	87	185
c64255_g1_i1	376	R	gnl|CDD|38099 KOG2888, KOG2888, KOG2888, Putative RNA binding protein [General function prediction only].	453	3e-09	122	90	25	27.78	112	372	309	396
c64255_g1_i1	376	TU	gnl|CDD|36247 KOG1029, KOG1029, KOG1029, Endocytic adaptor protein intersectin [Signal transduction mechanisms, Intracellular trafficking, secretion, and vesicular transport].	1118	1e-08	119	85	21	24.71	118	372	315	396
c64255_g1_i1	376	A	gnl|CDD|36015 KOG0796, KOG0796, KOG0796, Spliceosome subunit [RNA processing and modification].	319	3e-08	114	92	30	32.61	118	369	229	317
c212477_g1_i1	511	K	gnl|CDD|35481 KOG0260, KOG0260, KOG0260, RNA polymerase II, large subunit [Transcription].	1605	1e-07	110	87	30	34.48	462	211	1490	1566
c212477_g1_i1	511	S	gnl|CDD|37340 KOG2129, KOG2129, KOG2129, Uncharacterized conserved protein H4 [Function unknown].	552	6e-07	104	63	18	28.57	417	229	364	425
c144655_g2_i6	1006	P	gnl|CDD|35662 KOG0441, KOG0441, KOG0441, Cu2+/Zn2+ superoxide dismutase SOD1 [Inorganic ion transport and metabolism].	154	1e-40	366	137	64	46.72	928	524	25	154
c144655_g2_i6	1006	P	gnl|CDD|39855 KOG4656, KOG4656, KOG4656, Copper chaperone for superoxide dismutase [Inorganic ion transport and metabolism].	247	1e-17	196	116	46	39.66	895	548	116	214
c273092_g1_i1	269	S	gnl|CDD|38264 KOG3054, KOG3054, KOG3054, Uncharacterized conserved protein [Function unknown].	299	1e-14	151	78	27	34.62	27	254	98	175
c273092_g1_i1	269	B	gnl|CDD|39565 KOG4364, KOG4364, KOG4364, Chromatin assembly factor-I [Chromatin structure and dynamics].	811	3e-13	142	93	22	23.66	6	269	245	337
c273092_g1_i1	269	DT	gnl|CDD|39358 KOG4156, KOG4156, KOG4156, Claspin, protein mediating phosphorylation and activation of Chk1 protein kinase in the DNA replication checkpoint response [Cell cycle control, cell division, chromosome partitioning, Signal transduction mechanisms].	1329	1e-11	130	79	31	39.24	48	269	598	676
c273092_g1_i1	269	TU	gnl|CDD|36247 KOG1029, KOG1029, KOG1029, Endocytic adaptor protein intersectin [Signal transduction mechanisms, Intracellular trafficking, secretion, and vesicular transport].	1118	1e-10	123	68	22	32.35	60	263	331	394
c273092_g1_i1	269	J	gnl|CDD|36359 KOG1144, KOG1144, KOG1144, Translation initiation factor 5B (eIF-5B) [Translation, ribosomal structure and biogenesis].	1064	2e-10	122	83	28	33.73	21	269	200	276
c28730_g1_i1	448	A	gnl|CDD|37623 KOG2412, KOG2412, KOG2412, Nuclear-export-signal (NES)-containing protein/polyadenylated-RNA export factor [RNA processing and modification].	591	2e-07	105	50	23	46.00	12	161	215	264
c148562_g2_i2	1633	Z	gnl|CDD|39663 KOG4462, KOG4462, KOG4462, WASP-interacting protein VRP1/WIP, contains WH2 domain [Cytoskeleton].	437	7e-12	157	261	69	26.44	847	1620	173	399
c148562_g2_i2	1633	TZ	gnl|CDD|38875 KOG3671, KOG3671, KOG3671, Actin regulatory protein (Wiskott-Aldrich syndrome protein) [Signal transduction mechanisms, Cytoskeleton].	569	2e-11	154	249	57	22.89	874	1584	276	442
c148562_g2_i2	1633	T	gnl|CDD|36914 KOG1701, KOG1701, KOG1701, Focal adhesion adaptor protein Paxillin and related LIM proteins [Signal transduction mechanisms].	468	6e-10	142	271	51	18.82	847	1620	3	269
c148562_g2_i2	1633	T	gnl|CDD|35420 KOG0199, KOG0199, KOG0199, ACK and related non-receptor tyrosine kinases [Signal transduction mechanisms].	1039	2e-09	138	467	81	17.34	274	1587	510	896
c148562_g2_i2	1633	R	gnl|CDD|35612 KOG0391, KOG0391, KOG0391, SNF2 family DNA-dependent ATPase [General function prediction only].	1958	4e-08	129	374	59	15.78	598	1578	1605	1956
c146001_g1_i1	1799	D	gnl|CDD|35828 KOG0608, KOG0608, KOG0608, Warts/lats-like serine threonine kinases [Cell cycle control, cell division, chromosome partitioning].	1034	5e-169	1277	308	220	71.43	1567	644	697	999
c146001_g1_i1	1799	R	gnl|CDD|35825 KOG0605, KOG0605, KOG0605, NDR and related serine/threonine kinases [General function prediction only].	550	5e-116	922	318	143	44.97	1567	650	209	521
c146001_g1_i1	1799	T	gnl|CDD|35832 KOG0612, KOG0612, KOG0612, Rho-associated, coiled-coil containing protein kinase [Signal transduction mechanisms].	1317	9e-83	695	334	122	36.53	1561	596	145	432
c146001_g1_i1	1799	RT	gnl|CDD|35818 KOG0598, KOG0598, KOG0598, Ribosomal protein S6 kinase and related proteins [General function prediction only, Signal transduction mechanisms].	357	2e-65	574	307	100	32.57	1567	674	93	351
c146001_g1_i1	1799	T	gnl|CDD|35836 KOG0616, KOG0616, KOG0616, cAMP-dependent protein kinase catalytic subunit (PKA) [Signal transduction mechanisms].	355	1e-57	518	292	98	33.56	1567	707	112	351
c142641_g1_i5	2545	R	gnl|CDD|35773 KOG0553, KOG0553, KOG0553, TPR repeat-containing protein [General function prediction only].	304	2e-09	141	187	42	22.46	806	1366	48	223
c142641_g1_i5	2545	O	gnl|CDD|35768 KOG0548, KOG0548, KOG0548, Molecular co-chaperone STI1 [Posttranslational modification, protein turnover, chaperones].	539	2e-07	123	290	52	17.93	935	1774	5	262
c142641_g1_i5	2545	R	gnl|CDD|35597 KOG0376, KOG0376, KOG0376, Serine-threonine phosphatase 2A, catalytic subunit [General function prediction only].	476	3e-07	122	108	25	23.15	935	1258	7	114
c142641_g1_i5	2545	S	gnl|CDD|39847 KOG4648, KOG4648, KOG4648, Uncharacterized conserved protein, contains LRR repeats [Function unknown].	536	4e-07	122	75	24	32.00	935	1159	100	174
c142641_g1_i5	2545	O	gnl|CDD|35770 KOG0550, KOG0550, KOG0550, Molecular chaperone (DnaJ superfamily) [Posttranslational modification, protein turnover, chaperones].	486	8e-06	110	78	21	26.92	935	1168	52	129
c125891_g1_i3	756	K	gnl|CDD|35481 KOG0260, KOG0260, KOG0260, RNA polymerase II, large subunit [Transcription].	1605	1e-06	107	94	36	38.30	9	269	1479	1569
c147518_g1_i1	440	AK	gnl|CDD|35354 KOG0132, KOG0132, KOG0132, RNA polymerase II C-terminal domain-binding protein RA4, contains RPR and RRM domains [RNA processing and modification, Transcription].	894	4e-11	132	98	28	28.57	439	170	602	698
c147518_g1_i1	440	TZ	gnl|CDD|38875 KOG3671, KOG3671, KOG3671, Actin regulatory protein (Wiskott-Aldrich syndrome protein) [Signal transduction mechanisms, Cytoskeleton].	569	1e-10	128	105	34	32.38	439	137	376	478
c147518_g1_i1	440	Z	gnl|CDD|39663 KOG4462, KOG4462, KOG4462, WASP-interacting protein VRP1/WIP, contains WH2 domain [Cytoskeleton].	437	2e-10	126	108	29	26.85	439	143	287	389
c147518_g1_i1	440	TZ	gnl|CDD|37135 KOG1924, KOG1924, KOG1924, RhoA GTPase effector DIA/Diaphanous [Signal transduction mechanisms, Cytoskeleton].	1102	1e-09	120	124	34	27.42	427	68	522	641
c147518_g1_i1	440	Z	gnl|CDD|37041 KOG1830, KOG1830, KOG1830, Wiskott Aldrich syndrome proteins [Cytoskeleton].	518	3e-09	118	117	30	25.64	439	131	315	431
c137361_g1_i1	385	T	gnl|CDD|35500 KOG0279, KOG0279, KOG0279, G protein beta subunit-like protein [Signal transduction mechanisms].	315	4e-48	383	123	71	57.72	17	385	1	117
c137361_g1_i1	385	R	gnl|CDD|35487 KOG0266, KOG0266, KOG0266, WD40 repeat-containing protein [General function prediction only].	456	3e-18	182	125	42	33.60	14	382	188	299
c137361_g1_i1	385	S	gnl|CDD|35492 KOG0271, KOG0271, KOG0271, Notchless-like WD40 repeat-containing protein [Function unknown].	480	6e-13	144	101	30	29.70	80	382	330	420
c137361_g1_i1	385	A	gnl|CDD|35493 KOG0272, KOG0272, KOG0272, U4/U6 small nuclear ribonucleoprotein Prp4 (contains WD40 repeats) [RNA processing and modification].	459	2e-12	140	126	36	28.57	8	382	200	314
c137361_g1_i1	385	S	gnl|CDD|35529 KOG0308, KOG0308, KOG0308, Conserved WD40 repeat-containing protein [Function unknown].	735	4e-12	138	151	37	24.50	56	382	116	266
c327443_g1_i1	400	K	gnl|CDD|39860 KOG4661, KOG4661, KOG4661, Hsp27-ERE-TATA-binding protein/Scaffold attachment factor (SAF-B) [Transcription].	940	1e-09	120	108	35	32.41	2	313	598	698
c327443_g1_i1	400	TU	gnl|CDD|36247 KOG1029, KOG1029, KOG1029, Endocytic adaptor protein intersectin [Signal transduction mechanisms, Intracellular trafficking, secretion, and vesicular transport].	1118	9e-08	106	108	37	34.26	2	322	331	431
c327443_g1_i1	400	B	gnl|CDD|39565 KOG4364, KOG4364, KOG4364, Chromatin assembly factor-I [Chromatin structure and dynamics].	811	5e-07	101	126	29	23.02	3	374	282	400
c327443_g1_i1	400	S	gnl|CDD|38264 KOG3054, KOG3054, KOG3054, Uncharacterized conserved protein [Function unknown].	299	8e-07	99	72	24	33.33	3	218	108	175
c327443_g1_i1	400	P	gnl|CDD|37213 KOG2002, KOG2002, KOG2002, TPR-containing nuclear phosphoprotein that regulates K(+) uptake [Inorganic ion transport and metabolism].	1018	2e-06	96	107	22	20.56	2	322	838	938
c173896_g1_i1	445	J	gnl|CDD|36359 KOG1144, KOG1144, KOG1144, Translation initiation factor 5B (eIF-5B) [Translation, ribosomal structure and biogenesis].	1064	1e-06	103	69	21	30.43	19	219	205	273
c173896_g1_i1	445	A	gnl|CDD|35889 KOG0670, KOG0670, KOG0670, U4/U6-associated splicing factor PRP4 [RNA processing and modification].	752	3e-06	101	77	23	29.87	16	228	141	217
c173896_g1_i1	445	A	gnl|CDD|36015 KOG0796, KOG0796, KOG0796, Spliceosome subunit [RNA processing and modification].	319	4e-06	99	73	21	28.77	1	219	230	302
c149542_g3_i1	4767	Z	gnl|CDD|39663 KOG4462, KOG4462, KOG4462, WASP-interacting protein VRP1/WIP, contains WH2 domain [Cytoskeleton].	437	2e-21	247	280	60	21.43	2634	3461	132	410
c149542_g3_i1	4767	U	gnl|CDD|35528 KOG0307, KOG0307, KOG0307, Vesicle coat complex COPII, subunit SEC31 [Intracellular trafficking, secretion, and vesicular transport].	1049	9e-17	207	308	71	23.05	2673	3578	713	960
c149542_g3_i1	4767	U	gnl|CDD|37195 KOG1984, KOG1984, KOG1984, Vesicle coat complex COPII, subunit SFB3 [Intracellular trafficking, secretion, and vesicular transport].	1007	7e-14	183	264	58	21.97	2652	3419	6	242
c149542_g3_i1	4767	TZ	gnl|CDD|38875 KOG3671, KOG3671, KOG3671, Actin regulatory protein (Wiskott-Aldrich syndrome protein) [Signal transduction mechanisms, Cytoskeleton].	569	8e-14	182	285	61	21.40	2634	3440	305	540
c149542_g3_i1	4767	TZ	gnl|CDD|37135 KOG1924, KOG1924, KOG1924, RhoA GTPase effector DIA/Diaphanous [Signal transduction mechanisms, Cytoskeleton].	1102	2e-13	179	87	32	36.78	2634	2894	515	597
c300207_g1_i1	223	R	gnl|CDD|38110 KOG2899, KOG2899, KOG2899, Predicted methyltransferase [General function prediction only].	288	4e-15	152	78	29	37.18	2	220	143	220
c153280_g2_i3	3183	R	gnl|CDD|38814 KOG3608, KOG3608, KOG3608, Zn finger proteins [General function prediction only].	467	5e-24	266	297	68	22.90	2159	2977	137	380
c153280_g2_i3	3183	K	gnl|CDD|36291 KOG1074, KOG1074, KOG1074, Transcriptional repressor SALM [Transcription].	958	4e-23	258	914	157	17.18	539	2965	68	930
c153280_g2_i3	3183	K	gnl|CDD|37673 KOG2462, KOG2462, KOG2462, C2H2-type Zn-finger protein [Transcription].	279	9e-21	238	174	46	26.44	1106	1627	112	262
c153280_g2_i3	3183	K	gnl|CDD|38783 KOG3576, KOG3576, KOG3576, Ovo and related transcription factors [Transcription].	267	7e-18	214	220	53	24.09	1121	1759	61	267
c153280_g2_i3	3183	K	gnl|CDD|38829 KOG3623, KOG3623, KOG3623, Homeobox transcription factor SIP1 [Transcription].	1007	5e-14	182	88	32	36.36	2708	2971	888	974
c214944_g1_i1	273	I	gnl|CDD|37323 KOG2112, KOG2112, KOG2112, Lysophospholipase [Lipid transport and metabolism].	206	4e-16	161	66	23	34.85	239	42	142	206
c18813_g1_i1	376	Z	gnl|CDD|37041 KOG1830, KOG1830, KOG1830, Wiskott Aldrich syndrome proteins [Cytoskeleton].	518	2e-07	102	125	25	20.00	375	7	333	446
c18813_g1_i1	376	TZ	gnl|CDD|38875 KOG3671, KOG3671, KOG3671, Actin regulatory protein (Wiskott-Aldrich syndrome protein) [Signal transduction mechanisms, Cytoskeleton].	569	3e-07	101	128	41	32.03	375	4	320	439
c141804_g1_i1	1203	O	gnl|CDD|37331 KOG2120, KOG2120, KOG2120, SCF ubiquitin ligase, Skp2 component [Posttranslational modification, protein turnover, chaperones].	419	1e-07	120	80	27	33.75	110	349	90	160
c141804_g1_i1	1203	M	gnl|CDD|39899 KOG4701, KOG4701, KOG4701, Chitinase [Cell wall/membrane/envelope biogenesis].	568	7e-06	106	248	45	18.15	183	902	316	534
c299231_g1_i1	232	TZ	gnl|CDD|37135 KOG1924, KOG1924, KOG1924, RhoA GTPase effector DIA/Diaphanous [Signal transduction mechanisms, Cytoskeleton].	1102	1e-12	136	46	21	45.65	139	2	556	599
c299231_g1_i1	232	TZ	gnl|CDD|38875 KOG3671, KOG3671, KOG3671, Actin regulatory protein (Wiskott-Aldrich syndrome protein) [Signal transduction mechanisms, Cytoskeleton].	569	5e-09	110	62	24	38.71	187	2	395	448
c299231_g1_i1	232	A	gnl|CDD|40046 KOG4849, KOG4849, KOG4849, mRNA cleavage factor I subunit/CPSF subunit [RNA processing and modification].	498	1e-08	107	68	21	30.88	184	2	244	311
c299231_g1_i1	232	TZ	gnl|CDD|37133 KOG1922, KOG1922, KOG1922, Rho GTPase effector BNI1 and related formins [Signal transduction mechanisms, Cytoskeleton].	833	2e-08	106	80	26	32.50	223	2	301	380
c299231_g1_i1	232	TZ	gnl|CDD|37136 KOG1925, KOG1925, KOG1925, Rac1 GTPase effector FHOS [Signal transduction mechanisms, Cytoskeleton].	817	2e-08	106	48	18	37.50	127	2	223	264
c149828_g2_i6	975	S	gnl|CDD|39033 KOG3829, KOG3829, KOG3829, Uncharacterized conserved protein [Function unknown].	486	2e-73	588	210	95	45.24	689	78	262	469
c148381_g1_i3	4159	Z	gnl|CDD|35383 KOG0161, KOG0161, KOG0161, Myosin class II heavy chain [Cytoskeleton].	1930	7e-28	301	573	101	17.63	3479	1836	1063	1573
c148381_g1_i3	4159	S	gnl|CDD|39873 KOG4674, KOG4674, KOG4674, Uncharacterized conserved coiled-coil protein [Function unknown].	1822	4e-24	269	532	87	16.35	3335	1827	175	695
c148381_g1_i3	4159	D	gnl|CDD|36182 KOG0964, KOG0964, KOG0964, Structural maintenance of chromosome protein 3 (sister chromatid cohesion complex Cohesin, subunit SMC3) [Cell cycle control, cell division, chromosome partitioning].	1200	7e-19	224	352	72	20.45	2930	1905	150	492
c148381_g1_i3	4159	O	gnl|CDD|36196 KOG0978, KOG0978, KOG0978, E3 ubiquitin ligase involved in syntaxin degradation [Posttranslational modification, protein turnover, chaperones].	698	3e-18	219	463	86	18.57	3176	1899	2	442
c148381_g1_i3	4159	BD	gnl|CDD|36151 KOG0933, KOG0933, KOG0933, Structural maintenance of chromosome protein 2 (chromosome condensation complex Condensin, subunit E) [Chromatin structure and dynamics, Cell cycle control, cell division, chromosome partitioning].	1174	3e-17	211	378	64	16.93	3227	2124	665	1026
c145975_g2_i12	1608	E	gnl|CDD|37487 KOG2276, KOG2276, KOG2276, Metalloexopeptidases [Amino acid transport and metabolism].	473	1e-16	197	49	29	59.18	904	1050	377	425
c222120_g1_i1	325	V	gnl|CDD|36928 KOG1716, KOG1716, KOG1716, Dual specificity phosphatase [Defense mechanisms].	285	2e-34	288	109	48	44.04	3	323	99	207
c222120_g1_i1	325	V	gnl|CDD|36930 KOG1718, KOG1718, KOG1718, Dual specificity phosphatase [Defense mechanisms].	198	1e-26	236	104	40	38.46	9	320	43	145
c222120_g1_i1	325	V	gnl|CDD|36929 KOG1717, KOG1717, KOG1717, Dual specificity phosphatase [Defense mechanisms].	343	1e-22	209	107	40	37.38	3	317	196	301
c222120_g1_i1	325	V	gnl|CDD|36931 KOG1719, KOG1719, KOG1719, Dual specificity phosphatase [Defense mechanisms].	183	6e-10	120	51	19	37.25	138	290	100	150
c259590_g1_i1	218	R	gnl|CDD|36878 KOG1665, KOG1665, KOG1665, AFH1-interacting protein FIP2, contains BTB/POZ domain and pentapeptide repeats [General function prediction only].	302	7e-20	184	69	33	47.83	20	217	33	101
c259590_g1_i1	218	R	gnl|CDD|37934 KOG2723, KOG2723, KOG2723, Uncharacterized conserved protein, contains BTB/POZ domain [General function prediction only].	221	8e-19	177	68	34	50.00	2	196	26	93
c259590_g1_i1	218	R	gnl|CDD|37925 KOG2714, KOG2714, KOG2714, SETA binding protein SB1 and related proteins, contain BTB/POZ domain [General function prediction only].	465	1e-13	143	67	25	37.31	20	214	35	101
c259590_g1_i1	218	P	gnl|CDD|37927 KOG2716, KOG2716, KOG2716, Polymerase delta-interacting protein PDIP1 and related proteins, contain BTB/POZ domain [Inorganic ion transport and metabolism].	230	7e-13	137	74	27	36.49	2	214	22	94
c259590_g1_i1	218	R	gnl|CDD|37926 KOG2715, KOG2715, KOG2715, Uncharacterized conserved protein, contains BTB/POZ domain [General function prediction only].	210	2e-09	112	74	29	39.19	2	214	38	111
c215179_g1_i1	292	Q	gnl|CDD|35277 KOG0054, KOG0054, KOG0054, Multidrug resistance-associated protein/mitoxantrone resistance protein, ABC superfamily [Secondary metabolites biosynthesis, transport and catabolism].	1381	6e-40	323	93	40	43.01	9	287	521	613
c215179_g1_i1	292	Q	gnl|CDD|35278 KOG0055, KOG0055, KOG0055, Multidrug/pheromone exporter, ABC superfamily [Secondary metabolites biosynthesis, transport and catabolism].	1228	1e-13	145	100	29	29.00	9	269	353	452
c215179_g1_i1	292	U	gnl|CDD|35281 KOG0058, KOG0058, KOG0058, Peptide exporter, ABC superfamily [Intracellular trafficking, secretion, and vesicular transport].	716	2e-13	143	86	26	30.23	51	269	482	567
c215179_g1_i1	292	Q	gnl|CDD|35284 KOG0061, KOG0061, KOG0061, Transporter, ABC superfamily (Breast cancer resistance protein) [Secondary metabolites biosynthesis, transport and catabolism].	613	1e-12	138	95	32	33.68	18	260	33	127
c215179_g1_i1	292	U	gnl|CDD|35280 KOG0057, KOG0057, KOG0057, Mitochondrial Fe/S cluster exporter, ABC superfamily [Intracellular trafficking, secretion, and vesicular transport].	591	3e-10	121	87	25	28.74	48	269	365	450
c96614_g1_i1	468	K	gnl|CDD|35481 KOG0260, KOG0260, KOG0260, RNA polymerase II, large subunit [Transcription].	1605	6e-07	103	79	33	41.77	391	155	1461	1532
c145258_g2_i2	3079	K	gnl|CDD|39007 KOG3803, KOG3803, KOG3803, Transcription factor containing C2HC type Zn finger [Transcription].	968	2e-31	327	358	98	27.37	1609	581	673	968
c145258_g2_i2	3079	Z	gnl|CDD|39663 KOG4462, KOG4462, KOG4462, WASP-interacting protein VRP1/WIP, contains WH2 domain [Cytoskeleton].	437	3e-23	259	471	111	23.57	2961	1573	6	394
c145258_g2_i2	3079	R	gnl|CDD|35612 KOG0391, KOG0391, KOG0391, SNF2 family DNA-dependent ATPase [General function prediction only].	1958	7e-19	222	455	83	18.24	2400	1048	1585	1956
c145258_g2_i2	3079	TZ	gnl|CDD|38875 KOG3671, KOG3671, KOG3671, Actin regulatory protein (Wiskott-Aldrich syndrome protein) [Signal transduction mechanisms, Cytoskeleton].	569	1e-18	220	207	56	27.05	2304	1690	314	490
c145258_g2_i2	3079	R	gnl|CDD|37344 KOG2133, KOG2133, KOG2133, Transcriptional corepressor Atrophin-1/DRPLA [General function prediction only].	1229	3e-16	200	565	100	17.70	2784	1213	272	774
c151858_g1_i5	4937	U	gnl|CDD|36148 KOG0930, KOG0930, KOG0930, Guanine nucleotide exchange factor Cytohesin, contains PH and Sec7 domains [Intracellular trafficking, secretion, and vesicular transport].	395	3e-11	157	112	27	24.11	1429	1710	263	374
c151858_g1_i5	4937	T	gnl|CDD|38739 KOG3531, KOG3531, KOG3531, Rho guanine nucleotide exchange factor CDEP [Signal transduction mechanisms].	1036	2e-08	136	204	47	23.04	1240	1797	846	1029
c151858_g1_i5	4937	Z	gnl|CDD|39663 KOG4462, KOG4462, KOG4462, WASP-interacting protein VRP1/WIP, contains WH2 domain [Cytoskeleton].	437	5e-07	124	269	56	20.82	1091	1846	141	390
c151858_g1_i5	4937	K	gnl|CDD|39113 KOG3910, KOG3910, KOG3910, Helix loop helix transcription factor [Transcription].	632	1e-06	119	492	79	16.06	2446	3888	107	533
c151858_g1_i5	4937	Z	gnl|CDD|37041 KOG1830, KOG1830, KOG1830, Wiskott Aldrich syndrome proteins [Cytoskeleton].	518	4e-06	116	251	53	21.12	1130	1879	221	435
c151039_g1_i1	655	P	gnl|CDD|36633 KOG1419, KOG1419, KOG1419, Voltage-gated K+ channel KCNQ [Inorganic ion transport and metabolism].	654	7e-11	137	85	26	30.59	653	411	543	626
c151039_g1_i1	655	TZ	gnl|CDD|38875 KOG3671, KOG3671, KOG3671, Actin regulatory protein (Wiskott-Aldrich syndrome protein) [Signal transduction mechanisms, Cytoskeleton].	569	4e-09	124	103	31	30.10	628	323	364	453
c151039_g1_i1	655	TZ	gnl|CDD|37135 KOG1924, KOG1924, KOG1924, RhoA GTPase effector DIA/Diaphanous [Signal transduction mechanisms, Cytoskeleton].	1102	2e-07	112	58	21	36.21	490	317	529	585
c151039_g1_i1	655	TZ	gnl|CDD|37134 KOG1923, KOG1923, KOG1923, Rac1 GTPase effector FRL [Signal transduction mechanisms, Cytoskeleton].	830	6e-07	108	66	18	27.27	511	317	264	329
c151039_g1_i1	655	Z	gnl|CDD|37041 KOG1830, KOG1830, KOG1830, Wiskott Aldrich syndrome proteins [Cytoskeleton].	518	7e-07	108	88	29	32.95	502	248	312	392
c148310_g1_i1	3683	K	gnl|CDD|39417 KOG4216, KOG4216, KOG4216, Steroid hormone nuclear receptor [Transcription].	479	3e-39	383	170	68	40.00	2677	3183	230	395
c148310_g1_i1	3683	R	gnl|CDD|37344 KOG2133, KOG2133, KOG2133, Transcriptional corepressor Atrophin-1/DRPLA [General function prediction only].	1229	1e-29	315	753	141	18.73	652	2706	391	1076
c148310_g1_i1	3683	Z	gnl|CDD|39663 KOG4462, KOG4462, KOG4462, WASP-interacting protein VRP1/WIP, contains WH2 domain [Cytoskeleton].	437	3e-25	269	390	85	21.79	823	1947	74	435
c148310_g1_i1	3683	TZ	gnl|CDD|38875 KOG3671, KOG3671, KOG3671, Actin regulatory protein (Wiskott-Aldrich syndrome protein) [Signal transduction mechanisms, Cytoskeleton].	569	5e-24	263	309	65	21.04	649	1557	233	530
c148310_g1_i1	3683	T	gnl|CDD|35420 KOG0199, KOG0199, KOG0199, ACK and related non-receptor tyrosine kinases [Signal transduction mechanisms].	1039	8e-24	265	578	117	20.24	946	2562	416	947
c152556_g2_i1	1521	TZ	gnl|CDD|38875 KOG3671, KOG3671, KOG3671, Actin regulatory protein (Wiskott-Aldrich syndrome protein) [Signal transduction mechanisms, Cytoskeleton].	569	5e-11	150	91	35	38.46	950	1207	371	448
c152556_g2_i1	1521	TZ	gnl|CDD|37135 KOG1924, KOG1924, KOG1924, RhoA GTPase effector DIA/Diaphanous [Signal transduction mechanisms, Cytoskeleton].	1102	4e-07	118	55	22	40.00	1064	1204	531	585
c152556_g2_i1	1521	Z	gnl|CDD|37041 KOG1830, KOG1830, KOG1830, Wiskott Aldrich syndrome proteins [Cytoskeleton].	518	2e-06	113	79	26	32.91	986	1216	301	375
c152556_g2_i1	1521	Z	gnl|CDD|39663 KOG4462, KOG4462, KOG4462, WASP-interacting protein VRP1/WIP, contains WH2 domain [Cytoskeleton].	437	2e-06	112	101	35	34.65	983	1264	303	393
c101585_g1_i2	508	Z	gnl|CDD|37041 KOG1830, KOG1830, KOG1830, Wiskott Aldrich syndrome proteins [Cytoskeleton].	518	2e-06	101	97	27	27.84	506	270	336	432
c141467_g1_i2	1506	R	gnl|CDD|39604 KOG4403, KOG4403, KOG4403, Cell surface glycoprotein STIM, contains SAM domain [General function prediction only].	575	7e-119	924	398	167	41.96	272	1435	51	444
c141467_g1_i2	1506	Z	gnl|CDD|35737 KOG0517, KOG0517, KOG0517, Beta-spectrin [Cytoskeleton].	2473	5e-07	117	200	39	19.50	812	1372	1176	1361
c141467_g1_i2	1506	Z	gnl|CDD|35383 KOG0161, KOG0161, KOG0161, Myosin class II heavy chain [Cytoskeleton].	1930	2e-06	112	200	35	17.50	827	1372	1281	1469
c141467_g1_i2	1506	TU	gnl|CDD|36247 KOG1029, KOG1029, KOG1029, Endocytic adaptor protein intersectin [Signal transduction mechanisms, Intracellular trafficking, secretion, and vesicular transport].	1118	6e-06	108	176	43	24.43	869	1372	328	496
c141467_g1_i2	1506	BD	gnl|CDD|36214 KOG0996, KOG0996, KOG0996, Structural maintenance of chromosome protein 4 (chromosome condensation complex Condensin, subunit C) [Chromatin structure and dynamics, Cell cycle control, cell division, chromosome partitioning].	1293	7e-06	107	199	25	12.56	824	1375	398	589
c210751_g1_i1	249	TU	gnl|CDD|36247 KOG1029, KOG1029, KOG1029, Endocytic adaptor protein intersectin [Signal transduction mechanisms, Intracellular trafficking, secretion, and vesicular transport].	1118	5e-10	118	77	26	33.77	246	22	333	409
c210751_g1_i1	249	Z	gnl|CDD|38840 KOG3634, KOG3634, KOG3634, Troponin [Cytoskeleton].	361	8e-08	102	71	23	32.39	219	7	96	165
c210751_g1_i1	249	B	gnl|CDD|39565 KOG4364, KOG4364, KOG4364, Chromatin assembly factor-I [Chromatin structure and dynamics].	811	2e-07	99	83	20	24.10	246	7	278	358
c210751_g1_i1	249	J	gnl|CDD|36359 KOG1144, KOG1144, KOG1144, Translation initiation factor 5B (eIF-5B) [Translation, ribosomal structure and biogenesis].	1064	9e-07	94	86	25	29.07	243	7	190	274
c210751_g1_i1	249	K	gnl|CDD|39860 KOG4661, KOG4661, KOG4661, Hsp27-ERE-TATA-binding protein/Scaffold attachment factor (SAF-B) [Transcription].	940	1e-06	94	82	24	29.27	246	10	592	673
c148355_g2_i1	254	TZ	gnl|CDD|38875 KOG3671, KOG3671, KOG3671, Actin regulatory protein (Wiskott-Aldrich syndrome protein) [Signal transduction mechanisms, Cytoskeleton].	569	3e-06	97	46	19	41.30	7	129	322	367
c148355_g2_i1	254	TZ	gnl|CDD|37134 KOG1923, KOG1923, KOG1923, Rac1 GTPase effector FRL [Signal transduction mechanisms, Cytoskeleton].	830	4e-06	96	44	15	34.09	1	132	281	320
c148355_g2_i1	254	TZ	gnl|CDD|37135 KOG1924, KOG1924, KOG1924, RhoA GTPase effector DIA/Diaphanous [Signal transduction mechanisms, Cytoskeleton].	1102	7e-06	95	49	20	40.82	7	135	528	576
c145342_g2_i1	2130	BK	gnl|CDD|37837 KOG2626, KOG2626, KOG2626, Histone H3 (Lys4) methyltransferase complex, subunit CPS60/ASH2/BRE2 [Chromatin structure and dynamics, Transcription].	544	2e-76	655	322	128	39.75	397	1311	24	330
c145342_g2_i1	2130	Z	gnl|CDD|39663 KOG4462, KOG4462, KOG4462, WASP-interacting protein VRP1/WIP, contains WH2 domain [Cytoskeleton].	437	4e-06	112	242	50	20.66	461	1168	95	315
c142158_g1_i5	3330	A	gnl|CDD|39875 KOG4676, KOG4676, KOG4676, Splicing factor, arginine/serine-rich [RNA processing and modification].	479	3e-10	148	195	37	18.97	1582	2157	271	438
c142158_g1_i5	3330	S	gnl|CDD|38023 KOG2812, KOG2812, KOG2812, Uncharacterized conserved protein [Function unknown].	426	6e-08	128	139	28	20.14	1942	2358	10	147
c142158_g1_i5	3330	P	gnl|CDD|37213 KOG2002, KOG2002, KOG2002, TPR-containing nuclear phosphoprotein that regulates K(+) uptake [Inorganic ion transport and metabolism].	1018	1e-07	127	129	29	22.48	1936	2316	888	1012
c142158_g1_i5	3330	R	gnl|CDD|35335 KOG0112, KOG0112, KOG0112, Large RNA-binding protein (RRM superfamily) [General function prediction only].	975	9e-07	120	292	42	14.38	1513	2316	555	837
c142158_g1_i5	3330	A	gnl|CDD|39408 KOG4207, KOG4207, KOG4207, Predicted splicing factor, SR protein superfamily [RNA processing and modification].	256	3e-06	112	137	27	19.71	1921	2331	118	246
c147429_g3_i3	1236	L	gnl|CDD|37478 KOG2267, KOG2267, KOG2267, Eukaryotic-type DNA primase, large subunit [Replication, recombination and repair].	475	2e-37	353	393	104	26.46	61	1221	110	458
c322989_g1_i1	204	Z	gnl|CDD|39663 KOG4462, KOG4462, KOG4462, WASP-interacting protein VRP1/WIP, contains WH2 domain [Cytoskeleton].	437	3e-07	96	64	19	29.69	191	6	308	371
c322989_g1_i1	204	TZ	gnl|CDD|38875 KOG3671, KOG3671, KOG3671, Actin regulatory protein (Wiskott-Aldrich syndrome protein) [Signal transduction mechanisms, Cytoskeleton].	569	1e-06	92	62	18	29.03	191	6	350	410
c142879_g1_i1	3013	Z	gnl|CDD|35384 KOG0162, KOG0162, KOG0162, Myosin class I heavy chain [Cytoskeleton].	1106	3e-06	116	126	27	21.43	1988	2344	931	1049
c139361_g1_i1	2700	A	gnl|CDD|35920 KOG0701, KOG0701, KOG0701, dsRNA-specific nuclease Dicer and related ribonucleases [RNA processing and modification].	1606	7e-12	162	286	58	20.28	2251	1418	21	270
c130540_g1_i2	772	TU	gnl|CDD|36247 KOG1029, KOG1029, KOG1029, Endocytic adaptor protein intersectin [Signal transduction mechanisms, Intracellular trafficking, secretion, and vesicular transport].	1118	2e-07	116	118	32	27.12	310	651	315	420
c153083_g1_i6	3034	Z	gnl|CDD|37212 KOG2001, KOG2001, KOG2001, Gamma-tubulin complex, DGRIP84/SPC97 component [Cytoskeleton].	734	0.0	1494	637	256	40.19	2363	495	85	714
c153083_g1_i6	3034	Z	gnl|CDD|37211 KOG2000, KOG2000, KOG2000, Gamma-tubulin complex, DGRIP91/SPC98 component [Cytoskeleton].	879	2e-40	402	671	152	22.65	2648	750	136	734
c153083_g1_i6	3034	Z	gnl|CDD|37276 KOG2065, KOG2065, KOG2065, Gamma-tubulin ring complex protein [Cytoskeleton].	679	2e-32	335	716	134	18.72	2327	423	1	667
c139854_g1_i3	1692	Z	gnl|CDD|39663 KOG4462, KOG4462, KOG4462, WASP-interacting protein VRP1/WIP, contains WH2 domain [Cytoskeleton].	437	4e-25	266	402	92	22.89	1315	245	2	379
c139854_g1_i3	1692	TZ	gnl|CDD|38875 KOG3671, KOG3671, KOG3671, Actin regulatory protein (Wiskott-Aldrich syndrome protein) [Signal transduction mechanisms, Cytoskeleton].	569	8e-21	232	294	75	25.51	1498	629	304	538
[truncated: 226,041 more rows]
