# Supplementary material for: The transcriptome sequencing and functional analysis of eyestalk ganglions in Chinese mitten crab (Eriocheir sinensis) treated with different photoperiods
Source: PLoS One. 2019 Jan 15;14(1):e0210414. doi: 10.1371/journal.pone.0210414 (PMC6333377; doi:10.1371/journal.pone.0210414)
Supplement: S1 File — (ZIP) [file pone.0210414.s004.zip › Supporting Information/Fig. 3 Unigene GO annotation.xls]

Unigene_ID	GO_ID	GO_name	GO_namespace
c238619_g1_i1	GO:0055085	transmembrane transport	biological_process
c238619_g1_i1	GO:0016021	integral component of membrane	cellular_component
c238619_g1_i1	GO:0006812	cation transport	biological_process
c238619_g1_i1	GO:0008324	cation transmembrane transporter activity	molecular_function
c158172_g1_i1	GO:0005840	ribosome	cellular_component
c158172_g1_i1	GO:0003723	RNA binding	molecular_function
c158172_g1_i1	GO:0030529	intracellular ribonucleoprotein complex	cellular_component
c158172_g1_i1	GO:0006412	translation	biological_process
c158172_g1_i1	GO:0003735	structural constituent of ribosome	molecular_function
c158172_g1_i1	GO:0015935	small ribosomal subunit	cellular_component
c122138_g2_i1	GO:0005840	ribosome	cellular_component
c122138_g2_i1	GO:0006412	translation	biological_process
c122138_g2_i1	GO:0005622	intracellular	cellular_component
c122138_g2_i1	GO:0003735	structural constituent of ribosome	molecular_function
c171067_g1_i1	GO:0003964	RNA-directed DNA polymerase activity	molecular_function
c171067_g1_i1	GO:0003723	RNA binding	molecular_function
c171067_g1_i1	GO:0006278	RNA-dependent DNA replication	biological_process
c127688_g2_i4	GO:0005840	ribosome	cellular_component
c125714_g1_i1	GO:0005524	ATP binding	molecular_function
c125714_g1_i1	GO:0000166	nucleotide binding	molecular_function
c125714_g1_i1	GO:0006950	response to stress	biological_process
c154423_g1_i1	GO:0003964	RNA-directed DNA polymerase activity	molecular_function
c154423_g1_i1	GO:0003723	RNA binding	molecular_function
c154423_g1_i1	GO:0006278	RNA-dependent DNA replication	biological_process
c145795_g3_i1	GO:0016310	phosphorylation	biological_process
c145795_g3_i1	GO:0005524	ATP binding	molecular_function
c145795_g3_i1	GO:0004674	protein serine/threonine kinase activity	molecular_function
c145795_g3_i1	GO:0016301	kinase activity	molecular_function
c145795_g3_i1	GO:0004672	protein kinase activity	molecular_function
c145795_g3_i1	GO:0000166	nucleotide binding	molecular_function
c145795_g3_i1	GO:0006468	protein phosphorylation	biological_process
c145795_g3_i1	GO:0016740	transferase activity	molecular_function
c145795_g3_i1	GO:0016772	transferase activity, transferring phosphorus-containing groups	molecular_function
c136235_g1_i2	GO:0004252	serine-type endopeptidase activity	molecular_function
c136235_g1_i2	GO:0008233	peptidase activity	molecular_function
c136235_g1_i2	GO:0006508	proteolysis	biological_process
c136235_g1_i2	GO:0003824	catalytic activity	molecular_function
c151196_g1_i2	GO:0005507	copper ion binding	molecular_function
c151196_g1_i2	GO:0004497	monooxygenase activity	molecular_function
c151196_g1_i2	GO:0003824	catalytic activity	molecular_function
c151196_g1_i2	GO:0055114	oxidation-reduction process	biological_process
c151196_g1_i2	GO:0016715	oxidoreductase activity, acting on paired donors, with incorporation or reduction of molecular oxygen, reduced ascorbate as one donor, and incorporation of one atom of oxygen	molecular_function
c165770_g1_i1	GO:0004563	beta-N-acetylhexosaminidase activity	molecular_function
c165770_g1_i1	GO:0004553	hydrolase activity, hydrolyzing O-glycosyl compounds	molecular_function
c165770_g1_i1	GO:0016787	hydrolase activity	molecular_function
c165770_g1_i1	GO:0008152	metabolic process	biological_process
c165770_g1_i1	GO:0005975	carbohydrate metabolic process	biological_process
c165770_g1_i1	GO:0016798	hydrolase activity, acting on glycosyl bonds	molecular_function
c148936_g2_i5	GO:0003779	actin binding	molecular_function
c148936_g2_i5	GO:0008152	metabolic process	biological_process
c148936_g2_i5	GO:0005524	ATP binding	molecular_function
c148936_g2_i5	GO:0016459	myosin complex	cellular_component
c148936_g2_i5	GO:0003774	motor activity	molecular_function
c148936_g2_i5	GO:0000166	nucleotide binding	molecular_function
c136205_g1_i2	GO:0030246	carbohydrate binding	molecular_function
c139872_g1_i4	GO:0003824	catalytic activity	molecular_function
c139872_g1_i4	GO:0006629	lipid metabolic process	biological_process
c319716_g1_i1	GO:0016020	membrane	cellular_component
c319716_g1_i1	GO:0006810	transport	biological_process
c319716_g1_i1	GO:0055085	transmembrane transport	biological_process
c319716_g1_i1	GO:0006813	potassium ion transport	biological_process
c319716_g1_i1	GO:0005249	voltage-gated potassium channel activity	molecular_function
c319716_g1_i1	GO:0005244	voltage-gated ion channel activity	molecular_function
c319716_g1_i1	GO:0005267	potassium channel activity	molecular_function
c319716_g1_i1	GO:0034765	regulation of ion transmembrane transport	biological_process
c319716_g1_i1	GO:0051260	protein homooligomerization	biological_process
c319716_g1_i1	GO:0006811	ion transport	biological_process
c319716_g1_i1	GO:0005216	ion channel activity	molecular_function
c319716_g1_i1	GO:0016021	integral component of membrane	cellular_component
c319716_g1_i1	GO:0071805	potassium ion transmembrane transport	biological_process
c319716_g1_i1	GO:0008076	voltage-gated potassium channel complex	cellular_component
c315907_g1_i1	GO:0015930	glutamate synthase activity	molecular_function
c315907_g1_i1	GO:0006807	nitrogen compound metabolic process	biological_process
c315907_g1_i1	GO:0016638	oxidoreductase activity, acting on the CH-NH2 group of donors	molecular_function
c315907_g1_i1	GO:0006537	glutamate biosynthetic process	biological_process
c315907_g1_i1	GO:0003824	catalytic activity	molecular_function
c315907_g1_i1	GO:0055114	oxidation-reduction process	biological_process
c129817_g1_i2	GO:0016020	membrane	cellular_component
c129817_g1_i2	GO:0006835	dicarboxylic acid transport	biological_process
c129817_g1_i2	GO:0017153	sodium:dicarboxylate symporter activity	molecular_function
c150779_g1_i4	GO:0016020	membrane	cellular_component
c150779_g1_i4	GO:0007186	G-protein coupled receptor signaling pathway	biological_process
c150779_g1_i4	GO:0016021	integral component of membrane	cellular_component
c150779_g1_i4	GO:0004888	transmembrane signaling receptor activity	molecular_function
c150779_g1_i4	GO:0007166	cell surface receptor signaling pathway	biological_process
c150779_g1_i4	GO:0004930	G-protein coupled receptor activity	molecular_function
c151197_g2_i8	GO:0046872	metal ion binding	molecular_function
c151197_g2_i8	GO:0035556	intracellular signal transduction	biological_process
c154157_g1_i6	GO:0005615	extracellular space	cellular_component
c154157_g1_i6	GO:0010951	negative regulation of endopeptidase activity	biological_process
c154157_g1_i6	GO:0005576	extracellular region	cellular_component
c154157_g1_i6	GO:0004866	endopeptidase inhibitor activity	molecular_function
c147862_g2_i7	GO:0044237	cellular metabolic process	biological_process
c147862_g2_i7	GO:0003824	catalytic activity	molecular_function
c147862_g2_i7	GO:0050662	coenzyme binding	molecular_function
c151197_g2_i1	GO:0046872	metal ion binding	molecular_function
c151197_g2_i1	GO:0035556	intracellular signal transduction	biological_process
c154170_g2_i3	GO:0016020	membrane	cellular_component
c154170_g2_i3	GO:0007165	signal transduction	biological_process
c154170_g2_i3	GO:0006184	obsolete GTP catabolic process	biological_process
c154170_g2_i3	GO:0016787	hydrolase activity	molecular_function
c154170_g2_i3	GO:0000166	nucleotide binding	molecular_function
c154170_g2_i3	GO:0004767	sphingomyelin phosphodiesterase activity	molecular_function
c154170_g2_i3	GO:0007264	small GTPase mediated signal transduction	biological_process
c154170_g2_i3	GO:0005525	GTP binding	molecular_function
c325464_g1_i1	GO:0005634	nucleus	cellular_component
c325464_g1_i1	GO:0003677	DNA binding	molecular_function
c325464_g1_i1	GO:0046982	protein heterodimerization activity	molecular_function
c325464_g1_i1	GO:0006334	nucleosome assembly	biological_process
c325464_g1_i1	GO:0005694	chromosome	cellular_component
c325464_g1_i1	GO:0000786	nucleosome	cellular_component
c149563_g2_i2	GO:0008083	growth factor activity	molecular_function
c227878_g1_i1	GO:0010951	negative regulation of endopeptidase activity	biological_process
c227878_g1_i1	GO:0004869	cysteine-type endopeptidase inhibitor activity	molecular_function
c209008_g1_i1	GO:0046872	metal ion binding	molecular_function
c209008_g1_i1	GO:0016787	hydrolase activity	molecular_function
c209008_g1_i1	GO:0008152	metabolic process	biological_process
c209008_g1_i1	GO:0006508	proteolysis	biological_process
c209008_g1_i1	GO:0004177	aminopeptidase activity	molecular_function
c209008_g1_i1	GO:0030145	manganese ion binding	molecular_function
c139984_g2_i3	GO:0016020	membrane	cellular_component
c48706_g1_i1	GO:0046872	metal ion binding	molecular_function
c48706_g1_i1	GO:0017150	tRNA dihydrouridine synthase activity	molecular_function
c48706_g1_i1	GO:0002943	tRNA dihydrouridine synthesis	biological_process
c48706_g1_i1	GO:0050660	flavin adenine dinucleotide binding	molecular_function
c48706_g1_i1	GO:0003824	catalytic activity	molecular_function
c48706_g1_i1	GO:0055114	oxidation-reduction process	biological_process
c48706_g1_i1	GO:0016491	oxidoreductase activity	molecular_function
c48706_g1_i1	GO:0008033	tRNA processing	biological_process
c291909_g1_i1	GO:0016614	oxidoreductase activity, acting on CH-OH group of donors	molecular_function
c291909_g1_i1	GO:0008762	UDP-N-acetylmuramate dehydrogenase activity	molecular_function
c291909_g1_i1	GO:0046872	metal ion binding	molecular_function
c291909_g1_i1	GO:0050660	flavin adenine dinucleotide binding	molecular_function
c291909_g1_i1	GO:0003824	catalytic activity	molecular_function
c291909_g1_i1	GO:0055114	oxidation-reduction process	biological_process
c291909_g1_i1	GO:0016491	oxidoreductase activity	molecular_function
c132312_g1_i1	GO:0016020	membrane	cellular_component
c132312_g1_i1	GO:0016021	integral component of membrane	cellular_component
c226516_g1_i1	GO:0005634	nucleus	cellular_component
c226516_g1_i1	GO:0003677	DNA binding	molecular_function
c226516_g1_i1	GO:0046982	protein heterodimerization activity	molecular_function
c226516_g1_i1	GO:0006334	nucleosome assembly	biological_process
c226516_g1_i1	GO:0005694	chromosome	cellular_component
c226516_g1_i1	GO:0000786	nucleosome	cellular_component
c5222_g1_i1	GO:0042302	structural constituent of cuticle	molecular_function
c221349_g1_i1	GO:0016310	phosphorylation	biological_process
c221349_g1_i1	GO:0005524	ATP binding	molecular_function
c221349_g1_i1	GO:0006139	nucleobase-containing compound metabolic process	biological_process
c221349_g1_i1	GO:0019205	nucleobase-containing compound kinase activity	molecular_function
c308849_g1_i1	GO:0016020	membrane	cellular_component
c308849_g1_i1	GO:0006810	transport	biological_process
c308849_g1_i1	GO:0055085	transmembrane transport	biological_process
c308849_g1_i1	GO:0005216	ion channel activity	molecular_function
c308849_g1_i1	GO:0034220	ion transmembrane transport	biological_process
c308849_g1_i1	GO:0016021	integral component of membrane	cellular_component
c308849_g1_i1	GO:0006811	ion transport	biological_process
c142977_g3_i3	GO:0003964	RNA-directed DNA polymerase activity	molecular_function
c142977_g3_i3	GO:0003723	RNA binding	molecular_function
c142977_g3_i3	GO:0008270	zinc ion binding	molecular_function
c142977_g3_i3	GO:0006278	RNA-dependent DNA replication	biological_process
c142977_g3_i3	GO:0003676	nucleic acid binding	molecular_function
c147942_g1_i5	GO:0010466	negative regulation of peptidase activity	biological_process
c147942_g1_i5	GO:0005576	extracellular region	cellular_component
c147942_g1_i5	GO:0030414	peptidase inhibitor activity	molecular_function
c48149_g1_i1	GO:0043087	regulation of GTPase activity	biological_process
c48149_g1_i1	GO:0032012	regulation of ARF protein signal transduction	biological_process
c48149_g1_i1	GO:0005086	ARF guanyl-nucleotide exchange factor activity	molecular_function
c226601_g1_i1	GO:0005840	ribosome	cellular_component
c226601_g1_i1	GO:0030529	intracellular ribonucleoprotein complex	cellular_component
c226601_g1_i1	GO:0006412	translation	biological_process
c226601_g1_i1	GO:0003735	structural constituent of ribosome	molecular_function
c123945_g1_i2	GO:0016020	membrane	cellular_component
c123945_g1_i2	GO:0055085	transmembrane transport	biological_process
c123945_g1_i2	GO:0005524	ATP binding	molecular_function
c123945_g1_i2	GO:0019829	cation-transporting ATPase activity	molecular_function
c123945_g1_i2	GO:0006812	cation transport	biological_process
c123945_g1_i2	GO:0006754	ATP biosynthetic process	biological_process
c123945_g1_i2	GO:0046872	metal ion binding	molecular_function
c123945_g1_i2	GO:0016820	hydrolase activity, acting on acid anhydrides, catalyzing transmembrane movement of substances	molecular_function
c123945_g1_i2	GO:0015077	monovalent inorganic cation transmembrane transporter activity	molecular_function
c123945_g1_i2	GO:0016787	hydrolase activity	molecular_function
c123945_g1_i2	GO:0000166	nucleotide binding	molecular_function
c123945_g1_i2	GO:0016021	integral component of membrane	cellular_component
c123945_g1_i2	GO:0015672	monovalent inorganic cation transport	biological_process
c259633_g1_i1	GO:0006464	cellular protein modification process	biological_process
c259633_g1_i1	GO:0016874	ligase activity	molecular_function
c183078_g1_i1	GO:0046872	metal ion binding	molecular_function
c183078_g1_i1	GO:0008270	zinc ion binding	molecular_function
c183078_g1_i1	GO:0005622	intracellular	cellular_component
c163831_g1_i1	GO:0005840	ribosome	cellular_component
c163831_g1_i1	GO:0003723	RNA binding	molecular_function
c163831_g1_i1	GO:0030529	intracellular ribonucleoprotein complex	cellular_component
c137345_g3_i4	GO:0003964	RNA-directed DNA polymerase activity	molecular_function
c137345_g3_i4	GO:0003723	RNA binding	molecular_function
c137345_g3_i4	GO:0006278	RNA-dependent DNA replication	biological_process
c295290_g1_i1	GO:0005840	ribosome	cellular_component
c295290_g1_i1	GO:0006412	translation	biological_process
c295290_g1_i1	GO:0005622	intracellular	cellular_component
c295290_g1_i1	GO:0003735	structural constituent of ribosome	molecular_function
c128997_g1_i4	GO:0003676	nucleic acid binding	molecular_function
c61688_g1_i1	GO:0016020	membrane	cellular_component
c61688_g1_i1	GO:0007186	G-protein coupled receptor signaling pathway	biological_process
c61688_g1_i1	GO:0046872	metal ion binding	molecular_function
c61688_g1_i1	GO:0008152	metabolic process	biological_process
c61688_g1_i1	GO:0008270	zinc ion binding	molecular_function
c61688_g1_i1	GO:0016874	ligase activity	molecular_function
c61688_g1_i1	GO:0004930	G-protein coupled receptor activity	molecular_function
c61688_g1_i1	GO:0003676	nucleic acid binding	molecular_function
c147923_g5_i1	GO:0007186	G-protein coupled receptor signaling pathway	biological_process
c147923_g5_i1	GO:0007165	signal transduction	biological_process
c147923_g5_i1	GO:0016500	protein-hormone receptor activity	molecular_function
c147923_g5_i1	GO:0016021	integral component of membrane	cellular_component
c147923_g5_i1	GO:0004871	signal transducer activity	molecular_function
c147923_g5_i1	GO:0004930	G-protein coupled receptor activity	molecular_function
c129105_g1_i1	GO:0046872	metal ion binding	molecular_function
c129105_g1_i1	GO:0008270	zinc ion binding	molecular_function
c153016_g1_i1	GO:0003964	RNA-directed DNA polymerase activity	molecular_function
c153016_g1_i1	GO:0003723	RNA binding	molecular_function
c153016_g1_i1	GO:0006278	RNA-dependent DNA replication	biological_process
c144037_g1_i1	GO:0023014	signal transduction by protein phosphorylation	biological_process
c144037_g1_i1	GO:0016020	membrane	cellular_component
c144037_g1_i1	GO:0006810	transport	biological_process
c144037_g1_i1	GO:0055085	transmembrane transport	biological_process
c144037_g1_i1	GO:0006813	potassium ion transport	biological_process
c144037_g1_i1	GO:0005249	voltage-gated potassium channel activity	molecular_function
c144037_g1_i1	GO:0007165	signal transduction	biological_process
c144037_g1_i1	GO:0034220	ion transmembrane transport	biological_process
c144037_g1_i1	GO:0006811	ion transport	biological_process
c144037_g1_i1	GO:0000155	phosphorelay sensor kinase activity	molecular_function
c144037_g1_i1	GO:0000160	phosphorelay signal transduction system	biological_process
c144037_g1_i1	GO:0005216	ion channel activity	molecular_function
c144037_g1_i1	GO:0016021	integral component of membrane	cellular_component
c144037_g1_i1	GO:0071805	potassium ion transmembrane transport	biological_process
c144037_g1_i1	GO:0004871	signal transducer activity	molecular_function
c115531_g1_i2	GO:0046983	protein dimerization activity	molecular_function
c142710_g1_i3	GO:0008641	small protein activating enzyme activity	molecular_function
c142710_g1_i3	GO:0006464	cellular protein modification process	biological_process
c142710_g1_i3	GO:0005524	ATP binding	molecular_function
c142710_g1_i3	GO:0000166	nucleotide binding	molecular_function
c142710_g1_i3	GO:0003824	catalytic activity	molecular_function
c142710_g1_i3	GO:0016874	ligase activity	molecular_function
c134797_g1_i1	GO:0007186	G-protein coupled receptor signaling pathway	biological_process
c134797_g1_i1	GO:0007165	signal transduction	biological_process
c134797_g1_i1	GO:0016021	integral component of membrane	cellular_component
c134797_g1_i1	GO:0004871	signal transducer activity	molecular_function
c134797_g1_i1	GO:0004930	G-protein coupled receptor activity	molecular_function
c244299_g1_i1	GO:0005524	ATP binding	molecular_function
c244299_g1_i1	GO:0004674	protein serine/threonine kinase activity	molecular_function
c244299_g1_i1	GO:0004672	protein kinase activity	molecular_function
c244299_g1_i1	GO:0006468	protein phosphorylation	biological_process
c244299_g1_i1	GO:0016772	transferase activity, transferring phosphorus-containing groups	molecular_function
c192728_g1_i1	GO:0007018	microtubule-based movement	biological_process
c192728_g1_i1	GO:0008152	metabolic process	biological_process
c192728_g1_i1	GO:0005874	microtubule	cellular_component
c192728_g1_i1	GO:0005524	ATP binding	molecular_function
c192728_g1_i1	GO:0008017	microtubule binding	molecular_function
c192728_g1_i1	GO:0003676	nucleic acid binding	molecular_function
c192728_g1_i1	GO:0000166	nucleotide binding	molecular_function
c192728_g1_i1	GO:0003777	microtubule motor activity	molecular_function
c192728_g1_i1	GO:0005871	kinesin complex	cellular_component
c314152_g1_i1	GO:0006886	intracellular protein transport	biological_process
c314152_g1_i1	GO:0030117	membrane coat	cellular_component
c314152_g1_i1	GO:0005198	structural molecule activity	molecular_function
c314152_g1_i1	GO:0016192	vesicle-mediated transport	biological_process
c151366_g2_i2	GO:0008270	zinc ion binding	molecular_function
c151122_g1_i3	GO:0019752	carboxylic acid metabolic process	biological_process
c151122_g1_i3	GO:0016831	carboxy-lyase activity	molecular_function
c151122_g1_i3	GO:0016829	lyase activity	molecular_function
c151122_g1_i3	GO:0003824	catalytic activity	molecular_function
c151122_g1_i3	GO:0030170	pyridoxal phosphate binding	molecular_function
c153627_g1_i3	GO:0016853	isomerase activity	molecular_function
c153627_g1_i3	GO:0009052	pentose-phosphate shunt, non-oxidative branch	biological_process
c153627_g1_i3	GO:0004751	ribose-5-phosphate isomerase activity	molecular_function
c224577_g1_i1	GO:0003723	RNA binding	molecular_function
c52175_g1_i1	GO:0003824	catalytic activity	molecular_function
c52175_g1_i1	GO:0006596	polyamine biosynthetic process	biological_process
c154154_g1_i1	GO:0016020	membrane	cellular_component
c154154_g1_i1	GO:0007155	cell adhesion	biological_process
c154154_g1_i1	GO:0007156	homophilic cell adhesion via plasma membrane adhesion molecules	biological_process
c154154_g1_i1	GO:0005509	calcium ion binding	molecular_function
c154154_g1_i1	GO:0016021	integral component of membrane	cellular_component
c154154_g1_i1	GO:0005886	plasma membrane	cellular_component
c158350_g1_i1	GO:0016627	oxidoreductase activity, acting on the CH-CH group of donors	molecular_function
c158350_g1_i1	GO:0016021	integral component of membrane	cellular_component
c158350_g1_i1	GO:0055114	oxidation-reduction process	biological_process
c158350_g1_i1	GO:0005737	cytoplasm	cellular_component
c158350_g1_i1	GO:0006629	lipid metabolic process	biological_process
c295169_g1_i1	GO:0003964	RNA-directed DNA polymerase activity	molecular_function
c295169_g1_i1	GO:0003723	RNA binding	molecular_function
c295169_g1_i1	GO:0006278	RNA-dependent DNA replication	biological_process
c132522_g1_i2	GO:0046872	metal ion binding	molecular_function
c132522_g1_i2	GO:0008270	zinc ion binding	molecular_function
c124243_g1_i1	GO:0006457	protein folding	biological_process
c124243_g1_i1	GO:0003755	peptidyl-prolyl cis-trans isomerase activity	molecular_function
c124243_g1_i1	GO:0005730	nucleolus	cellular_component
c124243_g1_i1	GO:0016853	isomerase activity	molecular_function
c124243_g1_i1	GO:0000412	histone peptidyl-prolyl isomerization	biological_process
c124243_g1_i1	GO:0018208	peptidyl-proline modification	biological_process
c124243_g1_i1	GO:0005528	FK506 binding	molecular_function
c199761_g1_i1	GO:0005509	calcium ion binding	molecular_function
c290465_g1_i1	GO:0005097	GTPase activator activity	molecular_function
c290465_g1_i1	GO:0032851	positive regulation of GTPase activity	biological_process
c290465_g1_i1	GO:0032313	regulation of GTPase activity	biological_process
c152697_g2_i2	GO:0005615	extracellular space	cellular_component
c152697_g2_i2	GO:0010951	negative regulation of endopeptidase activity	biological_process
c152697_g2_i2	GO:0005576	extracellular region	cellular_component
c152697_g2_i2	GO:0004866	endopeptidase inhibitor activity	molecular_function
c142605_g1_i3	GO:0007165	signal transduction	biological_process
c142605_g1_i3	GO:0005622	intracellular	cellular_component
c151705_g2_i2	GO:0003964	RNA-directed DNA polymerase activity	molecular_function
c151705_g2_i2	GO:0003723	RNA binding	molecular_function
c151705_g2_i2	GO:0006278	RNA-dependent DNA replication	biological_process
c20285_g1_i1	GO:0005840	ribosome	cellular_component
c20285_g1_i1	GO:0006412	translation	biological_process
c20285_g1_i1	GO:0005622	intracellular	cellular_component
c20285_g1_i1	GO:0003735	structural constituent of ribosome	molecular_function
c159627_g1_i1	GO:0016020	membrane	cellular_component
c159627_g1_i1	GO:0016021	integral component of membrane	cellular_component
c142196_g2_i1	GO:0004252	serine-type endopeptidase activity	molecular_function
c142196_g2_i1	GO:0016787	hydrolase activity	molecular_function
c142196_g2_i1	GO:0008233	peptidase activity	molecular_function
c142196_g2_i1	GO:0006508	proteolysis	biological_process
c142196_g2_i1	GO:0008236	serine-type peptidase activity	molecular_function
c153746_g2_i3	GO:0046872	metal ion binding	molecular_function
c153746_g2_i3	GO:0003676	nucleic acid binding	molecular_function
c138953_g1_i8	GO:0046872	metal ion binding	molecular_function
c138953_g1_i8	GO:0005634	nucleus	cellular_component
c138953_g1_i8	GO:0003677	DNA binding	molecular_function
c138953_g1_i8	GO:0006351	transcription, DNA-templated	biological_process
c308987_g1_i1	GO:0044267	cellular protein metabolic process	biological_process
c308987_g1_i1	GO:0006457	protein folding	biological_process
c308987_g1_i1	GO:0005524	ATP binding	molecular_function
c308987_g1_i1	GO:0000166	nucleotide binding	molecular_function
c308987_g1_i1	GO:0042026	protein refolding	biological_process
c308987_g1_i1	GO:0005737	cytoplasm	cellular_component
c82314_g1_i1	GO:0005840	ribosome	cellular_component
c82314_g1_i1	GO:0030529	intracellular ribonucleoprotein complex	cellular_component
c82314_g1_i1	GO:0006412	translation	biological_process
c82314_g1_i1	GO:0005622	intracellular	cellular_component
c82314_g1_i1	GO:0003735	structural constituent of ribosome	molecular_function
c331748_g1_i1	GO:0004135	amylo-alpha-1,6-glucosidase activity	molecular_function
c331748_g1_i1	GO:0005980	glycogen catabolic process	biological_process
c331748_g1_i1	GO:0005978	glycogen biosynthetic process	biological_process
c331748_g1_i1	GO:0005975	carbohydrate metabolic process	biological_process
c331748_g1_i1	GO:0004134	4-alpha-glucanotransferase activity	molecular_function
c331748_g1_i1	GO:0003824	catalytic activity	molecular_function
c27360_g1_i1	GO:0005509	calcium ion binding	molecular_function
c27360_g1_i1	GO:0005576	extracellular region	cellular_component
c231243_g1_i1	GO:0005509	calcium ion binding	molecular_function
c92201_g1_i1	GO:0007018	microtubule-based movement	biological_process
c92201_g1_i1	GO:0030286	dynein complex	cellular_component
c92201_g1_i1	GO:0008152	metabolic process	biological_process
c92201_g1_i1	GO:0005524	ATP binding	molecular_function
c92201_g1_i1	GO:0006200	obsolete ATP catabolic process	biological_process
c92201_g1_i1	GO:0003777	microtubule motor activity	molecular_function
c92201_g1_i1	GO:0016887	ATPase activity	molecular_function
c139138_g1_i1	GO:0004809	tRNA (guanine-N2-)-methyltransferase activity	molecular_function
c139138_g1_i1	GO:0003723	RNA binding	molecular_function
c139138_g1_i1	GO:0008168	methyltransferase activity	molecular_function
c139138_g1_i1	GO:0030488	tRNA methylation	biological_process
c139138_g1_i1	GO:0016740	transferase activity	molecular_function
c139138_g1_i1	GO:0032259	methylation	biological_process
c139138_g1_i1	GO:0008033	tRNA processing	biological_process
c253412_g1_i1	GO:0016787	hydrolase activity	molecular_function
c253412_g1_i1	GO:0008234	cysteine-type peptidase activity	molecular_function
c253412_g1_i1	GO:0008233	peptidase activity	molecular_function
c253412_g1_i1	GO:0006508	proteolysis	biological_process
c153677_g1_i7	GO:0043087	regulation of GTPase activity	biological_process
c153677_g1_i7	GO:0032012	regulation of ARF protein signal transduction	biological_process
c153677_g1_i7	GO:0005086	ARF guanyl-nucleotide exchange factor activity	molecular_function
c128975_g1_i1	GO:0000166	nucleotide binding	molecular_function
c128975_g1_i1	GO:0003676	nucleic acid binding	molecular_function
c149279_g2_i11	GO:0020037	heme binding	molecular_function
c149279_g2_i11	GO:0005506	iron ion binding	molecular_function
c149279_g2_i11	GO:0050660	flavin adenine dinucleotide binding	molecular_function
c149279_g2_i11	GO:0004517	nitric-oxide synthase activity	molecular_function
c149279_g2_i11	GO:0055114	oxidation-reduction process	biological_process
c149279_g2_i11	GO:0050661	NADP binding	molecular_function
c149279_g2_i11	GO:0046872	metal ion binding	molecular_function
c149279_g2_i11	GO:0010181	FMN binding	molecular_function
c149279_g2_i11	GO:0005516	calmodulin binding	molecular_function
c149279_g2_i11	GO:0006809	nitric oxide biosynthetic process	biological_process
c149279_g2_i11	GO:0016491	oxidoreductase activity	molecular_function
c134280_g1_i1	GO:0006979	response to oxidative stress	biological_process
c134280_g1_i1	GO:0004601	peroxidase activity	molecular_function
c134280_g1_i1	GO:0004602	glutathione peroxidase activity	molecular_function
c134280_g1_i1	GO:0055114	oxidation-reduction process	biological_process
c134280_g1_i1	GO:0016491	oxidoreductase activity	molecular_function
c311711_g1_i1	GO:0004527	exonuclease activity	molecular_function
c311711_g1_i1	GO:0090305	nucleic acid phosphodiester bond hydrolysis	biological_process
c311711_g1_i1	GO:0003676	nucleic acid binding	molecular_function
c117568_g1_i1	GO:0042254	ribosome biogenesis	biological_process
c117568_g1_i1	GO:0030529	intracellular ribonucleoprotein complex	cellular_component
c156442_g1_i1	GO:0016787	hydrolase activity	molecular_function
c156442_g1_i1	GO:0008152	metabolic process	biological_process
c117219_g1_i3	GO:0016020	membrane	cellular_component
c117219_g1_i3	GO:0007186	G-protein coupled receptor signaling pathway	biological_process
c117219_g1_i3	GO:0007165	signal transduction	biological_process
c117219_g1_i3	GO:0005000	vasopressin receptor activity	molecular_function
c117219_g1_i3	GO:0016021	integral component of membrane	cellular_component
c117219_g1_i3	GO:0004871	signal transducer activity	molecular_function
c117219_g1_i3	GO:0004930	G-protein coupled receptor activity	molecular_function
c124072_g1_i1	GO:0005737	cytoplasm	cellular_component
c124072_g1_i1	GO:0001731	formation of translation preinitiation complex	biological_process
c124072_g1_i1	GO:0006413	translational initiation	biological_process
c124072_g1_i1	GO:0016282	eukaryotic 43S preinitiation complex	cellular_component
c124072_g1_i1	GO:0003743	translation initiation factor activity	molecular_function
c124072_g1_i1	GO:0006446	regulation of translational initiation	biological_process
c124072_g1_i1	GO:0033290	eukaryotic 48S preinitiation complex	cellular_component
c124072_g1_i1	GO:0006412	translation	biological_process
c124072_g1_i1	GO:0005852	eukaryotic translation initiation factor 3 complex	cellular_component
c243343_g1_i1	GO:0003723	RNA binding	molecular_function
c243343_g1_i1	GO:0000166	nucleotide binding	molecular_function
c243343_g1_i1	GO:0003676	nucleic acid binding	molecular_function
c243740_g1_i1	GO:0016021	integral component of membrane	cellular_component
c150446_g1_i1	GO:0005634	nucleus	cellular_component
c150446_g1_i1	GO:0003677	DNA binding	molecular_function
c150446_g1_i1	GO:0006355	regulation of transcription, DNA-templated	biological_process
c150446_g1_i1	GO:0043565	sequence-specific DNA binding	molecular_function
c150446_g1_i1	GO:0003700	transcription factor activity, sequence-specific DNA binding	molecular_function
c98447_g1_i1	GO:0016746	transferase activity, transferring acyl groups	molecular_function
c98447_g1_i1	GO:0008152	metabolic process	biological_process
c98447_g1_i1	GO:0004402	histone acetyltransferase activity	molecular_function
c98447_g1_i1	GO:0016740	transferase activity	molecular_function
c98447_g1_i1	GO:0016573	histone acetylation	biological_process
c282342_g1_i1	GO:0005524	ATP binding	molecular_function
c282342_g1_i1	GO:0004674	protein serine/threonine kinase activity	molecular_function
c282342_g1_i1	GO:0004672	protein kinase activity	molecular_function
c282342_g1_i1	GO:0006468	protein phosphorylation	biological_process
c282342_g1_i1	GO:0016772	transferase activity, transferring phosphorus-containing groups	molecular_function
c131207_g1_i1	GO:0016310	phosphorylation	biological_process
c131207_g1_i1	GO:0016301	kinase activity	molecular_function
c140158_g2_i1	GO:0016020	membrane	cellular_component
c140158_g2_i1	GO:0006810	transport	biological_process
c140158_g2_i1	GO:0005230	extracellular ligand-gated ion channel activity	molecular_function
c140158_g2_i1	GO:0034220	ion transmembrane transport	biological_process
c140158_g2_i1	GO:0030054	cell junction	cellular_component
c140158_g2_i1	GO:0006812	cation transport	biological_process
c140158_g2_i1	GO:0006811	ion transport	biological_process
c140158_g2_i1	GO:0004889	acetylcholine-activated cation-selective channel activity	molecular_function
c140158_g2_i1	GO:0005216	ion channel activity	molecular_function
c140158_g2_i1	GO:0016021	integral component of membrane	cellular_component
c140158_g2_i1	GO:0045202	synapse	cellular_component
c140158_g2_i1	GO:0005886	plasma membrane	cellular_component
c140158_g2_i1	GO:0045211	postsynaptic membrane	cellular_component
c67812_g2_i2	GO:0005634	nucleus	cellular_component
c127357_g1_i1	GO:0005576	extracellular region	cellular_component
c127357_g1_i1	GO:0005184	neuropeptide hormone activity	molecular_function
c152316_g2_i8	GO:0016020	membrane	cellular_component
c152316_g2_i8	GO:0000287	magnesium ion binding	molecular_function
c152316_g2_i8	GO:0008152	metabolic process	biological_process
c152316_g2_i8	GO:0005524	ATP binding	molecular_function
c152316_g2_i8	GO:0019829	cation-transporting ATPase activity	molecular_function
c152316_g2_i8	GO:0006812	cation transport	biological_process
c152316_g2_i8	GO:0046872	metal ion binding	molecular_function
c152316_g2_i8	GO:0045332	phospholipid translocation	biological_process
c152316_g2_i8	GO:0016787	hydrolase activity	molecular_function
c152316_g2_i8	GO:0000166	nucleotide binding	molecular_function
c152316_g2_i8	GO:0015914	phospholipid transport	biological_process
c152316_g2_i8	GO:0016021	integral component of membrane	cellular_component
c152316_g2_i8	GO:0004012	phospholipid-translocating ATPase activity	molecular_function
c144338_g2_i1	GO:0004563	beta-N-acetylhexosaminidase activity	molecular_function
c144338_g2_i1	GO:0004553	hydrolase activity, hydrolyzing O-glycosyl compounds	molecular_function
c144338_g2_i1	GO:0016787	hydrolase activity	molecular_function
c144338_g2_i1	GO:0008152	metabolic process	biological_process
c144338_g2_i1	GO:0005975	carbohydrate metabolic process	biological_process
c144338_g2_i1	GO:0016798	hydrolase activity, acting on glycosyl bonds	molecular_function
c164140_g1_i1	GO:0003964	RNA-directed DNA polymerase activity	molecular_function
c164140_g1_i1	GO:0003723	RNA binding	molecular_function
c164140_g1_i1	GO:0006278	RNA-dependent DNA replication	biological_process
c147191_g1_i2	GO:0008565	protein transporter activity	molecular_function
c147191_g1_i2	GO:0005622	intracellular	cellular_component
c147191_g1_i2	GO:0031204	posttranslational protein targeting to membrane, translocation	biological_process
c93939_g1_i1	GO:0006665	sphingolipid metabolic process	biological_process
c93939_g1_i1	GO:0005764	lysosome	cellular_component
c93939_g1_i1	GO:0006629	lipid metabolic process	biological_process
c55774_g1_i1	GO:0003964	RNA-directed DNA polymerase activity	molecular_function
c55774_g1_i1	GO:0003723	RNA binding	molecular_function
c55774_g1_i1	GO:0006278	RNA-dependent DNA replication	biological_process
c92003_g1_i1	GO:0016020	membrane	cellular_component
c92003_g1_i1	GO:0009055	electron carrier activity	molecular_function
c92003_g1_i1	GO:0016651	oxidoreductase activity, acting on NAD(P)H	molecular_function
c92003_g1_i1	GO:0042773	ATP synthesis coupled electron transport	biological_process
c92003_g1_i1	GO:0055114	oxidation-reduction process	biological_process
c92003_g1_i1	GO:0051536	iron-sulfur cluster binding	molecular_function
c92003_g1_i1	GO:0008137	NADH dehydrogenase (ubiquinone) activity	molecular_function
c92003_g1_i1	GO:0016491	oxidoreductase activity	molecular_function
c35952_g1_i1	GO:0006633	fatty acid biosynthetic process	biological_process
c161161_g1_i1	GO:0000287	magnesium ion binding	molecular_function
c161161_g1_i1	GO:0005524	ATP binding	molecular_function
c161161_g1_i1	GO:0019829	cation-transporting ATPase activity	molecular_function
c161161_g1_i1	GO:0006812	cation transport	biological_process
c161161_g1_i1	GO:0046872	metal ion binding	molecular_function
c161161_g1_i1	GO:0045332	phospholipid translocation	biological_process
c161161_g1_i1	GO:0000166	nucleotide binding	molecular_function
c161161_g1_i1	GO:0015914	phospholipid transport	biological_process
c161161_g1_i1	GO:0016021	integral component of membrane	cellular_component
c161161_g1_i1	GO:0004012	phospholipid-translocating ATPase activity	molecular_function
c314154_g1_i1	GO:0046872	metal ion binding	molecular_function
c314154_g1_i1	GO:0020037	heme binding	molecular_function
c314154_g1_i1	GO:0016705	oxidoreductase activity, acting on paired donors, with incorporation or reduction of molecular oxygen	molecular_function
c314154_g1_i1	GO:0005506	iron ion binding	molecular_function
c314154_g1_i1	GO:0004497	monooxygenase activity	molecular_function
c314154_g1_i1	GO:0055114	oxidation-reduction process	biological_process
c314154_g1_i1	GO:0016491	oxidoreductase activity	molecular_function
c320357_g1_i1	GO:0008152	metabolic process	biological_process
c320357_g1_i1	GO:0006355	regulation of transcription, DNA-templated	biological_process
c320357_g1_i1	GO:0005622	intracellular	cellular_component
c320357_g1_i1	GO:0003824	catalytic activity	molecular_function
c320357_g1_i1	GO:0008483	transaminase activity	molecular_function
c320357_g1_i1	GO:0043565	sequence-specific DNA binding	molecular_function
c320357_g1_i1	GO:0003700	transcription factor activity, sequence-specific DNA binding	molecular_function
c320357_g1_i1	GO:0030170	pyridoxal phosphate binding	molecular_function
c63790_g1_i1	GO:0005524	ATP binding	molecular_function
c63790_g1_i1	GO:0004674	protein serine/threonine kinase activity	molecular_function
c63790_g1_i1	GO:0004672	protein kinase activity	molecular_function
c63790_g1_i1	GO:0000166	nucleotide binding	molecular_function
c63790_g1_i1	GO:0006468	protein phosphorylation	biological_process
c63790_g1_i1	GO:0016772	transferase activity, transferring phosphorus-containing groups	molecular_function
c135275_g1_i1	GO:0046983	protein dimerization activity	molecular_function
c135275_g1_i1	GO:0003676	nucleic acid binding	molecular_function
c256817_g1_i1	GO:0005840	ribosome	cellular_component
c256817_g1_i1	GO:0003723	RNA binding	molecular_function
c256817_g1_i1	GO:0030529	intracellular ribonucleoprotein complex	cellular_component
c256817_g1_i1	GO:0006412	translation	biological_process
c256817_g1_i1	GO:0003735	structural constituent of ribosome	molecular_function
c256817_g1_i1	GO:0015935	small ribosomal subunit	cellular_component
c336074_g1_i1	GO:0016787	hydrolase activity	molecular_function
c336074_g1_i1	GO:0005975	carbohydrate metabolic process	biological_process
c143487_g1_i3	GO:0006355	regulation of transcription, DNA-templated	biological_process
c135747_g1_i1	GO:0008616	queuosine biosynthetic process	biological_process
c135747_g1_i1	GO:0006400	tRNA modification	biological_process
c135747_g1_i1	GO:0008479	queuine tRNA-ribosyltransferase activity	molecular_function
c141848_g1_i1	GO:0008152	metabolic process	biological_process
c141848_g1_i1	GO:0005524	ATP binding	molecular_function
c141848_g1_i1	GO:0004386	helicase activity	molecular_function
c141848_g1_i1	GO:0008026	ATP-dependent helicase activity	molecular_function
c141848_g1_i1	GO:0003676	nucleic acid binding	molecular_function
c141848_g1_i1	GO:0046872	metal ion binding	molecular_function
c141848_g1_i1	GO:0016787	hydrolase activity	molecular_function
c141848_g1_i1	GO:0000166	nucleotide binding	molecular_function
c141848_g1_i1	GO:0006200	obsolete ATP catabolic process	biological_process
c141848_g1_i1	GO:0008270	zinc ion binding	molecular_function
c140537_g1_i1	GO:0046872	metal ion binding	molecular_function
c140537_g1_i1	GO:0017150	tRNA dihydrouridine synthase activity	molecular_function
c140537_g1_i1	GO:0002943	tRNA dihydrouridine synthesis	biological_process
c140537_g1_i1	GO:0050660	flavin adenine dinucleotide binding	molecular_function
c140537_g1_i1	GO:0003824	catalytic activity	molecular_function
c140537_g1_i1	GO:0055114	oxidation-reduction process	biological_process
c140537_g1_i1	GO:0016491	oxidoreductase activity	molecular_function
c140537_g1_i1	GO:0008033	tRNA processing	biological_process
c152969_g3_i2	GO:0003964	RNA-directed DNA polymerase activity	molecular_function
c152969_g3_i2	GO:0003723	RNA binding	molecular_function
c152969_g3_i2	GO:0090305	nucleic acid phosphodiester bond hydrolysis	biological_process
c152969_g3_i2	GO:0006278	RNA-dependent DNA replication	biological_process
c152969_g3_i2	GO:0004519	endonuclease activity	molecular_function
c142472_g1_i5	GO:0008270	zinc ion binding	molecular_function
c142472_g1_i5	GO:0055114	oxidation-reduction process	biological_process
c142472_g1_i5	GO:0016491	oxidoreductase activity	molecular_function
c35132_g1_i1	GO:0006520	cellular amino acid metabolic process	biological_process
c35132_g1_i1	GO:0030170	pyridoxal phosphate binding	molecular_function
c286601_g1_i1	GO:0007165	signal transduction	biological_process
c286601_g1_i1	GO:0006355	regulation of transcription, DNA-templated	biological_process
c286601_g1_i1	GO:0004871	signal transducer activity	molecular_function
c127288_g2_i1	GO:0016020	membrane	cellular_component
c127288_g2_i1	GO:0055085	transmembrane transport	biological_process
c127288_g2_i1	GO:0046873	metal ion transmembrane transporter activity	molecular_function
c127288_g2_i1	GO:0030001	metal ion transport	biological_process
c141617_g2_i1	GO:0046983	protein dimerization activity	molecular_function
c141617_g2_i1	GO:0003676	nucleic acid binding	molecular_function
c149914_g1_i1	GO:0015074	DNA integration	biological_process
c149914_g1_i1	GO:0003964	RNA-directed DNA polymerase activity	molecular_function
c149914_g1_i1	GO:0003723	RNA binding	molecular_function
c149914_g1_i1	GO:0006278	RNA-dependent DNA replication	biological_process
c149914_g1_i1	GO:0003676	nucleic acid binding	molecular_function
c233907_g1_i1	GO:0016620	oxidoreductase activity, acting on the aldehyde or oxo group of donors, NAD or NADP as acceptor	molecular_function
c233907_g1_i1	GO:0055114	oxidation-reduction process	biological_process
c233907_g1_i1	GO:0016491	oxidoreductase activity	molecular_function
c233907_g1_i1	GO:0004365	glyceraldehyde-3-phosphate dehydrogenase (NAD+) (phosphorylating) activity	molecular_function
c153559_g4_i3	GO:0005840	ribosome	cellular_component
c153559_g4_i3	GO:0030529	intracellular ribonucleoprotein complex	cellular_component
c153559_g4_i3	GO:0006412	translation	biological_process
c153559_g4_i3	GO:0005622	intracellular	cellular_component
c153559_g4_i3	GO:0006414	translational elongation	biological_process
c153559_g4_i3	GO:0003735	structural constituent of ribosome	molecular_function
c248954_g1_i1	GO:0016020	membrane	cellular_component
c248954_g1_i1	GO:0009055	electron carrier activity	molecular_function
c248954_g1_i1	GO:0020037	heme binding	molecular_function
c248954_g1_i1	GO:0005506	iron ion binding	molecular_function
c248954_g1_i1	GO:0004129	cytochrome-c oxidase activity	molecular_function
c248954_g1_i1	GO:0055114	oxidation-reduction process	biological_process
c248954_g1_i1	GO:0009060	aerobic respiration	biological_process
c248954_g1_i1	GO:0006119	oxidative phosphorylation	biological_process
c248954_g1_i1	GO:1902600	hydrogen ion transmembrane transport	biological_process
c248954_g1_i1	GO:0046872	metal ion binding	molecular_function
c248954_g1_i1	GO:0016021	integral component of membrane	cellular_component
c248954_g1_i1	GO:0005743	mitochondrial inner membrane	cellular_component
c248954_g1_i1	GO:0070469	respiratory chain	cellular_component
c248954_g1_i1	GO:0005739	mitochondrion	cellular_component
c248954_g1_i1	GO:0016491	oxidoreductase activity	molecular_function
c265301_g1_i1	GO:0005663	DNA replication factor C complex	cellular_component
c265301_g1_i1	GO:0003677	DNA binding	molecular_function
c265301_g1_i1	GO:0005524	ATP binding	molecular_function
c265301_g1_i1	GO:0003689	DNA clamp loader activity	molecular_function
c265301_g1_i1	GO:0006260	DNA replication	biological_process
c265301_g1_i1	GO:0006200	obsolete ATP catabolic process	biological_process
c136535_g1_i1	GO:0005634	nucleus	cellular_component
c136535_g1_i1	GO:0006355	regulation of transcription, DNA-templated	biological_process
c136535_g1_i1	GO:0003700	transcription factor activity, sequence-specific DNA binding	molecular_function
c120921_g1_i2	GO:0005840	ribosome	cellular_component
c120921_g1_i2	GO:0030529	intracellular ribonucleoprotein complex	cellular_component
c120921_g1_i2	GO:0000166	nucleotide binding	molecular_function
c120921_g1_i2	GO:0006412	translation	biological_process
c120921_g1_i2	GO:0005622	intracellular	cellular_component
c120921_g1_i2	GO:0003735	structural constituent of ribosome	molecular_function
c245519_g1_i1	GO:0046872	metal ion binding	molecular_function
c321626_g1_i1	GO:0005634	nucleus	cellular_component
c321626_g1_i1	GO:0003677	DNA binding	molecular_function
c321626_g1_i1	GO:0007165	signal transduction	biological_process
c321626_g1_i1	GO:0006355	regulation of transcription, DNA-templated	biological_process
c321626_g1_i1	GO:0006351	transcription, DNA-templated	biological_process
c321626_g1_i1	GO:0005737	cytoplasm	cellular_component
c321626_g1_i1	GO:0046983	protein dimerization activity	molecular_function
c321626_g1_i1	GO:0005667	transcription factor complex	cellular_component
c321626_g1_i1	GO:0004871	signal transducer activity	molecular_function
c321626_g1_i1	GO:0003700	transcription factor activity, sequence-specific DNA binding	molecular_function
c229300_g1_i1	GO:0042302	structural constituent of cuticle	molecular_function
c332423_g1_i1	GO:0009058	biosynthetic process	biological_process
c332423_g1_i1	GO:0016779	nucleotidyltransferase activity	molecular_function
c149693_g1_i11	GO:0046872	metal ion binding	molecular_function
c149693_g1_i11	GO:0005737	cytoplasm	cellular_component
c140126_g1_i4	GO:0008171	O-methyltransferase activity	molecular_function
c140126_g1_i4	GO:0008168	methyltransferase activity	molecular_function
c140126_g1_i4	GO:0016206	catechol O-methyltransferase activity	molecular_function
c140126_g1_i4	GO:0016740	transferase activity	molecular_function
c140126_g1_i4	GO:0032259	methylation	biological_process
c150598_g1_i4	GO:0005634	nucleus	cellular_component
c150598_g1_i4	GO:0006355	regulation of transcription, DNA-templated	biological_process
c150598_g1_i4	GO:0003700	transcription factor activity, sequence-specific DNA binding	molecular_function
c98401_g1_i1	GO:0007018	microtubule-based movement	biological_process
c98401_g1_i1	GO:0008152	metabolic process	biological_process
c98401_g1_i1	GO:0005524	ATP binding	molecular_function
c98401_g1_i1	GO:0030286	dynein complex	cellular_component
c98401_g1_i1	GO:0000166	nucleotide binding	molecular_function
c98401_g1_i1	GO:0003777	microtubule motor activity	molecular_function
c98401_g1_i1	GO:0006200	obsolete ATP catabolic process	biological_process
c98401_g1_i1	GO:0017111	nucleoside-triphosphatase activity	molecular_function
c98401_g1_i1	GO:0016887	ATPase activity	molecular_function
c267925_g1_i1	GO:0007018	microtubule-based movement	biological_process
c267925_g1_i1	GO:0030286	dynein complex	cellular_component
c267925_g1_i1	GO:0008152	metabolic process	biological_process
c267925_g1_i1	GO:0005524	ATP binding	molecular_function
c267925_g1_i1	GO:0006200	obsolete ATP catabolic process	biological_process
c267925_g1_i1	GO:0003777	microtubule motor activity	molecular_function
c267925_g1_i1	GO:0016887	ATPase activity	molecular_function
c96290_g1_i1	GO:0016706	oxidoreductase activity, acting on paired donors, with incorporation or reduction of molecular oxygen, 2-oxoglutarate as one donor, and incorporation of one atom each of oxygen into both donors	molecular_function
c96290_g1_i1	GO:0006355	regulation of transcription, DNA-templated	biological_process
c96290_g1_i1	GO:0005506	iron ion binding	molecular_function
c96290_g1_i1	GO:0043565	sequence-specific DNA binding	molecular_function
c96290_g1_i1	GO:0055114	oxidation-reduction process	biological_process
c96290_g1_i1	GO:0031418	L-ascorbic acid binding	molecular_function
c96290_g1_i1	GO:0003700	transcription factor activity, sequence-specific DNA binding	molecular_function
c153729_g2_i11	GO:0070588	calcium ion transmembrane transport	biological_process
c153729_g2_i11	GO:0016020	membrane	cellular_component
c153729_g2_i11	GO:0006810	transport	biological_process
c153729_g2_i11	GO:0055085	transmembrane transport	biological_process
c153729_g2_i11	GO:0034220	ion transmembrane transport	biological_process
c153729_g2_i11	GO:0005245	voltage-gated calcium channel activity	molecular_function
c153729_g2_i11	GO:0006811	ion transport	biological_process
c153729_g2_i11	GO:0005216	ion channel activity	molecular_function
c153729_g2_i11	GO:0016021	integral component of membrane	cellular_component
c111568_g1_i1	GO:0005634	nucleus	cellular_component
c111568_g1_i1	GO:0006281	DNA repair	biological_process
c111568_g1_i1	GO:0006260	DNA replication	biological_process
c111568_g1_i1	GO:0031011	Ino80 complex	cellular_component
c143796_g1_i4	GO:0055085	transmembrane transport	biological_process
c143796_g1_i4	GO:0008643	carbohydrate transport	biological_process
c143796_g1_i4	GO:0016021	integral component of membrane	cellular_component
c143796_g1_i4	GO:0022857	transmembrane transporter activity	molecular_function
c137333_g5_i2	GO:0003964	RNA-directed DNA polymerase activity	molecular_function
c137333_g5_i2	GO:0003723	RNA binding	molecular_function
c137333_g5_i2	GO:0090305	nucleic acid phosphodiester bond hydrolysis	biological_process
c137333_g5_i2	GO:0006278	RNA-dependent DNA replication	biological_process
c137333_g5_i2	GO:0004519	endonuclease activity	molecular_function
c152418_g10_i1	GO:0003676	nucleic acid binding	molecular_function
c68633_g1_i1	GO:0006099	tricarboxylic acid cycle	biological_process
c68633_g1_i1	GO:0008152	metabolic process	biological_process
c68633_g1_i1	GO:0004591	oxoglutarate dehydrogenase (succinyl-transferring) activity	molecular_function
c68633_g1_i1	GO:0055114	oxidation-reduction process	biological_process
c68633_g1_i1	GO:0030976	thiamine pyrophosphate binding	molecular_function
c68633_g1_i1	GO:0016624	oxidoreductase activity, acting on the aldehyde or oxo group of donors, disulfide as acceptor	molecular_function
c232526_g1_i1	GO:0005874	microtubule	cellular_component
c232526_g1_i1	GO:0006184	obsolete GTP catabolic process	biological_process
c232526_g1_i1	GO:0005200	structural constituent of cytoskeleton	molecular_function
c232526_g1_i1	GO:0003924	GTPase activity	molecular_function
c232526_g1_i1	GO:0051258	protein polymerization	biological_process
c232526_g1_i1	GO:0000166	nucleotide binding	molecular_function
c232526_g1_i1	GO:0043234	protein complex	cellular_component
c232526_g1_i1	GO:0005525	GTP binding	molecular_function
c232526_g1_i1	GO:0007017	microtubule-based process	biological_process
c189577_g1_i1	GO:0008233	peptidase activity	molecular_function
c189577_g1_i1	GO:0006508	proteolysis	biological_process
c149669_g6_i1	GO:0008270	zinc ion binding	molecular_function
c216909_g1_i1	GO:0004553	hydrolase activity, hydrolyzing O-glycosyl compounds	molecular_function
c216909_g1_i1	GO:0003824	catalytic activity	molecular_function
c216909_g1_i1	GO:0005976	polysaccharide metabolic process	biological_process
c216909_g1_i1	GO:0004339	glucan 1,4-alpha-glucosidase activity	molecular_function
c146350_g1_i12	GO:1902600	hydrogen ion transmembrane transport	biological_process
c146350_g1_i12	GO:0035725	sodium ion transmembrane transport	biological_process
c146350_g1_i12	GO:0015385	sodium:proton antiporter activity	molecular_function
c146350_g1_i12	GO:0016021	integral component of membrane	cellular_component
c146350_g1_i12	GO:0006885	regulation of pH	biological_process
c146350_g1_i12	GO:0015299	solute:proton antiporter activity	molecular_function
c146350_g1_i12	GO:0006812	cation transport	biological_process
c146350_g1_i12	GO:0006814	sodium ion transport	biological_process
c179791_g1_i1	GO:0008270	zinc ion binding	molecular_function
c179791_g1_i1	GO:0003676	nucleic acid binding	molecular_function
c149493_g1_i2	GO:0007018	microtubule-based movement	biological_process
c149493_g1_i2	GO:0008152	metabolic process	biological_process
c149493_g1_i2	GO:0003777	microtubule motor activity	molecular_function
c290009_g1_i1	GO:0015074	DNA integration	biological_process
c290009_g1_i1	GO:0008270	zinc ion binding	molecular_function
c290009_g1_i1	GO:0003676	nucleic acid binding	molecular_function
c147204_g5_i2	GO:0016020	membrane	cellular_component
c147204_g5_i2	GO:0016021	integral component of membrane	cellular_component
c147204_g5_i2	GO:0007218	neuropeptide signaling pathway	biological_process
c89686_g1_i2	GO:0008152	metabolic process	biological_process
c89686_g1_i2	GO:0055114	oxidation-reduction process	biological_process
c89686_g1_i2	GO:0016491	oxidoreductase activity	molecular_function
c37130_g1_i1	GO:0008237	metallopeptidase activity	molecular_function
c37130_g1_i1	GO:0006508	proteolysis	biological_process
c37130_g1_i1	GO:0008270	zinc ion binding	molecular_function
c314126_g1_i1	GO:0051087	chaperone binding	molecular_function
c8726_g1_i1	GO:0008152	metabolic process	biological_process
c8726_g1_i1	GO:0003824	catalytic activity	molecular_function
c123789_g1_i1	GO:0004144	diacylglycerol O-acyltransferase activity	molecular_function
c123789_g1_i1	GO:0045017	glycerolipid biosynthetic process	biological_process
c184592_g1_i1	GO:0008152	metabolic process	biological_process
c184592_g1_i1	GO:0016747	transferase activity, transferring acyl groups other than amino-acyl groups	molecular_function
c184592_g1_i1	GO:0016740	transferase activity	molecular_function
c184592_g1_i1	GO:0009536	plastid	cellular_component
c184592_g1_i1	GO:0006633	fatty acid biosynthetic process	biological_process
c184592_g1_i1	GO:0003824	catalytic activity	molecular_function
c329588_g1_i1	GO:0003887	DNA-directed DNA polymerase activity	molecular_function
c329588_g1_i1	GO:0006281	DNA repair	biological_process
c329588_g1_i1	GO:0003684	damaged DNA binding	molecular_function
c329588_g1_i1	GO:0006261	DNA-dependent DNA replication	biological_process
c116429_g2_i2	GO:0003964	RNA-directed DNA polymerase activity	molecular_function
c116429_g2_i2	GO:0003723	RNA binding	molecular_function
c116429_g2_i2	GO:0006278	RNA-dependent DNA replication	biological_process
c132716_g1_i2	GO:0005634	nucleus	cellular_component
c132716_g1_i2	GO:0003677	DNA binding	molecular_function
c132716_g1_i2	GO:0008168	methyltransferase activity	molecular_function
c132716_g1_i2	GO:0006355	regulation of transcription, DNA-templated	biological_process
c132716_g1_i2	GO:0046872	metal ion binding	molecular_function
c132716_g1_i2	GO:0043565	sequence-specific DNA binding	molecular_function
c132716_g1_i2	GO:0008270	zinc ion binding	molecular_function
c132716_g1_i2	GO:0016740	transferase activity	molecular_function
c132716_g1_i2	GO:0003700	transcription factor activity, sequence-specific DNA binding	molecular_function
c132716_g1_i2	GO:0032259	methylation	biological_process
c153622_g2_i2	GO:0046872	metal ion binding	molecular_function
c153622_g2_i2	GO:0032319	regulation of GTPase activity	biological_process
c153622_g2_i2	GO:0035023	regulation of Rho protein signal transduction	biological_process
c153622_g2_i2	GO:0005089	Rho guanyl-nucleotide exchange factor activity	molecular_function
c236724_g1_i1	GO:0006665	sphingolipid metabolic process	biological_process
c236724_g1_i1	GO:0005975	carbohydrate metabolic process	biological_process
c236724_g1_i1	GO:0004348	glucosylceramidase activity	molecular_function
c251122_g1_i1	GO:0016020	membrane	cellular_component
c251122_g1_i1	GO:0006810	transport	biological_process
c251122_g1_i1	GO:0055085	transmembrane transport	biological_process
c251122_g1_i1	GO:0016021	integral component of membrane	cellular_component
c251122_g1_i1	GO:0005215	transporter activity	molecular_function
c251981_g1_i1	GO:0005524	ATP binding	molecular_function
c251981_g1_i1	GO:0004674	protein serine/threonine kinase activity	molecular_function
c251981_g1_i1	GO:0004672	protein kinase activity	molecular_function
c251981_g1_i1	GO:0006468	protein phosphorylation	biological_process
c251981_g1_i1	GO:0016740	transferase activity	molecular_function
c251981_g1_i1	GO:0016772	transferase activity, transferring phosphorus-containing groups	molecular_function
c164176_g1_i1	GO:0003677	DNA binding	molecular_function
c164176_g1_i1	GO:0008152	metabolic process	biological_process
c164176_g1_i1	GO:0005524	ATP binding	molecular_function
c164176_g1_i1	GO:0000166	nucleotide binding	molecular_function
c164176_g1_i1	GO:0017111	nucleoside-triphosphatase activity	molecular_function
c164176_g1_i1	GO:0008270	zinc ion binding	molecular_function
c164176_g1_i1	GO:0003676	nucleic acid binding	molecular_function
c152288_g1_i1	GO:0016310	phosphorylation	biological_process
c152288_g1_i1	GO:0005524	ATP binding	molecular_function
c152288_g1_i1	GO:0004674	protein serine/threonine kinase activity	molecular_function
c152288_g1_i1	GO:0016301	kinase activity	molecular_function
c152288_g1_i1	GO:0004672	protein kinase activity	molecular_function
c152288_g1_i1	GO:0000166	nucleotide binding	molecular_function
c152288_g1_i1	GO:0006468	protein phosphorylation	biological_process
c152288_g1_i1	GO:0016740	transferase activity	molecular_function
c152288_g1_i1	GO:0016772	transferase activity, transferring phosphorus-containing groups	molecular_function
c44466_g1_i1	GO:0006810	transport	biological_process
c44466_g1_i1	GO:0055085	transmembrane transport	biological_process
c44466_g1_i1	GO:0008152	metabolic process	biological_process
c44466_g1_i1	GO:0005524	ATP binding	molecular_function
c44466_g1_i1	GO:0042626	ATPase activity, coupled to transmembrane movement of substances	molecular_function
c44466_g1_i1	GO:0000166	nucleotide binding	molecular_function
c44466_g1_i1	GO:0006200	obsolete ATP catabolic process	biological_process
c44466_g1_i1	GO:0016021	integral component of membrane	cellular_component
c44466_g1_i1	GO:0017111	nucleoside-triphosphatase activity	molecular_function
c44466_g1_i1	GO:0005886	plasma membrane	cellular_component
c44466_g1_i1	GO:0016887	ATPase activity	molecular_function
c145204_g1_i5	GO:0016485	protein processing	biological_process
c145204_g1_i5	GO:0016021	integral component of membrane	cellular_component
c149401_g1_i6	GO:0006508	proteolysis	biological_process
c149401_g1_i6	GO:0008270	zinc ion binding	molecular_function
c149401_g1_i6	GO:0004181	metallocarboxypeptidase activity	molecular_function
c106828_g1_i2	GO:0016020	membrane	cellular_component
c106828_g1_i2	GO:0007155	cell adhesion	biological_process
c106828_g1_i2	GO:0007156	homophilic cell adhesion via plasma membrane adhesion molecules	biological_process
c106828_g1_i2	GO:0005509	calcium ion binding	molecular_function
c106828_g1_i2	GO:0016021	integral component of membrane	cellular_component
c106828_g1_i2	GO:0005886	plasma membrane	cellular_component
c141606_g4_i1	GO:0006810	transport	biological_process
c141606_g4_i1	GO:0016021	integral component of membrane	cellular_component
c141606_g4_i1	GO:0000062	fatty-acyl-CoA binding	molecular_function
c318554_g1_i1	GO:0005777	peroxisome	cellular_component
c297629_g1_i1	GO:0007186	G-protein coupled receptor signaling pathway	biological_process
c297629_g1_i1	GO:0007165	signal transduction	biological_process
c297629_g1_i1	GO:0016021	integral component of membrane	cellular_component
c297629_g1_i1	GO:0004871	signal transducer activity	molecular_function
c297629_g1_i1	GO:0004930	G-protein coupled receptor activity	molecular_function
c142571_g1_i1	GO:0042302	structural constituent of cuticle	molecular_function
c135517_g1_i1	GO:0008233	peptidase activity	molecular_function
c135517_g1_i1	GO:0006508	proteolysis	biological_process
c184017_g1_i1	GO:0005840	ribosome	cellular_component
c184017_g1_i1	GO:0006412	translation	biological_process
c184017_g1_i1	GO:0005622	intracellular	cellular_component
c184017_g1_i1	GO:0003735	structural constituent of ribosome	molecular_function
c313837_g1_i1	GO:0006351	transcription, DNA-templated	biological_process
c197814_g1_i1	GO:0003746	translation elongation factor activity	molecular_function
c197814_g1_i1	GO:0006414	translational elongation	biological_process
c243771_g1_i1	GO:0046872	metal ion binding	molecular_function
c243771_g1_i1	GO:0000285	1-phosphatidylinositol-3-phosphate 5-kinase activity	molecular_function
c243771_g1_i1	GO:0016787	hydrolase activity	molecular_function
c243771_g1_i1	GO:0008152	metabolic process	biological_process
c243771_g1_i1	GO:0016740	transferase activity	molecular_function
c243771_g1_i1	GO:0046854	phosphatidylinositol phosphorylation	biological_process
c243771_g1_i1	GO:0004623	phospholipase A2 activity	molecular_function
c106059_g1_i1	GO:0003677	DNA binding	molecular_function
c106059_g1_i1	GO:0006260	DNA replication	biological_process
c106059_g1_i1	GO:0005664	nuclear origin of replication recognition complex	cellular_component
c149976_g4_i1	GO:0005747	mitochondrial respiratory chain complex I	cellular_component
c149976_g4_i1	GO:0005743	mitochondrial inner membrane	cellular_component
c149205_g3_i1	GO:0008152	metabolic process	biological_process
c149205_g3_i1	GO:0016881	acid-amino acid ligase activity	molecular_function
c149205_g3_i1	GO:0016874	ligase activity	molecular_function
c152283_g2_i8	GO:0046872	metal ion binding	molecular_function
c152283_g2_i8	GO:0016787	hydrolase activity	molecular_function
c152283_g2_i8	GO:0008152	metabolic process	biological_process
c152283_g2_i8	GO:0006508	proteolysis	biological_process
c152283_g2_i8	GO:0004177	aminopeptidase activity	molecular_function
c152283_g2_i8	GO:0030145	manganese ion binding	molecular_function
c259771_g1_i1	GO:0005840	ribosome	cellular_component
c259771_g1_i1	GO:0030529	intracellular ribonucleoprotein complex	cellular_component
c259771_g1_i1	GO:0006412	translation	biological_process
c259771_g1_i1	GO:0005622	intracellular	cellular_component
c259771_g1_i1	GO:0003735	structural constituent of ribosome	molecular_function
c139326_g2_i2	GO:0016020	membrane	cellular_component
c139326_g2_i2	GO:0007186	G-protein coupled receptor signaling pathway	biological_process
c139326_g2_i2	GO:0007217	tachykinin receptor signaling pathway	biological_process
c139326_g2_i2	GO:0007165	signal transduction	biological_process
c139326_g2_i2	GO:0070098	chemokine-mediated signaling pathway	biological_process
c139326_g2_i2	GO:0004930	G-protein coupled receptor activity	molecular_function
c139326_g2_i2	GO:0016021	integral component of membrane	cellular_component
c139326_g2_i2	GO:0004871	signal transducer activity	molecular_function
c139326_g2_i2	GO:0004995	tachykinin receptor activity	molecular_function
c139326_g2_i2	GO:0006935	chemotaxis	biological_process
c139326_g2_i2	GO:0004950	chemokine receptor activity	molecular_function
c139326_g2_i2	GO:0005886	plasma membrane	cellular_component
c105052_g1_i2	GO:0046872	metal ion binding	molecular_function
c105052_g1_i2	GO:0003676	nucleic acid binding	molecular_function
c245458_g1_i1	GO:0006886	intracellular protein transport	biological_process
c245458_g1_i1	GO:0030117	membrane coat	cellular_component
c245458_g1_i1	GO:0005198	structural molecule activity	molecular_function
c245458_g1_i1	GO:0016192	vesicle-mediated transport	biological_process
c136476_g3_i1	GO:0008430	selenium binding	molecular_function
c136476_g3_i1	GO:0045454	cell redox homeostasis	biological_process
c260463_g1_i1	GO:0008152	metabolic process	biological_process
c260463_g1_i1	GO:0055114	oxidation-reduction process	biological_process
c260463_g1_i1	GO:0016491	oxidoreductase activity	molecular_function
c83010_g1_i1	GO:0015074	DNA integration	biological_process
c83010_g1_i1	GO:0005634	nucleus	cellular_component
c83010_g1_i1	GO:0003723	RNA binding	molecular_function
c83010_g1_i1	GO:0006355	regulation of transcription, DNA-templated	biological_process
c83010_g1_i1	GO:0003676	nucleic acid binding	molecular_function
c83010_g1_i1	GO:0003964	RNA-directed DNA polymerase activity	molecular_function
c83010_g1_i1	GO:0046872	metal ion binding	molecular_function
c83010_g1_i1	GO:0008270	zinc ion binding	molecular_function
c83010_g1_i1	GO:0003700	transcription factor activity, sequence-specific DNA binding	molecular_function
c83010_g1_i1	GO:0006278	RNA-dependent DNA replication	biological_process
c281033_g1_i1	GO:0070588	calcium ion transmembrane transport	biological_process
c281033_g1_i1	GO:0016020	membrane	cellular_component
c281033_g1_i1	GO:0006810	transport	biological_process
c281033_g1_i1	GO:0055085	transmembrane transport	biological_process
c281033_g1_i1	GO:0005783	endoplasmic reticulum	cellular_component
c281033_g1_i1	GO:0006816	calcium ion transport	biological_process
c281033_g1_i1	GO:0006811	ion transport	biological_process
c281033_g1_i1	GO:0005220	inositol 1,4,5-trisphosphate-sensitive calcium-release channel activity	molecular_function
c281033_g1_i1	GO:0048016	inositol phosphate-mediated signaling	biological_process
c281033_g1_i1	GO:0005216	ion channel activity	molecular_function
c281033_g1_i1	GO:0016021	integral component of membrane	cellular_component
c281033_g1_i1	GO:0005262	calcium channel activity	molecular_function
c136084_g1_i1	GO:0006879	cellular iron ion homeostasis	biological_process
c136084_g1_i1	GO:0006826	iron ion transport	biological_process
c136084_g1_i1	GO:0008199	ferric iron binding	molecular_function
c230985_g1_i1	GO:0008152	metabolic process	biological_process
c230985_g1_i1	GO:0016881	acid-amino acid ligase activity	molecular_function
c230985_g1_i1	GO:0016874	ligase activity	molecular_function
c33654_g1_i1	GO:0003899	DNA-directed RNA polymerase activity	molecular_function
c33654_g1_i1	GO:0003677	DNA binding	molecular_function
c33654_g1_i1	GO:0006351	transcription, DNA-templated	biological_process
c146106_g1_i6	GO:0005654	nucleoplasm	cellular_component
c146106_g1_i6	GO:0005634	nucleus	cellular_component
c146106_g1_i6	GO:0000466	maturation of 5.8S rRNA from tricistronic rRNA transcript (SSU-rRNA, 5.8S rRNA, LSU-rRNA)	biological_process
c146106_g1_i6	GO:0030687	preribosome, large subunit precursor	cellular_component
c146106_g1_i6	GO:0006364	rRNA processing	biological_process
c146106_g1_i6	GO:0042254	ribosome biogenesis	biological_process
c146106_g1_i6	GO:0005730	nucleolus	cellular_component
c146106_g1_i6	GO:0000463	maturation of LSU-rRNA from tricistronic rRNA transcript (SSU-rRNA, 5.8S rRNA, LSU-rRNA)	biological_process
c146106_g1_i6	GO:0043021	ribonucleoprotein complex binding	molecular_function
c146106_g1_i6	GO:0042273	ribosomal large subunit biogenesis	biological_process
c134348_g1_i1	GO:0003964	RNA-directed DNA polymerase activity	molecular_function
c134348_g1_i1	GO:0003723	RNA binding	molecular_function
c134348_g1_i1	GO:0006278	RNA-dependent DNA replication	biological_process
c10892_g1_i1	GO:0022008	neurogenesis	biological_process
c10892_g1_i1	GO:0005764	lysosome	cellular_component
c319055_g1_i1	GO:0003964	RNA-directed DNA polymerase activity	molecular_function
c319055_g1_i1	GO:0003723	RNA binding	molecular_function
c319055_g1_i1	GO:0006278	RNA-dependent DNA replication	biological_process
c112878_g1_i1	GO:0005634	nucleus	cellular_component
c112878_g1_i1	GO:0005737	cytoplasm	cellular_component
c144604_g1_i7	GO:0031012	extracellular matrix	cellular_component
c144604_g1_i7	GO:0007155	cell adhesion	biological_process
c144604_g1_i7	GO:0005581	collagen trimer	cellular_component
c144604_g1_i7	GO:0005198	structural molecule activity	molecular_function
c152747_g2_i9	GO:0006886	intracellular protein transport	biological_process
c152747_g2_i9	GO:0006810	transport	biological_process
c152747_g2_i9	GO:0005634	nucleus	cellular_component
c152747_g2_i9	GO:0008536	Ran GTPase binding	molecular_function
c152747_g2_i9	GO:0008270	zinc ion binding	molecular_function
c152747_g2_i9	GO:0005622	intracellular	cellular_component
c229096_g1_i1	GO:0005634	nucleus	cellular_component
c229096_g1_i1	GO:0003723	RNA binding	molecular_function
c229096_g1_i1	GO:0003677	DNA binding	molecular_function
c229096_g1_i1	GO:0006355	regulation of transcription, DNA-templated	biological_process
c229096_g1_i1	GO:0003964	RNA-directed DNA polymerase activity	molecular_function
c229096_g1_i1	GO:0046872	metal ion binding	molecular_function
c229096_g1_i1	GO:0008270	zinc ion binding	molecular_function
c229096_g1_i1	GO:0043565	sequence-specific DNA binding	molecular_function
c229096_g1_i1	GO:0003700	transcription factor activity, sequence-specific DNA binding	molecular_function
c229096_g1_i1	GO:0006278	RNA-dependent DNA replication	biological_process
c152386_g1_i7	GO:0003964	RNA-directed DNA polymerase activity	molecular_function
c152386_g1_i7	GO:0003723	RNA binding	molecular_function
c152386_g1_i7	GO:0006278	RNA-dependent DNA replication	biological_process
c141135_g3_i1	GO:0005634	nucleus	cellular_component
c152386_g1_i5	GO:0003964	RNA-directed DNA polymerase activity	molecular_function
c152386_g1_i5	GO:0003723	RNA binding	molecular_function
c152386_g1_i5	GO:0008152	metabolic process	biological_process
c152386_g1_i5	GO:0008484	sulfuric ester hydrolase activity	molecular_function
c152386_g1_i5	GO:0003824	catalytic activity	molecular_function
c152386_g1_i5	GO:0006278	RNA-dependent DNA replication	biological_process
c188468_g1_i1	GO:0016829	lyase activity	molecular_function
c188468_g1_i1	GO:0004586	ornithine decarboxylase activity	molecular_function
c188468_g1_i1	GO:0003824	catalytic activity	molecular_function
c188468_g1_i1	GO:0006596	polyamine biosynthetic process	biological_process
c144545_g2_i2	GO:0043022	ribosome binding	molecular_function
c144545_g2_i2	GO:0003723	RNA binding	molecular_function
c144545_g2_i2	GO:0005737	cytoplasm	cellular_component
c144545_g2_i2	GO:0001731	formation of translation preinitiation complex	biological_process
c144545_g2_i2	GO:0016282	eukaryotic 43S preinitiation complex	cellular_component
c144545_g2_i2	GO:0006413	translational initiation	biological_process
c144545_g2_i2	GO:0003743	translation initiation factor activity	molecular_function
c144545_g2_i2	GO:0006446	regulation of translational initiation	biological_process
c144545_g2_i2	GO:0033290	eukaryotic 48S preinitiation complex	cellular_component
c144545_g2_i2	GO:0006412	translation	biological_process
c144545_g2_i2	GO:0005852	eukaryotic translation initiation factor 3 complex	cellular_component
c146371_g1_i4	GO:0016787	hydrolase activity	molecular_function
c146371_g1_i4	GO:0008152	metabolic process	biological_process
c180150_g1_i1	GO:0005524	ATP binding	molecular_function
c180150_g1_i1	GO:0004672	protein kinase activity	molecular_function
c180150_g1_i1	GO:0000166	nucleotide binding	molecular_function
c180150_g1_i1	GO:0006468	protein phosphorylation	biological_process
c180150_g1_i1	GO:0016772	transferase activity, transferring phosphorus-containing groups	molecular_function
c279563_g1_i1	GO:0005779	integral component of peroxisomal membrane	cellular_component
c279563_g1_i1	GO:0016559	peroxisome fission	biological_process
c154261_g1_i1	GO:0007018	microtubule-based movement	biological_process
c154261_g1_i1	GO:0008152	metabolic process	biological_process
c154261_g1_i1	GO:0005874	microtubule	cellular_component
c154261_g1_i1	GO:0005524	ATP binding	molecular_function
c154261_g1_i1	GO:0008017	microtubule binding	molecular_function
c154261_g1_i1	GO:0000166	nucleotide binding	molecular_function
c154261_g1_i1	GO:0003777	microtubule motor activity	molecular_function
c154261_g1_i1	GO:0005871	kinesin complex	cellular_component
c316948_g1_i1	GO:0016310	phosphorylation	biological_process
c316948_g1_i1	GO:0005524	ATP binding	molecular_function
c316948_g1_i1	GO:0016301	kinase activity	molecular_function
c316948_g1_i1	GO:0006096	glycolytic process	biological_process
c316948_g1_i1	GO:0016740	transferase activity	molecular_function
c316948_g1_i1	GO:0004618	phosphoglycerate kinase activity	molecular_function
c150109_g1_i1	GO:0046872	metal ion binding	molecular_function
c150109_g1_i1	GO:0005634	nucleus	cellular_component
c150109_g1_i1	GO:0006355	regulation of transcription, DNA-templated	biological_process
c150109_g1_i1	GO:0008270	zinc ion binding	molecular_function
c150109_g1_i1	GO:0003700	transcription factor activity, sequence-specific DNA binding	molecular_function
c150109_g1_i1	GO:0003676	nucleic acid binding	molecular_function
c127450_g1_i1	GO:0005840	ribosome	cellular_component
c127450_g1_i1	GO:0003723	RNA binding	molecular_function
c127450_g1_i1	GO:0006412	translation	biological_process
c127450_g1_i1	GO:0005622	intracellular	cellular_component
c127450_g1_i1	GO:0003735	structural constituent of ribosome	molecular_function
c35919_g1_i1	GO:0006069	ethanol oxidation	biological_process
c35919_g1_i1	GO:0055114	oxidation-reduction process	biological_process
c35919_g1_i1	GO:0005737	cytoplasm	cellular_component
c35919_g1_i1	GO:0004022	alcohol dehydrogenase (NAD) activity	molecular_function
c35919_g1_i1	GO:0046872	metal ion binding	molecular_function
c35919_g1_i1	GO:0008270	zinc ion binding	molecular_function
c35919_g1_i1	GO:0016491	oxidoreductase activity	molecular_function
c35919_g1_i1	GO:0051903	S-(hydroxymethyl)glutathione dehydrogenase activity	molecular_function
c131524_g1_i1	GO:0080019	fatty-acyl-CoA reductase (alcohol-forming) activity	molecular_function
c131524_g1_i1	GO:0055114	oxidation-reduction process	biological_process
c232411_g1_i1	GO:0016787	hydrolase activity	molecular_function
c232411_g1_i1	GO:0005524	ATP binding	molecular_function
c232411_g1_i1	GO:0006200	obsolete ATP catabolic process	biological_process
c232411_g1_i1	GO:0004386	helicase activity	molecular_function
c232411_g1_i1	GO:0006310	DNA recombination	biological_process
c232411_g1_i1	GO:0008026	ATP-dependent helicase activity	molecular_function
c232411_g1_i1	GO:0003676	nucleic acid binding	molecular_function
c153381_g1_i3	GO:0006281	DNA repair	biological_process
c153381_g1_i3	GO:0090305	nucleic acid phosphodiester bond hydrolysis	biological_process
c153381_g1_i3	GO:0004518	nuclease activity	molecular_function
c42371_g1_i1	GO:0005509	calcium ion binding	molecular_function
c142325_g1_i5	GO:0046872	metal ion binding	molecular_function
c142325_g1_i5	GO:0003677	DNA binding	molecular_function
c142325_g1_i5	GO:0008270	zinc ion binding	molecular_function
c142325_g1_i5	GO:0003676	nucleic acid binding	molecular_function
c154048_g2_i2	GO:0005840	ribosome	cellular_component
c154048_g2_i2	GO:0015934	large ribosomal subunit	cellular_component
c154048_g2_i2	GO:0006412	translation	biological_process
c154048_g2_i2	GO:0003735	structural constituent of ribosome	molecular_function
c154048_g2_i2	GO:0035091	phosphatidylinositol binding	molecular_function
c151523_g2_i1	GO:0003964	RNA-directed DNA polymerase activity	molecular_function
c151523_g2_i1	GO:0003723	RNA binding	molecular_function
c151523_g2_i1	GO:0006278	RNA-dependent DNA replication	biological_process
c166237_g1_i1	GO:0008601	protein phosphatase type 2A regulator activity	molecular_function
c166237_g1_i1	GO:0007165	signal transduction	biological_process
c166237_g1_i1	GO:0050790	regulation of catalytic activity	biological_process
c166237_g1_i1	GO:0000159	protein phosphatase type 2A complex	cellular_component
c320749_g1_i1	GO:0008152	metabolic process	biological_process
c320749_g1_i1	GO:0005524	ATP binding	molecular_function
c320749_g1_i1	GO:0003824	catalytic activity	molecular_function
c320749_g1_i1	GO:0016874	ligase activity	molecular_function
c217570_g1_i1	GO:0004613	phosphoenolpyruvate carboxykinase (GTP) activity	molecular_function
c217570_g1_i1	GO:0006094	gluconeogenesis	biological_process
c217570_g1_i1	GO:0005525	GTP binding	molecular_function
c217570_g1_i1	GO:0004611	phosphoenolpyruvate carboxykinase activity	molecular_function
c217570_g1_i1	GO:0017076	purine nucleotide binding	molecular_function
c148170_g1_i1	GO:0016020	membrane	cellular_component
c161522_g1_i1	GO:0016021	integral component of membrane	cellular_component
c153965_g1_i4	GO:0003964	RNA-directed DNA polymerase activity	molecular_function
c153965_g1_i4	GO:0003723	RNA binding	molecular_function
c153965_g1_i4	GO:0006278	RNA-dependent DNA replication	biological_process
c182128_g1_i1	GO:0003964	RNA-directed DNA polymerase activity	molecular_function
c182128_g1_i1	GO:0003723	RNA binding	molecular_function
c182128_g1_i1	GO:0006278	RNA-dependent DNA replication	biological_process
c153780_g1_i6	GO:0016020	membrane	cellular_component
c153780_g1_i6	GO:0007155	cell adhesion	biological_process
c153780_g1_i6	GO:0007156	homophilic cell adhesion via plasma membrane adhesion molecules	biological_process
c153780_g1_i6	GO:0005509	calcium ion binding	molecular_function
c153780_g1_i6	GO:0016021	integral component of membrane	cellular_component
c153780_g1_i6	GO:0005886	plasma membrane	cellular_component
c144994_g2_i1	GO:0005840	ribosome	cellular_component
c144994_g2_i1	GO:0030529	intracellular ribonucleoprotein complex	cellular_component
c144994_g2_i1	GO:0006412	translation	biological_process
c144994_g2_i1	GO:0005622	intracellular	cellular_component
c144994_g2_i1	GO:0003735	structural constituent of ribosome	molecular_function
c147231_g1_i2	GO:0032040	small-subunit processome	cellular_component
c147231_g1_i2	GO:0006364	rRNA processing	biological_process
c314199_g1_i1	GO:0046872	metal ion binding	molecular_function
c314199_g1_i1	GO:0003677	DNA binding	molecular_function
c314199_g1_i1	GO:0003676	nucleic acid binding	molecular_function
c136924_g1_i5	GO:0044237	cellular metabolic process	biological_process
c308678_g1_i1	GO:0003964	RNA-directed DNA polymerase activity	molecular_function
c308678_g1_i1	GO:0003723	RNA binding	molecular_function
c308678_g1_i1	GO:0006278	RNA-dependent DNA replication	biological_process
c48322_g1_i1	GO:0003964	RNA-directed DNA polymerase activity	molecular_function
c48322_g1_i1	GO:0003723	RNA binding	molecular_function
c48322_g1_i1	GO:0006278	RNA-dependent DNA replication	biological_process
c151567_g1_i7	GO:0003779	actin binding	molecular_function
c151567_g1_i7	GO:0008152	metabolic process	biological_process
c151567_g1_i7	GO:0005524	ATP binding	molecular_function
c151567_g1_i7	GO:0016459	myosin complex	cellular_component
c151567_g1_i7	GO:0003774	motor activity	molecular_function
c151567_g1_i7	GO:0000166	nucleotide binding	molecular_function
c261986_g1_i1	GO:0030554	adenyl nucleotide binding	molecular_function
c261986_g1_i1	GO:0006812	cation transport	biological_process
c261986_g1_i1	GO:0008324	cation transmembrane transporter activity	molecular_function
c144024_g4_i7	GO:0005783	endoplasmic reticulum	cellular_component
c144024_g4_i7	GO:0005506	iron ion binding	molecular_function
c144024_g4_i7	GO:0055114	oxidation-reduction process	biological_process
c144024_g4_i7	GO:0031418	L-ascorbic acid binding	molecular_function
c144024_g4_i7	GO:0008475	procollagen-lysine 5-dioxygenase activity	molecular_function
c144024_g4_i7	GO:0016705	oxidoreductase activity, acting on paired donors, with incorporation or reduction of molecular oxygen	molecular_function
c144024_g4_i7	GO:0016706	oxidoreductase activity, acting on paired donors, with incorporation or reduction of molecular oxygen, 2-oxoglutarate as one donor, and incorporation of one atom each of oxygen into both donors	molecular_function
c144024_g4_i7	GO:0016491	oxidoreductase activity	molecular_function
c145217_g1_i2	GO:0003899	DNA-directed RNA polymerase activity	molecular_function
c145217_g1_i2	GO:0032549	ribonucleoside binding	molecular_function
c145217_g1_i2	GO:0005634	nucleus	cellular_component
c145217_g1_i2	GO:0003677	DNA binding	molecular_function
c145217_g1_i2	GO:0016779	nucleotidyltransferase activity	molecular_function
c145217_g1_i2	GO:0016740	transferase activity	molecular_function
c145217_g1_i2	GO:0006351	transcription, DNA-templated	biological_process
c294479_g1_i1	GO:0015031	protein transport	biological_process
c256533_g1_i1	GO:0006184	obsolete GTP catabolic process	biological_process
c256533_g1_i1	GO:0000166	nucleotide binding	molecular_function
c256533_g1_i1	GO:0005622	intracellular	cellular_component
c256533_g1_i1	GO:0003746	translation elongation factor activity	molecular_function
c256533_g1_i1	GO:0006414	translational elongation	biological_process
c256533_g1_i1	GO:0005525	GTP binding	molecular_function
c256533_g1_i1	GO:0003924	GTPase activity	molecular_function
c250786_g1_i1	GO:0016020	membrane	cellular_component
c250786_g1_i1	GO:0008289	lipid binding	molecular_function
c250786_g1_i1	GO:0006810	transport	biological_process
c250786_g1_i1	GO:0005215	transporter activity	molecular_function
c171991_g1_i1	GO:0005524	ATP binding	molecular_function
c46684_g1_i1	GO:0016787	hydrolase activity	molecular_function
c46684_g1_i1	GO:0008152	metabolic process	biological_process
c308551_g1_i1	GO:0008152	metabolic process	biological_process
c308551_g1_i1	GO:0003824	catalytic activity	molecular_function
c222329_g1_i1	GO:0005634	nucleus	cellular_component
c40795_g1_i1	GO:0016020	membrane	cellular_component
c40795_g1_i1	GO:0006886	intracellular protein transport	biological_process
c40795_g1_i1	GO:0006810	transport	biological_process
c40795_g1_i1	GO:0030117	membrane coat	cellular_component
c40795_g1_i1	GO:0015031	protein transport	biological_process
c40795_g1_i1	GO:0016192	vesicle-mediated transport	biological_process
c322370_g1_i1	GO:0008152	metabolic process	biological_process
c322370_g1_i1	GO:0055114	oxidation-reduction process	biological_process
c322370_g1_i1	GO:0016491	oxidoreductase activity	molecular_function
c145106_g2_i2	GO:0004252	serine-type endopeptidase activity	molecular_function
c145106_g2_i2	GO:0008233	peptidase activity	molecular_function
c145106_g2_i2	GO:0006508	proteolysis	biological_process
c145106_g2_i2	GO:0003824	catalytic activity	molecular_function
c96821_g1_i1	GO:0004364	glutathione transferase activity	molecular_function
c96821_g1_i1	GO:0008152	metabolic process	biological_process
c96821_g1_i1	GO:0016740	transferase activity	molecular_function
c96821_g1_i1	GO:0005737	cytoplasm	cellular_component
c127688_g1_i3	GO:0005840	ribosome	cellular_component
c127450_g2_i1	GO:0005840	ribosome	cellular_component
c127450_g2_i1	GO:0003723	RNA binding	molecular_function
c127450_g2_i1	GO:0006412	translation	biological_process
c127450_g2_i1	GO:0005622	intracellular	cellular_component
c127450_g2_i1	GO:0003735	structural constituent of ribosome	molecular_function
c234761_g1_i1	GO:0006810	transport	biological_process
c234761_g1_i1	GO:0033178	proton-transporting two-sector ATPase complex, catalytic domain	cellular_component
c234761_g1_i1	GO:0015991	ATP hydrolysis coupled proton transport	biological_process
c234761_g1_i1	GO:0016820	hydrolase activity, acting on acid anhydrides, catalyzing transmembrane movement of substances	molecular_function
c234761_g1_i1	GO:0005524	ATP binding	molecular_function
c234761_g1_i1	GO:0015992	proton transport	biological_process
c234761_g1_i1	GO:0006811	ion transport	biological_process
c283821_g1_i1	GO:0045454	cell redox homeostasis	biological_process
c212245_g1_i1	GO:0003964	RNA-directed DNA polymerase activity	molecular_function
c212245_g1_i1	GO:0003723	RNA binding	molecular_function
c212245_g1_i1	GO:0006278	RNA-dependent DNA replication	biological_process
c147817_g1_i1	GO:0046872	metal ion binding	molecular_function
c147817_g1_i1	GO:0008270	zinc ion binding	molecular_function
c145334_g2_i1	GO:0005634	nucleus	cellular_component
c145334_g2_i1	GO:0008152	metabolic process	biological_process
c145334_g2_i1	GO:0006355	regulation of transcription, DNA-templated	biological_process
c145334_g2_i1	GO:0004402	histone acetyltransferase activity	molecular_function
c145334_g2_i1	GO:0016740	transferase activity	molecular_function
c145334_g2_i1	GO:0016573	histone acetylation	biological_process
c145334_g2_i1	GO:0008080	N-acetyltransferase activity	molecular_function
c275082_g1_i1	GO:0032543	mitochondrial translation	biological_process
c275082_g1_i1	GO:0043024	ribosomal small subunit binding	molecular_function
c275082_g1_i1	GO:0005739	mitochondrion	cellular_component
c275082_g1_i1	GO:0006417	regulation of translation	biological_process
c275082_g1_i1	GO:0019843	rRNA binding	molecular_function
c214119_g1_i1	GO:0004713	protein tyrosine kinase activity	molecular_function
c214119_g1_i1	GO:0005524	ATP binding	molecular_function
c214119_g1_i1	GO:0004672	protein kinase activity	molecular_function
c214119_g1_i1	GO:0006468	protein phosphorylation	biological_process
c214119_g1_i1	GO:0018108	peptidyl-tyrosine phosphorylation	biological_process
c214119_g1_i1	GO:0016772	transferase activity, transferring phosphorus-containing groups	molecular_function
c307388_g1_i1	GO:0016620	oxidoreductase activity, acting on the aldehyde or oxo group of donors, NAD or NADP as acceptor	molecular_function
c307388_g1_i1	GO:0008152	metabolic process	biological_process
c307388_g1_i1	GO:0004491	methylmalonate-semialdehyde dehydrogenase (acylating) activity	molecular_function
c307388_g1_i1	GO:0055114	oxidation-reduction process	biological_process
c307388_g1_i1	GO:0016491	oxidoreductase activity	molecular_function
c212618_g1_i1	GO:0046872	metal ion binding	molecular_function
c212618_g1_i1	GO:0005634	nucleus	cellular_component
c212618_g1_i1	GO:0016787	hydrolase activity	molecular_function
c212618_g1_i1	GO:0004721	phosphoprotein phosphatase activity	molecular_function
c212618_g1_i1	GO:0006470	protein dephosphorylation	biological_process
c212618_g1_i1	GO:0005737	cytoplasm	cellular_component
c148796_g2_i4	GO:0046872	metal ion binding	molecular_function
c148796_g2_i4	GO:0003676	nucleic acid binding	molecular_function
c102927_g1_i1	GO:0005634	nucleus	cellular_component
c102927_g1_i1	GO:0003677	DNA binding	molecular_function
c102927_g1_i1	GO:0006334	nucleosome assembly	biological_process
c102927_g1_i1	GO:0005694	chromosome	cellular_component
c102927_g1_i1	GO:0000786	nucleosome	cellular_component
c151325_g2_i2	GO:0006167	AMP biosynthetic process	biological_process
c151325_g2_i2	GO:0016310	phosphorylation	biological_process
c151325_g2_i2	GO:0016301	kinase activity	molecular_function
c151325_g2_i2	GO:0016773	phosphotransferase activity, alcohol group as acceptor	molecular_function
c151325_g2_i2	GO:0006166	purine ribonucleoside salvage	biological_process
c151325_g2_i2	GO:0004001	adenosine kinase activity	molecular_function
c32415_g1_i1	GO:0005882	intermediate filament	cellular_component
c32415_g1_i1	GO:0005198	structural molecule activity	molecular_function
c149442_g4_i1	GO:0003964	RNA-directed DNA polymerase activity	molecular_function
c149442_g4_i1	GO:0003723	RNA binding	molecular_function
c149442_g4_i1	GO:0006278	RNA-dependent DNA replication	biological_process
c154416_g1_i4	GO:0008270	zinc ion binding	molecular_function
c154416_g1_i4	GO:0003676	nucleic acid binding	molecular_function
c144393_g1_i2	GO:0005524	ATP binding	molecular_function
c144393_g1_i2	GO:0004832	valine-tRNA ligase activity	molecular_function
c144393_g1_i2	GO:0002161	aminoacyl-tRNA editing activity	molecular_function
c144393_g1_i2	GO:0006438	valyl-tRNA aminoacylation	biological_process
c144393_g1_i2	GO:0006450	regulation of translational fidelity	biological_process
c144393_g1_i2	GO:0005737	cytoplasm	cellular_component
c144393_g1_i2	GO:0000166	nucleotide binding	molecular_function
c144393_g1_i2	GO:0006418	tRNA aminoacylation for protein translation	biological_process
c144393_g1_i2	GO:0004812	aminoacyl-tRNA ligase activity	molecular_function
c21390_g1_i1	GO:0005525	GTP binding	molecular_function
c128711_g1_i5	GO:0046983	protein dimerization activity	molecular_function
c128711_g1_i5	GO:0003676	nucleic acid binding	molecular_function
c30578_g1_i1	GO:0005634	nucleus	cellular_component
c30578_g1_i1	GO:0003677	DNA binding	molecular_function
c30578_g1_i1	GO:0008152	metabolic process	biological_process
c30578_g1_i1	GO:0006338	chromatin remodeling	biological_process
c30578_g1_i1	GO:0005524	ATP binding	molecular_function
c30578_g1_i1	GO:0004386	helicase activity	molecular_function
c30578_g1_i1	GO:0003676	nucleic acid binding	molecular_function
c30578_g1_i1	GO:0031491	nucleosome binding	molecular_function
c30578_g1_i1	GO:0003682	chromatin binding	molecular_function
c30578_g1_i1	GO:0043044	ATP-dependent chromatin remodeling	biological_process
c30578_g1_i1	GO:0016818	hydrolase activity, acting on acid anhydrides, in phosphorus-containing anhydrides	molecular_function
c152210_g1_i1	GO:0046872	metal ion binding	molecular_function
c152210_g1_i1	GO:0008270	zinc ion binding	molecular_function
c36994_g1_i1	GO:0006950	response to stress	biological_process
c34138_g1_i1	GO:0016310	phosphorylation	biological_process
c34138_g1_i1	GO:0005524	ATP binding	molecular_function
c34138_g1_i1	GO:0004674	protein serine/threonine kinase activity	molecular_function
c34138_g1_i1	GO:0016301	kinase activity	molecular_function
c34138_g1_i1	GO:0005509	calcium ion binding	molecular_function
c34138_g1_i1	GO:0004672	protein kinase activity	molecular_function
c34138_g1_i1	GO:0000166	nucleotide binding	molecular_function
c34138_g1_i1	GO:0006468	protein phosphorylation	biological_process
c34138_g1_i1	GO:0016740	transferase activity	molecular_function
c34138_g1_i1	GO:0016772	transferase activity, transferring phosphorus-containing groups	molecular_function
c147175_g1_i2	GO:0003707	steroid hormone receptor activity	molecular_function
c147175_g1_i2	GO:0005634	nucleus	cellular_component
c147175_g1_i2	GO:0003677	DNA binding	molecular_function
c147175_g1_i2	GO:0006355	regulation of transcription, DNA-templated	biological_process
c147175_g1_i2	GO:0006351	transcription, DNA-templated	biological_process
c147175_g1_i2	GO:0046872	metal ion binding	molecular_function
c147175_g1_i2	GO:0043565	sequence-specific DNA binding	molecular_function
c147175_g1_i2	GO:0008270	zinc ion binding	molecular_function
c147175_g1_i2	GO:0043401	steroid hormone mediated signaling pathway	biological_process
c147175_g1_i2	GO:0003700	transcription factor activity, sequence-specific DNA binding	molecular_function
c291870_g1_i1	GO:0018279	protein N-linked glycosylation via asparagine	biological_process
c291870_g1_i1	GO:0004579	dolichyl-diphosphooligosaccharide-protein glycotransferase activity	molecular_function
c291870_g1_i1	GO:0005789	endoplasmic reticulum membrane	cellular_component
c200290_g1_i1	GO:0005576	extracellular region	cellular_component
c200290_g1_i1	GO:0007218	neuropeptide signaling pathway	biological_process
c200290_g1_i1	GO:0005179	hormone activity	molecular_function
c224793_g1_i1	GO:2001070	starch binding	molecular_function
c224793_g1_i1	GO:0030246	carbohydrate binding	molecular_function
c224793_g1_i1	GO:0008138	protein tyrosine/serine/threonine phosphatase activity	molecular_function
c224793_g1_i1	GO:0006470	protein dephosphorylation	biological_process
c224793_g1_i1	GO:0016311	dephosphorylation	biological_process
c224793_g1_i1	GO:0016791	phosphatase activity	molecular_function
c95056_g1_i2	GO:0030246	carbohydrate binding	molecular_function
c79056_g1_i1	GO:0005840	ribosome	cellular_component
c79056_g1_i1	GO:0006412	translation	biological_process
c79056_g1_i1	GO:0005622	intracellular	cellular_component
c79056_g1_i1	GO:0003735	structural constituent of ribosome	molecular_function
c166677_g1_i1	GO:0004407	histone deacetylase activity	molecular_function
c166677_g1_i1	GO:0016787	hydrolase activity	molecular_function
c166677_g1_i1	GO:0016575	histone deacetylation	biological_process
c277444_g1_i1	GO:0007186	G-protein coupled receptor signaling pathway	biological_process
c277444_g1_i1	GO:0007165	signal transduction	biological_process
c277444_g1_i1	GO:0006184	obsolete GTP catabolic process	biological_process
c277444_g1_i1	GO:0003924	GTPase activity	molecular_function
c277444_g1_i1	GO:0031683	G-protein beta/gamma-subunit complex binding	molecular_function
c277444_g1_i1	GO:0001664	G-protein coupled receptor binding	molecular_function
c277444_g1_i1	GO:0000166	nucleotide binding	molecular_function
c277444_g1_i1	GO:0019001	guanyl nucleotide binding	molecular_function
c277444_g1_i1	GO:0004871	signal transducer activity	molecular_function
c277444_g1_i1	GO:0005525	GTP binding	molecular_function
c284666_g1_i1	GO:0006281	DNA repair	biological_process
c284666_g1_i1	GO:0032508	DNA duplex unwinding	biological_process
c284666_g1_i1	GO:0003678	DNA helicase activity	molecular_function
c284666_g1_i1	GO:0000723	telomere maintenance	biological_process
c19286_g1_i1	GO:0055114	oxidation-reduction process	biological_process
c19286_g1_i1	GO:0016491	oxidoreductase activity	molecular_function
c152787_g1_i7	GO:0055085	transmembrane transport	biological_process
c152787_g1_i7	GO:0016021	integral component of membrane	cellular_component
c320475_g1_i1	GO:0003964	RNA-directed DNA polymerase activity	molecular_function
c320475_g1_i1	GO:0003723	RNA binding	molecular_function
c320475_g1_i1	GO:0006278	RNA-dependent DNA replication	biological_process
c153530_g1_i1	GO:0005201	extracellular matrix structural constituent	molecular_function
c153530_g1_i1	GO:0005581	collagen trimer	cellular_component
c154533_g1_i1	GO:0006184	obsolete GTP catabolic process	biological_process
c154533_g1_i1	GO:0005525	GTP binding	molecular_function
c154533_g1_i1	GO:0003924	GTPase activity	molecular_function
c294975_g1_i1	GO:0042602	riboflavin reductase (NADPH) activity	molecular_function
c294975_g1_i1	GO:0010181	FMN binding	molecular_function
c294975_g1_i1	GO:0055114	oxidation-reduction process	biological_process
c294975_g1_i1	GO:0016491	oxidoreductase activity	molecular_function
c133007_g2_i1	GO:0046872	metal ion binding	molecular_function
c133007_g2_i1	GO:0038032	termination of G-protein coupled receptor signaling pathway	biological_process
c133007_g2_i1	GO:0032319	regulation of GTPase activity	biological_process
c133007_g2_i1	GO:0035556	intracellular signal transduction	biological_process
c133007_g2_i1	GO:0005737	cytoplasm	cellular_component
c133007_g2_i1	GO:0005089	Rho guanyl-nucleotide exchange factor activity	molecular_function
c151816_g2_i1	GO:0046872	metal ion binding	molecular_function
c150098_g1_i2	GO:0035335	peptidyl-tyrosine dephosphorylation	biological_process
c150098_g1_i2	GO:0016311	dephosphorylation	biological_process
c150098_g1_i2	GO:0004725	protein tyrosine phosphatase activity	molecular_function
c150098_g1_i2	GO:0016791	phosphatase activity	molecular_function
c291682_g1_i1	GO:0008152	metabolic process	biological_process
c291682_g1_i1	GO:0003824	catalytic activity	molecular_function
c284745_g1_i1	GO:0017119	Golgi transport complex	cellular_component
c284745_g1_i1	GO:0006891	intra-Golgi vesicle-mediated transport	biological_process
c141013_g2_i6	GO:0016020	membrane	cellular_component
c141013_g2_i6	GO:0006810	transport	biological_process
c141013_g2_i6	GO:0055085	transmembrane transport	biological_process
c141013_g2_i6	GO:0006813	potassium ion transport	biological_process
c141013_g2_i6	GO:0005249	voltage-gated potassium channel activity	molecular_function
c141013_g2_i6	GO:0005244	voltage-gated ion channel activity	molecular_function
c141013_g2_i6	GO:0005267	potassium channel activity	molecular_function
c141013_g2_i6	GO:0034765	regulation of ion transmembrane transport	biological_process
c141013_g2_i6	GO:0051260	protein homooligomerization	biological_process
c141013_g2_i6	GO:0006811	ion transport	biological_process
c141013_g2_i6	GO:0005216	ion channel activity	molecular_function
c141013_g2_i6	GO:0016021	integral component of membrane	cellular_component
c141013_g2_i6	GO:0071805	potassium ion transmembrane transport	biological_process
c141013_g2_i6	GO:0008076	voltage-gated potassium channel complex	cellular_component
c93317_g1_i2	GO:0006511	ubiquitin-dependent protein catabolic process	biological_process
c93317_g1_i2	GO:0031625	ubiquitin protein ligase binding	molecular_function
c93317_g1_i2	GO:0031461	cullin-RING ubiquitin ligase complex	cellular_component
c57500_g1_i1	GO:0006396	RNA processing	biological_process
c57500_g1_i1	GO:0000176	nuclear exosome (RNase complex)	cellular_component
c57500_g1_i1	GO:0005622	intracellular	cellular_component
c57500_g1_i1	GO:0006139	nucleobase-containing compound metabolic process	biological_process
c57500_g1_i1	GO:0003824	catalytic activity	molecular_function
c57500_g1_i1	GO:0003676	nucleic acid binding	molecular_function
c57500_g1_i1	GO:0008408	3'-5' exonuclease activity	molecular_function
c57500_g1_i1	GO:0000166	nucleotide binding	molecular_function
c57500_g1_i1	GO:0090305	nucleic acid phosphodiester bond hydrolysis	biological_process
c57500_g1_i1	GO:0044237	cellular metabolic process	biological_process
c313834_g1_i1	GO:0055085	transmembrane transport	biological_process
c313834_g1_i1	GO:0016021	integral component of membrane	cellular_component
c138262_g3_i2	GO:0008152	metabolic process	biological_process
c138262_g3_i2	GO:0016853	isomerase activity	molecular_function
c138262_g3_i2	GO:0045454	cell redox homeostasis	biological_process
c224234_g1_i1	GO:0016020	membrane	cellular_component
c224234_g1_i1	GO:0035235	ionotropic glutamate receptor signaling pathway	biological_process
c224234_g1_i1	GO:0034220	ion transmembrane transport	biological_process
c224234_g1_i1	GO:0005234	extracellular-glutamate-gated ion channel activity	molecular_function
c224234_g1_i1	GO:0004970	ionotropic glutamate receptor activity	molecular_function
c277152_g1_i1	GO:0016787	hydrolase activity	molecular_function
c277152_g1_i1	GO:0008152	metabolic process	biological_process
c277152_g1_i1	GO:0005524	ATP binding	molecular_function
c277152_g1_i1	GO:0000166	nucleotide binding	molecular_function
c277152_g1_i1	GO:0017111	nucleoside-triphosphatase activity	molecular_function
c144338_g1_i1	GO:0004563	beta-N-acetylhexosaminidase activity	molecular_function
c144338_g1_i1	GO:0004553	hydrolase activity, hydrolyzing O-glycosyl compounds	molecular_function
c144338_g1_i1	GO:0016787	hydrolase activity	molecular_function
c144338_g1_i1	GO:0008152	metabolic process	biological_process
c144338_g1_i1	GO:0005975	carbohydrate metabolic process	biological_process
c144338_g1_i1	GO:0016798	hydrolase activity, acting on glycosyl bonds	molecular_function
c144929_g2_i4	GO:0004488	methylenetetrahydrofolate dehydrogenase (NADP+) activity	molecular_function
c144929_g2_i4	GO:0005524	ATP binding	molecular_function
c144929_g2_i4	GO:0003824	catalytic activity	molecular_function
c144929_g2_i4	GO:0055114	oxidation-reduction process	biological_process
c144929_g2_i4	GO:0004329	formate-tetrahydrofolate ligase activity	molecular_function
c144929_g2_i4	GO:0009396	folic acid-containing compound biosynthetic process	biological_process
c104008_g1_i1	GO:0050660	flavin adenine dinucleotide binding	molecular_function
c104008_g1_i1	GO:0055114	oxidation-reduction process	biological_process
c104008_g1_i1	GO:0046983	protein dimerization activity	molecular_function
c104008_g1_i1	GO:0045454	cell redox homeostasis	biological_process
c104008_g1_i1	GO:0016491	oxidoreductase activity	molecular_function
c61160_g1_i1	GO:0016020	membrane	cellular_component
c61160_g1_i1	GO:0007264	small GTPase mediated signal transduction	biological_process
c61160_g1_i1	GO:0000166	nucleotide binding	molecular_function
c61160_g1_i1	GO:0005622	intracellular	cellular_component
c61160_g1_i1	GO:0005525	GTP binding	molecular_function
c148758_g1_i3	GO:0042318	penicillin biosynthetic process	biological_process
c149345_g3_i1	GO:0046872	metal ion binding	molecular_function
c149345_g3_i1	GO:0016310	phosphorylation	biological_process
c149345_g3_i1	GO:0016301	kinase activity	molecular_function
c149345_g3_i1	GO:0008270	zinc ion binding	molecular_function
c148491_g2_i2	GO:0003964	RNA-directed DNA polymerase activity	molecular_function
c148491_g2_i2	GO:0003723	RNA binding	molecular_function
c148491_g2_i2	GO:0006278	RNA-dependent DNA replication	biological_process
c152067_g2_i3	GO:0005509	calcium ion binding	molecular_function
c165859_g1_i1	GO:0016020	membrane	cellular_component
c165859_g1_i1	GO:0016021	integral component of membrane	cellular_component
c302632_g1_i1	GO:0016020	membrane	cellular_component
c302632_g1_i1	GO:1902358	sulfate transmembrane transport	biological_process
c302632_g1_i1	GO:0015116	sulfate transmembrane transporter activity	molecular_function
c302632_g1_i1	GO:0008272	sulfate transport	biological_process
c302632_g1_i1	GO:0016021	integral component of membrane	cellular_component
c149205_g1_i4	GO:0008152	metabolic process	biological_process
c149205_g1_i4	GO:0016881	acid-amino acid ligase activity	molecular_function
c149205_g1_i4	GO:0016874	ligase activity	molecular_function
c307631_g1_i1	GO:0042602	riboflavin reductase (NADPH) activity	molecular_function
c307631_g1_i1	GO:0010181	FMN binding	molecular_function
c307631_g1_i1	GO:0055114	oxidation-reduction process	biological_process
c307631_g1_i1	GO:0016491	oxidoreductase activity	molecular_function
c154804_g1_i1	GO:0046872	metal ion binding	molecular_function
c154804_g1_i1	GO:0016787	hydrolase activity	molecular_function
c154804_g1_i1	GO:0008152	metabolic process	biological_process
c154804_g1_i1	GO:0008081	phosphoric diester hydrolase activity	molecular_function
c154804_g1_i1	GO:0007165	signal transduction	biological_process
c154804_g1_i1	GO:0004114	3',5'-cyclic-nucleotide phosphodiesterase activity	molecular_function
c154804_g1_i1	GO:0003824	catalytic activity	molecular_function
c151611_g2_i2	GO:0006508	proteolysis	biological_process
c151611_g2_i2	GO:0004185	serine-type carboxypeptidase activity	molecular_function
c331652_g1_i1	GO:0008270	zinc ion binding	molecular_function
c331652_g1_i1	GO:0003676	nucleic acid binding	molecular_function
c133719_g1_i2	GO:0016787	hydrolase activity	molecular_function
c133719_g1_i2	GO:0008234	cysteine-type peptidase activity	molecular_function
c133719_g1_i2	GO:0008233	peptidase activity	molecular_function
c133719_g1_i2	GO:0006508	proteolysis	biological_process
c133719_g1_i2	GO:0004197	cysteine-type endopeptidase activity	molecular_function
c133719_g1_i2	GO:0050790	regulation of catalytic activity	biological_process
c312028_g1_i1	GO:0007018	microtubule-based movement	biological_process
c312028_g1_i1	GO:0008152	metabolic process	biological_process
c312028_g1_i1	GO:0005524	ATP binding	molecular_function
c312028_g1_i1	GO:0042384	cilium assembly	biological_process
c312028_g1_i1	GO:0001539	cilium or flagellum-dependent cell motility	biological_process
c312028_g1_i1	GO:0030286	dynein complex	cellular_component
c312028_g1_i1	GO:0003777	microtubule motor activity	molecular_function
c312028_g1_i1	GO:0006200	obsolete ATP catabolic process	biological_process
c312028_g1_i1	GO:0030031	cell projection assembly	biological_process
c312028_g1_i1	GO:0016887	ATPase activity	molecular_function
c159917_g1_i1	GO:0016021	integral component of membrane	cellular_component
c85081_g1_i1	GO:0005840	ribosome	cellular_component
c85081_g1_i1	GO:0006412	translation	biological_process
c85081_g1_i1	GO:0005622	intracellular	cellular_component
c85081_g1_i1	GO:0003735	structural constituent of ribosome	molecular_function
c129366_g1_i1	GO:0010466	negative regulation of peptidase activity	biological_process
c129366_g1_i1	GO:0005576	extracellular region	cellular_component
c129366_g1_i1	GO:0030414	peptidase inhibitor activity	molecular_function
c130430_g1_i1	GO:0010466	negative regulation of peptidase activity	biological_process
c130430_g1_i1	GO:0005576	extracellular region	cellular_component
c130430_g1_i1	GO:0030414	peptidase inhibitor activity	molecular_function
c77787_g1_i1	GO:0005634	nucleus	cellular_component
c77787_g1_i1	GO:0006355	regulation of transcription, DNA-templated	biological_process
c77787_g1_i1	GO:0006351	transcription, DNA-templated	biological_process
c77787_g1_i1	GO:0003700	transcription factor activity, sequence-specific DNA binding	molecular_function
c153647_g1_i5	GO:0016627	oxidoreductase activity, acting on the CH-CH group of donors	molecular_function
c153647_g1_i5	GO:0006099	tricarboxylic acid cycle	biological_process
c153647_g1_i5	GO:0022900	electron transport chain	biological_process
c153647_g1_i5	GO:0050660	flavin adenine dinucleotide binding	molecular_function
c153647_g1_i5	GO:0055114	oxidation-reduction process	biological_process
c153647_g1_i5	GO:0016491	oxidoreductase activity	molecular_function
c150148_g1_i4	GO:0003964	RNA-directed DNA polymerase activity	molecular_function
c150148_g1_i4	GO:0003723	RNA binding	molecular_function
c150148_g1_i4	GO:0006278	RNA-dependent DNA replication	biological_process
c245308_g1_i1	GO:0016787	hydrolase activity	molecular_function
c245308_g1_i1	GO:0008152	metabolic process	biological_process
c139562_g1_i1	GO:0046872	metal ion binding	molecular_function
c139562_g1_i1	GO:0008270	zinc ion binding	molecular_function
c99297_g1_i1	GO:0016020	membrane	cellular_component
c99297_g1_i1	GO:0016021	integral component of membrane	cellular_component
c245897_g1_i1	GO:0016020	membrane	cellular_component
c245897_g1_i1	GO:0055085	transmembrane transport	biological_process
c245897_g1_i1	GO:0016021	integral component of membrane	cellular_component
c149013_g1_i1	GO:0016020	membrane	cellular_component
c149013_g1_i1	GO:0005509	calcium ion binding	molecular_function
c149013_g1_i1	GO:0016021	integral component of membrane	cellular_component
c137811_g1_i1	GO:0008430	selenium binding	molecular_function
c137811_g1_i1	GO:0045454	cell redox homeostasis	biological_process
c153695_g1_i1	GO:0003964	RNA-directed DNA polymerase activity	molecular_function
c153695_g1_i1	GO:0003723	RNA binding	molecular_function
c153695_g1_i1	GO:0006278	RNA-dependent DNA replication	biological_process
c324335_g1_i1	GO:0006184	obsolete GTP catabolic process	biological_process
c324335_g1_i1	GO:0000166	nucleotide binding	molecular_function
c324335_g1_i1	GO:0005525	GTP binding	molecular_function
c324335_g1_i1	GO:0003924	GTPase activity	molecular_function
c133329_g1_i1	GO:0004180	carboxypeptidase activity	molecular_function
c133329_g1_i1	GO:0008233	peptidase activity	molecular_function
c133329_g1_i1	GO:0006508	proteolysis	biological_process
c133329_g1_i1	GO:0009536	plastid	cellular_component
c151546_g2_i3	GO:0008237	metallopeptidase activity	molecular_function
c151546_g2_i3	GO:0008233	peptidase activity	molecular_function
c151546_g2_i3	GO:0006508	proteolysis	biological_process
c151546_g2_i3	GO:0004222	metalloendopeptidase activity	molecular_function
c151546_g2_i3	GO:0008270	zinc ion binding	molecular_function
c124722_g1_i2	GO:0003964	RNA-directed DNA polymerase activity	molecular_function
c124722_g1_i2	GO:0003723	RNA binding	molecular_function
c124722_g1_i2	GO:0006278	RNA-dependent DNA replication	biological_process
c154370_g1_i5	GO:0004320	oleoyl-[acyl-carrier-protein] hydrolase activity	molecular_function
c154370_g1_i5	GO:0004313	[acyl-carrier-protein] S-acetyltransferase activity	molecular_function
c154370_g1_i5	GO:0016296	palmitoyl-[acyl-carrier-protein] hydrolase activity	molecular_function
c154370_g1_i5	GO:0004319	enoyl-[acyl-carrier-protein] reductase (NADPH, B-specific) activity	molecular_function
c154370_g1_i5	GO:0055114	oxidation-reduction process	biological_process
c154370_g1_i5	GO:0004316	3-oxoacyl-[acyl-carrier-protein] reductase (NADPH) activity	molecular_function
c154370_g1_i5	GO:0009058	biosynthetic process	biological_process
c154370_g1_i5	GO:0008270	zinc ion binding	molecular_function
c154370_g1_i5	GO:0004315	3-oxoacyl-[acyl-carrier-protein] synthase activity	molecular_function
c154370_g1_i5	GO:0016747	transferase activity, transferring acyl groups other than amino-acyl groups	molecular_function
c154370_g1_i5	GO:0016491	oxidoreductase activity	molecular_function
c154370_g1_i5	GO:0016297	acyl-[acyl-carrier-protein] hydrolase activity	molecular_function
c154370_g1_i5	GO:0004317	3-hydroxypalmitoyl-[acyl-carrier-protein] dehydratase activity	molecular_function
c154370_g1_i5	GO:0008152	metabolic process	biological_process
c154370_g1_i5	GO:0003824	catalytic activity	molecular_function
c154370_g1_i5	GO:0004314	[acyl-carrier-protein] S-malonyltransferase activity	molecular_function
c154370_g1_i5	GO:0016788	hydrolase activity, acting on ester bonds	molecular_function
c154370_g1_i5	GO:0016295	myristoyl-[acyl-carrier-protein] hydrolase activity	molecular_function
c154370_g1_i5	GO:0016740	transferase activity	molecular_function
c154370_g1_i5	GO:0004312	fatty acid synthase activity	molecular_function
c100695_g1_i1	GO:0005634	nucleus	cellular_component
c100695_g1_i1	GO:0003677	DNA binding	molecular_function
c100695_g1_i1	GO:0006355	regulation of transcription, DNA-templated	biological_process
c100695_g1_i1	GO:0043565	sequence-specific DNA binding	molecular_function
c100695_g1_i1	GO:0003700	transcription factor activity, sequence-specific DNA binding	molecular_function
c60610_g1_i2	GO:0003964	RNA-directed DNA polymerase activity	molecular_function
c60610_g1_i2	GO:0003723	RNA binding	molecular_function
c60610_g1_i2	GO:0006278	RNA-dependent DNA replication	biological_process
c140105_g1_i2	GO:0016787	hydrolase activity	molecular_function
c140105_g1_i2	GO:0008152	metabolic process	biological_process
c140105_g1_i2	GO:0003824	catalytic activity	molecular_function
c150851_g2_i3	GO:0015074	DNA integration	biological_process
c150851_g2_i3	GO:0003964	RNA-directed DNA polymerase activity	molecular_function
c150851_g2_i3	GO:0003723	RNA binding	molecular_function
c150851_g2_i3	GO:0008270	zinc ion binding	molecular_function
c150851_g2_i3	GO:0006278	RNA-dependent DNA replication	biological_process
c150851_g2_i3	GO:0003676	nucleic acid binding	molecular_function
c117533_g1_i1	GO:0003677	DNA binding	molecular_function
c66442_g1_i1	GO:0016787	hydrolase activity	molecular_function
c66442_g1_i1	GO:0008152	metabolic process	biological_process
c47082_g1_i2	GO:0006807	nitrogen compound metabolic process	biological_process
c47082_g1_i2	GO:0016810	hydrolase activity, acting on carbon-nitrogen (but not peptide) bonds	molecular_function
c282614_g1_i1	GO:0007018	microtubule-based movement	biological_process
c282614_g1_i1	GO:0008152	metabolic process	biological_process
c282614_g1_i1	GO:0005874	microtubule	cellular_component
c282614_g1_i1	GO:0005524	ATP binding	molecular_function
c282614_g1_i1	GO:0008017	microtubule binding	molecular_function
c282614_g1_i1	GO:0000166	nucleotide binding	molecular_function
c282614_g1_i1	GO:0003777	microtubule motor activity	molecular_function
c282614_g1_i1	GO:0005871	kinesin complex	cellular_component
c135697_g1_i1	GO:0004175	endopeptidase activity	molecular_function
c135697_g1_i1	GO:0019773	proteasome core complex, alpha-subunit complex	cellular_component
c135697_g1_i1	GO:0005634	nucleus	cellular_component
c135697_g1_i1	GO:0006511	ubiquitin-dependent protein catabolic process	biological_process
c219084_g1_i1	GO:0016787	hydrolase activity	molecular_function
c219084_g1_i1	GO:0008152	metabolic process	biological_process
c187269_g1_i1	GO:0006032	chitin catabolic process	biological_process
c187269_g1_i1	GO:0016998	cell wall macromolecule catabolic process	biological_process
c187269_g1_i1	GO:0004568	chitinase activity	molecular_function
c266227_g1_i1	GO:0005840	ribosome	cellular_component
c266227_g1_i1	GO:0042254	ribosome biogenesis	biological_process
c266227_g1_i1	GO:0030529	intracellular ribonucleoprotein complex	cellular_component
c266227_g1_i1	GO:0005622	intracellular	cellular_component
c266227_g1_i1	GO:0006414	translational elongation	biological_process
c266227_g1_i1	GO:0003735	structural constituent of ribosome	molecular_function
c112812_g1_i1	GO:0003964	RNA-directed DNA polymerase activity	molecular_function
c112812_g1_i1	GO:0003723	RNA binding	molecular_function
c112812_g1_i1	GO:0006278	RNA-dependent DNA replication	biological_process
c152751_g2_i4	GO:0008289	lipid binding	molecular_function
c152751_g2_i4	GO:0046872	metal ion binding	molecular_function
c152751_g2_i4	GO:0006869	lipid transport	biological_process
c152751_g2_i4	GO:0005576	extracellular region	cellular_component
c152751_g2_i4	GO:0042157	lipoprotein metabolic process	biological_process
c125723_g1_i1	GO:0015074	DNA integration	biological_process
c125723_g1_i1	GO:0005634	nucleus	cellular_component
c125723_g1_i1	GO:0003723	RNA binding	molecular_function
c125723_g1_i1	GO:0006355	regulation of transcription, DNA-templated	biological_process
c125723_g1_i1	GO:0004190	aspartic-type endopeptidase activity	molecular_function
c125723_g1_i1	GO:0003676	nucleic acid binding	molecular_function
c125723_g1_i1	GO:0003964	RNA-directed DNA polymerase activity	molecular_function
c125723_g1_i1	GO:0006508	proteolysis	biological_process
c125723_g1_i1	GO:0008270	zinc ion binding	molecular_function
c125723_g1_i1	GO:0003700	transcription factor activity, sequence-specific DNA binding	molecular_function
c125723_g1_i1	GO:0006278	RNA-dependent DNA replication	biological_process
c135719_g1_i2	GO:0016020	membrane	cellular_component
c135719_g1_i2	GO:0006810	transport	biological_process
c135719_g1_i2	GO:0055085	transmembrane transport	biological_process
c135719_g1_i2	GO:0008643	carbohydrate transport	biological_process
c135719_g1_i2	GO:0016021	integral component of membrane	cellular_component
c135719_g1_i2	GO:0005215	transporter activity	molecular_function
c135719_g1_i2	GO:0022857	transmembrane transporter activity	molecular_function
c135719_g1_i2	GO:0022891	substrate-specific transmembrane transporter activity	molecular_function
c138268_g2_i8	GO:0003964	RNA-directed DNA polymerase activity	molecular_function
c138268_g2_i8	GO:0003723	RNA binding	molecular_function
c138268_g2_i8	GO:0006278	RNA-dependent DNA replication	biological_process
c4197_g1_i1	GO:0016787	hydrolase activity	molecular_function
c4197_g1_i1	GO:0008234	cysteine-type peptidase activity	molecular_function
c4197_g1_i1	GO:0008233	peptidase activity	molecular_function
c4197_g1_i1	GO:0006508	proteolysis	biological_process
c94933_g1_i1	GO:0005840	ribosome	cellular_component
c94933_g1_i1	GO:0030529	intracellular ribonucleoprotein complex	cellular_component
c94933_g1_i1	GO:0006412	translation	biological_process
c94933_g1_i1	GO:0005622	intracellular	cellular_component
c94933_g1_i1	GO:0003735	structural constituent of ribosome	molecular_function
c150544_g2_i8	GO:0004198	calcium-dependent cysteine-type endopeptidase activity	molecular_function
c150544_g2_i8	GO:0016787	hydrolase activity	molecular_function
c150544_g2_i8	GO:0008234	cysteine-type peptidase activity	molecular_function
c150544_g2_i8	GO:0008233	peptidase activity	molecular_function
c150544_g2_i8	GO:0006508	proteolysis	biological_process
c150544_g2_i8	GO:0005509	calcium ion binding	molecular_function
c150544_g2_i8	GO:0005622	intracellular	cellular_component
c148088_g2_i4	GO:0005856	cytoskeleton	cellular_component
c148088_g2_i4	GO:0005874	microtubule	cellular_component
c148088_g2_i4	GO:0006184	obsolete GTP catabolic process	biological_process
c148088_g2_i4	GO:0005200	structural constituent of cytoskeleton	molecular_function
c148088_g2_i4	GO:0005737	cytoplasm	cellular_component
c148088_g2_i4	GO:0003924	GTPase activity	molecular_function
c148088_g2_i4	GO:0051258	protein polymerization	biological_process
c148088_g2_i4	GO:0043234	protein complex	cellular_component
c148088_g2_i4	GO:0000166	nucleotide binding	molecular_function
c148088_g2_i4	GO:0007017	microtubule-based process	biological_process
c148088_g2_i4	GO:0005525	GTP binding	molecular_function
c145260_g2_i1	GO:0046872	metal ion binding	molecular_function
c145260_g2_i1	GO:0008270	zinc ion binding	molecular_function
c155011_g1_i1	GO:0046872	metal ion binding	molecular_function
c155011_g1_i1	GO:0016787	hydrolase activity	molecular_function
c155011_g1_i1	GO:0000166	nucleotide binding	molecular_function
c155011_g1_i1	GO:0016788	hydrolase activity, acting on ester bonds	molecular_function
c155011_g1_i1	GO:0009166	nucleotide catabolic process	biological_process
c151818_g1_i1	GO:0045454	cell redox homeostasis	biological_process
c146391_g1_i12	GO:0008152	metabolic process	biological_process
c146391_g1_i12	GO:0055114	oxidation-reduction process	biological_process
c146391_g1_i12	GO:0016491	oxidoreductase activity	molecular_function
c91563_g1_i1	GO:0016020	membrane	cellular_component
c91563_g1_i1	GO:0009055	electron carrier activity	molecular_function
c91563_g1_i1	GO:0020037	heme binding	molecular_function
c91563_g1_i1	GO:0005506	iron ion binding	molecular_function
c91563_g1_i1	GO:0004129	cytochrome-c oxidase activity	molecular_function
c91563_g1_i1	GO:0055114	oxidation-reduction process	biological_process
c91563_g1_i1	GO:0009060	aerobic respiration	biological_process
c91563_g1_i1	GO:0006119	oxidative phosphorylation	biological_process
c91563_g1_i1	GO:1902600	hydrogen ion transmembrane transport	biological_process
c91563_g1_i1	GO:0046872	metal ion binding	molecular_function
c91563_g1_i1	GO:0016021	integral component of membrane	cellular_component
c91563_g1_i1	GO:0005743	mitochondrial inner membrane	cellular_component
c91563_g1_i1	GO:0070469	respiratory chain	cellular_component
c91563_g1_i1	GO:0005739	mitochondrion	cellular_component
c91563_g1_i1	GO:0016491	oxidoreductase activity	molecular_function
c139464_g2_i2	GO:0005634	nucleus	cellular_component
c139464_g2_i2	GO:0003677	DNA binding	molecular_function
c139464_g2_i2	GO:0007275	multicellular organism development	biological_process
c139464_g2_i2	GO:0006355	regulation of transcription, DNA-templated	biological_process
c153729_g3_i1	GO:0070588	calcium ion transmembrane transport	biological_process
c153729_g3_i1	GO:0016020	membrane	cellular_component
c153729_g3_i1	GO:0006810	transport	biological_process
c153729_g3_i1	GO:0055085	transmembrane transport	biological_process
c153729_g3_i1	GO:0034220	ion transmembrane transport	biological_process
c153729_g3_i1	GO:0005245	voltage-gated calcium channel activity	molecular_function
c153729_g3_i1	GO:0006811	ion transport	biological_process
c153729_g3_i1	GO:0005216	ion channel activity	molecular_function
c153729_g3_i1	GO:0016021	integral component of membrane	cellular_component
c2960_g1_i1	GO:0008152	metabolic process	biological_process
c2960_g1_i1	GO:0005524	ATP binding	molecular_function
c2960_g1_i1	GO:0000166	nucleotide binding	molecular_function
c2960_g1_i1	GO:0043141	ATP-dependent 5'-3' DNA helicase activity	molecular_function
c2960_g1_i1	GO:0017111	nucleoside-triphosphatase activity	molecular_function
c2960_g1_i1	GO:0032508	DNA duplex unwinding	biological_process
c2960_g1_i1	GO:0003678	DNA helicase activity	molecular_function
c66707_g1_i2	GO:0008152	metabolic process	biological_process
c66707_g1_i2	GO:0003824	catalytic activity	molecular_function
c66707_g1_i2	GO:0000062	fatty-acyl-CoA binding	molecular_function
c147504_g1_i2	GO:0008233	peptidase activity	molecular_function
c147504_g1_i2	GO:0006508	proteolysis	biological_process
c249086_g1_i1	GO:0008168	methyltransferase activity	molecular_function
c249086_g1_i1	GO:0032259	methylation	biological_process
c249086_g1_i1	GO:0008033	tRNA processing	biological_process
c147503_g2_i8	GO:0046983	protein dimerization activity	molecular_function
c147503_g2_i8	GO:0003676	nucleic acid binding	molecular_function
c258356_g1_i1	GO:0003677	DNA binding	molecular_function
c258356_g1_i1	GO:0043565	sequence-specific DNA binding	molecular_function
c153174_g1_i1	GO:0055085	transmembrane transport	biological_process
c153174_g1_i1	GO:0016021	integral component of membrane	cellular_component
c153174_g1_i1	GO:0035556	intracellular signal transduction	biological_process
c150934_g3_i1	GO:0046872	metal ion binding	molecular_function
c150934_g3_i1	GO:0003677	DNA binding	molecular_function
c150934_g3_i1	GO:0008270	zinc ion binding	molecular_function
c157163_g1_i1	GO:0046872	metal ion binding	molecular_function
c157163_g1_i1	GO:0008270	zinc ion binding	molecular_function
c147503_g2_i4	GO:0046983	protein dimerization activity	molecular_function
c147503_g2_i4	GO:0003676	nucleic acid binding	molecular_function
c146713_g2_i5	GO:0015074	DNA integration	biological_process
c146713_g2_i5	GO:0003676	nucleic acid binding	molecular_function
c156978_g1_i1	GO:0005634	nucleus	cellular_component
c156978_g1_i1	GO:0003677	DNA binding	molecular_function
c156978_g1_i1	GO:0051287	NAD binding	molecular_function
c156978_g1_i1	GO:0003950	NAD+ ADP-ribosyltransferase activity	molecular_function
c156978_g1_i1	GO:0016757	transferase activity, transferring glycosyl groups	molecular_function
c156978_g1_i1	GO:0008270	zinc ion binding	molecular_function
c156978_g1_i1	GO:0016740	transferase activity	molecular_function
c156978_g1_i1	GO:0006471	protein ADP-ribosylation	biological_process
c108546_g1_i2	GO:0016020	membrane	cellular_component
c108546_g1_i2	GO:0006810	transport	biological_process
c108546_g1_i2	GO:0008021	synaptic vesicle	cellular_component
c108546_g1_i2	GO:0005215	transporter activity	molecular_function
c154360_g2_i3	GO:0070588	calcium ion transmembrane transport	biological_process
c154360_g2_i3	GO:0016020	membrane	cellular_component
c154360_g2_i3	GO:0006810	transport	biological_process
c154360_g2_i3	GO:0055085	transmembrane transport	biological_process
c154360_g2_i3	GO:0006811	ion transport	biological_process
c154360_g2_i3	GO:0005219	ryanodine-sensitive calcium-release channel activity	molecular_function
c154360_g2_i3	GO:0005216	ion channel activity	molecular_function
c154360_g2_i3	GO:0005509	calcium ion binding	molecular_function
c154360_g2_i3	GO:0016021	integral component of membrane	cellular_component
c154360_g2_i3	GO:0005262	calcium channel activity	molecular_function
c154360_g2_i3	GO:0006874	cellular calcium ion homeostasis	biological_process
c327734_g1_i1	GO:0008152	metabolic process	biological_process
c327734_g1_i1	GO:0016881	acid-amino acid ligase activity	molecular_function
c327734_g1_i1	GO:0016874	ligase activity	molecular_function
c152186_g1_i4	GO:0005524	ATP binding	molecular_function
c152186_g1_i4	GO:0004674	protein serine/threonine kinase activity	molecular_function
c152186_g1_i4	GO:0004672	protein kinase activity	molecular_function
c152186_g1_i4	GO:0006468	protein phosphorylation	biological_process
c152186_g1_i4	GO:0016772	transferase activity, transferring phosphorus-containing groups	molecular_function
c152640_g1_i1	GO:0046872	metal ion binding	molecular_function
c152640_g1_i1	GO:0004075	biotin carboxylase activity	molecular_function
c152640_g1_i1	GO:0008152	metabolic process	biological_process
c152640_g1_i1	GO:0005524	ATP binding	molecular_function
c152640_g1_i1	GO:0000166	nucleotide binding	molecular_function
c152640_g1_i1	GO:0003824	catalytic activity	molecular_function
c152640_g1_i1	GO:0016874	ligase activity	molecular_function
c269689_g1_i1	GO:0004180	carboxypeptidase activity	molecular_function
c269689_g1_i1	GO:0006508	proteolysis	biological_process
c269689_g1_i1	GO:0004185	serine-type carboxypeptidase activity	molecular_function
c321938_g1_i1	GO:0008152	metabolic process	biological_process
c321938_g1_i1	GO:0055114	oxidation-reduction process	biological_process
c321938_g1_i1	GO:0016491	oxidoreductase activity	molecular_function
c137405_g2_i1	GO:0008168	methyltransferase activity	molecular_function
c137405_g2_i1	GO:0006479	protein methylation	biological_process
c137405_g2_i1	GO:0016740	transferase activity	molecular_function
c137405_g2_i1	GO:0032259	methylation	biological_process
c137405_g2_i1	GO:0009405	pathogenesis	biological_process
c99904_g1_i1	GO:0000166	nucleotide binding	molecular_function
c99904_g1_i1	GO:0003676	nucleic acid binding	molecular_function
c183696_g1_i1	GO:0016616	oxidoreductase activity, acting on the CH-OH group of donors, NAD or NADP as acceptor	molecular_function
c183696_g1_i1	GO:0015940	pantothenate biosynthetic process	biological_process
c183696_g1_i1	GO:0008677	2-dehydropantoate 2-reductase activity	molecular_function
c183696_g1_i1	GO:0008168	methyltransferase activity	molecular_function
c183696_g1_i1	GO:0003824	catalytic activity	molecular_function
c183696_g1_i1	GO:0055114	oxidation-reduction process	biological_process
c183696_g1_i1	GO:0005737	cytoplasm	cellular_component
c183696_g1_i1	GO:0050661	NADP binding	molecular_function
c183696_g1_i1	GO:0003864	3-methyl-2-oxobutanoate hydroxymethyltransferase activity	molecular_function
c183696_g1_i1	GO:0009058	biosynthetic process	biological_process
c183696_g1_i1	GO:0004592	pantoate-beta-alanine ligase activity	molecular_function
c183696_g1_i1	GO:0016740	transferase activity	molecular_function
c183696_g1_i1	GO:0032259	methylation	biological_process
c183696_g1_i1	GO:0050662	coenzyme binding	molecular_function
c183696_g1_i1	GO:0016491	oxidoreductase activity	molecular_function
c15317_g1_i1	GO:0055085	transmembrane transport	biological_process
c15317_g1_i1	GO:0016021	integral component of membrane	cellular_component
c147725_g1_i3	GO:0006979	response to oxidative stress	biological_process
c147725_g1_i3	GO:0033743	peptide-methionine (R)-S-oxide reductase activity	molecular_function
c147725_g1_i3	GO:0016671	oxidoreductase activity, acting on a sulfur group of donors, disulfide as acceptor	molecular_function
c147725_g1_i3	GO:0030091	protein repair	biological_process
c147725_g1_i3	GO:0055114	oxidation-reduction process	biological_process
c146494_g3_i1	GO:0045454	cell redox homeostasis	biological_process
c187501_g1_i1	GO:0043169	cation binding	molecular_function
c187501_g1_i1	GO:0005975	carbohydrate metabolic process	biological_process
c187501_g1_i1	GO:0003824	catalytic activity	molecular_function
c162038_g1_i1	GO:0046872	metal ion binding	molecular_function
c162038_g1_i1	GO:0016787	hydrolase activity	molecular_function
c162038_g1_i1	GO:0008237	metallopeptidase activity	molecular_function
c162038_g1_i1	GO:0008233	peptidase activity	molecular_function
c162038_g1_i1	GO:0006508	proteolysis	biological_process
c162038_g1_i1	GO:0004222	metalloendopeptidase activity	molecular_function
c162038_g1_i1	GO:0008270	zinc ion binding	molecular_function
c307794_g1_i1	GO:0016020	membrane	cellular_component
c307794_g1_i1	GO:0007155	cell adhesion	biological_process
c307794_g1_i1	GO:0007275	multicellular organism development	biological_process
c307794_g1_i1	GO:0004872	receptor activity	molecular_function
c307794_g1_i1	GO:0016021	integral component of membrane	cellular_component
c307794_g1_i1	GO:0007229	integrin-mediated signaling pathway	biological_process
c114036_g1_i1	GO:0003964	RNA-directed DNA polymerase activity	molecular_function
c114036_g1_i1	GO:0003723	RNA binding	molecular_function
c114036_g1_i1	GO:0006278	RNA-dependent DNA replication	biological_process
c73237_g1_i1	GO:0003964	RNA-directed DNA polymerase activity	molecular_function
c73237_g1_i1	GO:0003723	RNA binding	molecular_function
c73237_g1_i1	GO:0006278	RNA-dependent DNA replication	biological_process
c262739_g1_i1	GO:0008152	metabolic process	biological_process
c262739_g1_i1	GO:0003950	NAD+ ADP-ribosyltransferase activity	molecular_function
c225575_g1_i1	GO:0005524	ATP binding	molecular_function
c225575_g1_i1	GO:0000166	nucleotide binding	molecular_function
c225575_g1_i1	GO:0006950	response to stress	biological_process
c139463_g1_i2	GO:0016020	membrane	cellular_component
c139463_g1_i2	GO:0055085	transmembrane transport	biological_process
c139463_g1_i2	GO:0005524	ATP binding	molecular_function
c139463_g1_i2	GO:0019829	cation-transporting ATPase activity	molecular_function
c139463_g1_i2	GO:0006812	cation transport	biological_process
c139463_g1_i2	GO:0006754	ATP biosynthetic process	biological_process
c139463_g1_i2	GO:0046872	metal ion binding	molecular_function
c139463_g1_i2	GO:0016820	hydrolase activity, acting on acid anhydrides, catalyzing transmembrane movement of substances	molecular_function
c139463_g1_i2	GO:0015077	monovalent inorganic cation transmembrane transporter activity	molecular_function
c139463_g1_i2	GO:0016787	hydrolase activity	molecular_function
c139463_g1_i2	GO:0000166	nucleotide binding	molecular_function
c139463_g1_i2	GO:0016021	integral component of membrane	cellular_component
c139463_g1_i2	GO:0015672	monovalent inorganic cation transport	biological_process
c131013_g1_i6	GO:0003989	acetyl-CoA carboxylase activity	molecular_function
c131013_g1_i6	GO:0005634	nucleus	cellular_component
c131013_g1_i6	GO:0003677	DNA binding	molecular_function
c131013_g1_i6	GO:0007165	signal transduction	biological_process
c131013_g1_i6	GO:0006355	regulation of transcription, DNA-templated	biological_process
c131013_g1_i6	GO:0006351	transcription, DNA-templated	biological_process
c131013_g1_i6	GO:0046983	protein dimerization activity	molecular_function
c131013_g1_i6	GO:0016874	ligase activity	molecular_function
c131013_g1_i6	GO:0004871	signal transducer activity	molecular_function
c152418_g12_i1	GO:0046983	protein dimerization activity	molecular_function
c152418_g12_i1	GO:0003676	nucleic acid binding	molecular_function
c138219_g5_i1	GO:0003964	RNA-directed DNA polymerase activity	molecular_function
c138219_g5_i1	GO:0003723	RNA binding	molecular_function
c138219_g5_i1	GO:0006278	RNA-dependent DNA replication	biological_process
c146329_g1_i2	GO:0007165	signal transduction	biological_process
c146329_g1_i2	GO:0005622	intracellular	cellular_component
c146329_g1_i2	GO:0043547	positive regulation of GTPase activity	biological_process
c146329_g1_i2	GO:0005096	GTPase activator activity	molecular_function
c77442_g1_i1	GO:0019430	removal of superoxide radicals	biological_process
c77442_g1_i1	GO:0006801	superoxide metabolic process	biological_process
c77442_g1_i1	GO:0004784	superoxide dismutase activity	molecular_function
c77442_g1_i1	GO:0046872	metal ion binding	molecular_function
c77442_g1_i1	GO:0055114	oxidation-reduction process	biological_process
c77442_g1_i1	GO:0016491	oxidoreductase activity	molecular_function
c288682_g1_i1	GO:0046983	protein dimerization activity	molecular_function
c153244_g3_i3	GO:0030178	negative regulation of Wnt signaling pathway	biological_process
c153244_g3_i3	GO:0016055	Wnt signaling pathway	biological_process
c153244_g3_i3	GO:0008013	beta-catenin binding	molecular_function
c141628_g1_i1	GO:0005634	nucleus	cellular_component
c141628_g1_i1	GO:0008233	peptidase activity	molecular_function
c141628_g1_i1	GO:0006508	proteolysis	biological_process
c151775_g2_i5	GO:0005840	ribosome	cellular_component
c151775_g2_i5	GO:0003723	RNA binding	molecular_function
c151775_g2_i5	GO:0005622	intracellular	cellular_component
c151775_g2_i5	GO:0046872	metal ion binding	molecular_function
c151775_g2_i5	GO:0030529	intracellular ribonucleoprotein complex	cellular_component
c151775_g2_i5	GO:0006412	translation	biological_process
c151775_g2_i5	GO:0003735	structural constituent of ribosome	molecular_function
c151775_g2_i5	GO:0019843	rRNA binding	molecular_function
c16683_g1_i1	GO:0008152	metabolic process	biological_process
c16683_g1_i1	GO:0055114	oxidation-reduction process	biological_process
c16683_g1_i1	GO:0016491	oxidoreductase activity	molecular_function
c145222_g1_i5	GO:0016020	membrane	cellular_component
c145222_g1_i5	GO:0006810	transport	biological_process
c145222_g1_i5	GO:0055085	transmembrane transport	biological_process
c145222_g1_i5	GO:0005887	integral component of plasma membrane	cellular_component
c145222_g1_i5	GO:0016021	integral component of membrane	cellular_component
c145222_g1_i5	GO:0005328	neurotransmitter:sodium symporter activity	molecular_function
c145222_g1_i5	GO:0015293	symporter activity	molecular_function
c145222_g1_i5	GO:0006836	neurotransmitter transport	biological_process
c150032_g2_i3	GO:0007186	G-protein coupled receptor signaling pathway	biological_process
c150032_g2_i3	GO:0038032	termination of G-protein coupled receptor signaling pathway	biological_process
c150032_g2_i3	GO:0005834	heterotrimeric G-protein complex	cellular_component
c150032_g2_i3	GO:0035556	intracellular signal transduction	biological_process
c150032_g2_i3	GO:0004871	signal transducer activity	molecular_function
c309496_g1_i1	GO:0004843	thiol-dependent ubiquitin-specific protease activity	molecular_function
c309496_g1_i1	GO:0016787	hydrolase activity	molecular_function
c309496_g1_i1	GO:0008234	cysteine-type peptidase activity	molecular_function
c309496_g1_i1	GO:0008233	peptidase activity	molecular_function
c309496_g1_i1	GO:0006511	ubiquitin-dependent protein catabolic process	biological_process
c309496_g1_i1	GO:0006508	proteolysis	biological_process
c309496_g1_i1	GO:0036459	thiol-dependent ubiquitinyl hydrolase activity	molecular_function
c322921_g1_i1	GO:0007018	microtubule-based movement	biological_process
c322921_g1_i1	GO:0008152	metabolic process	biological_process
c322921_g1_i1	GO:0003777	microtubule motor activity	molecular_function
c134563_g2_i1	GO:0003964	RNA-directed DNA polymerase activity	molecular_function
c134563_g2_i1	GO:0003723	RNA binding	molecular_function
c134563_g2_i1	GO:0006278	RNA-dependent DNA replication	biological_process
c279995_g1_i1	GO:0016616	oxidoreductase activity, acting on the CH-OH group of donors, NAD or NADP as acceptor	molecular_function
c279995_g1_i1	GO:0008152	metabolic process	biological_process
c279995_g1_i1	GO:0051287	NAD binding	molecular_function
c279995_g1_i1	GO:0048037	cofactor binding	molecular_function
c279995_g1_i1	GO:0055114	oxidation-reduction process	biological_process
c279995_g1_i1	GO:0016491	oxidoreductase activity	molecular_function
c144707_g4_i1	GO:0003964	RNA-directed DNA polymerase activity	molecular_function
c144707_g4_i1	GO:0003723	RNA binding	molecular_function
c144707_g4_i1	GO:0006278	RNA-dependent DNA replication	biological_process
c138597_g1_i7	GO:0005634	nucleus	cellular_component
c138597_g1_i7	GO:0003677	DNA binding	molecular_function
c138597_g1_i7	GO:0006355	regulation of transcription, DNA-templated	biological_process
c138597_g1_i7	GO:0043565	sequence-specific DNA binding	molecular_function
c138597_g1_i7	GO:0003700	transcription factor activity, sequence-specific DNA binding	molecular_function
c258418_g1_i1	GO:0042773	ATP synthesis coupled electron transport	biological_process
c258418_g1_i1	GO:0005739	mitochondrion	cellular_component
c258418_g1_i1	GO:0055114	oxidation-reduction process	biological_process
c258418_g1_i1	GO:0008137	NADH dehydrogenase (ubiquinone) activity	molecular_function
c258418_g1_i1	GO:0016491	oxidoreductase activity	molecular_function
c151620_g1_i1	GO:0008381	mechanically-gated ion channel activity	molecular_function
c151620_g1_i1	GO:0034220	ion transmembrane transport	biological_process
c151620_g1_i1	GO:0016021	integral component of membrane	cellular_component
c216032_g1_i1	GO:0003779	actin binding	molecular_function
c216032_g1_i1	GO:0031032	actomyosin structure organization	biological_process
c153285_g1_i1	GO:0016757	transferase activity, transferring glycosyl groups	molecular_function
c153285_g1_i1	GO:0008152	metabolic process	biological_process
c153285_g1_i1	GO:0016740	transferase activity	molecular_function
c109923_g3_i1	GO:0016020	membrane	cellular_component
c109923_g3_i1	GO:0007018	microtubule-based movement	biological_process
c109923_g3_i1	GO:0008152	metabolic process	biological_process
c109923_g3_i1	GO:0001539	cilium or flagellum-dependent cell motility	biological_process
c109923_g3_i1	GO:0042384	cilium assembly	biological_process
c109923_g3_i1	GO:0007155	cell adhesion	biological_process
c109923_g3_i1	GO:0030286	dynein complex	cellular_component
c109923_g3_i1	GO:0005509	calcium ion binding	molecular_function
c109923_g3_i1	GO:0007156	homophilic cell adhesion via plasma membrane adhesion molecules	biological_process
c109923_g3_i1	GO:0003777	microtubule motor activity	molecular_function
c109923_g3_i1	GO:0016021	integral component of membrane	cellular_component
c109923_g3_i1	GO:0030031	cell projection assembly	biological_process
c109923_g3_i1	GO:0005886	plasma membrane	cellular_component
c18959_g1_i1	GO:0006810	transport	biological_process
c18959_g1_i1	GO:0046872	metal ion binding	molecular_function
c18959_g1_i1	GO:0005739	mitochondrion	cellular_component
c18959_g1_i1	GO:0015031	protein transport	biological_process
c149298_g1_i4	GO:0006886	intracellular protein transport	biological_process
c149298_g1_i4	GO:0005634	nucleus	cellular_component
c149298_g1_i4	GO:0008536	Ran GTPase binding	molecular_function
c318984_g1_i1	GO:0008152	metabolic process	biological_process
c318984_g1_i1	GO:0005524	ATP binding	molecular_function
c318984_g1_i1	GO:0004386	helicase activity	molecular_function
c318984_g1_i1	GO:0008026	ATP-dependent helicase activity	molecular_function
c318984_g1_i1	GO:0003676	nucleic acid binding	molecular_function
c318984_g1_i1	GO:0016787	hydrolase activity	molecular_function
c318984_g1_i1	GO:0000166	nucleotide binding	molecular_function
c318984_g1_i1	GO:0006200	obsolete ATP catabolic process	biological_process
c228501_g1_i1	GO:0046872	metal ion binding	molecular_function
c228501_g1_i1	GO:0006508	proteolysis	biological_process
c228501_g1_i1	GO:0004222	metalloendopeptidase activity	molecular_function
c228501_g1_i1	GO:0003824	catalytic activity	molecular_function
c144457_g2_i2	GO:0008152	metabolic process	biological_process
c144457_g2_i2	GO:0005524	ATP binding	molecular_function
c144457_g2_i2	GO:0000166	nucleotide binding	molecular_function
c144457_g2_i2	GO:0017111	nucleoside-triphosphatase activity	molecular_function
c144457_g2_i2	GO:0006200	obsolete ATP catabolic process	biological_process
c144457_g2_i2	GO:0016887	ATPase activity	molecular_function
c143460_g3_i1	GO:0003964	RNA-directed DNA polymerase activity	molecular_function
c143460_g3_i1	GO:0003723	RNA binding	molecular_function
c143460_g3_i1	GO:0006278	RNA-dependent DNA replication	biological_process
c309658_g1_i1	GO:0016310	phosphorylation	biological_process
c309658_g1_i1	GO:0005524	ATP binding	molecular_function
c309658_g1_i1	GO:0016301	kinase activity	molecular_function
c309658_g1_i1	GO:0006139	nucleobase-containing compound metabolic process	biological_process
c309658_g1_i1	GO:0004017	adenylate kinase activity	molecular_function
c309658_g1_i1	GO:0019205	nucleobase-containing compound kinase activity	molecular_function
c309658_g1_i1	GO:0046939	nucleotide phosphorylation	biological_process
c309658_g1_i1	GO:0016740	transferase activity	molecular_function
c143484_g2_i2	GO:0006810	transport	biological_process
c143484_g2_i2	GO:0005622	intracellular	cellular_component
c143484_g2_i2	GO:0005215	transporter activity	molecular_function
c42948_g1_i1	GO:0004252	serine-type endopeptidase activity	molecular_function
c42948_g1_i1	GO:0016787	hydrolase activity	molecular_function
c42948_g1_i1	GO:0008233	peptidase activity	molecular_function
c42948_g1_i1	GO:0006508	proteolysis	biological_process
c42948_g1_i1	GO:0003824	catalytic activity	molecular_function
c42948_g1_i1	GO:0008236	serine-type peptidase activity	molecular_function
c238425_g1_i1	GO:0003964	RNA-directed DNA polymerase activity	molecular_function
c238425_g1_i1	GO:0003723	RNA binding	molecular_function
c238425_g1_i1	GO:0006278	RNA-dependent DNA replication	biological_process
c129247_g1_i1	GO:0006413	translational initiation	biological_process
c129247_g1_i1	GO:0005634	nucleus	cellular_component
c129247_g1_i1	GO:0003743	translation initiation factor activity	molecular_function
c129247_g1_i1	GO:0006352	DNA-templated transcription, initiation	biological_process
c156386_g1_i1	GO:0008152	metabolic process	biological_process
c156386_g1_i1	GO:0005524	ATP binding	molecular_function
c156386_g1_i1	GO:0016459	myosin complex	cellular_component
c156386_g1_i1	GO:0003774	motor activity	molecular_function
c156386_g1_i1	GO:0000166	nucleotide binding	molecular_function
c152928_g1_i1	GO:0003964	RNA-directed DNA polymerase activity	molecular_function
c152928_g1_i1	GO:0003723	RNA binding	molecular_function
c152928_g1_i1	GO:0006278	RNA-dependent DNA replication	biological_process
c226399_g1_i1	GO:0016539	intein-mediated protein splicing	biological_process
c226399_g1_i1	GO:0000151	ubiquitin ligase complex	cellular_component
c226399_g1_i1	GO:0016567	protein ubiquitination	biological_process
c226399_g1_i1	GO:0004842	ubiquitin-protein transferase activity	molecular_function
c141124_g3_i1	GO:0003964	RNA-directed DNA polymerase activity	molecular_function
c141124_g3_i1	GO:0046872	metal ion binding	molecular_function
c141124_g3_i1	GO:0003723	RNA binding	molecular_function
c141124_g3_i1	GO:0016787	hydrolase activity	molecular_function
c141124_g3_i1	GO:0090305	nucleic acid phosphodiester bond hydrolysis	biological_process
c141124_g3_i1	GO:0006278	RNA-dependent DNA replication	biological_process
c141124_g3_i1	GO:0004519	endonuclease activity	molecular_function
c141124_g3_i1	GO:0003676	nucleic acid binding	molecular_function
c285162_g1_i1	GO:0015074	DNA integration	biological_process
c285162_g1_i1	GO:0004523	RNA-DNA hybrid ribonuclease activity	molecular_function
c285162_g1_i1	GO:0016032	viral process	biological_process
c285162_g1_i1	GO:0003676	nucleic acid binding	molecular_function
c285162_g1_i1	GO:0003964	RNA-directed DNA polymerase activity	molecular_function
c285162_g1_i1	GO:0008270	zinc ion binding	molecular_function
c285162_g1_i1	GO:0090502	RNA phosphodiester bond hydrolysis, endonucleolytic	biological_process
c285162_g1_i1	GO:0006278	RNA-dependent DNA replication	biological_process
c281935_g1_i1	GO:0005840	ribosome	cellular_component
c281935_g1_i1	GO:0030529	intracellular ribonucleoprotein complex	cellular_component
c281935_g1_i1	GO:0006412	translation	biological_process
c281935_g1_i1	GO:0005622	intracellular	cellular_component
c281935_g1_i1	GO:0003735	structural constituent of ribosome	molecular_function
[truncated: 72,805 more rows]
