# Supplementary material for: The transcriptome sequencing and functional analysis of eyestalk ganglions in Chinese mitten crab (Eriocheir sinensis) treated with different photoperiods
Source: PLoS One. 2019 Jan 15;14(1):e0210414. doi: 10.1371/journal.pone.0210414 (PMC6333377; doi:10.1371/journal.pone.0210414)
Supplement: S1 File — (ZIP) [file pone.0210414.s004.zip › Supporting Information/Fig. 1 Unigenes distribution.xls]

start	end	contig_counts
200	400	161380
400	600	70473
600	800	29537
800	1000	15599
1000	1200	10113
1200	1400	7294
1400	1600	5771
1600	1800	4458
1800	2000	3801
	>2K	22260
