# Supplementary material for: The transcriptome sequencing and functional analysis of eyestalk ganglions in Chinese mitten crab (Eriocheir sinensis) treated with different photoperiods
Source: PLoS One. 2019 Jan 15;14(1):e0210414. doi: 10.1371/journal.pone.0210414 (PMC6333377; doi:10.1371/journal.pone.0210414)
Supplement: S1 File — (ZIP) [file pone.0210414.s004.zip › Supporting Information/Fig. 4 Unigene KEGG pathway annotation.xls]

pathway_3	pathway_3_num	pathway_2	pathway_2_num	pathway_1	pathway_1_num
Phototransduction	78	Sensory system	693	Organismal Systems	2235
Inflammatory mediator regulation of TRP channels	365	Sensory system	693	Organismal Systems	2235
Taste transduction	93	Sensory system	693	Organismal Systems	2235
Olfactory transduction	214	Sensory system	693	Organismal Systems	2235
Regulation of lipolysis in adipocytes	170	Endocrine system	933	Organismal Systems	2235
Progesterone-mediated oocyte maturation	299	Endocrine system	933	Organismal Systems	2235
Renin secretion	356	Endocrine system	933	Organismal Systems	2235
Glucagon signaling pathway	444	Endocrine system	933	Organismal Systems	2235
Axon guidance	533	Development	813	Organismal Systems	2235
Osteoclast differentiation	211	Development	813	Organismal Systems	2235
Dorso-ventral axis formation	158	Development	813	Organismal Systems	2235
Circadian entrainment	403	Environmental adaptation	603	Organismal Systems	2235
Plant-pathogen interaction	119	Environmental adaptation	603	Organismal Systems	2235
Circadian rhythm	28	Environmental adaptation	603	Organismal Systems	2235
Pantothenate and CoA biosynthesis	110	Metabolism of cofactors and vitamins	804	Metabolism	6839
Retinol metabolism	130	Metabolism of cofactors and vitamins	804	Metabolism	6839
Porphyrin and chlorophyll metabolism	100	Metabolism of cofactors and vitamins	804	Metabolism	6839
Lipoic acid metabolism	9	Metabolism of cofactors and vitamins	804	Metabolism	6839
Thiamine metabolism	62	Metabolism of cofactors and vitamins	804	Metabolism	6839
Ubiquinone and other terpenoid-quinone biosynthesis	57	Metabolism of cofactors and vitamins	804	Metabolism	6839
Biotin metabolism	21	Metabolism of cofactors and vitamins	804	Metabolism	6839
Vitamin B6 metabolism	28	Metabolism of cofactors and vitamins	804	Metabolism	6839
Riboflavin metabolism	55	Metabolism of cofactors and vitamins	804	Metabolism	6839
Nicotinate and nicotinamide metabolism	150	Metabolism of cofactors and vitamins	804	Metabolism	6839
Folate biosynthesis	65	Metabolism of cofactors and vitamins	804	Metabolism	6839
One carbon pool by folate	98	Metabolism of cofactors and vitamins	804	Metabolism	6839
Degradation of aromatic compounds	16	Global and overview maps	3967	Metabolism	6839
Biosynthesis of amino acids	538	Global and overview maps	3967	Metabolism	6839
Carbon metabolism	822	Global and overview maps	3967	Metabolism	6839
Biosynthesis of secondary metabolites	1962	Global and overview maps	3967	Metabolism	6839
Metabolic pathways	5605	Global and overview maps	3967	Metabolism	6839
2-Oxocarboxylic acid metabolism	151	Global and overview maps	3967	Metabolism	6839
Microbial metabolism in diverse environments	1105	Global and overview maps	3967	Metabolism	6839
Biosynthesis of antibiotics	1335	Global and overview maps	3967	Metabolism	6839
Fatty acid metabolism	285	Global and overview maps	3967	Metabolism	6839
Tryptophan metabolism	177	Amino acid metabolism	1517	Metabolism	6839
Alanine, aspartate and glutamate metabolism	230	Amino acid metabolism	1517	Metabolism	6839
Arginine biosynthesis	144	Amino acid metabolism	1517	Metabolism	6839
Cysteine and methionine metabolism	247	Amino acid metabolism	1517	Metabolism	6839
Phenylalanine, tyrosine and tryptophan biosynthesis	31	Amino acid metabolism	1517	Metabolism	6839
Phenylalanine metabolism	72	Amino acid metabolism	1517	Metabolism	6839
Valine, leucine and isoleucine biosynthesis	33	Amino acid metabolism	1517	Metabolism	6839
Lysine biosynthesis	22	Amino acid metabolism	1517	Metabolism	6839
Lysine degradation	316	Amino acid metabolism	1517	Metabolism	6839
Histidine metabolism	109	Amino acid metabolism	1517	Metabolism	6839
Glycine, serine and threonine metabolism	265	Amino acid metabolism	1517	Metabolism	6839
Valine, leucine and isoleucine degradation	300	Amino acid metabolism	1517	Metabolism	6839
Arginine and proline metabolism	243	Amino acid metabolism	1517	Metabolism	6839
Tyrosine metabolism	120	Amino acid metabolism	1517	Metabolism	6839
Purine metabolism	728	Nucleotide metabolism	909	Metabolism	6839
Pyrimidine metabolism	480	Nucleotide metabolism	909	Metabolism	6839
Diterpenoid biosynthesis	2	Metabolism of terpenoids and polyketides	183	Metabolism	6839
Biosynthesis of ansamycins	12	Metabolism of terpenoids and polyketides	183	Metabolism	6839
Insect hormone biosynthesis	55	Metabolism of terpenoids and polyketides	183	Metabolism	6839
Geraniol degradation	16	Metabolism of terpenoids and polyketides	183	Metabolism	6839
Polyketide sugar unit biosynthesis	6	Metabolism of terpenoids and polyketides	183	Metabolism	6839
Sesquiterpenoid and triterpenoid biosynthesis	2	Metabolism of terpenoids and polyketides	183	Metabolism	6839
Zeatin biosynthesis	7	Metabolism of terpenoids and polyketides	183	Metabolism	6839
Nonribosomal peptide structures	1	Metabolism of terpenoids and polyketides	183	Metabolism	6839
Limonene and pinene degradation	37	Metabolism of terpenoids and polyketides	183	Metabolism	6839
Biosynthesis of vancomycin group antibiotics	3	Metabolism of terpenoids and polyketides	183	Metabolism	6839
Biosynthesis of siderophore group nonribosomal peptides	c213491_g1_i1,	Metabolism of terpenoids and polyketides	183	Metabolism	6839
Terpenoid backbone biosynthesis	82	Metabolism of terpenoids and polyketides	183	Metabolism	6839
Lipopolysaccharide biosynthesis	3	Glycan biosynthesis and metabolism	449	Metabolism	6839
Various types of N-glycan biosynthesis	192	Glycan biosynthesis and metabolism	449	Metabolism	6839
Other glycan degradation	128	Glycan biosynthesis and metabolism	449	Metabolism	6839
N-Glycan biosynthesis	177	Glycan biosynthesis and metabolism	449	Metabolism	6839
Glycosaminoglycan degradation	75	Glycan biosynthesis and metabolism	449	Metabolism	6839
Peptidoglycan biosynthesis	3	Glycan biosynthesis and metabolism	449	Metabolism	6839
Other types of O-glycan biosynthesis	89	Glycan biosynthesis and metabolism	449	Metabolism	6839
alpha-Linolenic acid metabolism	64	Lipid metabolism	1413	Metabolism	6839
Glycerolipid metabolism	248	Lipid metabolism	1413	Metabolism	6839
Cutin, suberine and wax biosynthesis	6	Lipid metabolism	1413	Metabolism	6839
Biosynthesis of unsaturated fatty acids	110	Lipid metabolism	1413	Metabolism	6839
Sphingolipid metabolism	209	Lipid metabolism	1413	Metabolism	6839
Arachidonic acid metabolism	150	Lipid metabolism	1413	Metabolism	6839
Fatty acid degradation	279	Lipid metabolism	1413	Metabolism	6839
Linoleic acid metabolism	92	Lipid metabolism	1413	Metabolism	6839
Synthesis and degradation of ketone bodies	41	Lipid metabolism	1413	Metabolism	6839
Steroid hormone biosynthesis	92	Lipid metabolism	1413	Metabolism	6839
Fatty acid biosynthesis	100	Lipid metabolism	1413	Metabolism	6839
Glycerophospholipid metabolism	369	Lipid metabolism	1413	Metabolism	6839
Steroid biosynthesis	78	Lipid metabolism	1413	Metabolism	6839
Ether lipid metabolism	131	Lipid metabolism	1413	Metabolism	6839
Primary bile acid biosynthesis	29	Lipid metabolism	1413	Metabolism	6839
Fatty acid elongation	107	Lipid metabolism	1413	Metabolism	6839
Caprolactam degradation	19	Xenobiotics biodegradation and metabolism	246	Metabolism	6839
Fluorobenzoate degradation	4	Xenobiotics biodegradation and metabolism	246	Metabolism	6839
Chloroalkane and chloroalkene degradation	51	Xenobiotics biodegradation and metabolism	246	Metabolism	6839
Chlorocyclohexane and chlorobenzene degradation	6	Xenobiotics biodegradation and metabolism	246	Metabolism	6839
Benzoate degradation	15	Xenobiotics biodegradation and metabolism	246	Metabolism	6839
Naphthalene degradation	11	Xenobiotics biodegradation and metabolism	246	Metabolism	6839
Aminobenzoate degradation	19	Xenobiotics biodegradation and metabolism	246	Metabolism	6839
Nitrotoluene degradation	2	Xenobiotics biodegradation and metabolism	246	Metabolism	6839
Toluene degradation	4	Xenobiotics biodegradation and metabolism	246	Metabolism	6839
Metabolism of xenobiotics by cytochrome P450	124	Xenobiotics biodegradation and metabolism	246	Metabolism	6839
Steroid degradation	1	Xenobiotics biodegradation and metabolism	246	Metabolism	6839
Styrene degradation	28	Xenobiotics biodegradation and metabolism	246	Metabolism	6839
Atrazine degradation	2	Xenobiotics biodegradation and metabolism	246	Metabolism	6839
Methane metabolism	176	Energy metabolism	1106	Metabolism	6839
Photosynthesis	6	Energy metabolism	1106	Metabolism	6839
Carbon fixation in photosynthetic organisms	174	Energy metabolism	1106	Metabolism	6839
Oxidative phosphorylation	513	Energy metabolism	1106	Metabolism	6839
Carbon fixation pathways in prokaryotes	154	Energy metabolism	1106	Metabolism	6839
Sulfur metabolism	53	Energy metabolism	1106	Metabolism	6839
Nitrogen metabolism	95	Energy metabolism	1106	Metabolism	6839
Inositol phosphate metabolism	280	Carbohydrate metabolism	1875	Metabolism	6839
Ascorbate and aldarate metabolism	77	Carbohydrate metabolism	1875	Metabolism	6839
Glycolysis / Gluconeogenesis	388	Carbohydrate metabolism	1875	Metabolism	6839
Pentose and glucuronate interconversions	94	Carbohydrate metabolism	1875	Metabolism	6839
Pentose phosphate pathway	149	Carbohydrate metabolism	1875	Metabolism	6839
C5-Branched dibasic acid metabolism	1	Carbohydrate metabolism	1875	Metabolism	6839
Starch and sucrose metabolism	237	Carbohydrate metabolism	1875	Metabolism	6839
Butanoate metabolism	116	Carbohydrate metabolism	1875	Metabolism	6839
Glyoxylate and dicarboxylate metabolism	242	Carbohydrate metabolism	1875	Metabolism	6839
Propanoate metabolism	185	Carbohydrate metabolism	1875	Metabolism	6839
Fructose and mannose metabolism	203	Carbohydrate metabolism	1875	Metabolism	6839
Pyruvate metabolism	286	Carbohydrate metabolism	1875	Metabolism	6839
Citrate cycle (TCA cycle)	286	Carbohydrate metabolism	1875	Metabolism	6839
Galactose metabolism	189	Carbohydrate metabolism	1875	Metabolism	6839
Amino sugar and nucleotide sugar metabolism	292	Carbohydrate metabolism	1875	Metabolism	6839
beta-Alanine metabolism	188	Metabolism of other amino acids	654	Metabolism	6839
D-Arginine and D-ornithine metabolism	3	Metabolism of other amino acids	654	Metabolism	6839
D-Alanine metabolism	6	Metabolism of other amino acids	654	Metabolism	6839
Glutathione metabolism	296	Metabolism of other amino acids	654	Metabolism	6839
Phosphonate and phosphinate metabolism	18	Metabolism of other amino acids	654	Metabolism	6839
Selenocompound metabolism	74	Metabolism of other amino acids	654	Metabolism	6839
Taurine and hypotaurine metabolism	42	Metabolism of other amino acids	654	Metabolism	6839
Cyanoamino acid metabolism	37	Metabolism of other amino acids	654	Metabolism	6839
D-Glutamine and D-glutamate metabolism	43	Metabolism of other amino acids	654	Metabolism	6839
Indole alkaloid biosynthesis	7	Biosynthesis of other secondary metabolites	158	Metabolism	6839
Penicillin and cephalosporin biosynthesis	4	Biosynthesis of other secondary metabolites	158	Metabolism	6839
Tropane, piperidine and pyridine alkaloid biosynthesis	24	Biosynthesis of other secondary metabolites	158	Metabolism	6839
Novobiocin biosynthesis	8	Biosynthesis of other secondary metabolites	158	Metabolism	6839
Caffeine metabolism	18	Biosynthesis of other secondary metabolites	158	Metabolism	6839
Glucosinolate biosynthesis	1	Biosynthesis of other secondary metabolites	158	Metabolism	6839
Isoquinoline alkaloid biosynthesis	42	Biosynthesis of other secondary metabolites	158	Metabolism	6839
Monobactam biosynthesis	9	Biosynthesis of other secondary metabolites	158	Metabolism	6839
Streptomycin biosynthesis	44	Biosynthesis of other secondary metabolites	158	Metabolism	6839
Aflatoxin biosynthesis	3	Biosynthesis of other secondary metabolites	158	Metabolism	6839
Betalain biosynthesis	19	Biosynthesis of other secondary metabolites	158	Metabolism	6839
Carbapenem biosynthesis	2	Biosynthesis of other secondary metabolites	158	Metabolism	6839
Flavone and flavonol biosynthesis	5	Biosynthesis of other secondary metabolites	158	Metabolism	6839
Phenylpropanoid biosynthesis	24	Biosynthesis of other secondary metabolites	158	Metabolism	6839
Mismatch repair	102	Replication and repair	649	Genetic Information Processing	6064
Fanconi anemia pathway	171	Replication and repair	649	Genetic Information Processing	6064
Non-homologous end-joining	52	Replication and repair	649	Genetic Information Processing	6064
Base excision repair	163	Replication and repair	649	Genetic Information Processing	6064
Homologous recombination	159	Replication and repair	649	Genetic Information Processing	6064
Nucleotide excision repair	172	Replication and repair	649	Genetic Information Processing	6064
DNA replication	152	Replication and repair	649	Genetic Information Processing	6064
mRNA surveillance pathway	378	Translation	2809	Genetic Information Processing	6064
RNA transport	641	Translation	2809	Genetic Information Processing	6064
Ribosome	1345	Translation	2809	Genetic Information Processing	6064
Ribosome biogenesis in eukaryotes	311	Translation	2809	Genetic Information Processing	6064
Aminoacyl-tRNA biosynthesis	307	Translation	2809	Genetic Information Processing	6064
Basal transcription factors	145	Transcription	911	Genetic Information Processing	6064
RNA polymerase	107	Transcription	911	Genetic Information Processing	6064
Spliceosome	659	Transcription	911	Genetic Information Processing	6064
SNARE interactions in vesicular transport	78	Folding, sorting and degradation	1976	Genetic Information Processing	6064
Proteasome	235	Folding, sorting and degradation	1976	Genetic Information Processing	6064
Ubiquitin mediated proteolysis	517	Folding, sorting and degradation	1976	Genetic Information Processing	6064
RNA degradation	324	Folding, sorting and degradation	1976	Genetic Information Processing	6064
Sulfur relay system	33	Folding, sorting and degradation	1976	Genetic Information Processing	6064
Protein processing in endoplasmic reticulum	797	Folding, sorting and degradation	1976	Genetic Information Processing	6064
Protein export	128	Folding, sorting and degradation	1976	Genetic Information Processing	6064
Cell cycle	31	Cell growth and death	1577	Cellular Processes	5121
p53 signaling pathway	130	Cell growth and death	1577	Cellular Processes	5121
Apoptosis	65	Cell growth and death	1577	Cellular Processes	5121
Oocyte meiosis	475	Cell growth and death	1577	Cellular Processes	5121
Regulation of actin cytoskeleton	661	Cell motility	670	Cellular Processes	5121
Flagellar assembly	4	Cell motility	670	Cellular Processes	5121
Bacterial chemotaxis	5	Cell motility	670	Cellular Processes	5121
Endocytosis	891	Transport and catabolism	2545	Cellular Processes	5121
Phagosome	693	Transport and catabolism	2545	Cellular Processes	5121
Lysosome	711	Transport and catabolism	2545	Cellular Processes	5121
Peroxisome	462	Transport and catabolism	2545	Cellular Processes	5121
Signaling pathways regulating pluripotency of stem cells	368	Cellular community	1870	Cellular Processes	5121
Adherens junction	402	Cellular community	1870	Cellular Processes	5121
Tight junction	723	Cellular community	1870	Cellular Processes	5121
Focal adhesion	695	Cellular community	1870	Cellular Processes	5121
Gap junction	410	Cellular community	1870	Cellular Processes	5121
mTOR signaling pathway	479	Signal transduction	4997	Environmental Information Processing	5477
cGMP-PKG signaling pathway	630	Signal transduction	4997	Environmental Information Processing	5477
Rap1 signaling pathway	686	Signal transduction	4997	Environmental Information Processing	5477
Hippo signaling pathway	136	Signal transduction	4997	Environmental Information Processing	5477
Sphingolipid signaling pathway	450	Signal transduction	4997	Environmental Information Processing	5477
TGF-beta signaling pathway	185	Signal transduction	4997	Environmental Information Processing	5477
Wnt signaling pathway	420	Signal transduction	4997	Environmental Information Processing	5477
AMPK signaling pathway	420	Signal transduction	4997	Environmental Information Processing	5477
VEGF signaling pathway	195	Signal transduction	4997	Environmental Information Processing	5477
Two-component system	117	Signal transduction	4997	Environmental Information Processing	5477
FoxO signaling pathway	389	Signal transduction	4997	Environmental Information Processing	5477
NF-kappa B signaling pathway	120	Signal transduction	4997	Environmental Information Processing	5477
HIF-1 signaling pathway	309	Signal transduction	4997	Environmental Information Processing	5477
Ras signaling pathway	627	Signal transduction	4997	Environmental Information Processing	5477
cAMP signaling pathway	703	Signal transduction	4997	Environmental Information Processing	5477
MAPK signaling pathway	112	Signal transduction	4997	Environmental Information Processing	5477
ErbB signaling pathway	239	Signal transduction	4997	Environmental Information Processing	5477
TNF signaling pathway	196	Signal transduction	4997	Environmental Information Processing	5477
Notch signaling pathway	145	Signal transduction	4997	Environmental Information Processing	5477
PI3K-Akt signaling pathway	728	Signal transduction	4997	Environmental Information Processing	5477
Hedgehog signaling pathway	123	Signal transduction	4997	Environmental Information Processing	5477
Phosphatidylinositol signaling system	385	Signal transduction	4997	Environmental Information Processing	5477
Calcium signaling pathway	636	Signal transduction	4997	Environmental Information Processing	5477
Jak-STAT signaling pathway	104	Signal transduction	4997	Environmental Information Processing	5477
ECM-receptor interaction	233	Signaling molecules and interaction	644	Environmental Information Processing	5477
Cytokine-cytokine receptor interaction	52	Signaling molecules and interaction	644	Environmental Information Processing	5477
Neuroactive ligand-receptor interaction	359	Signaling molecules and interaction	644	Environmental Information Processing	5477
ABC transporters	235	Membrane transport	254	Environmental Information Processing	5477
Bacterial secretion system	13	Membrane transport	254	Environmental Information Processing	5477
Phosphotransferase system (PTS)	6	Membrane transport	254	Environmental Information Processing	5477
