# Supplementary material for: The transcriptome sequencing and functional analysis of eyestalk ganglions in Chinese mitten crab (Eriocheir sinensis) treated with different photoperiods
Source: PLoS One. 2019 Jan 15;14(1):e0210414. doi: 10.1371/journal.pone.0210414 (PMC6333377; doi:10.1371/journal.pone.0210414)
Supplement: S1 File — (ZIP) [file pone.0210414.s004.zip › Supporting Information/unigene.counts.DD-X_vs_C-X.edgeR_KEGG_enrichment.xls]

pathway_ID	PATHWAY_DES	diff_gene_in_this_pathway	UP_GENES	DOWN_GENES	diff_gene_in_all_pathway	all_gene_in_this_pathway	all_gene_in_all_pathway	all_gene_list	gene_UP_list	gene_DOWN_list	rich_factor	Pvalue	Qvalue
ko00073	Cutin, suberine and wax biosynthesis	2	2	0	576	6	20477	c29107_g1_i1,c283531_g1_i1,	c29107_g1_i1,c283531_g1_i1,	-	11.8501157407407	0.00142627843171923	0.0429921070132511
ko00400	Phenylalanine, tyrosine and tryptophan biosynthesis	4	4	0	576	31	20477	c37770_g1_i1,c150942_g1_i1,c103900_g1_i1,c132057_g1_i1,	c37770_g1_i1,c150942_g1_i1,c103900_g1_i1,c132057_g1_i1,	-	4.58714157706093	0.0041739608301868	0.0978561927966017
ko02026	Biofilm formation	3	3	0	576	24	20477	c113204_g1_i1,c138982_g2_i1,c101012_g1_i1,	c113204_g1_i1,c138982_g2_i1,c101012_g1_i1,	-	4.44379340277778	0.0102830359996609	0.197247326902586
ko00965	Betalain biosynthesis	2	2	0	576	19	20477	c52208_g1_i1,c81450_g1_i1,	c52208_g1_i1,c81450_g1_i1,	-	3.7421418128655	0.0345399961441911	0.364396959321216
ko00960	Tropane, piperidine and pyridine alkaloid biosynthesis	2	2	0	576	24	20477	c150942_g1_i1,c103900_g1_i1,	c150942_g1_i1,c103900_g1_i1,	-	2.96252893518519	0.0628170751294117	0.441813428410195
ko00460	Cyanoamino acid metabolism	3	3	0	576	37	20477	c154800_g1_i1,c112045_g1_i1,c223692_g1_i1,	c154800_g1_i1,c112045_g1_i1,c223692_g1_i1,	-	2.88246058558559	0.0436575819841921	0.354298069179405
ko00710	Carbon fixation in photosynthetic organisms	14	14	0	576	174	20477	c138326_g2_i2,c212475_g1_i1,c133872_g1_i1,c152196_g1_i3,c82011_g1_i1,c102455_g1_i1,c152196_g1_i9,c150942_g1_i1,c111789_g1_i2,c96573_g1_i1,c137310_g1_i1,c152196_g1_i4,c137310_g2_i1,c103900_g1_i1,	c138326_g2_i2,c212475_g1_i1,c133872_g1_i1,c152196_g1_i3,c82011_g1_i1,c102455_g1_i1,c152196_g1_i9,c150942_g1_i1,c111789_g1_i2,c96573_g1_i1,c137310_g1_i1,c152196_g1_i4,c137310_g2_i1,c103900_g1_i1,	-	2.86037276500639	0.000399970522796043	0.0140656300516609
ko00190	Oxidative phosphorylation	37	37	0	576	513	20477	c143303_g1_i2,c93605_g1_i1,c96792_g1_i1,c123658_g1_i1,c98905_g1_i1,c84299_g1_i1,c136425_g1_i1,c109057_g1_i1,c187051_g1_i1,c213035_g1_i1,c278371_g1_i1,c147676_g3_i1,c72764_g1_i1,c136076_g3_i2,c277713_g1_i1,c65467_g1_i1,c25198_g1_i1,c276667_g1_i1,c213948_g1_i1,c51345_g1_i1,c90580_g1_i1,c78327_g1_i1,c59574_g1_i1,c116566_g1_i1,c80985_g1_i1,c25055_g1_i1,c130564_g2_i1,c117168_g1_i1,c144911_g5_i1,c12499…	c143303_g1_i2,c93605_g1_i1,c96792_g1_i1,c123658_g1_i1,c98905_g1_i1,c84299_g1_i1,c136425_g1_i1,c109057_g1_i1,c187051_g1_i1,c213035_g1_i1,c278371_g1_i1,c147676_g3_i1,c72764_g1_i1,c136076_g3_i2,c277713_g1_i1,c65467_g1_i1,c25198_g1_i1,c276667_g1_i1,c213948_g1_i1,c51345_g1_i1,c90580_g1_i1,c78327_g1_i1,c59574_g1_i1,c116566_g1_i1,c80985_g1_i1,c25055_g1_i1,c130564_g2_i1,c117168_g1_i1,c144911_g5_i1,c12499…	-	2.56406013103747	6.03113846437918e-07	6.36285107992003e-05
ko04745	Phototransduction	21	20	1	576	293	20477	c124036_g1_i4,c229153_g1_i1,c141081_g2_i7,c98451_g1_i1,c150962_g3_i1,c150962_g1_i4,c150962_g1_i9,c150962_g1_i3,c150962_g1_i8,c157273_g1_i1,c150947_g1_i2,c143241_g1_i2,c150947_g1_i1,c89756_g1_i1,c112157_g1_i1,c114289_g1_i1,c97342_g2_i1,c142816_g7_i4,c98668_g1_i1,c71937_g1_i1,c150962_g1_i5,	c124036_g1_i4,c229153_g1_i1,c141081_g2_i7,c98451_g1_i1,c150962_g3_i1,c150962_g1_i4,c150962_g1_i9,c150962_g1_i3,c150962_g1_i8,c150947_g1_i2,c143241_g1_i2,c150947_g1_i1,c89756_g1_i1,c112157_g1_i1,c114289_g1_i1,c97342_g2_i1,c142816_g7_i4,c98668_g1_i1,c71937_g1_i1,c150962_g1_i5,	c157273_g1_i1,	2.54797710466439	0.000122681824441542	0.00862862165238845
ko04016	MAPK signaling pathway	8	8	0	576	112	20477	c98451_g1_i1,c143241_g1_i2,c89756_g1_i1,c114289_g1_i1,c132148_g1_i2,c135904_g2_i2,c132148_g1_i3,c71937_g1_i1,	c98451_g1_i1,c143241_g1_i2,c89756_g1_i1,c114289_g1_i1,c132148_g1_i2,c135904_g2_i2,c132148_g1_i3,c71937_g1_i1,	-	2.53931051587302	0.0107572764363806	0.189148777339692
ko04712	Circadian rhythm	2	2	0	576	28	20477	c97496_g1_i1,c38695_g1_i1,	c97496_g1_i1,c38695_g1_i1,	-	2.53931051587302	0.0919371005834603	0.524289951975949
ko04626	Plant-pathogen interaction	8	8	0	576	119	20477	c98451_g1_i1,c90480_g1_i1,c143241_g1_i2,c89756_g1_i1,c114289_g1_i1,c71937_g1_i1,c137978_g1_i1,c114470_g1_i1,	c98451_g1_i1,c90480_g1_i1,c143241_g1_i2,c89756_g1_i1,c114289_g1_i1,c71937_g1_i1,c137978_g1_i1,c114470_g1_i1,	-	2.38993930905696	0.0156203340190719	0.219726031868279
ko00010	Glycolysis / Gluconeogenesis	25	23	2	576	388	20477	c135584_g1_i1,c99822_g1_i1,c86307_g1_i1,c245219_g1_i1,c149220_g1_i1,c138326_g2_i2,c141289_g1_i1,c133872_g1_i1,c152196_g1_i3,c82011_g1_i1,c101367_g1_i1,c102455_g1_i1,c152196_g1_i9,c144943_g3_i1,c117556_g1_i1,c111789_g1_i2,c137310_g1_i1,c152196_g1_i4,c85030_g1_i1,c5906_g1_i1,c151606_g1_i4,c137310_g2_i1,c26670_g1_i1,c131167_g3_i1,c141289_g2_i1,	c135584_g1_i1,c99822_g1_i1,c86307_g1_i1,c245219_g1_i1,c138326_g2_i2,c141289_g1_i1,c133872_g1_i1,c152196_g1_i3,c82011_g1_i1,c101367_g1_i1,c102455_g1_i1,c152196_g1_i9,c144943_g3_i1,c117556_g1_i1,c111789_g1_i2,c137310_g1_i1,c152196_g1_i4,c85030_g1_i1,c5906_g1_i1,c137310_g2_i1,c26670_g1_i1,c131167_g3_i1,c141289_g2_i1,	c149220_g1_i1,c151606_g1_i4,	2.29061515607102	0.000179688944282626	0.00947859181090854
ko04744	Phototransduction	5	5	0	576	78	20477	c98451_g1_i1,c143241_g1_i2,c89756_g1_i1,c114289_g1_i1,c71937_g1_i1,	c98451_g1_i1,c143241_g1_i2,c89756_g1_i1,c114289_g1_i1,c71937_g1_i1,	-	2.27886841168091	0.0501244197003321	0.377723305598931
ko03050	Proteasome	15	15	0	576	235	20477	c97986_g1_i1,c104419_g1_i1,c26873_g1_i1,c101273_g1_i1,c73874_g1_i1,c115580_g1_i1,c120309_g1_i1,c123706_g1_i1,c124897_g1_i1,c308363_g1_i1,c65780_g1_i1,c717_g1_i1,c126646_g1_i1,c115748_g1_i1,c124897_g2_i1,	c97986_g1_i1,c104419_g1_i1,c26873_g1_i1,c101273_g1_i1,c73874_g1_i1,c115580_g1_i1,c120309_g1_i1,c123706_g1_i1,c124897_g1_i1,c308363_g1_i1,c65780_g1_i1,c717_g1_i1,c126646_g1_i1,c115748_g1_i1,c124897_g2_i1,	-	2.26917109929078	0.0029996067137742	0.0791146270757945
ko00592	alpha-Linolenic acid metabolism	4	4	0	576	64	20477	c112340_g1_i1,c86825_g1_i1,c317105_g1_i1,c125864_g1_i1,	c112340_g1_i1,c86825_g1_i1,c317105_g1_i1,c125864_g1_i1,	-	2.22189670138889	0.0738023136682874	0.458008476000254
ko03010	Ribosome	77	77	0	576	1345	20477	c111286_g1_i1,c172574_g1_i1,c165128_g1_i1,c124359_g1_i1,c121204_g1_i2,c81726_g1_i1,c120921_g1_i2,c129959_g1_i1,c133442_g1_i1,c127450_g1_i1,c98293_g1_i1,c86499_g1_i1,c110438_g1_i1,c136013_g1_i1,c117249_g1_i1,c131242_g1_i2,c128541_g1_i1,c117349_g1_i1,c112974_g1_i1,c132079_g2_i1,c122811_g1_i1,c112593_g1_i1,c131083_g1_i1,c116764_g1_i1,c122138_g2_i2,c119980_g1_i1,c125037_g1_i1,c132347_g1_i3,c129989_g1…	c111286_g1_i1,c172574_g1_i1,c165128_g1_i1,c124359_g1_i1,c121204_g1_i2,c81726_g1_i1,c120921_g1_i2,c129959_g1_i1,c133442_g1_i1,c127450_g1_i1,c98293_g1_i1,c86499_g1_i1,c110438_g1_i1,c136013_g1_i1,c117249_g1_i1,c131242_g1_i2,c128541_g1_i1,c117349_g1_i1,c112974_g1_i1,c132079_g2_i1,c122811_g1_i1,c112593_g1_i1,c131083_g1_i1,c116764_g1_i1,c122138_g2_i2,c119980_g1_i1,c125037_g1_i1,c132347_g1_i3,c129989_g1…	-	2.03522433911607	5.6892533651186e-08	1.20043246004002e-05
ko05418	Fluid shear stress and atherosclerosis	30	28	2	576	525	20477	c124036_g1_i4,c49501_g1_i1,c229153_g1_i1,c98451_g1_i1,c150962_g3_i1,c148367_g2_i7,c150962_g1_i4,c150962_g1_i9,c160447_g1_i1,c150962_g1_i3,c150962_g1_i8,c12803_g1_i1,c157273_g1_i1,c117683_g1_i2,c143241_g1_i2,c89756_g1_i1,c117301_g2_i1,c148367_g2_i3,c112157_g1_i1,c114289_g1_i1,c28391_g1_i1,c103929_g1_i1,c275894_g1_i1,c89714_g1_i1,c71937_g1_i1,c137978_g1_i1,c121412_g1_i2,c148367_g2_i6,c150962_g1_i5,…	c124036_g1_i4,c49501_g1_i1,c229153_g1_i1,c98451_g1_i1,c150962_g3_i1,c148367_g2_i7,c150962_g1_i4,c150962_g1_i9,c150962_g1_i3,c150962_g1_i8,c12803_g1_i1,c117683_g1_i2,c143241_g1_i2,c89756_g1_i1,c117301_g2_i1,c148367_g2_i3,c112157_g1_i1,c114289_g1_i1,c28391_g1_i1,c103929_g1_i1,c275894_g1_i1,c89714_g1_i1,c71937_g1_i1,c137978_g1_i1,c121412_g1_i2,c148367_g2_i6,c150962_g1_i5,c121710_g1_i1,	c160447_g1_i1,c157273_g1_i1,	2.03144841269841	0.000387686787638424	0.0163603824383415
ko00360	Phenylalanine metabolism	4	4	0	576	72	20477	c115499_g1_i1,c37770_g1_i1,c150942_g1_i1,c103900_g1_i1,	c115499_g1_i1,c37770_g1_i1,c150942_g1_i1,c103900_g1_i1,	-	1.97501929012346	0.111222297262588	0.572387920058687
ko00903	Limonene and pinene degradation	2	2	0	576	37	20477	c135584_g1_i1,c117556_g1_i1,	c135584_g1_i1,c117556_g1_i1,	-	1.92164039039039	0.176928388051628	0.848452042702127
ko00910	Nitrogen metabolism	5	5	0	576	95	20477	c90530_g1_i1,c54945_g1_i1,c245026_g1_i1,c10767_g1_i1,c309731_g1_i1,	c90530_g1_i1,c54945_g1_i1,c245026_g1_i1,c10767_g1_i1,c309731_g1_i1,	-	1.87107090643275	0.110635394090122	0.583601703825394
ko00620	Pyruvate metabolism	15	13	2	576	286	20477	c135584_g1_i1,c99822_g1_i1,c86307_g1_i1,c67095_g1_i1,c245219_g1_i1,c149220_g1_i1,c141289_g1_i1,c101367_g1_i1,c60723_g1_i1,c144943_g3_i1,c117556_g1_i1,c5906_g1_i1,c151606_g1_i4,c26670_g1_i1,c141289_g2_i1,	c135584_g1_i1,c99822_g1_i1,c86307_g1_i1,c67095_g1_i1,c245219_g1_i1,c141289_g1_i1,c101367_g1_i1,c60723_g1_i1,c144943_g3_i1,c117556_g1_i1,c5906_g1_i1,c26670_g1_i1,c141289_g2_i1,	c149220_g1_i1,c151606_g1_i4,	1.8645287004662	0.0184818065436917	0.243728823794934
ko04740	Olfactory transduction	11	11	0	576	214	20477	c98451_g1_i1,c143241_g1_i2,c96628_g1_i1,c82183_g1_i2,c89756_g1_i1,c129464_g1_i1,c114289_g1_i1,c97342_g2_i1,c98668_g1_i1,c71937_g1_i1,c1684_g1_i1,	c98451_g1_i1,c143241_g1_i2,c96628_g1_i1,c82183_g1_i2,c89756_g1_i1,c129464_g1_i1,c114289_g1_i1,c97342_g2_i1,c98668_g1_i1,c71937_g1_i1,c1684_g1_i1,	-	1.82735429646937	0.0427578698363396	0.360876421418707
ko01523	Antifolate resistance	7	7	0	576	138	20477	c144457_g2_i3,c106948_g1_i2,c132325_g1_i5,c215179_g1_i1,c132325_g1_i4,c112045_g1_i1,c223692_g1_i1,	c144457_g2_i3,c106948_g1_i2,c132325_g1_i5,c215179_g1_i1,c132325_g1_i4,c112045_g1_i1,c223692_g1_i1,	-	1.80327848228663	0.0906904768649104	0.531546961624892
ko00350	Tyrosine metabolism	6	6	0	576	120	20477	c115499_g1_i1,c11132_g1_i1,c52208_g1_i1,c150942_g1_i1,c81450_g1_i1,c103900_g1_i1,	c115499_g1_i1,c11132_g1_i1,c52208_g1_i1,c150942_g1_i1,c81450_g1_i1,c103900_g1_i1,	-	1.77751736111111	0.114135803496998	0.573396536615869
ko00630	Glyoxylate and dicarboxylate metabolism	12	12	0	576	242	20477	c99822_g1_i1,c28733_g1_i1,c99418_g1_i1,c145870_g2_i2,c309731_g1_i1,c135904_g2_i2,c134909_g1_i1,c135557_g1_i1,c112045_g1_i1,c5459_g1_i1,c223692_g1_i1,c23868_g1_i1,	c99822_g1_i1,c28733_g1_i1,c99418_g1_i1,c145870_g2_i2,c309731_g1_i1,c135904_g2_i2,c134909_g1_i1,c135557_g1_i1,c112045_g1_i1,c5459_g1_i1,c223692_g1_i1,c23868_g1_i1,	-	1.76282713498623	0.0464803104287323	0.363235018535649
ko00051	Fructose and mannose metabolism	10	10	0	576	203	20477	c288794_g1_i1,c187545_g1_i1,c152196_g1_i3,c121142_g1_i1,c102455_g1_i1,c152196_g1_i9,c111789_g1_i2,c137310_g1_i1,c152196_g1_i4,c137310_g2_i1,	c288794_g1_i1,c187545_g1_i1,c152196_g1_i3,c121142_g1_i1,c102455_g1_i1,c152196_g1_i9,c111789_g1_i2,c137310_g1_i1,c152196_g1_i4,c137310_g2_i1,	-	1.75124863163656	0.0656623347046235	0.432961019458611
ko00072	Synthesis and degradation of ketone bodies	2	2	0	576	41	20477	c319326_g1_i1,c129996_g1_i1,	c319326_g1_i1,c129996_g1_i1,	-	1.73416327913279	0.222286675147303	1
ko00220	Arginine biosynthesis	7	7	0	576	144	20477	c90530_g1_i1,c245026_g1_i1,c150942_g1_i1,c96573_g1_i1,c10767_g1_i1,c309731_g1_i1,c103900_g1_i1,	c90530_g1_i1,c245026_g1_i1,c150942_g1_i1,c96573_g1_i1,c10767_g1_i1,c309731_g1_i1,c103900_g1_i1,	-	1.72814187885802	0.110560160051686	0.59815881463861
ko03008	Ribosome biogenesis in eukaryotes	15	15	0	576	311	20477	c129966_g1_i1,c88159_g1_i1,c114767_g1_i1,c104318_g1_i3,c256278_g1_i1,c97496_g1_i1,c106019_g1_i1,c147917_g1_i5,c116047_g2_i1,c110223_g2_i1,c89465_g1_i1,c104318_g1_i2,c12260_g1_i1,c139469_g1_i1,c38695_g1_i1,	c129966_g1_i1,c88159_g1_i1,c114767_g1_i1,c104318_g1_i3,c256278_g1_i1,c97496_g1_i1,c106019_g1_i1,c147917_g1_i5,c116047_g2_i1,c110223_g2_i1,c89465_g1_i1,c104318_g1_i2,c12260_g1_i1,c139469_g1_i1,c38695_g1_i1,	-	1.7146469721329	0.0371470798925927	0.356274266242594
ko00250	Alanine, aspartate and glutamate metabolism	11	11	0	576	230	20477	c142343_g2_i3,c142343_g2_i2,c90530_g1_i1,c245026_g1_i1,c150942_g1_i1,c96573_g1_i1,c10767_g1_i1,c309731_g1_i1,c184538_g1_i1,c124614_g1_i1,c103900_g1_i1,	c142343_g2_i3,c142343_g2_i2,c90530_g1_i1,c245026_g1_i1,c150942_g1_i1,c96573_g1_i1,c10767_g1_i1,c309731_g1_i1,c184538_g1_i1,c124614_g1_i1,c103900_g1_i1,	-	1.70023399758454	0.0681596640950683	0.435808761335134
ko00950	Isoquinoline alkaloid biosynthesis	2	2	0	576	42	20477	c150942_g1_i1,c103900_g1_i1,	c150942_g1_i1,c103900_g1_i1,	-	1.69287367724868	0.234256400588338	1
ko04217	Necroptosis	21	21	0	576	449	20477	c127031_g1_i1,c125128_g1_i1,c113204_g1_i1,c126143_g1_i1,c117683_g1_i2,c163463_g1_i1,c78575_g1_i1,c90530_g1_i1,c105042_g1_i1,c117301_g2_i1,c99563_g1_i1,c138982_g2_i1,c150872_g3_i3,c309731_g1_i1,c219374_g1_i1,c110127_g1_i1,c101012_g1_i1,c127900_g2_i1,c127900_g1_i1,c215805_g1_i1,c165728_g1_i1,	c127031_g1_i1,c125128_g1_i1,c113204_g1_i1,c126143_g1_i1,c117683_g1_i2,c163463_g1_i1,c78575_g1_i1,c90530_g1_i1,c105042_g1_i1,c117301_g2_i1,c99563_g1_i1,c138982_g2_i1,c150872_g3_i3,c309731_g1_i1,c219374_g1_i1,c110127_g1_i1,c101012_g1_i1,c127900_g2_i1,c127900_g1_i1,c215805_g1_i1,c165728_g1_i1,	-	1.6627111172977	0.022950412503729	0.284855119899225
ko04137	Mitophagy	9	8	1	576	193	20477	c13907_g1_i1,c70129_g2_i1,c117683_g1_i2,c97496_g1_i1,c117301_g2_i1,c165475_g1_i1,c22688_g1_i1,c181349_g1_i1,c38695_g1_i1,	c13907_g1_i1,c70129_g2_i1,c117683_g1_i2,c97496_g1_i1,c117301_g2_i1,c22688_g1_i1,c181349_g1_i1,c38695_g1_i1,	c165475_g1_i1,	1.65778821243523	0.102952855126183	0.571659274516438
ko00500	Starch and sucrose metabolism	11	11	0	576	237	20477	c122536_g1_i1,c154800_g1_i1,c117676_g1_i1,c113204_g1_i1,c61279_g1_i1,c138982_g2_i1,c85030_g1_i1,c281375_g1_i1,c114927_g1_i1,c101012_g1_i1,c136708_g1_i1,	c122536_g1_i1,c154800_g1_i1,c117676_g1_i1,c113204_g1_i1,c61279_g1_i1,c138982_g2_i1,c85030_g1_i1,c281375_g1_i1,c114927_g1_i1,c101012_g1_i1,c136708_g1_i1,	-	1.65001611579934	0.0820956490198984	0.494919484091387
ko04145	Phagosome	32	30	2	576	693	20477	c93605_g1_i1,c139739_g3_i1,c134724_g2_i2,c124036_g1_i4,c49501_g1_i1,c229153_g1_i1,c127294_g1_i3,c187051_g1_i1,c150962_g3_i1,c148367_g2_i7,c150962_g1_i4,c150962_g1_i9,c137222_g1_i2,c150962_g1_i3,c140448_g3_i2,c150962_g1_i8,c157273_g1_i1,c144237_g2_i1,c109156_g1_i1,c65467_g1_i1,c148088_g2_i5,c213948_g1_i1,c51345_g1_i1,c148367_g2_i3,c112157_g1_i1,c127294_g1_i2,c165475_g1_i1,c148088_g2_i2,c22688_g1_i…	c93605_g1_i1,c139739_g3_i1,c134724_g2_i2,c124036_g1_i4,c49501_g1_i1,c229153_g1_i1,c127294_g1_i3,c187051_g1_i1,c150962_g3_i1,c148367_g2_i7,c150962_g1_i4,c150962_g1_i9,c137222_g1_i2,c150962_g1_i3,c140448_g3_i2,c150962_g1_i8,c144237_g2_i1,c109156_g1_i1,c65467_g1_i1,c148088_g2_i5,c213948_g1_i1,c51345_g1_i1,c148367_g2_i3,c112157_g1_i1,c127294_g1_i2,c148088_g2_i2,c22688_g1_i1,c148367_g2_i6,c150962_g1_i…	c157273_g1_i1,c165475_g1_i1,	1.64157447490781	0.00779443608569017	0.164462601408063
ko04210	Apoptosis	27	25	2	576	591	20477	c139739_g3_i1,c134724_g2_i2,c124036_g1_i4,c49501_g1_i1,c229153_g1_i1,c150962_g3_i1,c148367_g2_i7,c150962_g1_i4,c245336_g1_i1,c150962_g1_i9,c125128_g1_i1,c133719_g1_i1,c150962_g1_i3,c150962_g1_i8,c157273_g1_i1,c184723_g1_i1,c148088_g2_i5,c102386_g1_i1,c148367_g2_i3,c112157_g1_i1,c126964_g1_i1,c148088_g2_i2,c24545_g1_i1,c148367_g2_i6,c215805_g1_i1,c150962_g1_i5,c165728_g1_i1,	c139739_g3_i1,c134724_g2_i2,c124036_g1_i4,c49501_g1_i1,c229153_g1_i1,c150962_g3_i1,c148367_g2_i7,c150962_g1_i4,c245336_g1_i1,c150962_g1_i9,c125128_g1_i1,c133719_g1_i1,c150962_g1_i3,c150962_g1_i8,c184723_g1_i1,c148088_g2_i5,c102386_g1_i1,c148367_g2_i3,c112157_g1_i1,c126964_g1_i1,c148088_g2_i2,c148367_g2_i6,c215805_g1_i1,c150962_g1_i5,c165728_g1_i1,	c157273_g1_i1,c24545_g1_i1,	1.62412753807107	0.015264620218359	0.230059633290983
ko00680	Methane metabolism	8	7	1	576	176	20477	c149220_g1_i1,c165899_g1_i1,c28733_g1_i1,c111789_g1_i2,c137310_g1_i1,c137310_g2_i1,c112045_g1_i1,c223692_g1_i1,	c165899_g1_i1,c28733_g1_i1,c111789_g1_i2,c137310_g1_i1,c137310_g2_i1,c112045_g1_i1,c223692_g1_i1,	c149220_g1_i1,	1.61592487373737	0.132599418138432	0.650662261097885
ko01230	Biosynthesis of amino acids	24	24	0	576	538	20477	c138326_g2_i2,c37770_g1_i1,c133872_g1_i1,c121868_g1_i1,c280440_g1_i1,c152196_g1_i3,c82011_g1_i1,c185853_g1_i1,c102455_g1_i1,c152196_g1_i9,c150942_g1_i1,c96573_g1_i1,c137310_g1_i1,c152196_g1_i4,c309731_g1_i1,c5906_g1_i1,c134909_g1_i1,c137310_g2_i1,c115121_g1_i1,c80757_g1_i1,c112045_g1_i1,c103900_g1_i1,c132057_g1_i1,c223692_g1_i1,	c138326_g2_i2,c37770_g1_i1,c133872_g1_i1,c121868_g1_i1,c280440_g1_i1,c152196_g1_i3,c82011_g1_i1,c185853_g1_i1,c102455_g1_i1,c152196_g1_i9,c150942_g1_i1,c96573_g1_i1,c137310_g1_i1,c152196_g1_i4,c309731_g1_i1,c5906_g1_i1,c134909_g1_i1,c137310_g2_i1,c115121_g1_i1,c80757_g1_i1,c112045_g1_i1,c103900_g1_i1,c132057_g1_i1,c223692_g1_i1,	-	1.58588909541512	0.0272546769141543	0.319485379382587
ko04141	Protein processing in endoplasmic reticulum	35	33	2	576	797	20477	c133142_g1_i1,c211133_g1_i1,c147197_g1_i2,c174514_g1_i1,c127294_g1_i3,c73045_g1_i1,c110520_g1_i1,c125128_g1_i1,c102515_g2_i1,c97499_g1_i1,c137222_g1_i2,c130771_g1_i1,c77537_g1_i1,c121568_g1_i1,c144237_g2_i1,c109156_g1_i1,c102386_g1_i1,c119204_g1_i1,c126924_g1_i2,c127294_g1_i2,c97604_g1_i1,c39117_g1_i1,c113214_g1_i2,c182221_g1_i1,c211144_g1_i1,c35290_g1_i1,c211790_g1_i1,c118745_g1_i1,c137978_g1_i1…	c133142_g1_i1,c147197_g1_i2,c174514_g1_i1,c127294_g1_i3,c73045_g1_i1,c110520_g1_i1,c125128_g1_i1,c102515_g2_i1,c97499_g1_i1,c137222_g1_i2,c130771_g1_i1,c77537_g1_i1,c121568_g1_i1,c144237_g2_i1,c109156_g1_i1,c102386_g1_i1,c119204_g1_i1,c126924_g1_i2,c127294_g1_i2,c97604_g1_i1,c39117_g1_i1,c113214_g1_i2,c182221_g1_i1,c211144_g1_i1,c35290_g1_i1,c118745_g1_i1,c137978_g1_i1,c148349_g1_i2,c142763_g1_i1…	c211133_g1_i1,c211790_g1_i1,	1.56118212393699	0.0119578163389292	0.194084557501081
ko04922	Glucagon signaling pathway	19	17	2	576	444	20477	c86307_g1_i1,c98451_g1_i1,c141289_g1_i1,c113204_g1_i1,c143241_g1_i2,c96628_g1_i1,c101367_g1_i1,c89756_g1_i1,c144943_g3_i1,c145018_g4_i6,c138982_g2_i1,c114289_g1_i1,c5906_g1_i1,c275894_g1_i1,c151606_g1_i4,c71937_g1_i1,c101012_g1_i1,c26670_g1_i1,c141289_g2_i1,	c86307_g1_i1,c98451_g1_i1,c141289_g1_i1,c113204_g1_i1,c143241_g1_i2,c96628_g1_i1,c101367_g1_i1,c89756_g1_i1,c144943_g3_i1,c138982_g2_i1,c114289_g1_i1,c5906_g1_i1,c275894_g1_i1,c71937_g1_i1,c101012_g1_i1,c26670_g1_i1,c141289_g2_i1,	c145018_g4_i6,c151606_g1_i4,	1.52129864239239	0.0646659784009579	0.440145852987165
ko03013	RNA transport	27	27	0	576	641	20477	c33669_g1_i1,c129178_g1_i1,c116795_g1_i1,c120557_g1_i1,c126762_g3_i1,c129966_g1_i1,c88159_g1_i1,c12803_g1_i1,c126762_g2_i2,c122580_g1_i1,c106019_g1_i1,c70764_g1_i1,c23289_g1_i1,c150184_g2_i2,c98490_g1_i1,c134985_g1_i5,c102386_g1_i1,c110223_g2_i1,c3631_g1_i1,c79186_g1_i1,c82595_g1_i1,c153118_g1_i6,c126183_g1_i2,c89714_g1_i1,c132036_g1_i1,c153118_g1_i7,c126071_g1_i1,	c33669_g1_i1,c129178_g1_i1,c116795_g1_i1,c120557_g1_i1,c126762_g3_i1,c129966_g1_i1,c88159_g1_i1,c12803_g1_i1,c126762_g2_i2,c122580_g1_i1,c106019_g1_i1,c70764_g1_i1,c23289_g1_i1,c150184_g2_i2,c98490_g1_i1,c134985_g1_i5,c102386_g1_i1,c110223_g2_i1,c3631_g1_i1,c79186_g1_i1,c82595_g1_i1,c153118_g1_i6,c126183_g1_i2,c89714_g1_i1,c132036_g1_i1,c153118_g1_i7,c126071_g1_i1,	-	1.4974405226209	0.0391882724487413	0.359509803768887
ko01200	Carbon metabolism	34	32	2	576	822	20477	c99822_g1_i1,c86307_g1_i1,c245219_g1_i1,c149220_g1_i1,c138326_g2_i2,c133872_g1_i1,c152196_g1_i3,c165899_g1_i1,c82011_g1_i1,c28733_g1_i1,c99418_g1_i1,c101367_g1_i1,c90530_g1_i1,c102455_g1_i1,c152196_g1_i9,c150942_g1_i1,c111789_g1_i2,c145870_g2_i2,c96573_g1_i1,c137310_g1_i1,c152196_g1_i4,c130564_g2_i1,c5906_g1_i1,c135904_g2_i2,c134909_g1_i1,c151606_g1_i4,c135557_g1_i1,c137310_g2_i1,c80757_g1_i1,c11…	c99822_g1_i1,c86307_g1_i1,c245219_g1_i1,c138326_g2_i2,c133872_g1_i1,c152196_g1_i3,c165899_g1_i1,c82011_g1_i1,c28733_g1_i1,c99418_g1_i1,c101367_g1_i1,c90530_g1_i1,c102455_g1_i1,c152196_g1_i9,c150942_g1_i1,c111789_g1_i2,c145870_g2_i2,c96573_g1_i1,c137310_g1_i1,c152196_g1_i4,c130564_g2_i1,c5906_g1_i1,c135904_g2_i2,c134909_g1_i1,c135557_g1_i1,c137310_g2_i1,c80757_g1_i1,c112045_g1_i1,c103900_g1_i1,c54…	c149220_g1_i1,c151606_g1_i4,	1.47045231819411	0.0292494753024447	0.324823120463991
ko00590	Arachidonic acid metabolism	6	6	0	576	150	20477	c112340_g1_i1,c86825_g1_i1,c123435_g1_i2,c153846_g3_i2,c85322_g1_i1,c125864_g1_i1,	c112340_g1_i1,c86825_g1_i1,c123435_g1_i2,c153846_g3_i2,c85322_g1_i1,c125864_g1_i1,	-	1.42201388888889	0.272703951316304	1
ko00625	Chloroalkane and chloroalkene degradation	2	2	0	576	51	20477	c135584_g1_i1,c117556_g1_i1,	c135584_g1_i1,c117556_g1_i1,	-	1.39413126361656	0.35140632215768	1
ko03060	Protein export	5	5	0	576	128	20477	c127294_g1_i3,c99884_g1_i1,c77537_g1_i1,c127294_g1_i2,c211144_g1_i1,	c127294_g1_i3,c99884_g1_i1,c77537_g1_i1,c127294_g1_i2,c211144_g1_i1,	-	1.38868543836806	0.314827986527624	1
ko01120	Microbial metabolism in diverse environments	43	41	2	576	1105	20477	c135584_g1_i1,c99822_g1_i1,c86307_g1_i1,c67095_g1_i1,c245219_g1_i1,c149220_g1_i1,c138326_g2_i2,c11132_g1_i1,c141289_g1_i1,c133872_g1_i1,c152196_g1_i3,c165899_g1_i1,c82011_g1_i1,c28733_g1_i1,c99418_g1_i1,c101367_g1_i1,c185853_g1_i1,c102455_g1_i1,c152196_g1_i9,c124140_g1_i1,c144943_g3_i1,c150942_g1_i1,c117556_g1_i1,c111789_g1_i2,c96573_g1_i1,c137310_g1_i1,c152196_g1_i4,c309731_g1_i1,c130564_g2_i1,c…	c135584_g1_i1,c99822_g1_i1,c86307_g1_i1,c67095_g1_i1,c245219_g1_i1,c138326_g2_i2,c11132_g1_i1,c141289_g1_i1,c133872_g1_i1,c152196_g1_i3,c165899_g1_i1,c82011_g1_i1,c28733_g1_i1,c99418_g1_i1,c101367_g1_i1,c185853_g1_i1,c102455_g1_i1,c152196_g1_i9,c124140_g1_i1,c144943_g3_i1,c150942_g1_i1,c117556_g1_i1,c111789_g1_i2,c96573_g1_i1,c137310_g1_i1,c152196_g1_i4,c309731_g1_i1,c130564_g2_i1,c85030_g1_i1,c5…	c149220_g1_i1,c151606_g1_i4,	1.38340717697335	0.0394910181923283	0.34719186827422
ko03450	Non-homologous end-joining	2	2	0	576	52	20477	c281229_g1_i1,c279678_g1_i1,	c281229_g1_i1,c279678_g1_i1,	-	1.36732104700855	0.365301745860313	1
ko00020	Citrate cycle (TCA cycle)	11	10	1	576	286	20477	c99822_g1_i1,c86307_g1_i1,c245219_g1_i1,c141289_g1_i1,c101367_g1_i1,c144943_g3_i1,c130564_g2_i1,c134909_g1_i1,c151606_g1_i4,c26670_g1_i1,c141289_g2_i1,	c99822_g1_i1,c86307_g1_i1,c245219_g1_i1,c141289_g1_i1,c101367_g1_i1,c144943_g3_i1,c130564_g2_i1,c134909_g1_i1,c26670_g1_i1,c141289_g2_i1,	c151606_g1_i4,	1.36732104700855	0.23545106729087	0.993603503967471
ko04130	SNARE interactions in vesicular transport	3	3	0	576	78	20477	c109986_g1_i1,c248537_g1_i1,c79828_g1_i1,	c109986_g1_i1,c248537_g1_i1,c79828_g1_i1,	-	1.36732104700855	0.361060032640233	1
ko01130	Biosynthesis of antibiotics	51	49	2	576	1335	20477	c135584_g1_i1,c99822_g1_i1,c86307_g1_i1,c245219_g1_i1,c149220_g1_i1,c138326_g2_i2,c187545_g1_i1,c141289_g1_i1,c133872_g1_i1,c121868_g1_i1,c152196_g1_i3,c26874_g1_i1,c82011_g1_i1,c101367_g1_i1,c131042_g1_i1,c185853_g1_i1,c102455_g1_i1,c152196_g1_i9,c29817_g1_i1,c319326_g1_i1,c144943_g3_i1,c150942_g1_i1,c117556_g1_i1,c111789_g1_i2,c145870_g2_i2,c137310_g1_i1,c152196_g1_i4,c130564_g2_i1,c85030_g1_i1…	c135584_g1_i1,c99822_g1_i1,c86307_g1_i1,c245219_g1_i1,c138326_g2_i2,c187545_g1_i1,c141289_g1_i1,c133872_g1_i1,c121868_g1_i1,c152196_g1_i3,c26874_g1_i1,c82011_g1_i1,c101367_g1_i1,c131042_g1_i1,c185853_g1_i1,c102455_g1_i1,c152196_g1_i9,c29817_g1_i1,c319326_g1_i1,c144943_g3_i1,c150942_g1_i1,c117556_g1_i1,c111789_g1_i2,c145870_g2_i2,c137310_g1_i1,c152196_g1_i4,c130564_g2_i1,c85030_g1_i1,c26649_g1_i1,…	c149220_g1_i1,c151606_g1_i4,	1.35810315230961	0.0360306477652832	0.362022222784512
ko00565	Ether lipid metabolism	5	5	0	576	131	20477	c86125_g1_i2,c112340_g1_i1,c86825_g1_i1,c55791_g1_i1,c125864_g1_i1,	c86125_g1_i2,c112340_g1_i1,c86825_g1_i1,c55791_g1_i1,c125864_g1_i1,	-	1.35688348176421	0.338530896761953	1
ko00640	Propanoate metabolism	7	6	1	576	185	20477	c99822_g1_i1,c149220_g1_i1,c99418_g1_i1,c130951_g1_i1,c135557_g1_i1,c124614_g1_i1,c23868_g1_i1,	c99822_g1_i1,c99418_g1_i1,c130951_g1_i1,c135557_g1_i1,c124614_g1_i1,c23868_g1_i1,	c149220_g1_i1,	1.34514827327327	0.314884074254169	1
ko00982	Drug metabolism	4	3	1	576	106	20477	c160447_g1_i1,c85322_g1_i1,c121412_g1_i2,c121710_g1_i1,	c85322_g1_i1,c121412_g1_i2,c121710_g1_i1,	c160447_g1_i1,	1.34152253668763	0.36594170350199	1
ko04520	Adherens junction	15	14	1	576	402	20477	c124036_g1_i4,c61160_g1_i1,c229153_g1_i1,c224170_g1_i1,c150962_g3_i1,c150962_g1_i4,c50251_g1_i1,c150962_g1_i9,c150962_g1_i3,c150962_g1_i8,c157273_g1_i1,c97496_g1_i1,c112157_g1_i1,c150962_g1_i5,c38695_g1_i1,	c124036_g1_i4,c61160_g1_i1,c229153_g1_i1,c224170_g1_i1,c150962_g3_i1,c150962_g1_i4,c50251_g1_i1,c150962_g1_i9,c150962_g1_i3,c150962_g1_i8,c97496_g1_i1,c112157_g1_i1,c150962_g1_i5,c38695_g1_i1,	c157273_g1_i1,	1.3265054933665	0.226500400067572	1
ko04931	Insulin resistance	13	12	1	576	349	20477	c94644_g1_i1,c133425_g1_i2,c141289_g1_i1,c113204_g1_i1,c314823_g1_i1,c144943_g3_i1,c138982_g2_i1,c275894_g1_i1,c133425_g1_i1,c101012_g1_i1,c26670_g1_i1,c39369_g1_i1,c141289_g2_i1,	c94644_g1_i1,c133425_g1_i2,c141289_g1_i1,c113204_g1_i1,c314823_g1_i1,c144943_g3_i1,c138982_g2_i1,c275894_g1_i1,c133425_g1_i1,c101012_g1_i1,c26670_g1_i1,c141289_g2_i1,	c39369_g1_i1,	1.32422496816301	0.251186214311506	1
ko00330	Arginine and proline metabolism	9	9	0	576	243	20477	c135584_g1_i1,c117320_g1_i1,c130094_g1_i1,c131042_g1_i1,c150942_g1_i1,c117556_g1_i1,c130377_g1_i1,c103900_g1_i1,c132702_g1_i3,	c135584_g1_i1,c117320_g1_i1,c130094_g1_i1,c131042_g1_i1,c150942_g1_i1,c117556_g1_i1,c130377_g1_i1,c103900_g1_i1,c132702_g1_i3,	-	1.31667952674897	0.3111694998259	1
ko04139	Mitophagy	5	5	0	576	137	20477	c13907_g1_i1,c97496_g1_i1,c120574_g1_i1,c75519_g1_i1,c38695_g1_i1,	c13907_g1_i1,c97496_g1_i1,c120574_g1_i1,c75519_g1_i1,c38695_g1_i1,	-	1.29745792781833	0.388033108752304	1
ko00513	Various types of N-glycan biosynthesis	7	7	0	576	192	20477	c102515_g2_i1,c109063_g1_i2,c121568_g1_i1,c153372_g1_i3,c82621_g1_i1,c39117_g1_i1,c109063_g1_i5,	c102515_g2_i1,c109063_g1_i2,c121568_g1_i1,c153372_g1_i3,c82621_g1_i1,c39117_g1_i1,c109063_g1_i5,	-	1.29610640914352	0.360906999516759	1
ko00981	Insect hormone biosynthesis	2	2	0	576	55	20477	c135584_g1_i1,c117556_g1_i1,	c135584_g1_i1,c117556_g1_i1,	-	1.2927398989899	0.407808540565809	1
ko00740	Riboflavin metabolism	2	2	0	576	55	20477	c91194_g1_i1,c93901_g1_i1,	c91194_g1_i1,c93901_g1_i1,	-	1.2927398989899	0.407808540565809	1
ko04530	Tight junction	26	25	1	576	723	20477	c139739_g3_i1,c124036_g1_i4,c61160_g1_i1,c229153_g1_i1,c151572_g2_i3,c93004_g1_i1,c224170_g1_i1,c150962_g3_i1,c150962_g1_i4,c50251_g1_i1,c150962_g1_i9,c150962_g1_i3,c150962_g1_i8,c214024_g1_i1,c62734_g1_i1,c157273_g1_i1,c96628_g1_i1,c84982_g1_i1,c128784_g1_i1,c148088_g2_i5,c112157_g1_i1,c138129_g1_i1,c67714_g1_i1,c148088_g2_i2,c275894_g1_i1,c150962_g1_i5,	c139739_g3_i1,c124036_g1_i4,c61160_g1_i1,c229153_g1_i1,c151572_g2_i3,c93004_g1_i1,c224170_g1_i1,c150962_g3_i1,c150962_g1_i4,c50251_g1_i1,c150962_g1_i9,c150962_g1_i3,c150962_g1_i8,c214024_g1_i1,c62734_g1_i1,c96628_g1_i1,c84982_g1_i1,c128784_g1_i1,c148088_g2_i5,c112157_g1_i1,c138129_g1_i1,c67714_g1_i1,c148088_g2_i2,c275894_g1_i1,c150962_g1_i5,	c157273_g1_i1,	1.27843572306747	0.190253980838338	0.892079776819761
ko01110	Biosynthesis of secondary metabolites	70	68	2	576	1962	20477	c91194_g1_i1,c135584_g1_i1,c99822_g1_i1,c86307_g1_i1,c245219_g1_i1,c149220_g1_i1,c154800_g1_i1,c138326_g2_i2,c138368_g4_i1,c187545_g1_i1,c141289_g1_i1,c113204_g1_i1,c133872_g1_i1,c280440_g1_i1,c152196_g1_i3,c26874_g1_i1,c113308_g1_i1,c82011_g1_i1,c108609_g1_i1,c101367_g1_i1,c131042_g1_i1,c185853_g1_i1,c102455_g1_i1,c213310_g1_i1,c152196_g1_i9,c112340_g1_i1,c319326_g1_i1,c86825_g1_i1,c286536_g1_i1…	c91194_g1_i1,c135584_g1_i1,c99822_g1_i1,c86307_g1_i1,c245219_g1_i1,c154800_g1_i1,c138326_g2_i2,c138368_g4_i1,c187545_g1_i1,c141289_g1_i1,c113204_g1_i1,c133872_g1_i1,c280440_g1_i1,c152196_g1_i3,c26874_g1_i1,c113308_g1_i1,c82011_g1_i1,c108609_g1_i1,c101367_g1_i1,c131042_g1_i1,c185853_g1_i1,c102455_g1_i1,c213310_g1_i1,c152196_g1_i9,c112340_g1_i1,c319326_g1_i1,c86825_g1_i1,c286536_g1_i1,c144943_g3_i1…	c149220_g1_i1,c151606_g1_i4,	1.26836101200589	0.0585466975956489	0.425977696299376
ko04142	Lysosome	25	24	1	576	711	20477	c134724_g2_i2,c49501_g1_i1,c16534_g2_i1,c148367_g2_i7,c43381_g1_i1,c187668_g1_i1,c185378_g1_i1,c125002_g1_i1,c133719_g1_i1,c155842_g1_i1,c146965_g1_i2,c123330_g1_i1,c93901_g1_i1,c117234_g1_i1,c82621_g1_i1,c148367_g2_i3,c61279_g1_i1,c126964_g1_i1,c289743_g1_i1,c146965_g1_i3,c244420_g1_i1,c122366_g1_i1,c24545_g1_i1,c148367_g2_i6,c146965_g1_i6,	c134724_g2_i2,c49501_g1_i1,c16534_g2_i1,c148367_g2_i7,c43381_g1_i1,c187668_g1_i1,c185378_g1_i1,c125002_g1_i1,c133719_g1_i1,c155842_g1_i1,c146965_g1_i2,c123330_g1_i1,c93901_g1_i1,c117234_g1_i1,c82621_g1_i1,c148367_g2_i3,c61279_g1_i1,c126964_g1_i1,c289743_g1_i1,c146965_g1_i3,c244420_g1_i1,c122366_g1_i1,c148367_g2_i6,c146965_g1_i6,	c24545_g1_i1,	1.2500122089389	0.235081958989107	1
ko04120	Ubiquitin mediated proteolysis	18	16	2	576	517	20477	c211133_g1_i1,c327734_g1_i1,c97499_g1_i1,c224293_g1_i1,c262694_g1_i1,c248330_g1_i1,c97604_g1_i1,c318312_g1_i1,c92252_g1_i1,c105838_g1_i1,c312190_g1_i1,c155670_g1_i1,c113402_g1_i1,c114141_g2_i1,c310591_g1_i1,c116553_g1_i1,c192561_g1_i1,c181445_g1_i1,	c327734_g1_i1,c97499_g1_i1,c224293_g1_i1,c262694_g1_i1,c248330_g1_i1,c97604_g1_i1,c318312_g1_i1,c92252_g1_i1,c105838_g1_i1,c155670_g1_i1,c113402_g1_i1,c114141_g2_i1,c310591_g1_i1,c116553_g1_i1,c192561_g1_i1,c181445_g1_i1,	c211133_g1_i1,c312190_g1_i1,	1.23772969052224	0.308235501583577	1
ko04146	Peroxisome	16	15	1	576	462	20477	c29107_g1_i1,c70324_g1_i1,c216033_g1_i1,c28873_g1_i1,c86125_g1_i2,c101170_g1_i1,c283531_g1_i1,c98537_g1_i1,c145999_g1_i1,c276084_g1_i1,c101499_g1_i1,c151571_g1_i1,c25298_g1_i1,c135904_g2_i2,c20347_g1_i1,c96360_g1_i1,	c29107_g1_i1,c70324_g1_i1,c216033_g1_i1,c28873_g1_i1,c86125_g1_i2,c101170_g1_i1,c283531_g1_i1,c98537_g1_i1,c145999_g1_i1,c276084_g1_i1,c101499_g1_i1,c25298_g1_i1,c135904_g2_i2,c20347_g1_i1,c96360_g1_i1,	c151571_g1_i1,	1.23118085618086	0.336422506390411	1
ko04213	Longevity regulating pathway	10	10	0	576	292	20477	c105863_g1_i1,c96628_g1_i1,c98537_g1_i1,c98490_g1_i1,c126924_g1_i2,c101499_g1_i1,c135904_g2_i2,c275894_g1_i1,c148349_g1_i2,c309801_g1_i1,	c105863_g1_i1,c96628_g1_i1,c98537_g1_i1,c98490_g1_i1,c126924_g1_i2,c101499_g1_i1,c135904_g2_i2,c275894_g1_i1,c148349_g1_i2,c309801_g1_i1,	-	1.21747764459665	0.417351265589871	1
ko04657	IL-17 signaling pathway	5	5	0	576	147	20477	c125128_g1_i1,c314823_g1_i1,c181349_g1_i1,c137978_g1_i1,c215805_g1_i1,	c125128_g1_i1,c314823_g1_i1,c181349_g1_i1,c137978_g1_i1,c215805_g1_i1,	-	1.20919548374906	0.475915804171421	1
ko00030	Pentose phosphate pathway	5	5	0	576	149	20477	c111789_g1_i2,c137310_g1_i1,c85030_g1_i1,c137310_g2_i1,c80757_g1_i1,	c111789_g1_i2,c137310_g1_i1,c85030_g1_i1,c137310_g2_i1,c80757_g1_i1,	-	1.19296467188665	0.49417484433717	1
ko04064	NF-kappa B signaling pathway	4	4	0	576	120	20477	c125128_g1_i1,c97496_g1_i1,c215805_g1_i1,c38695_g1_i1,	c125128_g1_i1,c97496_g1_i1,c215805_g1_i1,c38695_g1_i1,	-	1.18501157407407	0.50538602191334	1
ko00280	Valine, leucine and isoleucine degradation	10	10	0	576	300	20477	c135584_g1_i1,c99822_g1_i1,c99418_g1_i1,c319326_g1_i1,c117556_g1_i1,c135557_g1_i1,c115121_g1_i1,c124614_g1_i1,c23868_g1_i1,c129996_g1_i1,	c135584_g1_i1,c99822_g1_i1,c99418_g1_i1,c319326_g1_i1,c117556_g1_i1,c135557_g1_i1,c115121_g1_i1,c124614_g1_i1,c23868_g1_i1,c129996_g1_i1,	-	1.18501157407407	0.465478521475338	1
ko01210	2-Oxocarboxylic acid metabolism	5	5	0	576	151	20477	c150942_g1_i1,c96573_g1_i1,c134909_g1_i1,c115121_g1_i1,c103900_g1_i1,	c150942_g1_i1,c96573_g1_i1,c134909_g1_i1,c115121_g1_i1,c103900_g1_i1,	-	1.17716381530537	0.512628177913687	1
ko00140	Steroid hormone biosynthesis	3	3	0	576	92	20477	c52208_g1_i1,c285119_g1_i1,c81450_g1_i1,	c52208_g1_i1,c285119_g1_i1,c81450_g1_i1,	-	1.15925045289855	0.525075180490988	1
ko00591	Linoleic acid metabolism	3	3	0	576	92	20477	c112340_g1_i1,c86825_g1_i1,c125864_g1_i1,	c112340_g1_i1,c86825_g1_i1,c125864_g1_i1,	-	1.15925045289855	0.525075180490988	1
ko00730	Thiamine metabolism	2	2	0	576	62	20477	c282084_g1_i1,c65896_g1_i1,	c282084_g1_i1,c65896_g1_i1,	-	1.14678539426523	0.510684889128017	1
ko00980	Metabolism of xenobiotics by cytochrome P450	4	3	1	576	124	20477	c160447_g1_i1,c85322_g1_i1,c121412_g1_i2,c121710_g1_i1,	c85322_g1_i1,c121412_g1_i2,c121710_g1_i1,	c160447_g1_i1,	1.14678539426523	0.547444489180314	1
ko04742	Taste transduction	3	3	0	576	93	20477	c96628_g1_i1,c97342_g2_i1,c98668_g1_i1,	c96628_g1_i1,c97342_g2_i1,c98668_g1_i1,	-	1.14678539426523	0.537326719675461	1
ko00562	Inositol phosphate metabolism	9	9	0	576	280	20477	c152196_g1_i3,c290188_g1_i1,c19613_g1_i1,c102455_g1_i1,c152196_g1_i9,c29817_g1_i1,c253232_g1_i1,c172026_g1_i1,c152196_g1_i4,	c152196_g1_i3,c290188_g1_i1,c19613_g1_i1,c102455_g1_i1,c152196_g1_i9,c29817_g1_i1,c253232_g1_i1,c172026_g1_i1,c152196_g1_i4,	-	1.14268973214286	0.541440666096444	1
ko04015	Rap1 signaling pathway	22	20	2	576	686	20477	c124036_g1_i4,c61160_g1_i1,c229153_g1_i1,c98451_g1_i1,c150962_g3_i1,c150962_g1_i4,c50251_g1_i1,c150962_g1_i9,c191836_g1_i1,c150962_g1_i3,c150962_g1_i8,c157273_g1_i1,c143241_g1_i2,c47885_g1_i1,c89756_g1_i1,c145018_g4_i6,c112157_g1_i1,c114289_g1_i1,c86166_g1_i1,c71937_g1_i1,c150962_g1_i5,c309801_g1_i1,	c124036_g1_i4,c61160_g1_i1,c229153_g1_i1,c98451_g1_i1,c150962_g3_i1,c150962_g1_i4,c50251_g1_i1,c150962_g1_i9,c191836_g1_i1,c150962_g1_i3,c150962_g1_i8,c143241_g1_i2,c47885_g1_i1,c89756_g1_i1,c112157_g1_i1,c114289_g1_i1,c86166_g1_i1,c71937_g1_i1,c150962_g1_i5,c309801_g1_i1,	c157273_g1_i1,c145018_g4_i6,	1.14009859896339	0.465708871832058	1
ko00410	beta-Alanine metabolism	6	6	0	576	188	20477	c135584_g1_i1,c117320_g1_i1,c117556_g1_i1,c101433_g1_i1,c124614_g1_i1,c132702_g1_i3,	c135584_g1_i1,c117320_g1_i1,c117556_g1_i1,c101433_g1_i1,c124614_g1_i1,c132702_g1_i3,	-	1.13458554964539	0.565932326109862	1
ko04810	Regulation of actin cytoskeleton	21	19	2	576	661	20477	c124036_g1_i4,c61160_g1_i1,c229153_g1_i1,c224170_g1_i1,c150962_g3_i1,c150962_g1_i4,c50251_g1_i1,c160611_g1_i1,c150962_g1_i9,c191460_g1_i1,c150962_g1_i3,c150962_g1_i8,c45218_g1_i1,c157273_g1_i1,c47885_g1_i1,c19613_g1_i1,c84982_g1_i1,c112157_g1_i1,c67714_g1_i1,c86166_g1_i1,c150962_g1_i5,	c124036_g1_i4,c61160_g1_i1,c229153_g1_i1,c224170_g1_i1,c150962_g3_i1,c150962_g1_i4,c50251_g1_i1,c160611_g1_i1,c150962_g1_i9,c150962_g1_i3,c150962_g1_i8,c45218_g1_i1,c47885_g1_i1,c19613_g1_i1,c84982_g1_i1,c112157_g1_i1,c67714_g1_i1,c86166_g1_i1,c150962_g1_i5,	c191460_g1_i1,c157273_g1_i1,	1.12943614473021	0.497190368139756	1
ko04216	Ferroptosis	5	5	0	576	162	20477	c59996_g1_i1,c126143_g1_i1,c105042_g1_i1,c127900_g2_i1,c127900_g1_i1,	c59996_g1_i1,c126143_g1_i1,c105042_g1_i1,c127900_g2_i1,c127900_g1_i1,	-	1.09723293895748	0.616950920332984	1
ko00670	One carbon pool by folate	3	3	0	576	98	20477	c112045_g1_i1,c5459_g1_i1,c223692_g1_i1,	c112045_g1_i1,c5459_g1_i1,c223692_g1_i1,	-	1.08827593537415	0.59924369972632	1
ko04138	Autophagy	9	8	1	576	297	20477	c13907_g1_i1,c96628_g1_i1,c244839_g1_i1,c102386_g1_i1,c119883_g1_i1,c165475_g1_i1,c22688_g1_i1,c249647_g1_i1,c79828_g1_i1,	c13907_g1_i1,c96628_g1_i1,c244839_g1_i1,c102386_g1_i1,c119883_g1_i1,c22688_g1_i1,c249647_g1_i1,c79828_g1_i1,	c165475_g1_i1,	1.07728324915825	0.661293205560256	1
ko00260	Glycine, serine and threonine metabolism	8	8	0	576	265	20477	c99822_g1_i1,c147103_g1_i2,c121868_g1_i1,c108609_g1_i1,c145870_g2_i2,c112045_g1_i1,c5459_g1_i1,c223692_g1_i1,	c99822_g1_i1,c147103_g1_i2,c121868_g1_i1,c108609_g1_i1,c145870_g2_i2,c112045_g1_i1,c5459_g1_i1,c223692_g1_i1,	-	1.0732180293501	0.667987401813741	1
ko00970	Aminoacyl-tRNA biosynthesis	9	8	1	576	307	20477	c32441_g1_i1,c317917_g1_i1,c70282_g1_i1,c139749_g1_i1,c114290_g1_i1,c114219_g1_i2,c123777_g1_i1,c198408_g1_i1,c127264_g1_i1,	c32441_g1_i1,c70282_g1_i1,c139749_g1_i1,c114290_g1_i1,c114219_g1_i2,c123777_g1_i1,c198408_g1_i1,c127264_g1_i1,	c317917_g1_i1,	1.04219258957655	0.734005695855338	1
ko01100	Metabolic pathways	163	161	2	576	5605	20477	c91194_g1_i1,c143303_g1_i2,c93605_g1_i1,c288794_g1_i1,c122536_g1_i1,c96792_g1_i1,c135584_g1_i1,c99822_g1_i1,c117320_g1_i1,c115499_g1_i1,c86307_g1_i1,c251547_g1_i1,c174514_g1_i1,c142343_g2_i3,c123658_g1_i1,c98905_g1_i1,c245219_g1_i1,c147103_g1_i2,c149220_g1_i1,c140619_g1_i3,c84299_g1_i1,c282084_g1_i1,c109057_g1_i1,c187051_g1_i1,c124093_g1_i1,c154800_g1_i1,c138326_g2_i2,c37770_g1_i1,c115581_g1_i1,c…	c91194_g1_i1,c143303_g1_i2,c93605_g1_i1,c288794_g1_i1,c122536_g1_i1,c96792_g1_i1,c135584_g1_i1,c99822_g1_i1,c117320_g1_i1,c115499_g1_i1,c86307_g1_i1,c251547_g1_i1,c174514_g1_i1,c142343_g2_i3,c123658_g1_i1,c98905_g1_i1,c245219_g1_i1,c147103_g1_i2,c140619_g1_i3,c84299_g1_i1,c282084_g1_i1,c109057_g1_i1,c187051_g1_i1,c124093_g1_i1,c154800_g1_i1,c138326_g2_i2,c37770_g1_i1,c115581_g1_i1,c11132_g1_i1,c2…	c149220_g1_i1,c151606_g1_i4,	1.03384595846962	0.683600601699435	1
ko04391	Hippo signaling pathway	12	11	1	576	414	20477	c124036_g1_i4,c229153_g1_i1,c150962_g3_i1,c150962_g1_i4,c150962_g1_i9,c150962_g1_i3,c150962_g1_i8,c157273_g1_i1,c111871_g1_i2,c112157_g1_i1,c114387_g2_i1,c150962_g1_i5,	c124036_g1_i4,c229153_g1_i1,c150962_g3_i1,c150962_g1_i4,c150962_g1_i9,c150962_g1_i3,c150962_g1_i8,c111871_g1_i2,c112157_g1_i1,c114387_g2_i1,c150962_g1_i5,	c157273_g1_i1,	1.03044484702093	0.772467424999298	1
ko04380	Osteoclast differentiation	6	5	1	576	211	20477	c125128_g1_i1,c117683_g1_i2,c117301_g2_i1,c24545_g1_i1,c97041_g1_i1,c215805_g1_i1,	c125128_g1_i1,c117683_g1_i2,c117301_g2_i1,c97041_g1_i1,c215805_g1_i1,	c24545_g1_i1,	1.01091034755134	0.7699901638585	1
ko00270	Cysteine and methionine metabolism	7	7	0	576	247	20477	c140619_g1_i3,c121868_g1_i1,c280440_g1_i1,c115603_g1_i1,c150942_g1_i1,c115121_g1_i1,c103900_g1_i1,	c140619_g1_i3,c121868_g1_i1,c280440_g1_i1,c115603_g1_i1,c150942_g1_i1,c115121_g1_i1,c103900_g1_i1,	-	1.0074997188484	0.790706904637911	1
ko00510	N-Glycan biosynthesis	5	5	0	576	177	20477	c174514_g1_i1,c102515_g2_i1,c121568_g1_i1,c153372_g1_i3,c39117_g1_i1,	c174514_g1_i1,c102515_g2_i1,c121568_g1_i1,c153372_g1_i3,c39117_g1_i1,	-	1.00424709667294	0.763708053935612	1
ko04390	Hippo signaling pathway	14	12	2	576	496	20477	c124036_g1_i4,c229153_g1_i1,c150962_g3_i1,c150962_g1_i4,c150962_g1_i9,c150962_g1_i3,c150962_g1_i8,c314823_g1_i1,c157273_g1_i1,c111871_g1_i2,c112157_g1_i1,c114387_g2_i1,c153861_g1_i1,c150962_g1_i5,	c124036_g1_i4,c229153_g1_i1,c150962_g3_i1,c150962_g1_i4,c150962_g1_i9,c150962_g1_i3,c150962_g1_i8,c314823_g1_i1,c111871_g1_i2,c112157_g1_i1,c114387_g2_i1,c150962_g1_i5,	c157273_g1_i1,c153861_g1_i1,	1.00343721998208	0.85414523690855	1
ko04136	Autophagy	1	1	0	576	97	20477	c13907_g1_i1,	c13907_g1_i1,	-	0.366498424971363	1	1
ko00521	Streptomycin biosynthesis	1	1	0	576	44	20477	c29817_g1_i1,	c29817_g1_i1,	-	0.807962436868687	1	1
ko02024	Quorum sensing	1	1	0	576	91	20477	c99884_g1_i1,	c99884_g1_i1,	-	0.390663156288156	1	1
ko00232	Caffeine metabolism	1	1	0	576	18	20477	c124140_g1_i1,	c124140_g1_i1,	-	1.97501929012346	1	1
ko03020	RNA polymerase	1	1	0	576	107	20477	c24077_g1_i1,	c24077_g1_i1,	-	0.332246235721703	1	1
ko00290	Valine, leucine and isoleucine biosynthesis	1	1	0	576	33	20477	c115121_g1_i1,	c115121_g1_i1,	-	1.07728324915825	1	1
ko04630	Jak-STAT signaling pathway	1	1	0	576	104	20477	c224785_g1_i1,	c224785_g1_i1,	-	0.341830261752137	1	1
ko00830	Retinol metabolism	1	1	0	576	130	20477	c285119_g1_i1,	c285119_g1_i1,	-	0.273464209401709	1	1
ko00061	Fatty acid biosynthesis	1	1	0	576	100	20477	c165718_g1_i1,	c165718_g1_i1,	-	0.355503472222222	1	1
ko04350	TGF-beta signaling pathway	1	1	0	576	185	20477	c28391_g1_i1,	c28391_g1_i1,	-	0.192164039039039	1	1
ko00130	Ubiquinone and other terpenoid-quinone biosynthesis	1	1	0	576	57	20477	c115499_g1_i1,	c115499_g1_i1,	-	0.623690302144249	1	1
ko00603	Glycosphingolipid biosynthesis	1	1	0	576	42	20477	c82621_g1_i1,	c82621_g1_i1,	-	0.846436838624339	1	1
ko00860	Porphyrin and chlorophyll metabolism	1	1	0	576	100	20477	c108609_g1_i1,	c108609_g1_i1,	-	0.355503472222222	1	1
ko00940	Phenylpropanoid biosynthesis	1	1	0	576	24	20477	c154800_g1_i1,	c154800_g1_i1,	-	1.48126446759259	1	1
ko03070	Bacterial secretion system	1	1	0	576	13	20477	c99884_g1_i1,	c99884_g1_i1,	-	2.73464209401709	1	1
ko00563	Glycosylphosphatidylinositol (GPI)-anchor biosynthesis	1	1	0	576	67	20477	c251547_g1_i1,	c251547_g1_i1,	-	0.5306021973466	1	1
ko03030	DNA replication	1	0	1	576	152	20477	c150648_g2_i1,	-	c150648_g2_i1,	0.233883863304094	1	1
ko04060	Cytokine-cytokine receptor interaction	1	1	0	576	52	20477	c28391_g1_i1,	c28391_g1_i1,	-	0.683660523504274	1	1
ko00900	Terpenoid backbone biosynthesis	1	1	0	576	82	20477	c319326_g1_i1,	c319326_g1_i1,	-	0.433540819783198	1	1
ko04012	ErbB signaling pathway	1	1	0	576	239	20477	c314823_g1_i1,	c314823_g1_i1,	-	0.148746222687122	1	1
ko00430	Taurine and hypotaurine metabolism	1	1	0	576	42	20477	c115603_g1_i1,	c115603_g1_i1,	-	0.846436838624339	1	1
ko00533	Glycosaminoglycan biosynthesis	1	1	0	576	23	20477	c153372_g1_i3,	c153372_g1_i3,	-	1.5456672705314	1	1
ko04711	Circadian rhythm	1	1	0	576	45	20477	c314823_g1_i1,	c314823_g1_i1,	-	0.790007716049383	1	1
ko00531	Glycosaminoglycan degradation	1	1	0	576	75	20477	c82621_g1_i1,	c82621_g1_i1,	-	0.47400462962963	1	1
ko00300	Lysine biosynthesis	1	1	0	576	22	20477	c185853_g1_i1,	c185853_g1_i1,	-	1.61592487373737	1	1
ko00643	Styrene degradation	1	1	0	576	28	20477	c11132_g1_i1,	c11132_g1_i1,	-	1.26965525793651	1	1
ko00471	D-Glutamine and D-glutamate metabolism	1	1	0	576	43	20477	c90530_g1_i1,	c90530_g1_i1,	-	0.826752260981912	1	1
ko00511	Other glycan degradation	1	1	0	576	128	20477	c82621_g1_i1,	c82621_g1_i1,	-	0.277737087673611	1	1
ko00604	Glycosphingolipid biosynthesis	1	1	0	576	41	20477	c82621_g1_i1,	c82621_g1_i1,	-	0.867081639566396	1	1
ko00120	Primary bile acid biosynthesis	1	1	0	576	29	20477	c101170_g1_i1,	c101170_g1_i1,	-	1.22587404214559	1	1
ko00440	Phosphonate and phosphinate metabolism	1	1	0	576	18	20477	c58844_g1_i1,	c58844_g1_i1,	-	1.97501929012346	1	1
ko00062	Fatty acid elongation	3	3	0	576	107	20477	c138368_g4_i1,c213310_g1_i1,c101096_g1_i2,	c138368_g4_i1,c213310_g1_i1,c101096_g1_i2,	-	0.996738707165109	1	1
ko04218	Cellular senescence	14	14	0	576	502	20477	c98451_g1_i1,c127031_g1_i1,c126143_g1_i1,c117683_g1_i2,c143241_g1_i2,c89756_g1_i1,c105042_g1_i1,c117301_g2_i1,c99563_g1_i1,c254048_g1_i1,c114289_g1_i1,c150872_g3_i3,c110127_g1_i1,c71937_g1_i1,	c98451_g1_i1,c127031_g1_i1,c126143_g1_i1,c117683_g1_i2,c143241_g1_i2,c89756_g1_i1,c105042_g1_i1,c117301_g2_i1,c99563_g1_i1,c254048_g1_i1,c114289_g1_i1,c150872_g3_i3,c110127_g1_i1,c71937_g1_i1,	-	0.991443946436476	1	1
ko03018	RNA degradation	9	9	0	576	324	20477	c57500_g1_i1,c122580_g1_i1,c151281_g4_i1,c151281_g2_i2,c151281_g2_i1,c151281_g2_i3,c133869_g1_i1,c106766_g1_i1,c48588_g1_i1,	c57500_g1_i1,c122580_g1_i1,c151281_g4_i1,c151281_g2_i2,c151281_g2_i1,c151281_g2_i3,c133869_g1_i1,c106766_g1_i1,c48588_g1_i1,	-	0.987509645061728	1	1
ko00340	Histidine metabolism	3	3	0	576	109	20477	c135584_g1_i1,c117320_g1_i1,c117556_g1_i1,	c135584_g1_i1,c117320_g1_i1,c117556_g1_i1,	-	0.978449923547401	1	1
ko03040	Spliceosome	18	16	2	576	659	20477	c148974_g2_i1,c213021_g1_i1,c62081_g1_i1,c106270_g1_i1,c88046_g1_i1,c275166_g1_i1,c312509_g1_i1,c104318_g1_i3,c154365_g1_i1,c147050_g1_i6,c104318_g1_i2,c124373_g1_i2,c583_g1_i1,c76409_g1_i1,c75519_g1_i1,c28103_g1_i1,c211306_g1_i1,c148349_g1_i2,	c148974_g2_i1,c213021_g1_i1,c62081_g1_i1,c106270_g1_i1,c88046_g1_i1,c275166_g1_i1,c312509_g1_i1,c104318_g1_i3,c104318_g1_i2,c124373_g1_i2,c583_g1_i1,c76409_g1_i1,c75519_g1_i1,c28103_g1_i1,c211306_g1_i1,c148349_g1_i2,	c154365_g1_i1,c147050_g1_i6,	0.971026176024279	1	1
ko04371	Apelin signaling pathway	13	13	0	576	476	20477	c98451_g1_i1,c13907_g1_i1,c143241_g1_i2,c96628_g1_i1,c89756_g1_i1,c118780_g1_i1,c114289_g1_i1,c97342_g2_i1,c275894_g1_i1,c98668_g1_i1,c71937_g1_i1,c133404_g1_i1,c309801_g1_i1,	c98451_g1_i1,c13907_g1_i1,c143241_g1_i2,c96628_g1_i1,c89756_g1_i1,c118780_g1_i1,c114289_g1_i1,c97342_g2_i1,c275894_g1_i1,c98668_g1_i1,c71937_g1_i1,c133404_g1_i1,c309801_g1_i1,	-	0.970912844304389	1	1
ko04713	Circadian entrainment	11	10	1	576	403	20477	c98451_g1_i1,c191836_g1_i1,c143241_g1_i2,c96628_g1_i1,c89756_g1_i1,c145018_g4_i6,c114289_g1_i1,c97342_g2_i1,c98668_g1_i1,c71937_g1_i1,c309801_g1_i1,	c98451_g1_i1,c191836_g1_i1,c143241_g1_i2,c96628_g1_i1,c89756_g1_i1,c114289_g1_i1,c97342_g2_i1,c98668_g1_i1,c71937_g1_i1,c309801_g1_i1,	c145018_g4_i6,	0.970356872070582	1	1
ko01040	Biosynthesis of unsaturated fatty acids	3	3	0	576	110	20477	c138368_g4_i1,c101096_g1_i2,c317105_g1_i1,	c138368_g4_i1,c101096_g1_i2,c317105_g1_i1,	-	0.969554924242424	1	1
ko00564	Glycerophospholipid metabolism	10	10	0	576	369	20477	c290188_g1_i1,c58844_g1_i1,c42258_g1_i1,c112340_g1_i1,c86825_g1_i1,c286536_g1_i1,c55791_g1_i1,c178785_g1_i1,c125864_g1_i1,c159417_g1_i1,	c290188_g1_i1,c58844_g1_i1,c42258_g1_i1,c112340_g1_i1,c86825_g1_i1,c286536_g1_i1,c55791_g1_i1,c178785_g1_i1,c125864_g1_i1,c159417_g1_i1,	-	0.963424043962662	1	1
ko00450	Selenocompound metabolism	2	2	0	576	74	20477	c121868_g1_i1,c198408_g1_i1,	c121868_g1_i1,c198408_g1_i1,	-	0.960820195195195	1	1
ko04011	MAPK signaling pathway	6	6	0	576	225	20477	c61160_g1_i1,c50251_g1_i1,c111871_g1_i2,c286536_g1_i1,c114387_g2_i1,c135904_g2_i2,	c61160_g1_i1,c50251_g1_i1,c111871_g1_i2,c286536_g1_i1,c114387_g2_i1,c135904_g2_i2,	-	0.948009259259259	1	1
ko00720	Carbon fixation pathways in prokaryotes	4	3	1	576	154	20477	c149220_g1_i1,c99418_g1_i1,c134909_g1_i1,c23868_g1_i1,	c99418_g1_i1,c134909_g1_i1,c23868_g1_i1,	c149220_g1_i1,	0.923385642135642	1	1
ko00053	Ascorbate and aldarate metabolism	2	2	0	576	77	20477	c135584_g1_i1,c117556_g1_i1,	c135584_g1_i1,c117556_g1_i1,	-	0.923385642135642	1	1
ko04510	Focal adhesion	18	17	1	576	695	20477	c124036_g1_i4,c61160_g1_i1,c229153_g1_i1,c224170_g1_i1,c150962_g3_i1,c150962_g1_i4,c50251_g1_i1,c160611_g1_i1,c150962_g1_i9,c150962_g1_i3,c150962_g1_i8,c314823_g1_i1,c157273_g1_i1,c84982_g1_i1,c112157_g1_i1,c52320_g1_i1,c118858_g1_i1,c150962_g1_i5,	c124036_g1_i4,c61160_g1_i1,c229153_g1_i1,c224170_g1_i1,c150962_g3_i1,c150962_g1_i4,c50251_g1_i1,c160611_g1_i1,c150962_g1_i9,c150962_g1_i3,c150962_g1_i8,c314823_g1_i1,c84982_g1_i1,c112157_g1_i1,c52320_g1_i1,c118858_g1_i1,c150962_g1_i5,	c157273_g1_i1,	0.920728417266187	1	1
ko04066	HIF-1 signaling pathway	8	7	1	576	309	20477	c86307_g1_i1,c138326_g2_i2,c82011_g1_i1,c101367_g1_i1,c70764_g1_i1,c150184_g2_i2,c151606_g1_i4,c192561_g1_i1,	c86307_g1_i1,c138326_g2_i2,c82011_g1_i1,c101367_g1_i1,c70764_g1_i1,c150184_g2_i2,c192561_g1_i1,	c151606_g1_i4,	0.92039733908666	1	1
ko00650	Butanoate metabolism	3	3	0	576	116	20477	c319326_g1_i1,c124614_g1_i1,c129996_g1_i1,	c319326_g1_i1,c124614_g1_i1,c129996_g1_i1,	-	0.919405531609195	1	1
ko00100	Steroid biosynthesis	2	2	0	576	78	20477	c51956_g1_i1,c26649_g1_i1,	c51956_g1_i1,c26649_g1_i1,	-	0.911547364672365	1	1
ko02020	Two-component system	3	3	0	576	117	20477	c278371_g1_i1,c147676_g3_i1,c309731_g1_i1,	c278371_g1_i1,c147676_g3_i1,c309731_g1_i1,	-	0.911547364672365	1	1
ko02010	ABC transporters	6	6	0	576	235	20477	c188089_g1_i1,c144457_g2_i3,c106948_g1_i2,c132325_g1_i5,c215179_g1_i1,c132325_g1_i4,	c188089_g1_i1,c144457_g2_i3,c106948_g1_i2,c132325_g1_i5,c215179_g1_i1,c132325_g1_i4,	-	0.907668439716312	1	1
ko04212	Longevity regulating pathway	8	8	0	576	315	20477	c29107_g1_i1,c13907_g1_i1,c283531_g1_i1,c41951_g1_i1,c135904_g2_i2,c106766_g1_i1,c321639_g1_i1,c165728_g1_i1,	c29107_g1_i1,c13907_g1_i1,c283531_g1_i1,c41951_g1_i1,c135904_g2_i2,c106766_g1_i1,c321639_g1_i1,c165728_g1_i1,	-	0.902865961199295	1	1
ko04320	Dorso-ventral axis formation	4	2	2	576	158	20477	c103645_g1_i1,c277992_g1_i1,c138851_g1_i1,c35993_g1_i1,	c103645_g1_i1,c35993_g1_i1,	c277992_g1_i1,c138851_g1_i1,	0.900008790436006	1	1
ko04924	Renin secretion	9	8	1	576	356	20477	c98451_g1_i1,c133719_g1_i1,c146243_g2_i2,c143241_g1_i2,c96628_g1_i1,c89756_g1_i1,c145018_g4_i6,c114289_g1_i1,c71937_g1_i1,	c98451_g1_i1,c133719_g1_i1,c146243_g2_i2,c143241_g1_i2,c96628_g1_i1,c89756_g1_i1,c114289_g1_i1,c71937_g1_i1,	c145018_g4_i6,	0.898744733146067	1	1
ko00230	Purine metabolism	18	18	0	576	728	20477	c142343_g2_i3,c124093_g1_i1,c115581_g1_i1,c26874_g1_i1,c142343_g2_i2,c113308_g1_i1,c124140_g1_i1,c85030_g1_i1,c184538_g1_i1,c132148_g1_i2,c5906_g1_i1,c64963_g1_i1,c132148_g1_i3,c24077_g1_i1,c80757_g1_i1,c309801_g1_i1,c65896_g1_i1,c281888_g1_i1,	c142343_g2_i3,c124093_g1_i1,c115581_g1_i1,c26874_g1_i1,c142343_g2_i2,c113308_g1_i1,c124140_g1_i1,c85030_g1_i1,c184538_g1_i1,c132148_g1_i2,c5906_g1_i1,c64963_g1_i1,c132148_g1_i3,c24077_g1_i1,c80757_g1_i1,c309801_g1_i1,c65896_g1_i1,c281888_g1_i1,	-	0.878992101648352	1	1
ko04341	Hedgehog signaling pathway	3	3	0	576	123	20477	c314823_g1_i1,c96628_g1_i1,c115776_g1_i1,	c314823_g1_i1,c96628_g1_i1,c115776_g1_i1,	-	0.867081639566396	1	1
ko00520	Amino sugar and nucleotide sugar metabolism	7	7	0	576	292	20477	c187545_g1_i1,c86530_g1_i2,c48329_g1_i1,c82621_g1_i1,c314151_g1_i1,c85030_g1_i1,c16441_g1_i1,	c187545_g1_i1,c86530_g1_i2,c48329_g1_i1,c82621_g1_i1,c314151_g1_i1,c85030_g1_i1,c16441_g1_i1,	-	0.852234351217656	1	1
ko04022	cGMP-PKG signaling pathway	15	15	0	576	630	20477	c98451_g1_i1,c127031_g1_i1,c160611_g1_i1,c86156_g1_i1,c126143_g1_i1,c143241_g1_i2,c89756_g1_i1,c105042_g1_i1,c99563_g1_i1,c114289_g1_i1,c150872_g3_i3,c74282_g1_i1,c110127_g1_i1,c71937_g1_i1,c309801_g1_i1,	c98451_g1_i1,c127031_g1_i1,c160611_g1_i1,c86156_g1_i1,c126143_g1_i1,c143241_g1_i2,c89756_g1_i1,c105042_g1_i1,c99563_g1_i1,c114289_g1_i1,c150872_g3_i3,c74282_g1_i1,c110127_g1_i1,c71937_g1_i1,c309801_g1_i1,	-	0.846436838624339	1	1
ko04925	Aldosterone synthesis and secretion	8	7	1	576	337	20477	c98451_g1_i1,c143241_g1_i2,c96628_g1_i1,c89756_g1_i1,c145018_g4_i6,c114289_g1_i1,c71937_g1_i1,c309801_g1_i1,	c98451_g1_i1,c143241_g1_i2,c96628_g1_i1,c89756_g1_i1,c114289_g1_i1,c71937_g1_i1,c309801_g1_i1,	c145018_g4_i6,	0.843925156610617	1	1
ko04020	Calcium signaling pathway	15	14	1	576	636	20477	c98451_g1_i1,c127031_g1_i1,c86156_g1_i1,c126143_g1_i1,c143241_g1_i2,c96628_g1_i1,c89756_g1_i1,c105042_g1_i1,c99563_g1_i1,c145018_g4_i6,c114289_g1_i1,c150872_g3_i3,c110127_g1_i1,c71937_g1_i1,c309801_g1_i1,	c98451_g1_i1,c127031_g1_i1,c86156_g1_i1,c126143_g1_i1,c143241_g1_i2,c96628_g1_i1,c89756_g1_i1,c105042_g1_i1,c99563_g1_i1,c114289_g1_i1,c150872_g3_i3,c110127_g1_i1,c71937_g1_i1,c309801_g1_i1,	c145018_g4_i6,	0.838451585429769	1	1
ko04070	Phosphatidylinositol signaling system	9	9	0	576	385	20477	c98451_g1_i1,c143241_g1_i2,c290188_g1_i1,c19613_g1_i1,c89756_g1_i1,c253232_g1_i1,c114289_g1_i1,c172026_g1_i1,c71937_g1_i1,	c98451_g1_i1,c143241_g1_i2,c290188_g1_i1,c19613_g1_i1,c89756_g1_i1,c253232_g1_i1,c114289_g1_i1,c172026_g1_i1,c71937_g1_i1,	-	0.831047077922078	1	1
ko04151	PI3K-Akt signaling pathway	17	17	0	576	728	20477	c141289_g1_i1,c314823_g1_i1,c98652_g1_i1,c70764_g1_i1,c150184_g2_i2,c111871_g1_i2,c144943_g3_i1,c114387_g2_i1,c97342_g2_i1,c275894_g1_i1,c98668_g1_i1,c52320_g1_i1,c137978_g1_i1,c26670_g1_i1,c245790_g1_i1,c118858_g1_i1,c141289_g2_i1,	c141289_g1_i1,c314823_g1_i1,c98652_g1_i1,c70764_g1_i1,c150184_g2_i2,c111871_g1_i2,c144943_g3_i1,c114387_g2_i1,c97342_g2_i1,c275894_g1_i1,c98668_g1_i1,c52320_g1_i1,c137978_g1_i1,c26670_g1_i1,c245790_g1_i1,c118858_g1_i1,c141289_g2_i1,	-	0.830159207112332	1	1
ko04114	Oocyte meiosis	11	11	0	576	475	20477	c98451_g1_i1,c224293_g1_i1,c143241_g1_i2,c96628_g1_i1,c89756_g1_i1,c262694_g1_i1,c111871_g1_i2,c114387_g2_i1,c114289_g1_i1,c71937_g1_i1,c309801_g1_i1,	c98451_g1_i1,c224293_g1_i1,c143241_g1_i2,c96628_g1_i1,c89756_g1_i1,c262694_g1_i1,c111871_g1_i2,c114387_g2_i1,c114289_g1_i1,c71937_g1_i1,c309801_g1_i1,	-	0.823271198830409	1	1
ko04140	Autophagy	12	11	1	576	524	20477	c49501_g1_i1,c148367_g2_i7,c133719_g1_i1,c13907_g1_i1,c96628_g1_i1,c102386_g1_i1,c148367_g2_i3,c126964_g1_i1,c165475_g1_i1,c22688_g1_i1,c275894_g1_i1,c148367_g2_i6,	c49501_g1_i1,c148367_g2_i7,c133719_g1_i1,c13907_g1_i1,c96628_g1_i1,c102386_g1_i1,c148367_g2_i3,c126964_g1_i1,c22688_g1_i1,c275894_g1_i1,c148367_g2_i6,	c165475_g1_i1,	0.814130089058524	1	1
ko04144	Endocytosis	20	18	2	576	891	20477	c61160_g1_i1,c16534_g2_i1,c43381_g1_i1,c50251_g1_i1,c45218_g1_i1,c129199_g2_i2,c123330_g1_i1,c151721_g1_i1,c82821_g1_i1,c81267_g1_i1,c282796_g1_i1,c54955_g1_i1,c165475_g1_i1,c22688_g1_i1,c321920_g1_i1,c284232_g1_i1,c213219_g1_i1,c321639_g1_i1,c284169_g1_i1,c148349_g1_i2,	c61160_g1_i1,c16534_g2_i1,c43381_g1_i1,c50251_g1_i1,c45218_g1_i1,c129199_g2_i2,c123330_g1_i1,c82821_g1_i1,c81267_g1_i1,c282796_g1_i1,c54955_g1_i1,c22688_g1_i1,c321920_g1_i1,c284232_g1_i1,c213219_g1_i1,c321639_g1_i1,c284169_g1_i1,c148349_g1_i2,	c151721_g1_i1,c165475_g1_i1,	0.797987591969073	1	1
ko04071	Sphingolipid signaling pathway	10	10	0	576	450	20477	c125128_g1_i1,c144457_g2_i3,c106948_g1_i2,c132325_g1_i5,c126964_g1_i1,c119883_g1_i1,c289743_g1_i1,c132325_g1_i4,c103833_g1_i1,c215805_g1_i1,	c125128_g1_i1,c144457_g2_i3,c106948_g1_i2,c132325_g1_i5,c126964_g1_i1,c119883_g1_i1,c289743_g1_i1,c132325_g1_i4,c103833_g1_i1,c215805_g1_i1,	-	0.790007716049383	1	1
ko04750	Inflammatory mediator regulation of TRP channels	8	7	1	576	365	20477	c98451_g1_i1,c143241_g1_i2,c96628_g1_i1,c89756_g1_i1,c145018_g4_i6,c114289_g1_i1,c71937_g1_i1,c309801_g1_i1,	c98451_g1_i1,c143241_g1_i2,c96628_g1_i1,c89756_g1_i1,c114289_g1_i1,c71937_g1_i1,c309801_g1_i1,	c145018_g4_i6,	0.779185692541857	1	1
ko04926	Relaxin signaling pathway	8	7	1	576	371	20477	c191836_g1_i1,c96628_g1_i1,c145018_g4_i6,c97342_g2_i1,c98668_g1_i1,c52320_g1_i1,c118858_g1_i1,c309801_g1_i1,	c191836_g1_i1,c96628_g1_i1,c97342_g2_i1,c98668_g1_i1,c52320_g1_i1,c118858_g1_i1,c309801_g1_i1,	c145018_g4_i6,	0.766584306678646	1	1
ko04624	Toll and Imd signaling pathway	6	5	1	576	280	20477	c211133_g1_i1,c142810_g1_i3,c327734_g1_i1,c97499_g1_i1,c163463_g1_i1,c97604_g1_i1,	c142810_g1_i3,c327734_g1_i1,c97499_g1_i1,c163463_g1_i1,c97604_g1_i1,	c211133_g1_i1,	0.761793154761905	1	1
ko00040	Pentose and glucuronate interconversions	2	2	0	576	94	20477	c288794_g1_i1,c121142_g1_i1,	c288794_g1_i1,c121142_g1_i1,	-	0.75639036643026	1	1
ko04211	Longevity regulating pathway	6	6	0	576	288	20477	c96628_g1_i1,c70764_g1_i1,c150184_g2_i2,c135904_g2_i2,c275894_g1_i1,c309801_g1_i1,	c96628_g1_i1,c70764_g1_i1,c150184_g2_i2,c135904_g2_i2,c275894_g1_i1,c309801_g1_i1,	-	0.740632233796296	1	1
ko00561	Glycerolipid metabolism	5	5	0	576	248	20477	c288794_g1_i1,c135584_g1_i1,c117556_g1_i1,c55791_g1_i1,c159417_g1_i1,	c288794_g1_i1,c135584_g1_i1,c117556_g1_i1,c55791_g1_i1,c159417_g1_i1,	-	0.716740871415771	1	1
ko04710	Circadian rhythm	2	2	0	576	100	20477	c124222_g1_i2,c275894_g1_i1,	c124222_g1_i2,c275894_g1_i1,	-	0.711006944444444	1	1
ko01524	Platinum drug resistance	4	3	1	576	201	20477	c160447_g1_i1,c308222_g1_i1,c121412_g1_i2,c121710_g1_i1,	c308222_g1_i1,c121412_g1_i2,c121710_g1_i1,	c160447_g1_i1,	0.707469596462134	1	1
ko05167	Kaposi's sarcoma-associated herpesvirus infection	7	7	0	576	354	20477	c125128_g1_i1,c13907_g1_i1,c314823_g1_i1,c97342_g2_i1,c98668_g1_i1,c181349_g1_i1,c215805_g1_i1,	c125128_g1_i1,c13907_g1_i1,c314823_g1_i1,c97342_g2_i1,c98668_g1_i1,c181349_g1_i1,c215805_g1_i1,	-	0.702972967671061	1	1
ko01522	Endocrine resistance	5	4	1	576	254	20477	c103645_g1_i1,c96628_g1_i1,c118780_g1_i1,c145018_g4_i6,c309801_g1_i1,	c103645_g1_i1,c96628_g1_i1,c118780_g1_i1,c309801_g1_i1,	c145018_g4_i6,	0.699809984689414	1	1
ko03430	Mismatch repair	2	1	1	576	102	20477	c150648_g2_i1,c308222_g1_i1,	c308222_g1_i1,	c150648_g2_i1,	0.697065631808279	1	1
ko04340	Hedgehog signaling pathway	4	4	0	576	206	20477	c314823_g1_i1,c96628_g1_i1,c115776_g1_i1,c6483_g1_i1,	c314823_g1_i1,c96628_g1_i1,c115776_g1_i1,c6483_g1_i1,	-	0.690298004314995	1	1
ko00600	Sphingolipid metabolism	4	4	0	576	209	20477	c119883_g1_i1,c289743_g1_i1,c103833_g1_i1,c55791_g1_i1,	c119883_g1_i1,c289743_g1_i1,c103833_g1_i1,c55791_g1_i1,	-	0.680389420520999	1	1
ko04152	AMPK signaling pathway	8	8	0	576	420	20477	c141289_g1_i1,c165718_g1_i1,c150972_g1_i1,c144943_g3_i1,c111789_g1_i2,c275894_g1_i1,c26670_g1_i1,c141289_g2_i1,	c141289_g1_i1,c165718_g1_i1,c150972_g1_i1,c144943_g3_i1,c111789_g1_i2,c275894_g1_i1,c26670_g1_i1,c141289_g2_i1,	-	0.677149470899471	1	1
ko04150	mTOR signaling pathway	9	8	1	576	479	20477	c93605_g1_i1,c187051_g1_i1,c314823_g1_i1,c65467_g1_i1,c70764_g1_i1,c150184_g2_i2,c51345_g1_i1,c275894_g1_i1,c153861_g1_i1,	c93605_g1_i1,c187051_g1_i1,c314823_g1_i1,c65467_g1_i1,c70764_g1_i1,c150184_g2_i2,c51345_g1_i1,c275894_g1_i1,	c153861_g1_i1,	0.667960594989562	1	1
ko04024	cAMP signaling pathway	13	12	1	576	703	20477	c129172_g1_i2,c98451_g1_i1,c160611_g1_i1,c86156_g1_i1,c143241_g1_i2,c96628_g1_i1,c89756_g1_i1,c215179_g1_i1,c145018_g4_i6,c114289_g1_i1,c74282_g1_i1,c71937_g1_i1,c309801_g1_i1,	c129172_g1_i2,c98451_g1_i1,c160611_g1_i1,c86156_g1_i1,c143241_g1_i2,c96628_g1_i1,c89756_g1_i1,c215179_g1_i1,c114289_g1_i1,c74282_g1_i1,c71937_g1_i1,c309801_g1_i1,	c145018_g4_i6,	0.657403291449344	1	1
ko00770	Pantothenate and CoA biosynthesis	2	2	0	576	110	20477	c101433_g1_i1,c115121_g1_i1,	c101433_g1_i1,c115121_g1_i1,	-	0.64636994949495	1	1
ko04068	FoxO signaling pathway	7	7	0	576	389	20477	c141289_g1_i1,c13907_g1_i1,c144943_g3_i1,c135904_g2_i2,c275894_g1_i1,c26670_g1_i1,c141289_g2_i1,	c141289_g1_i1,c13907_g1_i1,c144943_g3_i1,c135904_g2_i2,c275894_g1_i1,c26670_g1_i1,c141289_g2_i1,	-	0.639723471865181	1	1
ko00071	Fatty acid degradation	5	5	0	576	279	20477	c135584_g1_i1,c145999_g1_i1,c117556_g1_i1,c20347_g1_i1,c179282_g1_i1,	c135584_g1_i1,c145999_g1_i1,c117556_g1_i1,c20347_g1_i1,c179282_g1_i1,	-	0.637102996814018	1	1
ko04923	Regulation of lipolysis in adipocytes	3	2	1	576	170	20477	c96628_g1_i1,c145018_g4_i6,c309801_g1_i1,	c96628_g1_i1,c309801_g1_i1,	c145018_g4_i6,	0.627359068627451	1	1
ko04014	Ras signaling pathway	11	11	0	576	627	20477	c61160_g1_i1,c98451_g1_i1,c50251_g1_i1,c143241_g1_i2,c96628_g1_i1,c89756_g1_i1,c114289_g1_i1,c97342_g2_i1,c98668_g1_i1,c181349_g1_i1,c71937_g1_i1,	c61160_g1_i1,c98451_g1_i1,c50251_g1_i1,c143241_g1_i2,c96628_g1_i1,c89756_g1_i1,c114289_g1_i1,c97342_g2_i1,c98668_g1_i1,c181349_g1_i1,c71937_g1_i1,	-	0.623690302144249	1	1
ko01212	Fatty acid metabolism	5	5	0	576	285	20477	c138368_g4_i1,c165718_g1_i1,c101096_g1_i2,c317105_g1_i1,c179282_g1_i1,	c138368_g4_i1,c165718_g1_i1,c101096_g1_i2,c317105_g1_i1,c179282_g1_i1,	-	0.623690302144249	1	1
ko05165	Human papillomavirus infection	15	13	2	576	866	20477	c61160_g1_i1,c103645_g1_i1,c50251_g1_i1,c130771_g1_i1,c314823_g1_i1,c96628_g1_i1,c118780_g1_i1,c115776_g1_i1,c145018_g4_i6,c65780_g1_i1,c5906_g1_i1,c181349_g1_i1,c52320_g1_i1,c153861_g1_i1,c118858_g1_i1,	c61160_g1_i1,c103645_g1_i1,c50251_g1_i1,c130771_g1_i1,c314823_g1_i1,c96628_g1_i1,c118780_g1_i1,c115776_g1_i1,c65780_g1_i1,c5906_g1_i1,c181349_g1_i1,c52320_g1_i1,c118858_g1_i1,	c145018_g4_i6,c153861_g1_i1,	0.615768138953041	1	1
ko04110	Cell cycle	7	7	0	576	406	20477	c281229_g1_i1,c224293_g1_i1,c314823_g1_i1,c262694_g1_i1,c111871_g1_i2,c114387_g2_i1,c260306_g1_i1,	c281229_g1_i1,c224293_g1_i1,c314823_g1_i1,c262694_g1_i1,c111871_g1_i2,c114387_g2_i1,c260306_g1_i1,	-	0.612937021072797	1	1
ko04214	Apoptosis	5	4	1	576	291	20477	c120597_g1_i1,c184723_g1_i1,c138851_g1_i1,c107135_g1_i1,c165728_g1_i1,	c120597_g1_i1,c184723_g1_i1,c107135_g1_i1,c165728_g1_i1,	c138851_g1_i1,	0.610830708285605	1	1
ko05224	Breast cancer	5	4	1	576	292	20477	c103645_g1_i1,c314823_g1_i1,c118780_g1_i1,c115776_g1_i1,c153861_g1_i1,	c103645_g1_i1,c314823_g1_i1,c118780_g1_i1,c115776_g1_i1,	c153861_g1_i1,	0.608738822298326	1	1
ko04540	Gap junction	7	6	1	576	410	20477	c139739_g3_i1,c140448_g3_i2,c96628_g1_i1,c148088_g2_i5,c145018_g4_i6,c148088_g2_i2,c309801_g1_i1,	c139739_g3_i1,c140448_g3_i2,c96628_g1_i1,c148088_g2_i5,c148088_g2_i2,c309801_g1_i1,	c145018_g4_i6,	0.606957147696477	1	1
ko00380	Tryptophan metabolism	3	3	0	576	177	20477	c135584_g1_i1,c117556_g1_i1,c135904_g2_i2,	c135584_g1_i1,c117556_g1_i1,c135904_g2_i2,	-	0.602548258003767	1	1
ko04360	Axon guidance	9	8	1	576	533	20477	c61160_g1_i1,c141081_g2_i7,c50251_g1_i1,c191460_g1_i1,c314823_g1_i1,c150947_g1_i2,c150947_g1_i1,c6483_g1_i1,c142816_g7_i4,	c61160_g1_i1,c141081_g2_i7,c50251_g1_i1,c314823_g1_i1,c150947_g1_i2,c150947_g1_i1,c6483_g1_i1,c142816_g7_i4,	c191460_g1_i1,	0.600287288930582	1	1
ko04658	Th1 and Th2 cell differentiation	2	2	0	576	120	20477	c103645_g1_i1,c118780_g1_i1,	c103645_g1_i1,c118780_g1_i1,	-	0.592505787037037	1	1
ko04933	AGE-RAGE signaling pathway in diabetic complications	4	4	0	576	248	20477	c61160_g1_i1,c50251_g1_i1,c52320_g1_i1,c118858_g1_i1,	c61160_g1_i1,c50251_g1_i1,c52320_g1_i1,c118858_g1_i1,	-	0.573392697132617	1	1
ko00052	Galactose metabolism	3	3	0	576	189	20477	c288794_g1_i1,c61279_g1_i1,c85030_g1_i1,	c288794_g1_i1,c61279_g1_i1,c85030_g1_i1,	-	0.564291225749559	1	1
ko04668	TNF signaling pathway	3	3	0	576	196	20477	c125128_g1_i1,c118780_g1_i1,c215805_g1_i1,	c125128_g1_i1,c118780_g1_i1,c215805_g1_i1,	-	0.544137967687075	1	1
ko01521	EGFR tyrosine kinase inhibitor resistance	3	3	0	576	200	20477	c314823_g1_i1,c70764_g1_i1,c150184_g2_i2,	c314823_g1_i1,c70764_g1_i1,c150184_g2_i2,	-	0.533255208333333	1	1
ko00240	Pyrimidine metabolism	7	7	0	576	480	20477	c26874_g1_i1,c132148_g1_i2,c64963_g1_i1,c132148_g1_i3,c24077_g1_i1,c101433_g1_i1,c190001_g1_i1,	c26874_g1_i1,c132148_g1_i2,c64963_g1_i1,c132148_g1_i3,c24077_g1_i1,c101433_g1_i1,c190001_g1_i1,	-	0.518442563657407	1	1
ko04310	Wnt signaling pathway	6	5	1	576	420	20477	c314823_g1_i1,c97496_g1_i1,c96628_g1_i1,c115776_g1_i1,c153861_g1_i1,c38695_g1_i1,	c314823_g1_i1,c97496_g1_i1,c96628_g1_i1,c115776_g1_i1,c38695_g1_i1,	c153861_g1_i1,	0.507862103174603	1	1
ko04330	Notch signaling pathway	2	2	0	576	145	20477	c103645_g1_i1,c118780_g1_i1,	c103645_g1_i1,c118780_g1_i1,	-	0.490349616858238	1	1
ko03022	Basal transcription factors	2	2	0	576	145	20477	c309010_g1_i1,c3121_g1_i1,	c309010_g1_i1,c3121_g1_i1,	-	0.490349616858238	1	1
ko04013	MAPK signaling pathway	7	6	1	576	517	20477	c211133_g1_i1,c97499_g1_i1,c47885_g1_i1,c106019_g1_i1,c110223_g2_i1,c97604_g1_i1,c86166_g1_i1,	c97499_g1_i1,c47885_g1_i1,c106019_g1_i1,c110223_g2_i1,c97604_g1_i1,c86166_g1_i1,	c211133_g1_i1,	0.481339324091984	1	1
ko00480	Glutathione metabolism	4	3	1	576	296	20477	c160447_g1_i1,c85322_g1_i1,c121412_g1_i2,c121710_g1_i1,	c85322_g1_i1,c121412_g1_i2,c121710_g1_i1,	c160447_g1_i1,	0.480410097597598	1	1
ko04072	Phospholipase D signaling pathway	6	5	1	576	445	20477	c129199_g2_i2,c145018_g4_i6,c93669_g1_i1,c213219_g1_i1,c55791_g1_i1,c309801_g1_i1,	c129199_g2_i2,c93669_g1_i1,c213219_g1_i1,c55791_g1_i1,c309801_g1_i1,	c145018_g4_i6,	0.479330524344569	1	1
ko04914	Progesterone-mediated oocyte maturation	4	4	0	576	299	20477	c224293_g1_i1,c96628_g1_i1,c262694_g1_i1,c309801_g1_i1,	c224293_g1_i1,c96628_g1_i1,c262694_g1_i1,c309801_g1_i1,	-	0.475589929394277	1	1
ko00760	Nicotinate and nicotinamide metabolism	2	2	0	576	150	20477	c100834_g1_i2,c64963_g1_i1,	c100834_g1_i2,c64963_g1_i1,	-	0.47400462962963	1	1
ko04512	ECM-receptor interaction	3	3	0	576	233	20477	c116379_g1_i1,c52320_g1_i1,c118858_g1_i1,	c116379_g1_i1,c52320_g1_i1,c118858_g1_i1,	-	0.457729792560801	1	1
ko04113	Meiosis	3	3	0	576	243	20477	c224293_g1_i1,c96628_g1_i1,c262694_g1_i1,	c224293_g1_i1,c96628_g1_i1,c262694_g1_i1,	-	0.43889317558299	1	1
ko03410	Base excision repair	2	2	0	576	163	20477	c186038_g1_i1,c165728_g1_i1,	c186038_g1_i1,c165728_g1_i1,	-	0.43620057941377	1	1
ko04010	MAPK signaling pathway	8	8	0	576	679	20477	c61160_g1_i1,c50251_g1_i1,c125128_g1_i1,c96628_g1_i1,c103929_g1_i1,c148349_g1_i2,c215805_g1_i1,c287197_g1_i1,	c61160_g1_i1,c50251_g1_i1,c125128_g1_i1,c96628_g1_i1,c103929_g1_i1,c148349_g1_i2,c215805_g1_i1,c287197_g1_i1,	-	0.418855342824415	1	1
ko03420	Nucleotide excision repair	2	1	1	576	172	20477	c150648_g2_i1,c3121_g1_i1,	c3121_g1_i1,	c150648_g2_i1,	0.413376130490956	1	1
ko04550	Signaling pathways regulating pluripotency of stem cells	4	3	1	576	368	20477	c314823_g1_i1,c60264_g1_i2,c28391_g1_i1,c153861_g1_i1,	c314823_g1_i1,c60264_g1_i2,c28391_g1_i1,	c153861_g1_i1,	0.38641681763285	1	1
ko04111	Cell cycle	3	3	0	576	277	20477	c224293_g1_i1,c262694_g1_i1,c260306_g1_i1,	c224293_g1_i1,c262694_g1_i1,c260306_g1_i1,	-	0.385021811070999	1	1
ko00983	Drug metabolism	2	2	0	576	186	20477	c113308_g1_i1,c101433_g1_i1,	c113308_g1_i1,c101433_g1_i1,	-	0.382261798088411	1	1
ko03015	mRNA surveillance pathway	4	4	0	576	378	20477	c122580_g1_i1,c64679_g1_i1,c82595_g1_i1,c126677_g1_i1,	c122580_g1_i1,c64679_g1_i1,c82595_g1_i1,c126677_g1_i1,	-	0.376194150499706	1	1
ko04370	VEGF signaling pathway	2	2	0	576	195	20477	c61160_g1_i1,c50251_g1_i1,	c61160_g1_i1,c50251_g1_i1,	-	0.364618945868946	1	1
ko00310	Lysine degradation	2	2	0	576	316	20477	c135584_g1_i1,c117556_g1_i1,	c135584_g1_i1,c117556_g1_i1,	-	0.225002197609001	1	1
