# Supplementary material for: The transcriptome sequencing and functional analysis of eyestalk ganglions in Chinese mitten crab (Eriocheir sinensis) treated with different photoperiods
Source: PLoS One. 2019 Jan 15;14(1):e0210414. doi: 10.1371/journal.pone.0210414 (PMC6333377; doi:10.1371/journal.pone.0210414)
Supplement: S1 File — (ZIP) [file pone.0210414.s004.zip › Supporting Information/unigene.counts.DD-X_vs_C-X.edgeR_all.xls]

unigene id	unigene length	protein_ID:protein_description	DD-X	C-X	log2FC	Pvalue	Qvalue	updown
c144144_g1_i1	1338	tr|D2DSX1|D2DSX1_SCYPA:SubName: Full=Putative uncharacterized protein {ECO:0000313|EMBL:ACY66531.1}; GN=unknown OS=Scylla paramamosain	578.323	0.066	13.0971218345577	3.43164222679837e-19	8.08769440011841e-14	UP
c144144_g1_i2	1379	tr|D2DSX1|D2DSX1_SCYPA:SubName: Full=Putative uncharacterized protein {ECO:0000313|EMBL:ACY66531.1}; GN=unknown OS=Scylla paramamosain	188.304	0.063	11.5454241972983	3.12243640465465e-16	1.47179162369802e-11	UP
c84299_g1_i1	1574	tr|K0JA69|K0JA69_9BILA:RecName: Full=Cytochrome c oxidase subunit 1 {ECO:0000256|RuleBase:RU000369}; GN=COX1 OS=Philodina citrina.	111.182	0.057	10.9296736996579	3.64835690491959e-15	1.22834965050207e-10	UP
c278371_g1_i1	624	tr|K0JAI7|K0JAI7_9BILA:RecName: Full=Cytochrome b {ECO:0000256|RuleBase:RU362117}; GN=CYTB OS=Philodina citrina.	109.367	0	Inf	1.75672062227891e-13	3.76385378416995e-09	UP
c142663_g2_i2	1353	-	93.344	0.122	9.57953233333529	3.49400512947783e-13	6.33436253011797e-09	UP
c141399_g3_i2	299	-	188.406	0	Inf	5.77590609424742e-13	8.00744440171901e-09	UP
c145057_g3_i1	3283	tr|V4BW53|V4BW53_LOTGI:SubName: Full=Uncharacterized protein {ECO:0000313|EMBL:ESO93299.1}; GN=LOTGIDRAFT_161865 OS=Lottia gigantea	16.136	0	Inf	8.44472522848666e-13	1.04750149571039e-08	UP
c150972_g1_i1	2934	tr|U5EVG5|U5EVG5_9DIPT:SubName: Full=Putative eukaryotic translation elongation factor {ECO:0000313|EMBL:JAB58835.1}; GN=unknown OS=Corethrella appendiculata.	14.685	0	Inf	3.01814406725237e-12	3.23325542622745e-08	UP
c148367_g2_i6	1160	tr|R4MPK6|R4MPK6_SINCO:SubName: Full=Cathepsin L2 {ECO:0000313|EMBL:AGL33705.1}; GN=unknown OS=Unreviewed; 331 AA.	36.029	0	Inf	3.67524933359193e-12	3.76601201278672e-08	UP
c140441_g1_i1	660	-	58.081	0	Inf	6.2230015419341e-12	6.11098751417929e-08	UP
c150662_g2_i1	2934	tr|D2DSX1|D2DSX1_SCYPA:SubName: Full=Putative uncharacterized protein {ECO:0000313|EMBL:ACY66531.1}; GN=unknown OS=Scylla paramamosain	799.199	4.338	7.52538091471976	9.03460615040855e-12	7.69645925651829e-08	UP
c139739_g3_i1	1158	tr|A4GW06|A4GW06_MESSO:SubName: Full=Alpha tubulin a1 {ECO:0000313|EMBL:ABO33165.1}; GN=unknown OS=Unreviewed; 451 AA.	42.258	0.079	9.06315611993339	9.8880013227196e-12	8.03587638530536e-08	UP
c109670_g1_i1	586	tr|A0A087UEL6|A0A087UEL6_9ARAC:SubName: Full=40S ribosomal protein S25 {ECO:0000313|EMBL:KFM75805.1}; GN=X975_12971 OS=Stegodyphus mimosarum.	53.866	0	Inf	2.03225148687753e-11	1.4513970619009e-07	UP
c150662_g2_i2	3087	tr|D2DSX1|D2DSX1_SCYPA:SubName: Full=Putative uncharacterized protein {ECO:0000313|EMBL:ACY66531.1}; GN=unknown OS=Scylla paramamosain	483.9	3.154	7.26138246886101	2.79114955059877e-11	1.73110033180294e-07	UP
c150662_g2_i3	1976	-	163.967	1.029	7.31601869478306	3.64567857811508e-11	2.14803381822541e-07	UP
c143140_g1_i1	821	-	31.206	0	Inf	7.37874971912097e-11	3.44913935398733e-07	UP
c144899_g6_i1	386	-	66.364	0	Inf	7.37874971912097e-11	3.44913935398733e-07	UP
c150872_g3_i3	1356	tr|T1FNQ6|T1FNQ6_HELRO:SubName: Full=Uncharacterized protein {ECO:0000313|EnsemblMetazoa:HelroP186151}; GN=LANCIRYFPT QALNFAFKDK IKALFVMNKK DPYMVNFSKN OS=Unreviewed; 307 AA.	18.786	0	Inf	7.61011737980912e-11	3.44913935398733e-07	UP
c89281_g1_i1	375	-	67.969	0	Inf	7.61011737980912e-11	3.44913935398733e-07	UP
c148421_g3_i2	2405	tr|A0A0N7ZC26|A0A0N7ZC26_9EUCA:SubName: Full=Uncharacterized protein {ECO:0000313|EMBL:JAI63272.1}; GN=unknown OS=Scylla olivacea	43.998	0.275	7.32186251634962	1.09553108559735e-10	4.78138456025155e-07	UP
c136013_g1_i1	898	tr|K7IWE3|K7IWE3_NASVI:RecName: Full=40S ribosomal protein S8 {ECO:0000256|RuleBase:RU000669}; GN=LOC100117715 OS=Nasonia vitripennis	26.085	0	Inf	1.27484832497387e-10	5.36529023624716e-07	UP
c98625_g1_i1	1861	-	12.202	0	Inf	1.53801867215042e-10	6.35930246758616e-07	UP
c102191_g1_i1	986	tr|C3YZV7|C3YZV7_BRAFL:RecName: Full=40S ribosomal protein S3a {ECO:0000256|HAMAP-Rule:MF_03122}; GN=BRAFLDRAFT_69722 OS=Branchiostoma floridae	22.692	0	Inf	1.67815964370829e-10	6.81911491084775e-07	UP
c133719_g1_i1	1228	tr|T1J4N3|T1J4N3_STRMM:SubName: Full=Uncharacterized protein {ECO:0000313|EnsemblMetazoa:SMAR008575-PA}; GN=unknown OS=Strigamia maritima	18.057	0	Inf	1.7693450470308e-10	7.06778374041049e-07	UP
c139142_g1_i1	1501	tr|A0A0P6CFP1|A0A0P6CFP1_9CRUS:SubName: Full=Elongation factor 1-gamma {ECO:0000313|EMBL:JAN01043.1}; GN=unknown OS=Daphnia magna.	14.617	0	Inf	1.90001636834387e-10	7.46326429485471e-07	UP
c140687_g1_i3	1232	tr|U4UAM7|U4UAM7_DENPD:SubName: Full=Uncharacterized protein {ECO:0000313|EMBL:ERL87666.1}; GN=D910_05056 OS=Dendroctonus ponderosae	17.268	0	Inf	2.27876192196757e-10	8.39154077764558e-07	UP
c152603_g2_i1	3888	tr|K1QAH8|K1QAH8_CRAGI:SubName: Full=Uncharacterized protein {ECO:0000313|EMBL:EKC33672.1}; GN=CGI_10015501 OS=Crassostrea gigas	5.463	0	Inf	2.32124443356279e-10	8.41647520157045e-07	UP
c82435_g1_i1	363	-	57.954	0	Inf	2.45431261451683e-10	8.764127227111e-07	UP
c144619_g1_i4	2296	-	33.278	0.237	7.13353786110178	2.97726422721332e-10	1.00240233295662e-06	UP
c148421_g3_i1	1987	tr|A0A0N7ZC26|A0A0N7ZC26_9EUCA:SubName: Full=Uncharacterized protein {ECO:0000313|EMBL:JAI63272.1}; GN=unknown OS=Scylla olivacea	41.206	0.287	7.16565987620466	3.28509497076705e-10	1.07532108709775e-06	UP
c123166_g1_i1	800	tr|A0A0L8I1J6|A0A0L8I1J6_OCTBM:SubName: Full=Uncharacterized protein {ECO:0000313|EMBL:KOF95368.1}; GN=OCBIM_22038743mg OS=Octopus bimaculoides	24.899	0	Inf	3.39898152811224e-10	1.08252968452093e-06	UP
c141289_g1_i1	2069	tr|V4A2Z1|V4A2Z1_LOTGI:SubName: Full=Uncharacterized protein {ECO:0000313|EMBL:ESO98228.1}; GN=LOTGIDRAFT_203707 OS=Lottia gigantea	9.642	0	Inf	3.39898152811224e-10	1.08252968452093e-06	UP
c80985_g1_i1	735	tr|K3W3Y1|K3W3Y1_9BILA:RecName: Full=NADH-ubiquinone oxidoreductase chain 1 {ECO:0000256|RuleBase:RU000473}; GN=ND1 OS=Philodina citrina.	27.003	0	Inf	3.5357482469967e-10	1.09645414059498e-06	UP
c137558_g1_i1	2684	tr|D2DSX2|D2DSX2_SCYPA:SubName: Full=Putative uncharacterized protein {ECO:0000313|EMBL:ACY66532.1}; GN=unknown OS=Scylla paramamosain	7.306	0	Inf	3.75305231354957e-10	1.14872645358099e-06	UP
c117511_g2_i1	520	tr|C1BNF7|C1BNF7_CALRO:RecName: Full=40S ribosomal protein S27 {ECO:0000256|RuleBase:RU000671}; GN=RS27 OS=Unreviewed; 84 AA.	37.257	0	Inf	4.0673487846407e-10	1.22896507892836e-06	UP
c122517_g1_i1	2428	-	7.964	0	Inf	4.15062783428526e-10	1.23825312403082e-06	UP
c91899_g1_i1	390	-	48.595	0	Inf	4.59789492008995e-10	1.33781712934173e-06	UP
c131242_g1_i2	819	tr|A9QQ28|A9QQ28_LYCSI:SubName: Full=60S ribosomal protein L13A {ECO:0000313|EMBL:ABX75375.1}; GN=unknown OS=Lycosa singoriensis	22.634	0	Inf	5.32146260822951e-10	1.49305036608039e-06	UP
c144533_g2_i1	985	-	43.986	0.235	7.54823984435871	6.51092532012898e-10	1.76378721775632e-06	UP
c104820_g1_i2	405	-	44.108	0	Inf	6.59720681262542e-10	1.76685193363586e-06	UP
c102880_g1_i2	1630	tr|A0A023ZSF4|A0A023ZSF4_LITVA:SubName: Full=Transcription factor ATF-b {ECO:0000313|EMBL:AHY82567.1}; GN=unknown OS=Litopenaeus vannamei	76.185	0.72	6.72536625789564	7.21657376813618e-10	1.91101360188128e-06	UP
c138960_g2_i1	607	tr|Q962Y0|Q962Y0_BRABE:SubName: Full=Ubiquitin {ECO:0000313|EMBL:AAK91296.1}; GN=unknown OS=Branchiostoma belcheri	28.871	0	Inf	7.53247719582444e-10	1.97250469501323e-06	UP
c123585_g1_i2	1023	tr|B3G4T1|B3G4T1_ADIVA:SubName: Full=Ribosomal protein S1a {ECO:0000313|EMBL:ACD01096.1}; GN=unknown OS=Adineta vaga	17.003	0	Inf	7.87780202647789e-10	2.01808737130468e-06	UP
c137361_g2_i1	1239	tr|A0A0P6CLM5|A0A0P6CLM5_9CRUS:SubName: Full=Guanine nucleotide-binding protein subunit beta-2 1 {ECO:0000313|EMBL:JAN01143.1}; GN=unknown OS=Daphnia magna.	13.925	0	Inf	8.24162658602788e-10	2.06636867425005e-06	UP
c135456_g1_i1	1057	tr|A0A0K1R009|A0A0K1R009_PECGU:SubName: Full=Putative histone protein {ECO:0000313|EMBL:AKV16246.1}; GN=unknown OS=Pectinaria gouldii	16.033	0	Inf	9.23977567703485e-10	2.24497972326142e-06	UP
c153118_g1_i6	1820	tr|A0A0V1FVS7|A0A0V1FVS7_TRIPS:RecName: Full=Elongation factor 1-alpha {ECO:0000256|RuleBase:RU004060}; GN=T4D_4483 OS=Trichinella pseudospiralis	9.17	0	Inf	1.01401563019157e-09	2.36617033389653e-06	UP
c107483_g1_i1	652	tr|A0A0D2X0X0|A0A0D2X0X0_CAPO3:SubName: Full=Translationally-controlled tumor protein {ECO:0000313|EMBL:KJE89794.1}; GN=CAOG_001218 OS=Capsaspora owczarzaki	24.691	0	Inf	1.25650873872605e-09	2.82032361469481e-06	UP
c130831_g1_i1	1204	-	13.172	0	Inf	1.38548147413146e-09	3.02342846132687e-06	UP
c136720_g1_i1	1393	-	11.216	0	Inf	1.49234169590355e-09	3.14031331152275e-06	UP
c154103_g3_i2	4217	-	3.707	0	Inf	1.49234169590355e-09	3.14031331152275e-06	UP
c107692_g1_i1	558	-	27.8	0	Inf	1.56889933886216e-09	3.27219642639853e-06	UP
c148367_g2_i3	1097	tr|A0A087UR19|A0A087UR19_9ARAC:SubName: Full=Cathepsin L {ECO:0000313|EMBL:KFM79808.1}; GN=X975_15118 OS=Stegodyphus mimosarum.	13.905	0	Inf	1.7361111228401e-09	3.55797103853004e-06	UP
c133577_g1_i1	857	tr|A0A0P6CBC1|A0A0P6CBC1_9CRUS:RecName: Full=Eukaryotic translation initiation factor 5A {ECO:0000256|RuleBase:RU362005}; GN=unknown OS=Daphnia magna.	17.755	0	Inf	1.7810880949344e-09	3.61867967425982e-06	UP
c119980_g1_i1	677	tr|A8U9R2|A8U9R2_SIPNU:SubName: Full=Putative ribosomal protein L14 {ECO:0000313|EMBL:ABW90350.1}; GN=unknown OS=Sipunculus nudus	22.361	0	Inf	1.82742233257578e-09	3.64988894357169e-06	UP
c147197_g1_i2	2069	tr|T1L2F7|T1L2F7_TETUR:RecName: Full=Protein disulfide-isomerase {ECO:0000256|RuleBase:RU361130}; GN=unknown OS=Tetranychus urticae	7.213	0	Inf	1.97504582532255e-09	3.87899000093349e-06	UP
c129464_g1_i1	853	tr|A0A0N5DV29|A0A0N5DV29_TRIMR:SubName: Full=Uncharacterized protein {ECO:0000313|WBParaSite:TMUE_s0073002300}; GN=unknown OS=Trichuris muris	17.373	0	Inf	2.08115585608437e-09	4.05361001786746e-06	UP
c141929_g1_i1	1178	tr|A0A0V1LR11|A0A0V1LR11_9BILA:SubName: Full=60S ribosomal protein L6 {ECO:0000313|EMBL:KRZ61804.1}; GN=RPL6 OS=Trichinella nativa.	12.396	0	Inf	2.25297624481955e-09	4.24785153103257e-06	UP
c153118_g1_i7	621	tr|V5GG44|V5GG44_ANOGL:RecName: Full=Elongation factor 1-alpha {ECO:0000256|RuleBase:RU004060}; GN=EF1A2 OS=Anoplophora glabripennis	23.556	0	Inf	2.25297624481955e-09	4.24785153103257e-06	UP
c149239_g4_i2	587	-	42.689	0.268	7.31548755659785	2.40410873172963e-09	4.46142004640976e-06	UP
c131361_g1_i1	750	tr|D2XMR9|D2XMR9_SACKO:SubName: Full=Ependymin-like protein {ECO:0000313|EMBL:ADB22406.1}; GN=unknown OS=Unreviewed; 191 AA.	19.109	0	Inf	2.50832391766466e-09	4.58264946445897e-06	UP
c117908_g2_i1	323	-	44.028	0	Inf	2.64850612519602e-09	4.76488491287173e-06	UP
c148349_g1_i2	1490	tr|B6S321|B6S321_PHIRO:SubName: Full=HSP70-like protein {ECO:0000313|EMBL:ACI90341.1}; GN=unknown OS=Unreviewed; 643 AA.	9.531	0	Inf	2.64850612519602e-09	4.76488491287173e-06	UP
c101087_g1_i1	499	tr|U5KC58|U5KC58_HALDI:SubName: Full=Invertebrate-type lysozyme {ECO:0000313|EMBL:AGQ50334.1}; GN=unknown OS=Haliotis discus discus	28.215	0	Inf	2.79785791276243e-09	4.92088920059589e-06	UP
c148088_g2_i5	1611	tr|A4GW06|A4GW06_MESSO:SubName: Full=Alpha tubulin a1 {ECO:0000313|EMBL:ABO33165.1}; GN=unknown OS=Unreviewed; 451 AA.	8.758	0	Inf	2.79785791276243e-09	4.92088920059589e-06	UP
c137956_g1_i12	964	tr|J9I0R4|J9I0R4_9SPIT:SubName: Full=Uncharacterized protein {ECO:0000313|EMBL:EJY66653.1}; GN=OXYTRI_13058 OS=Oxytricha trifallax.	49.656	0.503	6.62526584077564	2.93297239038544e-09	5.12031802197068e-06	UP
c99334_g1_i1	598	tr|B2YI43|B2YI43_9BILA:SubName: Full=Putative 60S ribosomal protein RPL24 {ECO:0000313|EMBL:ACD65174.1}; GN=unknown OS=Phoronis muelleri.	23.321	0	Inf	2.95706800602504e-09	5.12442490926457e-06	UP
c120921_g1_i2	786	tr|B0Z9M5|B0Z9M5_9BILA:SubName: Full=Ribosomal protein rpl23a {ECO:0000313|EMBL:ABZ04235.1}; GN=unknown OS=Lineus viridis.	17.718	0	Inf	3.04060100054552e-09	5.19281770875774e-06	UP
c132148_g1_i2	696	tr|A0A0N4VAV5|A0A0N4VAV5_ENTVE:RecName: Full=Nucleoside diphosphate kinase {ECO:0000256|RuleBase:RU004013}; GN=unknown OS=Enterobius vermicularis	19.593	0	Inf	3.4032864360155e-09	5.77040681467721e-06	UP
c123089_g1_i2	592	tr|Q4LAZ8|Q4LAZ8_9COLE:SubName: Full=Ribosomal protein S26e {ECO:0000313|EMBL:CAJ01869.1}; GN=rpS26e OS=Eucinetus sp. APV-2005.	22.749	0	Inf	3.70843554972477e-09	6.19861056992294e-06	UP
c127363_g2_i1	621	tr|C3ZCK5|C3ZCK5_BRAFL:SubName: Full=Putative uncharacterized protein {ECO:0000313|EMBL:EEN49709.1}; GN=BRAFLDRAFT_131797 OS=Branchiostoma floridae	21.498	0	Inf	3.92952415525526e-09	6.38696726145214e-06	UP
c125941_g1_i2	377	-	34.963	0	Inf	4.16604927784255e-09	6.67928227076144e-06	UP
c135681_g1_i1	1645	-	7.995	0	Inf	4.29048324671479e-09	6.78645027909894e-06	UP
c140850_g1_i5	424	-	30.895	0	Inf	4.29048324671479e-09	6.78645027909894e-06	UP
c137956_g1_i4	754	tr|R7VHQ4|R7VHQ4_CAPTE:SubName: Full=Uncharacterized protein {ECO:0000313|EMBL:ELU18102.1, ECO:0000313|EnsemblMetazoa:CapteP143611}; GN=CAPTEDRAFT_143611 OS=Capitella teleta	0	17.38	-Inf	4.41924925051775e-09	6.89754081696704e-06	DOWN
c133611_g1_i2	564	-	23.035	0	Inf	4.55251973455026e-09	7.01266569306409e-06	UP
c125037_g1_i1	715	tr|Q56J86|Q56J86_ADIRI:RecName: Full=60S ribosomal protein L18a {ECO:0000256|PIRNR:PIRNR002190}; GN=unknown OS=Adineta ricciae	18.037	0	Inf	4.8333029802755e-09	7.30200542558544e-06	UP
c86166_g1_i1	515	sp|P18322|PROF2_PHYPO:RecName: Full=Profilin-P; GN=PROP; OS=Reviewed; 125 AA.	25.003	0	Inf	4.8333029802755e-09	7.30200542558544e-06	UP
c152202_g1_i5	353	-	36.323	0	Inf	4.98120086828881e-09	7.43018620657156e-06	UP
c67981_g1_i1	1184	-	22.34	0.152	7.19941405192709	5.17147259887287e-09	7.66548844089534e-06	UP
c118477_g1_i2	824	tr|K7HN01|K7HN01_CAEJA:SubName: Full=Uncharacterized protein {ECO:0000313|EnsemblMetazoa:CJA33270}; GN=unknown OS=Caenorhabditis japonica.	32.006	0.205	7.2865746651201	5.24833663730536e-09	7.70039090069029e-06	UP
c134897_g1_i1	1678	tr|A0A0R3S244|A0A0R3S244_9BILA:SubName: Full=Uncharacterized protein {ECO:0000313|WBParaSite:EEL_0000876901-mRNA-1}; GN=unknown OS=Elaeophora elaphi.	7.472	0	Inf	5.62775004910273e-09	8.05603925447715e-06	UP
c153134_g3_i6	1480	tr|A7TAG1|A7TAG1_NEMVE:SubName: Full=Predicted protein {ECO:0000313|EMBL:EDO27009.1}; GN=v1g152336 OS=Nematostella vectensis	23.413	0.233	6.65083603939309	5.64004784873018e-09	8.05603925447715e-06	UP
c148421_g3_i3	1282	tr|A0A0N7ZC26|A0A0N7ZC26_9EUCA:SubName: Full=Uncharacterized protein {ECO:0000313|EMBL:JAI63272.1}; GN=unknown OS=Scylla olivacea	9.679	0	Inf	5.98726406561883e-09	8.34957630168666e-06	UP
c131317_g2_i1	864	tr|A0A0R3TF18|A0A0R3TF18_HYMNN:RecName: Full=Ribosomal protein {ECO:0000256|RuleBase:RU000659}; GN=unknown OS=Hymenolepis nana	14.258	0	Inf	6.37369352324579e-09	8.78451514361735e-06	UP
c120998_g1_i1	599	tr|A8UAC0|A8UAC0_9BILA:SubName: Full=Putative ribosomal protein P2 {ECO:0000313|EMBL:ABW90411.1}; GN=unknown OS=Barentsia elongata.	20.327	0	Inf	6.78935525972933e-09	9.14351570064576e-06	UP
c134985_g1_i5	586	tr|A0A0P5GYI7|A0A0P5GYI7_9CRUS:SubName: Full=Elongation factor 1-alpha-like protein {ECO:0000313|EMBL:JAK17677.1}; GN=unknown OS=Daphnia magna.	20.772	0	Inf	6.78935525972933e-09	9.14351570064576e-06	UP
c150938_g1_i1	756	tr|J9HR62|J9HR62_9SPIT:SubName: Full=Uncharacterized protein {ECO:0000313|EMBL:EJY66654.1}; GN=OXYTRI_13059 OS=Oxytricha trifallax.	123.283	1.706	6.1752124174205	7.17027863115236e-09	9.58183794333132e-06	UP
c139208_g1_i2	968	tr|A8UEZ2|A8UEZ2_AREMA:SubName: Full=Ribosomal protein rpl7a {ECO:0000313|EMBL:ABW23163.1}; GN=unknown OS=Arenicola marina	12.335	0	Inf	7.47328853786047e-09	9.83969074079863e-06	UP
c146260_g1_i12	367	tr|A0A0P5CNC9|A0A0P5CNC9_9CRUS:SubName: Full=Uncharacterized protein {ECO:0000313|EMBL:JAJ55647.1}; GN=unknown OS=Daphnia magna.	0.612	68.372	-6.80373016413933	7.55997241517482e-09	9.8985238822689e-06	DOWN
c129989_g1_i3	823	tr|A0A131Z6K4|A0A131Z6K4_RHIAP:RecName: Full=Ribosomal protein L15 {ECO:0000256|RuleBase:RU000663}; GN=unknown OS=Rhipicephalus appendiculatus	14.365	0	Inf	7.97371140728238e-09	1.02690945599361e-05	UP
c148088_g2_i2	1611	tr|A4GW06|A4GW06_MESSO:SubName: Full=Alpha tubulin a1 {ECO:0000313|EMBL:ABO33165.1}; GN=unknown OS=Unreviewed; 451 AA.	7.344	0	Inf	7.97371140728238e-09	1.02690945599361e-05	UP
c116533_g1_i1	1022	tr|A0A0B7AP26|A0A0B7AP26_9EUPU:SubName: Full=Uncharacterized protein {ECO:0000313|EMBL:CEK82799.1}; GN=ORF133593 OS=Arion vulgaris.	11.512	0	Inf	8.23844286170741e-09	1.05523707263435e-05	UP
c110438_g1_i1	520	tr|A0A131Z6T6|A0A131Z6T6_RHIAP:RecName: Full=40S ribosomal protein S24 {ECO:0000256|RuleBase:RU004383}; GN=unknown OS=Rhipicephalus appendiculatus	22.558	0	Inf	8.51342426563625e-09	1.072964615468e-05	UP
c106101_g1_i1	556	tr|A0A0A0QZ29|A0A0A0QZ29_9ANNE:RecName: Full=40S ribosomal protein S12 {ECO:0000256|RuleBase:RU000670}; GN=unknown OS=Phragmatopoma lapidosa.	20.571	0	Inf	9.40452303469317e-09	1.14250411794664e-05	UP
c153927_g2_i2	629	-	153	2.3	6.055753981523	9.65910679884191e-09	1.1614583114036e-05	UP
c143530_g1_i1	3049	-	3.736	0	Inf	9.72527757202921e-09	1.16347889247505e-05	UP
c143140_g1_i2	336	-	33.663	0	Inf	1.00587918920577e-08	1.19730104703038e-05	UP
c135456_g1_i2	1053	tr|A0A0K1R009|A0A0K1R009_PECGU:SubName: Full=Putative histone protein {ECO:0000313|EMBL:AKV16246.1}; GN=unknown OS=Pectinaria gouldii	10.679	0	Inf	1.04056467848872e-08	1.22620141713111e-05	UP
c106534_g1_i1	341	-	32.743	0	Inf	1.07664528453896e-08	1.24996926433567e-05	UP
c150502_g1_i3	1304	-	14.835	0.095	7.28686169803668	1.13408971495185e-08	1.3102071765679e-05	UP
c83025_g1_i1	553	tr|C3YKY0|C3YKY0_BRAFL:SubName: Full=Putative uncharacterized protein {ECO:0000313|EMBL:EEN58971.1}; GN=BRAFLDRAFT_105864 OS=Branchiostoma floridae	19.959	0	Inf	1.15325202061808e-08	1.31940988455956e-05	UP
c121830_g1_i1	546	-	20.157	0	Inf	1.1939167604142e-08	1.35279952930009e-05	UP
c129959_g1_i1	589	tr|A0A0L0BT67|A0A0L0BT67_LUCCU:SubName: Full=40S ribosomal protein S10b {ECO:0000313|EMBL:KNC23242.1}; GN=FF38_01057 OS=Lucilia cuprina	18.626	0	Inf	1.23625423418775e-08	1.38085496641408e-05	UP
c112871_g1_i1	444	tr|A0A0N8EAZ1|A0A0N8EAZ1_9CRUS:SubName: Full=40S ribosomal protein S21 {ECO:0000313|EMBL:JAN50197.1}; GN=unknown OS=Daphnia magna.	24.482	0	Inf	1.28034318690487e-08	1.39055890456101e-05	UP
c144388_g1_i7	559	-	19.477	0	Inf	1.28034318690487e-08	1.39055890456101e-05	UP
c112974_g2_i1	411	tr|A9QQ54|A9QQ54_LYCSI:SubName: Full=Ribosomal protein l37a {ECO:0000313|EMBL:ABX75439.1}; GN=unknown OS=Lycosa singoriensis	26.206	0	Inf	1.3741116570889e-08	1.47877002439594e-05	UP
c117349_g1_i1	808	tr|R4WMZ7|R4WMZ7_RIPPE:SubName: Full=Ribosomal protein L22 {ECO:0000313|EMBL:BAN20211.1}; GN=unknown OS=Riptortus pedestris	13.14	0	Inf	1.4759402994812e-08	1.53915756540588e-05	UP
c148367_g2_i7	1157	tr|R4MPK6|R4MPK6_SINCO:SubName: Full=Cathepsin L2 {ECO:0000313|EMBL:AGL33705.1}; GN=unknown OS=Unreviewed; 331 AA.	9.172	0	Inf	1.4759402994812e-08	1.53915756540588e-05	UP
c143356_g1_i1	2320	tr|V4C6I3|V4C6I3_LOTGI:SubName: Full=Uncharacterized protein {ECO:0000313|EMBL:ESO97274.1}; GN=LOTGIDRAFT_214098 OS=Lottia gigantea	4.548	0	Inf	1.53012312985863e-08	1.57475728927983e-05	UP
c138629_g4_i1	658	-	15.892	0	Inf	1.58662693819905e-08	1.62580972519458e-05	UP
c67075_g1_i1	349	-	29.916	0	Inf	1.64556553174285e-08	1.67166760569463e-05	UP
c127627_g1_i1	633	-	28.545	0.23	6.95546039093816	1.71491645565919e-08	1.72722867636649e-05	UP
c104820_g1_i1	533	-	19.219	0	Inf	1.83822486490318e-08	1.81268969104762e-05	UP
c124819_g1_i1	586	-	17.504	0	Inf	1.83822486490318e-08	1.81268969104762e-05	UP
c116764_g1_i1	556	tr|W4Y4I6|W4Y4I6_STRPU:SubName: Full=Uncharacterized protein {ECO:0000313|EnsemblMetazoa:SPU_010626-tr}; GN=Sp-Rpl30 OS=Strongylocentrotus purpuratus	18.322	0	Inf	1.90817253860574e-08	1.85833927230827e-05	UP
c153059_g5_i1	299	-	0	34.539	-Inf	1.90817253860574e-08	1.85833927230827e-05	DOWN
c132347_g1_i3	525	tr|A0A0A0QXJ9|A0A0A0QXJ9_9ANNE:SubName: Full=Uncharacterized protein {ECO:0000313|EMBL:AIU94794.1}; GN=unknown OS=Phragmatopoma lapidosa.	19.196	0	Inf	1.98122661741913e-08	1.92154522301786e-05	UP
c122864_g1_i1	890	-	11.293	0	Inf	2.0575450541456e-08	1.95533152564933e-05	UP
c126884_g1_i2	1119	tr|E7D1X0|E7D1X0_LATHE:SubName: Full=Putative ornithine decarboxylase antizyme {ECO:0000313|EMBL:ADV40364.1}; GN=unknown OS=Latrodectus hesperus	8.984	0	Inf	2.0575450541456e-08	1.95533152564933e-05	UP
c145893_g1_i3	780	-	12.869	0	Inf	2.0575450541456e-08	1.95533152564933e-05	UP
c136708_g1_i1	1603	tr|C3ZA01|C3ZA01_BRAFL:RecName: Full=Alpha-amylase {ECO:0000256|RuleBase:RU361134}; GN=BRAFLDRAFT_217690 OS=Branchiostoma floridae	6.226	0	Inf	2.13729486244581e-08	1.99887957611599e-05	UP
c114190_g1_i1	913	tr|K1PSE7|K1PSE7_CRAGI:SubName: Full=Outer dense fiber protein 3 {ECO:0000313|EMBL:EKC19365.1}; GN=CGI_10008688 OS=Crassostrea gigas	10.868	0	Inf	2.22065269639456e-08	2.05240559798537e-05	UP
c127996_g1_i1	587	tr|A0A0U2UPH1|A0A0U2UPH1_9MAXI:SubName: Full=Uncharacterized protein {ECO:0000313|EMBL:ALS04830.1}; GN=unknown OS=Pseudodiaptomus poplesia.	16.917	0	Inf	2.22065269639456e-08	2.05240559798537e-05	UP
c109323_g1_i1	736	tr|E2AHS6|E2AHS6_CAMFO:SubName: Full=Protein crumbs {ECO:0000313|EMBL:EFN67005.1}; GN=EAG_04297 OS=Unreviewed; 2199 AA.	13.396	0	Inf	2.30780547097833e-08	2.10815346279137e-05	UP
c143356_g2_i1	2765	tr|V4C6I3|V4C6I3_LOTGI:SubName: Full=Uncharacterized protein {ECO:0000313|EMBL:ESO97274.1}; GN=LOTGIDRAFT_214098 OS=Lottia gigantea	3.556	0	Inf	2.30780547097833e-08	2.10815346279137e-05	UP
c121004_g1_i1	561	tr|W6B5S4|W6B5S4_CERLA:SubName: Full=Ribosomal protein L32 {ECO:0000313|EMBL:AHI62785.1}; GN=unknown OS=Cerebratulus lacteus	17.429	0	Inf	2.39895102670417e-08	2.16622520296414e-05	UP
c143972_g1_i1	354	-	95.274	1.361	6.12934358857319	2.42898260191714e-08	2.18497183061004e-05	UP
c134167_g1_i3	924	tr|A0A026WER1|A0A026WER1_CERBI:RecName: Full=Metalloendopeptidase {ECO:0000256|RuleBase:RU361183}; GN=X777_05976 OS=Cerapachys biroi	10.463	0	Inf	2.59407079542625e-08	2.28977754706389e-05	UP
c140879_g1_i2	368	-	26.142	0	Inf	2.59407079542625e-08	2.28977754706389e-05	UP
c119829_g1_i2	492	tr|T1EM48|T1EM48_HELRO:SubName: Full=Uncharacterized protein {ECO:0000313|EnsemblMetazoa:HelroP157004}; GN=unknown OS=Unreviewed; 106 AA.	19.544	0	Inf	2.69850198686852e-08	2.3642488783092e-05	UP
c103215_g1_i1	445	tr|A0A146MAZ2|A0A146MAZ2_LYGHE:SubName: Full=Uncharacterized protein {ECO:0000313|EMBL:JAQ15977.1}; GN=g.41331 OS=Lygus hesperus	21.337	0	Inf	2.80784161356499e-08	2.43291217457719e-05	UP
c106364_g1_i1	808	-	11.825	0	Inf	2.80784161356499e-08	2.43291217457719e-05	UP
c122366_g1_i1	757	tr|F2U603|F2U603_SALR5:SubName: Full=Putative uncharacterized protein {ECO:0000313|EMBL:EGD82944.1}; GN=PTSG_03577 OS=Salpingoeca rosetta	12.58	0	Inf	2.80784161356499e-08	2.43291217457719e-05	UP
c118917_g1_i2	464	-	20.217	0	Inf	3.04231918169848e-08	2.58849741784367e-05	UP
c137284_g2_i1	1072	tr|T1G0N6|T1G0N6_HELRO:SubName: Full=Uncharacterized protein {ECO:0000313|EMBL:ESO11545.1, ECO:0000313|EnsemblMetazoa:HelroP71572}; GN=HELRODRAFT_71572 OS=Unreviewed; 375 AA.	8.678	0	Inf	3.1680348503637e-08	2.66658019119185e-05	UP
c121532_g1_i1	646	tr|Q4LAZ8|Q4LAZ8_9COLE:SubName: Full=Ribosomal protein S26e {ECO:0000313|EMBL:CAJ01869.1}; GN=rpS26e OS=Eucinetus sp. APV-2005.	14.022	0	Inf	3.73501820787057e-08	3.03541065941702e-05	UP
c125580_g2_i1	581	tr|B2ZFB0|B2ZFB0_PHIRO:SubName: Full=Ribosomal protein s15a {ECO:0000313|EMBL:ACD37580.1}; GN=unknown OS=Unreviewed; 130 AA.	15.661	0	Inf	3.73501820787057e-08	3.03541065941702e-05	UP
c133016_g1_i1	502	-	18.001	0	Inf	3.89463437060008e-08	3.12206608320758e-05	UP
c142217_g2_i3	333	-	27.149	0	Inf	3.89463437060008e-08	3.12206608320758e-05	UP
c123182_g1_i1	520	-	17.054	0	Inf	4.23822356722963e-08	3.35189439706268e-05	UP
c124359_g1_i1	566	tr|T1J1F3|T1J1F3_STRMM:RecName: Full=60S ribosomal protein L27 {ECO:0000256|RuleBase:RU000575}; GN=unknown OS=Strigamia maritima	15.612	0	Inf	4.42313733543335e-08	3.44041256506578e-05	UP
c142302_g2_i1	308	-	28.719	0	Inf	4.42313733543335e-08	3.44041256506578e-05	UP
c138326_g2_i2	1204	tr|C8KI26|C8KI26_BRAPC:RecName: Full=Glyceraldehyde-3-phosphate dehydrogenase {ECO:0000256|RuleBase:RU361160}; GN=GAPDH OS=Brachionus plicatilis	7.262	0	Inf	4.61747553119054e-08	3.57975866181246e-05	UP
c154107_g2_i1	317	-	27.354	0	Inf	4.82178860779187e-08	3.70162586020974e-05	UP
c139390_g1_i1	1132	-	23.737	0.361	6.03899496419586	5.09616364201292e-08	3.86194163070612e-05	UP
c112593_g1_i1	594	tr|B4N0U4|B4N0U4_DROWI:SubName: Full=Uncharacterized protein {ECO:0000313|EMBL:EDW77707.1}; GN=Dwil\GK24637 OS=Drosophila willistoni	14.407	0	Inf	5.2627254110371e-08	3.9626809101381e-05	UP
c122580_g1_i1	737	tr|V5HBM6|V5HBM6_IXORI:SubName: Full=Putative polyadenylate-binding protein rrm superfamily {ECO:0000313|EMBL:JAB70568.1}; GN=unknown OS=Ixodes ricinus	11.504	0	Inf	5.50064247301889e-08	4.11552831124156e-05	UP
c150962_g1_i3	1151	tr|J9K2H5|J9K2H5_ACYPI:SubName: Full=Uncharacterized protein {ECO:0000313|EnsemblMetazoa:ACYPI006969-PA}; GN=unknown OS=Acyrthosiphon pisum	7.406	0	Inf	5.50064247301889e-08	4.11552831124156e-05	UP
c120734_g1_i1	671	tr|A0A0L8GSW6|A0A0L8GSW6_OCTBM:SubName: Full=Uncharacterized protein {ECO:0000313|EMBL:KOF80131.1}; GN=OCBIM_22028338mg OS=Octopus bimaculoides	12.57	0	Inf	5.75112710293778e-08	4.27579064864472e-05	UP
c142763_g1_i1	1641	tr|R7UDG3|R7UDG3_CAPTE:RecName: Full=Protein disulfide-isomerase {ECO:0000256|RuleBase:RU361130}; GN=CAPTEDRAFT_164804 OS=Capitella teleta	5.089	0	Inf	6.01494027279731e-08	4.44389066925664e-05	UP
c136611_g1_i1	1159	tr|A0A0P5G794|A0A0P5G794_9CRUS:SubName: Full=MIP08013p1 {ECO:0000313|EMBL:JAJ84691.1}; GN=unknown OS=Daphnia magna.	7.151	0	Inf	6.29289499889701e-08	4.60593010354052e-05	UP
c140879_g2_i2	1455	tr|A0A034VF20|A0A034VF20_BACDO:SubName: Full=Fat-like cadherin-related tumor suppressor-like protein {ECO:0000313|EMBL:JAC41099.1}; GN=FAT2 OS=Unreviewed; 4749 AA.	5.686	0	Inf	6.29289499889701e-08	4.60593010354052e-05	UP
c126175_g2_i1	415	-	19.891	0	Inf	6.5858603154192e-08	4.77586325888614e-05	UP
c139097_g1_i2	1105	tr|D5I0Z5|D5I0Z5_BRAPC:SubName: Full=Late embryogenesis abundant-like protein 1 {ECO:0000313|EMBL:ADE05593.1}; GN=lea-1 OS=Brachionus plicatilis	7.459	0	Inf	6.5858603154192e-08	4.77586325888614e-05	UP
c134084_g1_i1	1692	tr|V5GK71|V5GK71_ANOGL:SubName: Full=Y-box factor protein {ECO:0000313|EMBL:JAB64449.1}; GN=YBOXH OS=Anoplophora glabripennis	4.822	0	Inf	6.89476558349703e-08	4.92411622035934e-05	UP
c54660_g1_i1	371	tr|G6DFK4|G6DFK4_DANPL:SubName: Full=60S ribosomal protein L38 {ECO:0000313|EMBL:EHJ67727.1}; GN=KGM_22590 OS=Danaus plexippus	21.901	0	Inf	7.22060516683811e-08	5.0199180699717e-05	UP
c87971_g1_i1	308	tr|A0A0R3TBE6|A0A0R3TBE6_HYMNN:RecName: Full=Ferritin {ECO:0000256|RuleBase:RU361145}; GN=unknown OS=Hymenolepis nana	26.255	0	Inf	7.22060516683811e-08	5.0199180699717e-05	UP
c117249_g1_i1	664	tr|E7DZ41|E7DZ41_EUPAU:SubName: Full=Ribosomal protein L21 {ECO:0000313|EMBL:ADT80688.1}; GN=RpL21 OS=Euphydryas aurinia	12.088	0	Inf	7.56444350811609e-08	5.16750158258783e-05	UP
c145353_g1_i2	304	-	26.55	0	Inf	7.56444350811609e-08	5.16750158258783e-05	UP
c129243_g2_i1	420	-	19.027	0	Inf	7.92742064382225e-08	5.36877729119548e-05	UP
c131902_g1_i1	300	-	26.252	0	Inf	8.7157659086422e-08	5.75387033431035e-05	UP
c132582_g1_i1	304	-	25.895	0	Inf	8.7157659086422e-08	5.75387033431035e-05	UP
c48565_g1_i1	333	-	0	23.978	-Inf	8.7157659086422e-08	5.75387033431035e-05	DOWN
c111286_g1_i1	550	tr|A0A0R3Q3J1|A0A0R3Q3J1_9BILA:SubName: Full=Uncharacterized protein {ECO:0000313|WBParaSite:BTMF_0000085901-mRNA-1}; GN=unknown OS=Brugia timori.	14.174	0	Inf	9.14384871358533e-08	5.9861729578272e-05	UP
c181654_g1_i1	291	-	0	27.213	-Inf	9.14384871358533e-08	5.9861729578272e-05	DOWN
c119033_g1_i1	611	tr|W7A6M6|W7A6M6_9APIC:SubName: Full=Uncharacterized protein {ECO:0000313|EMBL:EUD68772.1}; GN=C922_00460 OS=Plasmodium inui San Antonio 1.	12.597	0	Inf	9.59651449148559e-08	6.23059651612486e-05	UP
c134724_g2_i2	1186	tr|A0A0N9WMD3|A0A0N9WMD3_CERLA:SubName: Full=Cathepsin L {ECO:0000313|EMBL:ALI16261.1}; GN=unknown OS=Cerebratulus lacteus	6.52	0	Inf	9.59651449148559e-08	6.23059651612486e-05	UP
c151572_g1_i2	1579	tr|A0A0B7AAF6|A0A0B7AAF6_9EUPU:SubName: Full=Uncharacterized protein {ECO:0000313|EMBL:CEK77944.1}; GN=ORF107486 OS=Arion vulgaris.	4.807	0	Inf	1.05821924639903e-07	6.72240194046691e-05	UP
c33017_g1_i1	323	-	23.424	0	Inf	1.05821924639903e-07	6.72240194046691e-05	UP
c284840_g1_i1	291	-	25.888	0	Inf	1.11188147998924e-07	6.98795272543639e-05	UP
c28695_g1_i1	382	-	19.683	0	Inf	1.11188147998924e-07	6.98795272543639e-05	UP
c125002_g1_i1	688	tr|H2YI48|H2YI48_CIOSA:SubName: Full=Uncharacterized protein {ECO:0000313|Ensembl:ENSCSAVP00000004997}; GN=unknown OS=Ciona savignyi	10.856	0	Inf	1.16872613643041e-07	7.28691470460102e-05	UP
c150780_g1_i3	919	-	8.107	0	Inf	1.16872613643041e-07	7.28691470460102e-05	UP
c127417_g2_i1	309	-	23.964	0	Inf	1.22896975171033e-07	7.62219976534447e-05	UP
c152335_g1_i1	292	-	0	25.503	-Inf	1.29284551843124e-07	7.95555696563641e-05	DOWN
c144402_g2_i1	1158	-	214.451	5.526	5.27826867100127	1.31729486308031e-07	8.08489722215537e-05	UP
c127450_g1_i1	377	tr|A8UEI0|A8UEI0_AREMA:SubName: Full=Ribosomal protein rps4 {ECO:0000313|EMBL:ABW23138.1}; GN=VCMITGGRNL GRVGTITHRE RHPGSFDVVH IKDSMGHTFA TRLNNVFVIG KGLKPWVSLP OS=Arenicola marina	19.259	0	Inf	1.36060471751044e-07	8.24337583092188e-05	UP
c133142_g1_i1	1475	tr|C3ZJG7|C3ZJG7_BRAFL:SubName: Full=Putative uncharacterized protein {ECO:0000313|EMBL:EEN47309.1}; GN=BRAFLDRAFT_264103 OS=Branchiostoma floridae	4.945	0	Inf	1.36060471751044e-07	8.24337583092188e-05	UP
c139080_g1_i1	1100	sp|Q8WR63|TPM_TRIPS:RecName: Full=Tropomyosin; GN=unknown OS=Trichinella pseudospiralis	6.614	0	Inf	1.36060471751044e-07	8.24337583092188e-05	UP
c142453_g3_i1	1256	-	5.782	0	Inf	1.36060471751044e-07	8.24337583092188e-05	UP
c121925_g1_i1	429	-	16.761	0	Inf	1.43251828608922e-07	8.54723821937992e-05	UP
c77703_g1_i1	317	-	0	23.155	-Inf	1.43251828608922e-07	8.54723821937992e-05	DOWN
c140825_g1_i2	2064	-	7.337	0.08	6.51904647493452	1.47449994320908e-07	8.77550875291708e-05	UP
c110590_g1_i1	315	-	22.763	0	Inf	1.50887853588075e-07	8.9349872697582e-05	UP
c129091_g1_i1	301	-	23.688	0	Inf	1.50887853588075e-07	8.9349872697582e-05	UP
c124671_g1_i1	1275	tr|C3Y3V6|C3Y3V6_BRAFL:SubName: Full=Putative uncharacterized protein {ECO:0000313|EMBL:EEN64982.1}; GN=BRAFLDRAFT_104971 OS=Branchiostoma floridae	5.548	0	Inf	1.59000103780982e-07	9.34492380526233e-05	UP
c135072_g1_i2	797	tr|A0A0P4VX82|A0A0P4VX82_9HEMI:SubName: Full=Putative 60s ribosomal protein l10 {ECO:0000313|EMBL:JAI55283.1}; GN=unknown OS=Rhodnius neglectus.	8.859	0	Inf	1.59000103780982e-07	9.34492380526233e-05	UP
c111006_g1_i1	700	tr|I1ZII0|I1ZII0_SCHMD:SubName: Full=Serine protease inhibitor-1 {ECO:0000313|EMBL:AFJ24834.1}; GN=unknown OS=Schmidtea mediterranea	10.065	0	Inf	1.67622669061947e-07	9.65900015758428e-05	UP
c122759_g1_i2	423	-	16.546	0	Inf	1.67622669061947e-07	9.65900015758428e-05	UP
c133548_g1_i2	1345	-	5.194	0	Inf	1.67622669061947e-07	9.65900015758428e-05	UP
c144384_g1_i4	305	-	0	23.436	-Inf	1.67622669061947e-07	9.65900015758428e-05	DOWN
c146243_g2_i2	3216	tr|C8UZT5|C8UZT5_CARMA:SubName: Full=Putative angiotensin converting enzyme {ECO:0000313|EMBL:CAX63316.1}; GN=ace OS=Carcinus maenas	2.175	0	Inf	1.67622669061947e-07	9.65900015758428e-05	UP
c140954_g1_i1	1888	tr|V4AVT9|V4AVT9_LOTGI:SubName: Full=Uncharacterized protein {ECO:0000313|EMBL:ESP01493.1}; GN=LOTGIDRAFT_180305 OS=Lottia gigantea	3.683	0	Inf	1.76792399316977e-07	0.000100643557176389	UP
c150751_g2_i1	607	tr|A0A0P4W0S8|A0A0P4W0S8_9EUCA:SubName: Full=Uncharacterized protein {ECO:0000313|EMBL:JAI59197.1}; GN=unknown OS=Scylla olivacea	132.018	3.352	5.29956868805086	1.79075412979868e-07	0.000101697574291796	UP
c276667_g1_i1	825	tr|K0J9V1|K0J9V1_9BILA:SubName: Full=NADH dehydrogenase subunit 5 {ECO:0000313|EMBL:CCA94474.1}; GN=ND5 OS=Philodina citrina.	8.324	0	Inf	1.8654915424617e-07	0.000105687270847926	UP
c97339_g1_i2	460	-	0.331	26.315	-6.31291036757292	1.9362605891881e-07	0.000109433548119869	DOWN
c126721_g1_i1	772	-	8.856	0	Inf	1.9693607820197e-07	0.000110246781260428	UP
c128553_g1_i2	799	tr|A0A0R3TMM0|A0A0R3TMM0_HYMNN:SubName: Full=Uncharacterized protein {ECO:0000313|WBParaSite:HNAJ_0000856901-mRNA-1}; GN=unknown OS=Hymenolepis nana	8.511	0	Inf	1.9693607820197e-07	0.000110246781260428	UP
c49665_g1_i1	289	-	0	23.934	-Inf	1.9693607820197e-07	0.000110246781260428	DOWN
c109909_g1_i1	295	-	22.648	0	Inf	2.19791280530947e-07	0.000120466067431473	UP
c135380_g1_i1	2129	tr|B3G4G9|B3G4G9_ADIVA:SubName: Full=NHL repeat containing protein-like protein {ECO:0000313|EMBL:ACD54717.1}; GN=QVKRLKSNTN OS=Adineta vaga	3.145	0	Inf	2.19791280530947e-07	0.000120466067431473	UP
c94028_g1_i1	552	tr|T1I9W0|T1I9W0_RHOPR:SubName: Full=Uncharacterized protein {ECO:0000313|EnsemblMetazoa:RPRC013081-PA}; GN=unknown OS=Rhodnius prolixus	12.1	0	Inf	2.19791280530947e-07	0.000120466067431473	UP
c121204_g1_i2	722	tr|B1N695|B1N695_HALDI:SubName: Full=Ribosomal protein l17 {ECO:0000313|EMBL:ABO26685.1}; GN=unknown OS=Haliotis discus discus	9.155	0	Inf	2.32365152414868e-07	0.000125605089727376	UP
c131083_g1_i1	782	tr|F4WUW7|F4WUW7_ACREC:SubName: Full=60S ribosomal protein L9 {ECO:0000313|EMBL:EGI62031.1}; GN=G5I_09719 OS=Acromyrmex echinatior	8.446	0	Inf	2.32365152414868e-07	0.000125605089727376	UP
c78727_g1_i1	490	tr|M4QNV7|M4QNV7_CRIPL:SubName: Full=Selenoprotein W {ECO:0000313|EMBL:AGH25594.1}; GN=unknown OS=Cristaria plicata	13.569	0	Inf	2.32365152414868e-07	0.000125605089727376	UP
c112157_g1_i1	588	tr|A0A0N4YRN9|A0A0N4YRN9_NIPBR:SubName: Full=Uncharacterized protein {ECO:0000313|WBParaSite:NBR_0001991101-mRNA-1}; GN=unknown OS=Nippostrongylus brasiliensis	11.123	0	Inf	2.45781154286395e-07	0.000131649323732313	UP
c131161_g1_i1	1613	tr|T1IMV6|T1IMV6_STRMM:SubName: Full=Uncharacterized protein {ECO:0000313|EnsemblMetazoa:SMAR002321-PA}; GN=unknown OS=Strigamia maritima	4.075	0	Inf	2.45781154286395e-07	0.000131649323732313	UP
c89265_g1_i1	664	tr|A0A0N7Z945|A0A0N7Z945_9HEMI:SubName: Full=Putative 40s ribosomal protein s11 {ECO:0000313|EMBL:JAI55024.1}; GN=VSIRGRILTG VVQKMKMQRT IVIRRDYLHY VRKYNRFEKR HKNMSVHLSP CFRDVEIGDV OS=Rhodnius neglectus.	9.85	0	Inf	2.45781154286395e-07	0.000131649323732313	UP
c122811_g1_i1	777	tr|A0A0N5AGI6|A0A0N5AGI6_9BILA:SubName: Full=Uncharacterized protein {ECO:0000313|WBParaSite:SMUV_0000343701-mRNA-1}; GN=unknown OS=Syphacia muris.	8.369	0	Inf	2.60104065375346e-07	0.000136528565985883	UP
c123630_g2_i1	744	sp|P36609|NCS2_CAEEL:RecName: Full=Neuronal calcium sensor 2; GN=ncs-2; OS=Caenorhabditis elegans.	8.778	0	Inf	2.60104065375346e-07	0.000136528565985883	UP
c128541_g1_i1	646	tr|B2YHX3|B2YHX3_9BILA:SubName: Full=Putative 40S ribosomal protein RPS16 {ECO:0000313|EMBL:ACD65104.1}; GN=unknown OS=Novocrania anomala.	10.036	0	Inf	2.60104065375346e-07	0.000136528565985883	UP
c135584_g1_i1	1819	tr|K1QNT7|K1QNT7_CRAGI:SubName: Full=Aldehyde dehydrogenase, mitochondrial {ECO:0000313|EMBL:EKC30500.1}; GN=CGI_10012671 OS=Crassostrea gigas	3.565	0	Inf	2.60104065375346e-07	0.000136528565985883	UP
c141929_g1_i2	909	tr|K1RI08|K1RI08_CRAGI:SubName: Full=60S ribosomal protein L6 {ECO:0000313|EMBL:EKC33856.1}; GN=CGI_10026346 OS=Crassostrea gigas	7.126	0	Inf	2.60104065375346e-07	0.000136528565985883	UP
c141970_g2_i5	1313	tr|A0A0P4W405|A0A0P4W405_9EUCA:SubName: Full=Uncharacterized protein {ECO:0000313|EMBL:JAI63298.1}; GN=unknown OS=Scylla olivacea	28.773	0.7	5.3612169183905	2.73573941174702e-07	0.000142340540544106	UP
c144936_g2_i1	520	-	543.206	16.039	5.08184331448635	2.853230090257e-07	0.00014682298420781	UP
c106498_g1_i1	539	tr|Q86QS2|Q86QS2_BRABE:SubName: Full=Ribosomal protein L34 {ECO:0000313|EMBL:AAO31772.1}; GN=unknown OS=Branchiostoma belcheri tsingtauense.	11.865	0	Inf	2.91758479367512e-07	0.000147874491220076	UP
c125279_g1_i2	452	-	0	14.367	-Inf	2.91758479367512e-07	0.000147874491220076	DOWN
c145616_g5_i1	288	-	22.214	0	Inf	2.91758479367512e-07	0.000147874491220076	UP
c152196_g1_i9	1213	tr|A0A0P4W597|A0A0P4W597_9EUCA:RecName: Full=Triosephosphate isomerase {ECO:0000256|RuleBase:RU363013}; GN=unknown OS=Scylla olivacea	5.227	0	Inf	2.91758479367512e-07	0.000147874491220076	UP
c59442_g1_i1	835	-	7.656	0	Inf	2.91758479367512e-07	0.000147874491220076	UP
c99951_g1_i1	477	-	13.328	0	Inf	2.91758479367512e-07	0.000147874491220076	UP
c138129_g1_i1	2570	tr|Q9NJ19|Q9NJ19_ARGIR:SubName: Full=Catchin {ECO:0000313|EMBL:AAF62393.1}; GN=MHC OS=Argopecten irradians	2.442	0	Inf	3.09249994917123e-07	0.000153763794941071	UP
c307001_g1_i1	292	-	21.64	0	Inf	3.09249994917123e-07	0.000153763794941071	UP
c148916_g6_i1	570	-	734.287	22.188	5.04849252267788	3.18722796563726e-07	0.000158140186724503	UP
c130185_g1_i1	3741	-	1.67	0	Inf	3.27969728265617e-07	0.000161033136578418	UP
c138702_g1_i1	349	-	17.97	0	Inf	3.27969728265617e-07	0.000161033136578418	UP
c116864_g1_i1	334	tr|V3ZU27|V3ZU27_LOTGI:SubName: Full=Uncharacterized protein {ECO:0000313|EMBL:ESO86090.1}; GN=LOTGIDRAFT_195511 OS=Lottia gigantea	18.411	0	Inf	3.48016777670606e-07	0.000168074988035673	UP
c128608_g1_i1	958	-	6.448	0	Inf	3.48016777670606e-07	0.000168074988035673	UP
c131321_g3_i1	415	-	14.904	0	Inf	3.48016777670606e-07	0.000168074988035673	UP
c151251_g1_i2	293	-	21.003	0	Inf	3.48016777670606e-07	0.000168074988035673	UP
c121961_g1_i3	462	-	0	13.49	-Inf	3.69499294810767e-07	0.000176999174392279	DOWN
c107135_g1_i1	311	tr|A0A0A0R3A5|A0A0A0R3A5_9ANNE:RecName: Full=Transcription factor BTF3 {ECO:0000256|RuleBase:RU361272}; GN=unknown OS=Phragmatopoma lapidosa.	19.456	0	Inf	3.92535410447347e-07	0.000183557034790141	UP
c125864_g1_i1	1465	tr|K1QLT5|K1QLT5_CRAGI:SubName: Full=26S protease regulatory subunit 4 {ECO:0000313|EMBL:EKC29780.1}; GN=CGI_10015357 OS=Crassostrea gigas	4.121	0	Inf	3.92535410447347e-07	0.000183557034790141	UP
c133016_g1_i3	526	-	11.441	0	Inf	3.92535410447347e-07	0.000183557034790141	UP
c133138_g1_i1	981	tr|A0A0X7YDR7|A0A0X7YDR7_PANFL:RecName: Full=Ribosomal protein L19 {ECO:0000256|RuleBase:RU000574}; GN=RPL19 OS=Pantala flavescens	6.183	0	Inf	3.92535410447347e-07	0.000183557034790141	UP
c144911_g5_i1	1191	tr|T1JNC6|T1JNC6_STRMM:SubName: Full=Uncharacterized protein {ECO:0000313|EnsemblMetazoa:SMAR015355-PA}; GN=unknown OS=Strigamia maritima	5.077	0	Inf	3.92535410447347e-07	0.000183557034790141	UP
c147634_g1_i2	3705	-	1.625	0	Inf	3.92535410447347e-07	0.000183557034790141	UP
c151191_g1_i4	5452	tr|A0JPR6|A0JPR6_CIOIN:SubName: Full=Transposase domain-containing protein {ECO:0000313|EMBL:CAK26780.1}; GN=unknown OS=Ciona intestinalis	0.013	1.574	-6.91978010736639	3.85646136223127e-07	0.000183557034790141	DOWN
c135601_g1_i1	679	-	24.918	0.476	5.71008289383801	4.02740906458275e-07	0.000187755228199943	UP
c153927_g2_i1	3513	tr|A0A0P4W405|A0A0P4W405_9EUCA:SubName: Full=Uncharacterized protein {ECO:0000313|EMBL:JAI63298.1}; GN=unknown OS=Scylla olivacea	82.515	2.6	4.98807287533803	4.10988622654948e-07	0.000191048912401022	UP
c113702_g1_i1	548	-	10.927	0	Inf	4.17254265009524e-07	0.00019132001007285	UP
c132457_g1_i1	1011	-	5.911	0	Inf	4.17254265009524e-07	0.00019132001007285	UP
c142453_g3_i2	1323	-	4.507	0	Inf	4.17254265009524e-07	0.00019132001007285	UP
c88164_g1_i1	495	-	12.059	0	Inf	4.17254265009524e-07	0.00019132001007285	UP
c154381_g3_i1	485	-	21.671	0.316	6.09969735895041	4.18189391510368e-07	0.00019137645784692	UP
c150960_g2_i1	297	-	19.905	0	Inf	4.43797157185701e-07	0.000200756456824426	UP
c124188_g2_i1	291	-	20.224	0	Inf	4.72318825385298e-07	0.000210030378805296	UP
c144638_g2_i2	307	tr|A0A147BLL9|A0A147BLL9_IXORI:SubName: Full=Uncharacterized protein {ECO:0000313|EMBL:JAR91362.1}; GN=QLKTKQRNKL ATDTVCGLLH OS=Ixodes ricinus	19.106	0	Inf	4.72318825385298e-07	0.000210030378805296	UP
c90530_g1_i1	316	tr|A0A0P5PS60|A0A0P5PS60_9CRUS:SubName: Full=Glutamate dehydrogenase, mitochondrial {ECO:0000313|EMBL:JAL20988.1}; GN=unknown OS=Daphnia magna.	18.584	0	Inf	4.72318825385298e-07	0.000210030378805296	UP
c105486_g1_i1	324	-	233.184	7.061	5.04545247392983	4.86247780341396e-07	0.000215411422689587	UP
c118795_g1_i1	556	tr|Q27ST6|Q27ST6_VERVE:SubName: Full=Putative uncharacterized protein {ECO:0000313|EMBL:ABD46602.1}; GN=unknown OS=Vermamoeba vermiformis	10.365	0	Inf	5.02988878981745e-07	0.000219933987010051	UP
c18423_g1_i1	336	-	17.324	0	Inf	5.02988878981745e-07	0.000219933987010051	UP
c245689_g1_i1	292	-	19.725	0	Inf	5.02988878981745e-07	0.000219933987010051	UP
c117080_g1_i1	1020	-	169.31	5.414	4.96682848823951	5.04432877894722e-07	0.000220156927152274	UP
c119454_g1_i1	295	-	19.386	0	Inf	5.3599339859997e-07	0.000228845877141378	UP
c135456_g2_i1	303	-	19.004	0	Inf	5.3599339859997e-07	0.000228845877141378	UP
c139949_g1_i2	1421	tr|A0A132A945|A0A132A945_SARSC:SubName: Full=60S ribosomal protein L4-A-like protein {ECO:0000313|EMBL:KPM07493.1}; GN=QR98_0059870 OS=Sarcoptes scabiei	4.029	0	Inf	5.3599339859997e-07	0.000228845877141378	UP
c316877_g1_i1	303	-	18.883	0	Inf	5.3599339859997e-07	0.000228845877141378	UP
c133872_g1_i1	1506	tr|C1LAJ2|C1LAJ2_SCHJA:RecName: Full=Phosphoglycerate kinase {ECO:0000256|RuleBase:RU000532}; GN=PGK1 OS=Schistosoma japonicum	3.772	0	Inf	5.71536727419596e-07	0.000241397447882169	UP
c145935_g1_i1	1450	tr|V9IJK4|V9IJK4_APICE:SubName: Full=60S ribosomal protein L3 {ECO:0000313|EMBL:AEY61240.1}; GN=ACCB11554 OS=Apis cerana	3.915	0	Inf	5.71536727419596e-07	0.000241397447882169	UP
c116764_g2_i1	456	tr|W4Y4I6|W4Y4I6_STRPU:SubName: Full=Uncharacterized protein {ECO:0000313|EnsemblMetazoa:SPU_010626-tr}; GN=Sp-Rpl30 OS=Strongylocentrotus purpuratus	12.209	0	Inf	6.0984347858713e-07	0.000254385683244982	UP
c89625_g1_i1	530	tr|E4WYV9|E4WYV9_OIKDI:RecName: Full=Peptidyl-prolyl cis-trans isomerase {ECO:0000256|RuleBase:RU004231}; GN=GSOID_T00013652001 OS=Oikopleura dioica	10.586	0	Inf	6.0984347858713e-07	0.000254385683244982	UP
c111876_g1_i1	558	-	9.862	0	Inf	6.51160787434496e-07	0.000268296458710773	UP
c135557_g1_i1	2230	tr|A0A0X3P7I1|A0A0X3P7I1_SCHSO:SubName: Full=Uncharacterized protein {ECO:0000313|EMBL:JAP44002.1}; GN=TR110154 OS=Unreviewed; 738 AA.	2.477	0	Inf	6.51160787434496e-07	0.000268296458710773	UP
c86499_g1_i1	344	tr|A9UDQ9|A9UDQ9_9BILA:SubName: Full=Putative 40S ribosomal protein RPS29 {ECO:0000313|EMBL:ABX44802.1}; GN=unknown OS=Flustra foliacea	16.105	0	Inf	6.51160787434496e-07	0.000268296458710773	UP
c95150_g1_i1	320	tr|A0A0N4Z3K1|A0A0N4Z3K1_PARTI:SubName: Full=Uncharacterized protein {ECO:0000313|WBParaSite:PTRK_0000149550.1}; GN=unknown OS=Parastrongyloides trichosuri	17.323	0	Inf	6.51160787434496e-07	0.000268296458710773	UP
c128006_g2_i1	295	-	18.501	0	Inf	6.95760841368367e-07	0.00028078238885907	UP
c133442_g1_i1	819	tr|A0A088ABL2|A0A088ABL2_APIME:SubName: Full=Uncharacterized protein {ECO:0000313|EnsemblMetazoa:GB48810-PA}; GN=RpL8 OS=Apis mellifera	6.688	0	Inf	6.95760841368367e-07	0.00028078238885907	UP
c138479_g1_i1	1404	-	3.911	0	Inf	6.95760841368367e-07	0.00028078238885907	UP
c141970_g2_i6	1242	tr|A0A0P4W405|A0A0P4W405_9EUCA:SubName: Full=Uncharacterized protein {ECO:0000313|EMBL:JAI63298.1}; GN=unknown OS=Scylla olivacea	22.95	0.61	5.23354110073828	6.91807884107148e-07	0.00028078238885907	UP
c68724_g1_i1	338	-	0	16.441	-Inf	6.95760841368367e-07	0.00028078238885907	DOWN
c123967_g1_i2	491	-	19.489	0.202	6.59216096317317	7.03257316143178e-07	0.000283322537211324	UP
c136918_g3_i1	707	-	7.627	0	Inf	7.43943725119636e-07	0.000294676734682682	UP
c145893_g1_i4	779	-	6.926	0	Inf	7.43943725119636e-07	0.000294676734682682	UP
c147243_g3_i2	330	-	16.284	0	Inf	7.43943725119636e-07	0.000294676734682682	UP
c330492_g1_i1	293	-	0	18.639	-Inf	7.43943725119636e-07	0.000294676734682682	DOWN
c35290_g1_i1	1210	tr|V4BA25|V4BA25_LOTGI:SubName: Full=Uncharacterized protein {ECO:0000313|EMBL:ESP02607.1}; GN=LOTGIDRAFT_138147 OS=Lottia gigantea	4.466	0	Inf	7.43943725119636e-07	0.000294676734682682	UP
c117916_g1_i1	299	-	0	18.166	-Inf	7.96040624637817e-07	0.000308063800352448	DOWN
c120836_g1_i1	1289	tr|K1PQU8|K1PQU8_CRAGI:SubName: Full=Sperm-associated antigen 6 {ECO:0000313|EMBL:EKC18795.1}; GN=CGI_10011025 OS=Crassostrea gigas	4.16	0	Inf	7.96040624637817e-07	0.000308063800352448	UP
c127343_g1_i1	332	-	16.057	0	Inf	7.96040624637817e-07	0.000308063800352448	UP
c136076_g3_i2	719	tr|D1FPZ4|D1FPZ4_9DIPT:SubName: Full=Mitochondrial F1F0-ATP synthase subunit c/ATP9/proteolipid {ECO:0000313|EMBL:ACZ28249.1}; GN=unknown OS=Simulium nigrimanum.	7.472	0	Inf	7.96040624637817e-07	0.000308063800352448	UP
c143590_g2_i1	346	-	15.427	0	Inf	7.96040624637817e-07	0.000308063800352448	UP
c39209_g1_i1	426	tr|A0A0P4VPP4|A0A0P4VPP4_9EUCA:SubName: Full=Uncharacterized protein {ECO:0000313|EMBL:JAI56858.1}; GN=YRPISLLSIF SKIFEKLMKK HLICFLQTRN OS=Scylla olivacea	12.591	0	Inf	7.96040624637817e-07	0.000308063800352448	UP
c129178_g1_i1	2209	tr|T1IYX1|T1IYX1_STRMM:RecName: Full=Eukaryotic translation initiation factor 3 subunit C {ECO:0000256|HAMAP-Rule:MF_03002}; GN=WKACKNFIIN EKMNAKVWTL FYQVDKVRAM LVEKIQEESL RTYLFTYSSV YDSISMDILA OS=Strigamia maritima	2.39	0	Inf	8.5241743941387e-07	0.000324028616324292	UP
c147536_g2_i1	593	-	8.862	0	Inf	8.5241743941387e-07	0.000324028616324292	UP
c313201_g1_i1	294	-	0	18.114	-Inf	8.5241743941387e-07	0.000324028616324292	DOWN
c51959_g1_i1	322	-	16.297	0	Inf	8.5241743941387e-07	0.000324028616324292	UP
c83404_g1_i1	322	-	16.482	0	Inf	8.5241743941387e-07	0.000324028616324292	UP
c114470_g1_i1	412	tr|R7URK2|R7URK2_CAPTE:SubName: Full=Uncharacterized protein {ECO:0000313|EMBL:ELU09134.1, ECO:0000313|EnsemblMetazoa:CapteP228814}; GN=CAPTEDRAFT_228814 OS=Capitella teleta	12.634	0	Inf	9.13478860575322e-07	0.000340646673829734	UP
c138368_g4_i1	1337	tr|A0A0G3F6N3|A0A0G3F6N3_LITVA:RecName: Full=Elongation of very long chain fatty acids protein {ECO:0000256|RuleBase:RU361115}; GN=unknown OS=Litopenaeus vannamei	3.918	0	Inf	9.13478860575322e-07	0.000340646673829734	UP
c262067_g1_i1	289	-	17.941	0	Inf	9.13478860575322e-07	0.000340646673829734	UP
c43412_g1_i1	335	-	15.484	0	Inf	9.13478860575322e-07	0.000340646673829734	UP
c123183_g2_i1	339	-	0	15.338	-Inf	9.79672980906866e-07	0.000357967950604853	DOWN
c145586_g4_i1	1560	tr|A0A0P4W6G7|A0A0P4W6G7_9EUCA:SubName: Full=Uncharacterized protein {ECO:0000313|EMBL:JAI59196.1}; GN=unknown OS=Scylla olivacea	3.283	0	Inf	9.79672980906866e-07	0.000357967950604853	UP
c235873_g1_i1	289	-	17.828	0	Inf	9.79672980906866e-07	0.000357967950604853	UP
c287309_g1_i1	313	-	16.348	0	Inf	9.79672980906866e-07	0.000357967950604853	UP
c47784_g1_i1	286	-	8.288	248.973	-4.90882148374982	9.7661982212644e-07	0.000357967950604853	DOWN
c143192_g1_i2	432	-	20.856	0.305	6.09550943508531	1.00649584869455e-06	0.000367199600031474	UP
c111954_g2_i1	295	-	17.201	0	Inf	1.05149651323141e-06	0.00037265668908027	UP
c122773_g1_i1	1231	-	4.133	0	Inf	1.05149651323141e-06	0.00037265668908027	UP
c133169_g1_i1	928	-	39.948	1.287	4.95603931764072	1.03363271636215e-06	0.00037265668908027	UP
c144171_g2_i4	915	-	5.584	0	Inf	1.05149651323141e-06	0.00037265668908027	UP
c146392_g4_i1	363	-	0	14.259	-Inf	1.05149651323141e-06	0.00037265668908027	DOWN
c14797_g1_i1	295	-	17.252	0	Inf	1.05149651323141e-06	0.00037265668908027	UP
c150796_g1_i4	301	-	0	17.069	-Inf	1.05149651323141e-06	0.00037265668908027	DOWN
c198032_g1_i1	297	-	17.102	0	Inf	1.05149651323141e-06	0.00037265668908027	UP
c226597_g1_i1	288	-	17.723	0	Inf	1.05149651323141e-06	0.00037265668908027	UP
c62652_g1_i1	309	-	16.434	0	Inf	1.05149651323141e-06	0.00037265668908027	UP
c65974_g2_i1	293	-	0	17.659	-Inf	1.05149651323141e-06	0.00037265668908027	DOWN
c105676_g1_i1	596	-	8.409	0	Inf	1.12950070560763e-06	0.000394956567207132	UP
c119943_g1_i1	454	-	10.989	0	Inf	1.12950070560763e-06	0.000394956567207132	UP
c127818_g1_i1	966	tr|A0A0A7RPW1|A0A0A7RPW1_LITLI:RecName: Full=Galectin {ECO:0000256|RuleBase:RU102079}; GN=unknown OS=Littorina littorea	5.164	0	Inf	1.12950070560763e-06	0.000394956567207132	UP
c130164_g3_i1	369	-	13.657	0	Inf	1.12950070560763e-06	0.000394956567207132	UP
c153055_g6_i1	297	-	16.974	0	Inf	1.12950070560763e-06	0.000394956567207132	UP
c131286_g1_i1	673	-	10.285	0.14	6.19897115646733	1.16712326686021e-06	0.00040690475078937	UP
c118053_g1_i1	410	tr|A0A078AQB3|A0A078AQB3_STYLE:SubName: Full=Exported protein {ECO:0000313|EMBL:CDW84354.1}; GN=Contig4233.g4530 OS=Stylonychia lemnae	12.126	0	Inf	1.21429805587848e-06	0.000417789439137868	UP
c118745_g1_i1	664	tr|K1QFG9|K1QFG9_CRAGI:SubName: Full=Translocon-associated protein subunit delta {ECO:0000313|EMBL:EKC35617.1}; GN=CGI_10020307 OS=Crassostrea gigas	7.447	0	Inf	1.21429805587848e-06	0.000417789439137868	UP
c123157_g1_i1	363	-	13.73	0	Inf	1.21429805587848e-06	0.000417789439137868	UP
c129966_g1_i1	1068	tr|A0A0K0DWB4|A0A0K0DWB4_STRER:RecName: Full=GTP-binding nuclear protein {ECO:0000256|RuleBase:RU363057}; GN=unknown OS=Strongyloides stercoralis	4.622	0	Inf	1.21429805587848e-06	0.000417789439137868	UP
c133404_g1_i1	1154	tr|B2L3L3|B2L3L3_PHIRO:SubName: Full=Myosin essential light chain {ECO:0000313|EMBL:ACC43966.1}; GN=MELC_2 OS=Unreviewed; 160 AA.	4.301	0	Inf	1.21429805587848e-06	0.000417789439137868	UP
c139469_g1_i1	1587	tr|A0A131Z135|A0A131Z135_RHIAP:RecName: Full=Nucleolar GTP-binding protein 1 {ECO:0000256|PIRNR:PIRNR038919}; GN=unknown OS=Rhipicephalus appendiculatus	3.11	0	Inf	1.21429805587848e-06	0.000417789439137868	UP
c158349_g1_i1	287	-	0	17.597	-Inf	1.21429805587848e-06	0.000417789439137868	DOWN
c107205_g1_i1	336	-	0	14.791	-Inf	1.30656994462304e-06	0.000438650148929856	DOWN
c116350_g1_i1	341	-	14.427	0	Inf	1.30656994462304e-06	0.000438650148929856	UP
c127328_g1_i1	536	-	19.372	0.413	5.55168731618218	1.30025034631067e-06	0.000438650148929856	UP
c289900_g1_i1	322	-	0	15.472	-Inf	1.30656994462304e-06	0.000438650148929856	DOWN
c51632_g1_i1	300	-	16.255	0	Inf	1.30656994462304e-06	0.000438650148929856	UP
c61955_g1_i1	292	-	16.756	0	Inf	1.30656994462304e-06	0.000438650148929856	UP
c147238_g1_i1	956	-	79.946	2.968	4.75146285496411	1.37383536828359e-06	0.000459270240563228	UP
c138124_g1_i1	326	-	14.851	0	Inf	1.40707532497866e-06	0.000464453098866906	UP
c150962_g1_i8	408	tr|A0A0F5CNV6|A0A0F5CNV6_PRIPA:SubName: Full=Act-1 {ECO:0000313|EMBL:KKA73802.1}; GN=PRIPAC_7281 OS=Pristionchus pacificus	11.901	0	Inf	1.40707532497866e-06	0.000464453098866906	UP
c58313_g1_i1	589	tr|A0A0V0G2Z9|A0A0V0G2Z9_TRIDM:SubName: Full=Putative 40s ribosomal protein s11 {ECO:0000313|EMBL:JAP02457.1}; GN=unknown OS=Triatoma dimidiata	8.221	0	Inf	1.40707532497866e-06	0.000464453098866906	UP
c101884_g1_i1	360	-	0	13.474	-Inf	1.51666063066236e-06	0.000490998045926517	DOWN
c110367_g1_i1	688	-	6.885	0	Inf	1.51666063066236e-06	0.000490998045926517	UP
c130608_g2_i1	1297	tr|V3ZV47|V3ZV47_LOTGI:SubName: Full=Uncharacterized protein {ECO:0000313|EMBL:ESO88252.1}; GN=LOTGIDRAFT_193495 OS=Lottia gigantea	3.657	0	Inf	1.51666063066236e-06	0.000490998045926517	UP
c312667_g1_i1	293	tr|X1XDK9|X1XDK9_ACYPI:SubName: Full=Uncharacterized protein {ECO:0000313|EnsemblMetazoa:ACYPI083848-PA}; GN=TLYVANADSL VNFPYETGQT OS=Acyrthosiphon pisum	16.231	0	Inf	1.51666063066236e-06	0.000490998045926517	UP
c147917_g1_i5	1723	tr|E2ABA9|E2ABA9_CAMFO:SubName: Full=RNA exonuclease 1-like protein {ECO:0000313|EMBL:EFN69385.1}; GN=EAG_01126 OS=Unreviewed; 1184 AA.	4.827	0.081	5.89706110855998	1.60726003739497e-06	0.000518902802209927	UP
c100897_g1_i1	527	-	8.884	0	Inf	1.63627109049377e-06	0.000519725566856567	UP
c128553_g1_i1	312	-	15.014	0	Inf	1.63627109049377e-06	0.000519725566856567	UP
c137310_g1_i1	835	tr|C1BTI7|C1BTI7_LEPSM:SubName: Full=Fructose-bisphosphate aldolase {ECO:0000313|EMBL:ACO12340.1}; GN=ALF OS=Lepeophtheirus salmonis	5.626	0	Inf	1.63627109049377e-06	0.000519725566856567	UP
c140448_g3_i2	858	tr|V4APA2|V4APA2_LOTGI:SubName: Full=Uncharacterized protein {ECO:0000313|EMBL:ESO96620.1}; GN=LOTGIDRAFT_202077 OS=Lottia gigantea	5.484	0	Inf	1.63627109049377e-06	0.000519725566856567	UP
c212011_g1_i1	377	-	0	12.603	-Inf	1.63627109049377e-06	0.000519725566856567	DOWN
c98329_g1_i1	662	-	7.086	0	Inf	1.63627109049377e-06	0.000519725566856567	UP
c126677_g1_i1	1757	tr|A0A087T9W0|A0A087T9W0_9ARAC:SubName: Full=Eukaryotic peptide chain release factor GTP-binding subunit ERF3A {ECO:0000313|EMBL:KFM61899.1}; GN=X975_03574 OS=Stegodyphus mimosarum.	2.622	0	Inf	1.76696366960669e-06	0.000549443265781935	UP
c141666_g1_i1	309	-	1.158	47.948	-5.371763480573	1.76713338197007e-06	0.000549443265781935	DOWN
c150962_g1_i4	1175	tr|W6NR97|W6NR97_HAECO:SubName: Full=Actin actin domain containing protein {ECO:0000313|EMBL:CDL94692.1}; GN=HCOI_01138100 OS=Unreviewed; 402 AA.	3.94	0	Inf	1.76696366960669e-06	0.000549443265781935	UP
c314727_g1_i1	305	-	15.089	0	Inf	1.76696366960669e-06	0.000549443265781935	UP
c321195_g1_i1	358	-	0	13.219	-Inf	1.76696366960669e-06	0.000549443265781935	DOWN
c92123_g1_i1	372	-	12.461	0	Inf	1.76696366960669e-06	0.000549443265781935	UP
c97986_g1_i1	937	tr|B3G4T5|B3G4T5_ADIVA:SubName: Full=Proteasome subunit alpha type-5 {ECO:0000313|EMBL:ACD01100.1}; GN=unknown OS=Adineta vaga	4.921	0	Inf	1.76696366960669e-06	0.000549443265781935	UP
c116921_g1_i1	601	tr|Q9GNT2|Q9GNT2_STIHL:RecName: Full=60S ribosomal protein L27 {ECO:0000256|RuleBase:RU000575}; GN=unknown OS=Stichodactyla helianthus	7.586	0	Inf	1.90992189530303e-06	0.000582316160782688	UP
c123889_g1_i1	319	-	14.231	0	Inf	1.90992189530303e-06	0.000582316160782688	UP
c129989_g1_i2	754	tr|A0A131Z6K4|A0A131Z6K4_RHIAP:RecName: Full=Ribosomal protein L15 {ECO:0000256|RuleBase:RU000663}; GN=unknown OS=Rhipicephalus appendiculatus	6.045	0	Inf	1.90992189530303e-06	0.000582316160782688	UP
c143303_g1_i2	2007	tr|R7VGL7|R7VGL7_CAPTE:RecName: Full=ATP synthase subunit beta {ECO:0000256|RuleBase:RU003553}; GN=CAPTEDRAFT_157862 OS=Capitella teleta	2.272	0	Inf	1.90992189530303e-06	0.000582316160782688	UP
c212320_g1_i1	571	tr|T1F5G7|T1F5G7_HELRO:SubName: Full=Uncharacterized protein {ECO:0000313|EnsemblMetazoa:HelroP172527}; GN=HELRODRAFT_172527; OS=Unreviewed; 152 AA.	7.978	0	Inf	1.90992189530303e-06	0.000582316160782688	UP
c90527_g1_i1	494	tr|A8E682|A8E682_9BILA:SubName: Full=Putative 60S ribosomal protein L23 {ECO:0000313|EMBL:CAL69069.1}; GN=rpl23 OS=Spadella cephaloptera.	9.227	0	Inf	1.90992189530303e-06	0.000582316160782688	UP
c98293_g1_i1	411	tr|A0A0P6D0Y1|A0A0P6D0Y1_9CRUS:SubName: Full=60S ribosomal protein L18 {ECO:0000313|EMBL:JAN09119.1}; GN=unknown OS=Daphnia magna.	11.052	0	Inf	1.90992189530303e-06	0.000582316160782688	UP
c118475_g1_i2	625	-	7.192	0	Inf	2.06647287032787e-06	0.000615709641060521	UP
c121380_g2_i1	540	tr|E2A641|E2A641_CAMFO:RecName: Full=40S ribosomal protein S24 {ECO:0000256|RuleBase:RU004383}; GN=EAG_06255 OS=Unreviewed; 137 AA.	8.33	0	Inf	2.06647287032787e-06	0.000615709641060521	UP
c131292_g1_i1	1159	tr|A0A151Z355|A0A151Z355_9MYCE:SubName: Full=Flavohemoglobin {ECO:0000313|EMBL:KYQ88379.1}; GN=DLAC_11077 OS=Dictyostelium lacteum.	3.879	0	Inf	2.06647287032787e-06	0.000615709641060521	UP
c141908_g1_i1	1691	tr|A0A0N4Y3I2|A0A0N4Y3I2_NIPBR:SubName: Full=Uncharacterized protein {ECO:0000313|WBParaSite:NBR_0001037301-mRNA-1}; GN=unknown OS=Nippostrongylus brasiliensis	2.647	0	Inf	2.06647287032787e-06	0.000615709641060521	UP
c144237_g2_i1	1125	tr|Q26268|Q26268_APLCA:SubName: Full=Calreticulin {ECO:0000313|EMBL:AAB24569.1}; GN=calreticulin OS=Aplysia californica	3.989	0	Inf	2.06647287032787e-06	0.000615709641060521	UP
c2000_g1_i1	301	-	15.005	0	Inf	2.06647287032787e-06	0.000615709641060521	UP
c25544_g1_i1	427	-	10.518	0	Inf	2.06647287032787e-06	0.000615709641060521	UP
c146945_g2_i6	1574	tr|A0A0P4W130|A0A0P4W130_9EUCA:SubName: Full=Uncharacterized protein {ECO:0000313|EMBL:JAI60051.1}; GN=NNTGSPRASG RNTTSSGGGD CGASFPSKSF OS=Scylla olivacea	32.435	1.24	4.70913941309148	2.13357843716489e-06	0.000634901219786644	UP
c123480_g1_i2	637	tr|F5A6D6|F5A6D6_PROCL:SubName: Full=Ribosomal protein L35 {ECO:0000313|EMBL:AEB54642.1}; GN=unknown OS=Procambarus clarkii	6.944	0	Inf	2.23810682965742e-06	0.00064960223844047	UP
c143471_g1_i1	400	tr|V5H0L3|V5H0L3_IXORI:SubName: Full=Uncharacterized protein {ECO:0000313|EMBL:JAB70394.1}; GN=unknown OS=Ixodes ricinus	11.09	0	Inf	2.23810682965742e-06	0.00064960223844047	UP
c149989_g2_i3	300	-	0	15.005	-Inf	2.23810682965742e-06	0.00064960223844047	DOWN
c221224_g1_i1	313	tr|D3BUI4|D3BUI4_POLPA:SubName: Full=Uncharacterized protein {ECO:0000313|EMBL:EFA74772.1}; GN=PPL_11804 OS=Polysphondylium pallidum	14.197	0	Inf	2.23810682965742e-06	0.00064960223844047	UP
c239342_g1_i1	298	-	0	15.213	-Inf	2.23810682965742e-06	0.00064960223844047	DOWN
c47885_g1_i1	512	tr|W8CDG5|W8CDG5_CERCA:RecName: Full=Profilin {ECO:0000256|RuleBase:RU003909}; GN=PROF OS=Ceratitis capitata	8.665	0	Inf	2.23810682965742e-06	0.00064960223844047	UP
c55785_g1_i1	336	-	13.224	0	Inf	2.23810682965742e-06	0.00064960223844047	UP
c117080_g1_i2	1043	-	173.894	7.321	4.57002362031372	2.30342985683835e-06	0.000665284741004488	UP
c154394_g1_i1	14620	tr|A0A0P4W6G7|A0A0P4W6G7_9EUCA:SubName: Full=Uncharacterized protein {ECO:0000313|EMBL:JAI59196.1}; GN=unknown OS=Scylla olivacea	19.826	0.839	4.56257901470629	2.30267188112107e-06	0.000665284741004488	UP
c138512_g1_i1	423	tr|A0A0P4VNJ5|A0A0P4VNJ5_9EUCA:SubName: Full=Uncharacterized protein {ECO:0000313|EMBL:JAI56797.1}; GN=IKATSTSHYL TSFLEFIHSH OS=Scylla olivacea	10.39	0	Inf	2.42649966043667e-06	0.00068817983149424	UP
c151581_g1_i1	290	-	0	15.348	-Inf	2.42649966043667e-06	0.00068817983149424	DOWN
c248731_g1_i1	306	-	14.401	0	Inf	2.42649966043667e-06	0.00068817983149424	UP
c67416_g1_i1	1118	-	0	3.978	-Inf	2.42649966043667e-06	0.00068817983149424	DOWN
c80699_g1_i1	332	-	13.184	0	Inf	2.42649966043667e-06	0.00068817983149424	UP
c100886_g1_i1	1179	tr|C1BTJ1|C1BTJ1_LEPSM:RecName: Full=ATP synthase subunit gamma {ECO:0000256|RuleBase:RU004001}; GN=ATPG OS=Lepeophtheirus salmonis	3.652	0	Inf	2.63353888061045e-06	0.000727634751913564	UP
c120352_g1_i1	1117	tr|A7S040|A7S040_NEMVE:SubName: Full=Predicted protein {ECO:0000313|EMBL:EDO42950.1}; GN=v1g164783 OS=Nematostella vectensis	3.837	0	Inf	2.63353888061045e-06	0.000727634751913564	UP
c123183_g1_i1	304	-	14.281	0	Inf	2.63353888061045e-06	0.000727634751913564	UP
c129613_g1_i1	1492	tr|D6X0G1|D6X0G1_TRICA:RecName: Full=Elongation factor Tu {ECO:0000256|RuleBase:RU004061}; GN=TcasGA2_TC011692 OS=Tribolium castaneum	2.874	0	Inf	2.63353888061045e-06	0.000727634751913564	UP
c141289_g2_i1	1127	tr|A0A074ZKX7|A0A074ZKX7_9TREM:SubName: Full=Uncharacterized protein {ECO:0000313|EMBL:KER27676.1}; GN=T265_05309 OS=Opisthorchis viverrini.	3.814	0	Inf	2.63353888061045e-06	0.000727634751913564	UP
c147387_g5_i1	290	-	0	14.984	-Inf	2.63353888061045e-06	0.000727634751913564	DOWN
c147832_g4_i2	499	-	8.621	0	Inf	2.63353888061045e-06	0.000727634751913564	UP
c148421_g3_i4	965	tr|A0A0N7ZC26|A0A0N7ZC26_9EUCA:SubName: Full=Uncharacterized protein {ECO:0000313|EMBL:JAI63272.1}; GN=unknown OS=Scylla olivacea	12.724	0.371	5.09998927991871	2.58568987628743e-06	0.000727634751913564	UP
c283095_g1_i1	296	-	0	14.856	-Inf	2.63353888061045e-06	0.000727634751913564	DOWN
c7042_g1_i1	329	-	0	13.349	-Inf	2.63353888061045e-06	0.000727634751913564	DOWN
c147634_g1_i6	3751	-	1.592	0.018	6.46669961910134	2.71610773929185e-06	0.00074869271578515	UP
c133837_g2_i1	1126	tr|B7PZL9|B7PZL9_IXOSC:SubName: Full=Receptor-transporting protein, putative {ECO:0000313|EMBL:EEC12041.1}; GN=IscW_ISCW010189 OS=Ixodes scapularis	8.054	0.177	5.50788420686276	2.77291057900127e-06	0.000763457436050256	UP
c149219_g2_i4	494	-	2.789	72.674	-4.70361947542112	2.77855348307277e-06	0.000764118418775484	DOWN
c116778_g1_i2	286	-	0.853	37.408	-5.45465728321337	2.81690766452631e-06	0.000767194347233341	DOWN
c120371_g1_i1	719	tr|G3KGV4|G3KGV4_ADIVA:SubName: Full=Uncharacterized conserved protein {ECO:0000313|EMBL:AEN94411.1}; GN=unknown OS=Adineta vaga	5.91	0	Inf	2.86135366267017e-06	0.000767194347233341	UP
c122768_g1_i1	522	-	8.176	0	Inf	2.86135366267017e-06	0.000767194347233341	UP
c127157_g1_i1	524	-	8.069	0	Inf	2.86135366267017e-06	0.000767194347233341	UP
c128932_g1_i1	766	tr|T1DTZ6|T1DTZ6_ANOAQ:RecName: Full=Metalloendopeptidase {ECO:0000256|RuleBase:RU361183}; GN=unknown OS=Anopheles aquasalis	5.586	0	Inf	2.86135366267017e-06	0.000767194347233341	UP
c134909_g1_i1	2664	tr|A0A0M8ZWK8|A0A0M8ZWK8_9HYME:RecName: Full=Aconitate hydratase, mitochondrial {ECO:0000256|RuleBase:RU362107}; GN=WN51_02407 OS=Melipona quadrifasciata.	1.583	0	Inf	2.86135366267017e-06	0.000767194347233341	UP
c137031_g2_i1	762	-	37.005	1.361	4.76498124440465	2.84020089144708e-06	0.000767194347233341	UP
c221836_g1_i1	335	-	12.616	0	Inf	2.86135366267017e-06	0.000767194347233341	UP
c312156_g1_i1	303	-	14.074	0	Inf	2.86135366267017e-06	0.000767194347233341	UP
c5781_g1_i1	875	-	4.844	0	Inf	2.86135366267017e-06	0.000767194347233341	UP
c72764_g1_i1	838	tr|T1G288|T1G288_HELRO:SubName: Full=Uncharacterized protein {ECO:0000313|EnsemblMetazoa:HelroP75683}; GN=HELRODRAFT_75683; OS=Unreviewed; 81 AA.	5.078	0	Inf	2.86135366267017e-06	0.000767194347233341	UP
c84839_g1_i1	397	-	10.622	0	Inf	2.86135366267017e-06	0.000767194347233341	UP
c154394_g1_i4	14749	tr|A0A0P4W6G7|A0A0P4W6G7_9EUCA:SubName: Full=Uncharacterized protein {ECO:0000313|EMBL:JAI59196.1}; GN=unknown OS=Scylla olivacea	18.061	0.798	4.50034521738068	2.93454292008818e-06	0.000785923949325436	UP
c127263_g1_i1	414	-	5.718	141.811	-4.63231501373678	2.99880676494529e-06	0.000802223357959486	DOWN
c127210_g1_i1	292	-	14.304	0	Inf	3.11234959799211e-06	0.000812312905044054	UP
c129100_g1_i2	286	-	0	14.938	-Inf	3.11234959799211e-06	0.000812312905044054	DOWN
c136763_g2_i1	288	-	14.502	0	Inf	3.11234959799211e-06	0.000812312905044054	UP
c137978_g1_i1	2016	tr|E5DVR6|E5DVR6_9BILA:SubName: Full=Hsp90 beta {ECO:0000313|EMBL:ADR79285.1}; GN=TLGRGTTVSL HLKEEAREYL EEHKLREIIT KYSQFINFNI YLWASKSVSE OS=Brachionus ibericus.	2.088	0	Inf	3.11234959799211e-06	0.000812312905044054	UP
c220128_g1_i1	295	-	14.265	0	Inf	3.11234959799211e-06	0.000812312905044054	UP
c237701_g1_i1	289	-	0	14.714	-Inf	3.11234959799211e-06	0.000812312905044054	DOWN
c283464_g1_i1	318	-	0	13.437	-Inf	3.11234959799211e-06	0.000812312905044054	DOWN
c42847_g1_i1	326	-	0	13.001	-Inf	3.11234959799211e-06	0.000812312905044054	DOWN
c62896_g1_i1	314	-	0	13.445	-Inf	3.11234959799211e-06	0.000812312905044054	DOWN
c99917_g1_i1	2392	-	1.745	0	Inf	3.11234959799211e-06	0.000812312905044054	UP
c101502_g1_i1	389	-	10.564	0	Inf	3.38924902841846e-06	0.000859825846090057	UP
c122982_g2_i2	290	-	14.231	0	Inf	3.38924902841846e-06	0.000859825846090057	UP
c124628_g1_i1	637	-	6.427	0	Inf	3.38924902841846e-06	0.000859825846090057	UP
c132057_g1_i1	1668	tr|A0A0S6XM23|A0A0S6XM23_9FUNG:SubName: Full=Uncharacterized protein {ECO:0000313|EMBL:GAM88787.1}; GN=ANO11243_068210 OS=fungal sp. No.11243.	2.452	0	Inf	3.38924902841846e-06	0.000859825846090057	UP
c139613_g1_i1	317	-	0	13.197	-Inf	3.38924902841846e-06	0.000859825846090057	DOWN
c151281_g2_i2	1608	tr|A0A0T6B766|A0A0T6B766_9SCAR:SubName: Full=Helicase {ECO:0000313|EMBL:KRT83187.1}; GN=AMK59_4252 OS=Oryctes borbonicus.	2.559	0	Inf	3.38924902841846e-06	0.000859825846090057	UP
c153003_g2_i1	649	-	0	6.4	-Inf	3.38924902841846e-06	0.000859825846090057	DOWN
c181054_g1_i1	295	-	13.878	0	Inf	3.38924902841846e-06	0.000859825846090057	UP
c194560_g1_i1	292	-	14.116	0	Inf	3.38924902841846e-06	0.000859825846090057	UP
c247670_g1_i1	321	tr|W5JCN8|W5JCN8_ANODA:SubName: Full=Arginine N-methyltransferase 1 {ECO:0000313|EMBL:ETN62117.1}; GN=AND_006203 OS=Anopheles darlingi	12.744	0	Inf	3.38924902841846e-06	0.000859825846090057	UP
c322765_g1_i1	306	-	13.559	0	Inf	3.38924902841846e-06	0.000859825846090057	UP
c69755_g1_i1	495	-	8.304	0	Inf	3.38924902841846e-06	0.000859825846090057	UP
c110141_g1_i1	307	-	0	13.463	-Inf	3.69513792990028e-06	0.00091477952449464	DOWN
c126748_g2_i1	346	-	0	11.828	-Inf	3.69513792990028e-06	0.00091477952449464	DOWN
c129236_g1_i1	1679	tr|W0GAA8|W0GAA8_9PLAT:SubName: Full=Intermediate filament b-like protein {ECO:0000313|EMBL:AHF54565.1}; GN=if1 OS=Macrostomum lignano.	2.414	0	Inf	3.69513792990028e-06	0.00091477952449464	UP
c140218_g1_i1	1608	tr|E9G107|E9G107_DAPPU:SubName: Full=Putative uncharacterized protein {ECO:0000313|EMBL:EFX86582.1}; GN=DAPPUDRAFT_44651 OS=Daphnia pulex	2.515	0	Inf	3.69513792990028e-06	0.00091477952449464	UP
c145893_g1_i2	630	-	6.387	0	Inf	3.69513792990028e-06	0.00091477952449464	UP
c247867_g1_i1	288	-	14.001	0	Inf	3.69513792990028e-06	0.00091477952449464	UP
c280678_g1_i1	423	tr|E5T963|E5T963_TRISP:SubName: Full=Uncharacterized protein {ECO:0000313|EMBL:EFV46420.1}; GN=Tsp_15913 OS=Trichinella spiralis	9.52	0	Inf	3.69513792990028e-06	0.00091477952449464	UP
c316600_g1_i1	292	-	0	14.173	-Inf	3.69513792990028e-06	0.00091477952449464	DOWN
c108206_g1_i1	890	tr|E9G1Y1|E9G1Y1_DAPPU:SubName: Full=Putative uncharacterized protein {ECO:0000313|EMBL:EFX86728.1}; GN=DAPPUDRAFT_221979 OS=Daphnia pulex	4.512	0	Inf	4.03352052421348e-06	0.000979011449172641	UP
c115498_g1_i1	346	tr|J9I4L9|J9I4L9_9SPIT:SubName: Full=Protein kinase domain containing protein {ECO:0000313|EMBL:EJY65425.1}; GN=OXYTRI_14420 OS=Oxytricha trifallax.	11.575	0	Inf	4.03352052421348e-06	0.000979011449172641	UP
c123932_g1_i1	620	tr|L7M337|L7M337_9ACAR:SubName: Full=Putative cut up {ECO:0000313|EMBL:JAA58465.1}; GN=unknown OS=Rhipicephalus pulchellus.	6.407	0	Inf	4.03352052421348e-06	0.000979011449172641	UP
c126884_g1_i1	1121	tr|E7D1X0|E7D1X0_LATHE:SubName: Full=Putative ornithine decarboxylase antizyme {ECO:0000313|EMBL:ADV40364.1}; GN=unknown OS=Latrodectus hesperus	3.56	0	Inf	4.03352052421348e-06	0.000979011449172641	UP
c147737_g1_i7	1295	-	0	3.111	-Inf	4.03352052421348e-06	0.000979011449172641	DOWN
c191204_g1_i1	295	-	13.494	0	Inf	4.03352052421348e-06	0.000979011449172641	UP
c209074_g1_i1	291	-	13.797	0	Inf	4.03352052421348e-06	0.000979011449172641	UP
c276582_g1_i1	286	-	0	14.102	-Inf	4.03352052421348e-06	0.000979011449172641	DOWN
c308342_g1_i1	391	-	0	10.419	-Inf	4.03352052421348e-06	0.000979011449172641	DOWN
c88433_g1_i1	332	-	11.963	0	Inf	4.03352052421348e-06	0.000979011449172641	UP
c146945_g2_i2	1796	tr|A0A0P4W130|A0A0P4W130_9EUCA:SubName: Full=Uncharacterized protein {ECO:0000313|EMBL:JAI60051.1}; GN=NNTGSPRASG RNTTSSGGGD CGASFPSKSF OS=Scylla olivacea	34.446	1.535	4.48802590073488	4.14943229373409e-06	0.0010040433295557	UP
c115137_g1_i1	303	-	0	13.215	-Inf	4.4083830264638e-06	0.00104000771939639	DOWN
c115231_g1_i1	416	-	9.509	0	Inf	4.4083830264638e-06	0.00104000771939639	UP
c141109_g5_i1	303	-	13.005	0	Inf	4.4083830264638e-06	0.00104000771939639	UP
c168390_g1_i1	292	-	0	13.668	-Inf	4.4083830264638e-06	0.00104000771939639	DOWN
c201779_g1_i1	316	-	12.327	0	Inf	4.4083830264638e-06	0.00104000771939639	UP
c26143_g1_i1	327	-	12.067	0	Inf	4.4083830264638e-06	0.00104000771939639	UP
c317296_g1_i1	288	-	13.57	0	Inf	4.4083830264638e-06	0.00104000771939639	UP
c50880_g1_i1	304	-	12.968	0	Inf	4.4083830264638e-06	0.00104000771939639	UP
c96945_g1_i1	302	-	0	13.114	-Inf	4.4083830264638e-06	0.00104000771939639	DOWN
c121925_g1_i2	470	-	8.186	0	Inf	4.82426821763964e-06	0.00110279683174909	UP
c123691_g1_i2	608	-	6.349	0	Inf	4.82426821763964e-06	0.00110279683174909	UP
c135345_g1_i2	1154	-	22.287	0.92	4.59842476052772	4.78574910645694e-06	0.00110279683174909	UP
c148593_g4_i2	2335	tr|V5I856|V5I856_ANOGL:SubName: Full=Putative nuclease HARBI1 {ECO:0000313|EMBL:JAB63196.1}; GN=HARB1 OS=Anoplophora glabripennis	5.327	0.178	4.90337413459475	4.71721993797376e-06	0.00110279683174909	UP
c149669_g7_i1	391	tr|F6YMZ5|F6YMZ5_CIOIN:SubName: Full=Uncharacterized protein {ECO:0000313|Ensembl:ENSCINP00000004592}; GN=unknown OS=Ciona intestinalis	9.833	0	Inf	4.82426821763964e-06	0.00110279683174909	UP
c182048_g1_i1	301	-	12.914	0	Inf	4.82426821763964e-06	0.00110279683174909	UP
c210290_g1_i1	312	-	12.293	0	Inf	4.82426821763964e-06	0.00110279683174909	UP
c220410_g1_i1	295	-	13.167	0	Inf	4.82426821763964e-06	0.00110279683174909	UP
c243361_g1_i1	303	tr|A0A0G4HMX5|A0A0G4HMX5_9ALVE:SubName: Full=Uncharacterized protein {ECO:0000313|EMBL:CEM45467.1}; GN=Cvel_29251 OS=Chromera velia CCMP2878.	12.753	0	Inf	4.82426821763964e-06	0.00110279683174909	UP
c243636_g1_i1	314	-	12.309	0	Inf	4.82426821763964e-06	0.00110279683174909	UP
c26493_g1_i1	309	-	12.455	0	Inf	4.82426821763964e-06	0.00110279683174909	UP
c312793_g1_i1	291	-	13.298	0	Inf	4.82426821763964e-06	0.00110279683174909	UP
c55605_g1_i1	314	-	12.219	0	Inf	4.82426821763964e-06	0.00110279683174909	UP
c91493_g2_i1	291	-	13.298	0	Inf	4.82426821763964e-06	0.00110279683174909	UP
c154394_g1_i3	12879	tr|A0A0P4W6G7|A0A0P4W6G7_9EUCA:SubName: Full=Uncharacterized protein {ECO:0000313|EMBL:JAI59196.1}; GN=unknown OS=Scylla olivacea	13.356	0.643	4.37652545073517	4.96675654594304e-06	0.00113317055445097	UP
c116566_g1_i1	663	tr|A0A044R077|A0A044R077_ONCVO:SubName: Full=Uncharacterized protein {ECO:0000313|EnsemblMetazoa:OVOC10890}; GN=WBGene00247699 OS=Unreviewed; 165 AA.	5.772	0	Inf	5.28636287450167e-06	0.00116221082300611	UP
c121710_g1_i1	629	tr|A0A0P6H519|A0A0P6H519_9CRUS:SubName: Full=Microsomal glutathione S-transferase {ECO:0000313|EMBL:JAN70307.1}; GN=unknown OS=Daphnia magna.	6.058	0	Inf	5.28636287450167e-06	0.00116221082300611	UP
c126183_g1_i2	1493	tr|A0A0M8ZQ94|A0A0M8ZQ94_9HYME:SubName: Full=Eukaryotic initiation factor 4A {ECO:0000313|EMBL:KOX67369.1}; GN=WN51_08276 OS=Melipona quadrifasciata.	2.55	0	Inf	5.28636287450167e-06	0.00116221082300611	UP
c134846_g1_i1	2310	tr|A7T5C2|A7T5C2_NEMVE:SubName: Full=Predicted protein {ECO:0000313|EMBL:EDO28841.1}; GN=v1g222532 OS=Nematostella vectensis	1.63	0	Inf	5.28636287450167e-06	0.00116221082300611	UP
c146315_g2_i2	342	-	11.13	0	Inf	5.28636287450167e-06	0.00116221082300611	UP
c149363_g3_i6	830	-	0	4.643	-Inf	5.28636287450167e-06	0.00116221082300611	DOWN
c151281_g2_i1	1405	tr|V5I3Y5|V5I3Y5_IXORI:SubName: Full=Putative translation initiation factor 4f helicase subunit eif-4a {ECO:0000313|EMBL:JAB82753.1}; GN=unknown OS=Ixodes ricinus	2.704	0	Inf	5.28636287450167e-06	0.00116221082300611	UP
c151961_g3_i2	314	-	12.057	0	Inf	5.28636287450167e-06	0.00116221082300611	UP
c168601_g1_i1	294	-	0	13.078	-Inf	5.28636287450167e-06	0.00116221082300611	DOWN
c182240_g1_i1	289	-	13.082	0	Inf	5.28636287450167e-06	0.00116221082300611	UP
c227615_g1_i1	290	-	13.154	0	Inf	5.28636287450167e-06	0.00116221082300611	UP
c275180_g1_i1	1542	tr|A0A0V0QZ23|A0A0V0QZ23_PSEPJ:SubName: Full=Insulin-like growth factor binding protein, N-terminal {ECO:0000313|EMBL:KRX07476.1}; GN=PPERSA_11025 OS=Pseudocohnilembus persalinus	2.454	0	Inf	5.28636287450167e-06	0.00116221082300611	UP
c288778_g1_i1	288	-	13.235	0	Inf	5.28636287450167e-06	0.00116221082300611	UP
c40686_g1_i1	307	tr|B4LYC1|B4LYC1_DROVI:SubName: Full=Uncharacterized protein {ECO:0000313|EMBL:EDW66917.1}; GN=Dvir\GJ23360 OS=Drosophila virilis	12.371	0	Inf	5.28636287450167e-06	0.00116221082300611	UP
c4350_g1_i1	293	-	12.883	0	Inf	5.28636287450167e-06	0.00116221082300611	UP
c50750_g2_i1	371	-	0	10.351	-Inf	5.28636287450167e-06	0.00116221082300611	DOWN
c51399_g1_i1	311	-	12.229	0	Inf	5.28636287450167e-06	0.00116221082300611	UP
c72848_g1_i1	311	tr|V4ADV9|V4ADV9_LOTGI:SubName: Full=Uncharacterized protein {ECO:0000313|EMBL:ESP02199.1}; GN=LOTGIDRAFT_230585 OS=Lottia gigantea	12.272	0	Inf	5.28636287450167e-06	0.00116221082300611	UP
c8250_g1_i1	309	tr|L8H905|L8H905_ACACA:SubName: Full=Glycosyl hydrolase {ECO:0000313|EMBL:ELR21707.1}; GN=ACA1_384100 OS=Acanthamoeba castellanii str. Neff.	12.346	0	Inf	5.28636287450167e-06	0.00116221082300611	UP
c89044_g1_i1	432	-	8.802	0	Inf	5.28636287450167e-06	0.00116221082300611	UP
c94574_g1_i2	291	-	0	13.248	-Inf	5.28636287450167e-06	0.00116221082300611	DOWN
c144538_g2_i3	530	-	30.341	1.083	4.80816348766667	5.36925824783178e-06	0.00117933530647623	UP
c145435_g1_i1	694	-	45.61	2.015	4.50049842632979	5.44103763025488e-06	0.00119398859282912	UP
c100872_g1_i1	644	-	5.806	0	Inf	5.80060050820806e-06	0.00123050002499953	UP
c102370_g1_i2	338	tr|A8E6A3|A8E6A3_9BILA:SubName: Full=Putative 60S ribosomal protein L39 isoform 1 {ECO:0000313|EMBL:CAL69090.1}; GN=rpl39.1 OS=Spadella cephaloptera.	11.066	0	Inf	5.80060050820806e-06	0.00123050002499953	UP
c124375_g1_i1	521	-	7.171	0	Inf	5.80060050820806e-06	0.00123050002499953	UP
c125554_g1_i1	401	-	49.445	1.915	4.69040834222679	5.67320960357667e-06	0.00123050002499953	UP
c129989_g1_i1	799	tr|A0A131Z6K4|A0A131Z6K4_RHIAP:RecName: Full=Ribosomal protein L15 {ECO:0000256|RuleBase:RU000663}; GN=unknown OS=Rhipicephalus appendiculatus	4.655	0	Inf	5.80060050820806e-06	0.00123050002499953	UP
c138928_g2_i1	325	-	0	11.714	-Inf	5.80060050820806e-06	0.00123050002499953	DOWN
c139410_g4_i1	397	-	9.436	0	Inf	5.80060050820806e-06	0.00123050002499953	UP
c146325_g2_i1	293	-	12.66	0	Inf	5.80060050820806e-06	0.00123050002499953	UP
c150031_g1_i1	294	-	0	12.899	-Inf	5.80060050820806e-06	0.00123050002499953	DOWN
c153685_g3_i2	558	-	0	6.839	-Inf	5.80060050820806e-06	0.00123050002499953	DOWN
c159376_g1_i1	308	-	12.132	0	Inf	5.80060050820806e-06	0.00123050002499953	UP
c224578_g1_i1	310	-	12.117	0	Inf	5.80060050820806e-06	0.00123050002499953	UP
c2793_g1_i1	290	-	0	12.982	-Inf	5.80060050820806e-06	0.00123050002499953	DOWN
c311110_g1_i1	324	tr|A0A0B1SBD5|A0A0B1SBD5_OESDE:Unreviewed; 180 AA. GN=OESDEN_19777 OS=Oesophagostomum dentatum	11.468	0	Inf	5.80060050820806e-06	0.00123050002499953	UP
c62949_g1_i1	357	-	10.428	0	Inf	5.80060050820806e-06	0.00123050002499953	UP
c97604_g1_i1	707	tr|A0A131Z440|A0A131Z440_RHIAP:SubName: Full=Ubiquitin-conjugating enzyme E2 D/E {ECO:0000313|EMBL:JAP85525.1}; GN=unknown OS=Rhipicephalus appendiculatus	5.244	0	Inf	5.80060050820806e-06	0.00123050002499953	UP
c110223_g2_i1	2427	tr|A0A087TAY2|A0A087TAY2_9ARAC:SubName: Full=Exportin-1 {ECO:0000313|EMBL:KFM62271.1}; GN=X975_22304 OS=Stegodyphus mimosarum.	1.506	0	Inf	6.37378237660808e-06	0.00131654078047239	UP
c116822_g1_i1	431	-	8.579	0	Inf	6.37378237660808e-06	0.00131654078047239	UP
c117438_g1_i1	785	-	4.65	0	Inf	6.37378237660808e-06	0.00131654078047239	UP
c119235_g1_i1	1135	tr|W4ZK15|W4ZK15_STRPU:SubName: Full=Uncharacterized protein {ECO:0000313|EnsemblMetazoa:SPU_028534-tr}; GN=unknown OS=Strongylocentrotus purpuratus	3.214	0	Inf	6.37378237660808e-06	0.00131654078047239	UP
c130771_g1_i1	903	tr|B6S367|B6S367_PHIRO:SubName: Full=Putative uncharacterized protein {ECO:0000313|EMBL:ACI90387.1}; GN=unknown OS=Unreviewed; 250 AA.	4.03	0	Inf	6.37378237660808e-06	0.00131654078047239	UP
c131820_g1_i2	359	-	10.164	0	Inf	6.37378237660808e-06	0.00131654078047239	UP
c133425_g1_i2	1426	tr|K1R5L0|K1R5L0_CRAGI:SubName: Full=Vitamin D3 receptor {ECO:0000313|EMBL:EKC36490.1}; GN=CGI_10027031 OS=Crassostrea gigas	2.583	0	Inf	6.37378237660808e-06	0.00131654078047239	UP
c139628_g1_i1	1138	-	3.228	0	Inf	6.37378237660808e-06	0.00131654078047239	UP
c144237_g1_i2	659	-	5.609	0	Inf	6.37378237660808e-06	0.00131654078047239	UP
c148107_g2_i1	339	-	10.758	0	Inf	6.37378237660808e-06	0.00131654078047239	UP
c153125_g1_i5	747	tr|A0A0P4W6B3|A0A0P4W6B3_9EUCA:SubName: Full=Uncharacterized protein {ECO:0000313|EMBL:JAI56781.1}; GN=KLRRTQQALD LISGKCQDLG LKISAEKSRA OS=Scylla olivacea	4.927	0	Inf	6.37378237660808e-06	0.00131654078047239	UP
c218521_g1_i1	361	-	10.223	0	Inf	6.37378237660808e-06	0.00131654078047239	UP
c248491_g1_i1	304	-	12.034	0	Inf	6.37378237660808e-06	0.00131654078047239	UP
c274944_g1_i1	297	-	12.31	0	Inf	6.37378237660808e-06	0.00131654078047239	UP
c28844_g1_i1	301	-	12.084	0	Inf	6.37378237660808e-06	0.00131654078047239	UP
c5117_g1_i1	327	-	11.133	0	Inf	6.37378237660808e-06	0.00131654078047239	UP
c52520_g1_i1	310	-	0	11.976	-Inf	6.37378237660808e-06	0.00131654078047239	DOWN
c53912_g1_i1	304	-	11.96	0	Inf	6.37378237660808e-06	0.00131654078047239	UP
c54436_g1_i1	301	-	0	12.263	-Inf	6.37378237660808e-06	0.00131654078047239	DOWN
c58657_g1_i1	295	-	0	12.678	-Inf	6.37378237660808e-06	0.00131654078047239	DOWN
c137956_g3_i3	755	tr|A0A0N4XAP0|A0A0N4XAP0_HAEPC:SubName: Full=Uncharacterized protein {ECO:0000313|WBParaSite:HPLM_0002143501-mRNA-1}; GN=unknown OS=Haemonchus placei	0.637	17.283	-4.76191648094409	6.54586418181426e-06	0.00134971939664916	DOWN
c147986_g1_i1	1968	tr|W7JVQ4|W7JVQ4_PLAFO:SubName: Full=Tubulin alpha chain {ECO:0000313|EMBL:EWC88756.1}; GN=PFNF54_02451 OS=Unreviewed; 502 AA.	0.044	2.627	-5.89976886649634	6.7255555668709e-06	0.00138555851048963	DOWN
c121553_g1_i1	287	-	0.351	22.854	-6.02483185297994	6.74093487490383e-06	0.00138751400115051	DOWN
c101086_g1_i1	217	-	16.528	0	Inf	7.01372036622736e-06	0.00140084204738344	UP
c110610_g1_i1	1365	tr|A0A0R3WKI2|A0A0R3WKI2_HYDTA:SubName: Full=Uncharacterized protein {ECO:0000313|WBParaSite:TTAC_0000122301-mRNA-1}; GN=unknown OS=Hydatigena taeniaeformis	2.627	0	Inf	7.01372036622736e-06	0.00140084204738344	UP
c127264_g1_i1	1627	tr|A0A151K020|A0A151K020_9HYME:SubName: Full=Aspartyl-tRNA synthetase, cytoplasmic {ECO:0000313|EMBL:KYN42448.1}; GN=ALC56_03136 OS=Trachymyrmex septentrionalis.	2.208	0	Inf	7.01372036622736e-06	0.00140084204738344	UP
c136930_g1_i2	329	-	10.904	0	Inf	7.01372036622736e-06	0.00140084204738344	UP
c144232_g2_i1	287	-	3.181	75.96	-4.57768762849735	6.94835374273961e-06	0.00140084204738344	DOWN
c152202_g3_i1	664	-	5.454	0	Inf	7.01372036622736e-06	0.00140084204738344	UP
c152232_g1_i4	1876	tr|I1EQG8|I1EQG8_AMPQE:SubName: Full=Uncharacterized protein {ECO:0000313|EnsemblMetazoa:PAC:15705974}; GN=LOC100640264 OS=Amphimedon queenslandica	0	1.949	-Inf	7.01372036622736e-06	0.00140084204738344	DOWN
c16262_g1_i1	438	-	8.279	0	Inf	7.01372036622736e-06	0.00140084204738344	UP
c222873_g1_i1	290	-	0	12.609	-Inf	7.01372036622736e-06	0.00140084204738344	DOWN
c239438_g1_i1	335	-	0	10.989	-Inf	7.01372036622736e-06	0.00140084204738344	DOWN
c56366_g1_i1	326	-	11.064	0	Inf	7.01372036622736e-06	0.00140084204738344	UP
c59489_g1_i1	304	-	11.855	0	Inf	7.01372036622736e-06	0.00140084204738344	UP
c75999_g1_i1	401	-	8.97	0	Inf	7.01372036622736e-06	0.00140084204738344	UP
c77789_g1_i1	572	-	6.27	0	Inf	7.01372036622736e-06	0.00140084204738344	UP
c108320_g1_i1	303	-	11.678	0	Inf	7.7294061178832e-06	0.00149072539595967	UP
c126704_g1_i2	596	-	5.911	0	Inf	7.7294061178832e-06	0.00149072539595967	UP
c134472_g1_i2	1667	tr|H2Z398|H2Z398_CIOSA:SubName: Full=Uncharacterized protein {ECO:0000313|Ensembl:ENSCSAVP00000012060}; GN=Csa.5476 OS=Ciona savignyi	2.106	0	Inf	7.7294061178832e-06	0.00149072539595967	UP
c136219_g1_i1	291	-	12.261	0	Inf	7.7294061178832e-06	0.00149072539595967	UP
c147923_g3_i1	305	-	0	11.859	-Inf	7.7294061178832e-06	0.00149072539595967	DOWN
c154316_g1_i1	488	-	0	7.407	-Inf	7.7294061178832e-06	0.00149072539595967	DOWN
c332803_g1_i1	312	-	11.28	0	Inf	7.7294061178832e-06	0.00149072539595967	UP
c49896_g1_i1	308	-	11.578	0	Inf	7.7294061178832e-06	0.00149072539595967	UP
c76667_g1_i1	521	tr|P91752|P91752_DORPE:SubName: Full=Cp20 {ECO:0000313|EMBL:AAB38822.1}; GN=unknown OS=Doryteuthis pealeii	6.804	0	Inf	7.7294061178832e-06	0.00149072539595967	UP
c94684_g1_i2	422	tr|E3PQW7|E3PQW7_MICSQ:SubName: Full=60S ribosomal protein L6 {ECO:0000313|EMBL:CBN08635.1}; GN=rpl6 OS=Microcosmus squamiger	8.407	0	Inf	7.7294061178832e-06	0.00149072539595967	UP
c150780_g1_i2	912	-	6.83	0.134	5.67158067271968	7.98150306116094e-06	0.00153683058942354	UP
c309430_g1_i1	491	-	35.474	1.415	4.64788805760651	8.00138616780094e-06	0.0015394013812468	UP
c103833_g1_i1	892	tr|D2A4B6|D2A4B6_TRICA:SubName: Full=Sphingolipid delta(4)-desaturase DES1-like Protein {ECO:0000313|EMBL:EFA05646.1}; GN=TcasGA2_TC015856 OS=Tribolium castaneum	3.906	0	Inf	8.5312117317715e-06	0.00158068866426408	UP
c108305_g1_i1	331	-	10.555	0	Inf	8.5312117317715e-06	0.00158068866426408	UP
c108426_g1_i1	539	-	16.077	0.484	5.05384736415786	8.44047533376965e-06	0.00158068866426408	UP
c109411_g1_i1	617	-	5.64	0	Inf	8.5312117317715e-06	0.00158068866426408	UP
c112680_g1_i1	294	-	0	12.043	-Inf	8.5312117317715e-06	0.00158068866426408	DOWN
c117597_g1_i1	1116	tr|A0A0B7A4H8|A0A0B7A4H8_9EUPU:SubName: Full=Uncharacterized protein {ECO:0000313|EMBL:CEK75864.1}; GN=ORF97373 OS=Arion vulgaris.	3.12	0	Inf	8.5312117317715e-06	0.00158068866426408	UP
c122470_g1_i2	731	-	4.716	0	Inf	8.5312117317715e-06	0.00158068866426408	UP
c124127_g1_i1	309	-	11.268	0	Inf	8.5312117317715e-06	0.00158068866426408	UP
c127997_g2_i1	361	-	0	9.83	-Inf	8.5312117317715e-06	0.00158068866426408	DOWN
c132236_g1_i1	1480	-	2.336	0	Inf	8.5312117317715e-06	0.00158068866426408	UP
c141739_g3_i1	336	-	10.259	0	Inf	8.5312117317715e-06	0.00158068866426408	UP
c142810_g1_i1	2971	tr|E2AFW2|E2AFW2_CAMFO:SubName: Full=Ankyrin repeat domain-containing protein 50 {ECO:0000313|EMBL:EFN67711.1}; GN=EAG_03274 OS=Unreviewed; 1503 AA.	10.651	0.512	4.37870126796422	8.5257400674927e-06	0.00158068866426408	UP
c145999_g1_i1	314	tr|A0A0P4WGE8|A0A0P4WGE8_9EUCA:SubName: Full=Uncharacterized protein {ECO:0000313|EMBL:JAI66551.1}; GN=unknown OS=Scylla olivacea	11.154	0	Inf	8.5312117317715e-06	0.00158068866426408	UP
c146405_g2_i1	293	-	11.93	0	Inf	8.5312117317715e-06	0.00158068866426408	UP
c151522_g6_i2	2394	tr|A0A0V0RLZ7|A0A0V0RLZ7_9BILA:SubName: Full=Intermediate filament protein B {ECO:0000313|EMBL:KRX15494.1}; GN=T07_9641 OS=Trichinella nelsoni.	1.459	0	Inf	8.5312117317715e-06	0.00158068866426408	UP
c247480_g1_i1	303	-	11.472	0	Inf	8.5312117317715e-06	0.00158068866426408	UP
c275475_g1_i1	331	-	10.468	0	Inf	8.5312117317715e-06	0.00158068866426408	UP
c28931_g1_i1	340	-	10.22	0	Inf	8.5312117317715e-06	0.00158068866426408	UP
c46597_g1_i1	315	-	0	11.127	-Inf	8.5312117317715e-06	0.00158068866426408	DOWN
c75341_g1_i1	643	-	5.387	0	Inf	8.5312117317715e-06	0.00158068866426408	UP
c79133_g1_i1	298	-	11.723	0	Inf	8.5312117317715e-06	0.00158068866426408	UP
c81979_g1_i1	549	-	6.342	0	Inf	8.5312117317715e-06	0.00158068866426408	UP
c83737_g1_i1	293	-	11.829	0	Inf	8.5312117317715e-06	0.00158068866426408	UP
c93402_g1_i1	311	-	11.208	0	Inf	8.5312117317715e-06	0.00158068866426408	UP
c102714_g1_i1	609	-	22.187	0.851	4.7044116655643	8.91008358021478e-06	0.00164829552447804	UP
c111871_g1_i2	725	sp|Q26537|14332_SCHMA:RecName: Full=14-3-3 protein homolog 2; GN=unknown OS=Schistosoma mansoni	4.668	0	Inf	9.4311285811145e-06	0.00167248185402337	UP
c120557_g1_i1	1182	tr|K7J5B2|K7J5B2_NASVI:SubName: Full=Uncharacterized protein {ECO:0000313|EnsemblMetazoa:NV16557-PA}; GN=eIF-2beta OS=Nasonia vitripennis	2.866	0	Inf	9.4311285811145e-06	0.00167248185402337	UP
c123732_g2_i1	293	-	11.617	0	Inf	9.4311285811145e-06	0.00167248185402337	UP
c134903_g2_i2	437	-	0	7.99	-Inf	9.4311285811145e-06	0.00167248185402337	DOWN
c137310_g2_i1	548	tr|A0A0U2T4Z9|A0A0U2T4Z9_9MAXI:SubName: Full=Fructose-bisphosphate aldolase {ECO:0000313|EMBL:ALS04561.1}; GN=unknown OS=Pseudodiaptomus poplesia.	6.19	0	Inf	9.4311285811145e-06	0.00167248185402337	UP
c138124_g1_i2	348	-	9.884	0	Inf	9.4311285811145e-06	0.00167248185402337	UP
c138290_g1_i1	409	-	0	8.524	-Inf	9.4311285811145e-06	0.00167248185402337	DOWN
c140213_g1_i1	2849	tr|V3ZNZ2|V3ZNZ2_LOTGI:SubName: Full=Uncharacterized protein {ECO:0000313|EMBL:ESO84210.1}; GN=LOTGIDRAFT_211163 OS=Lottia gigantea	1.204	0	Inf	9.4311285811145e-06	0.00167248185402337	UP
c144751_g4_i1	346	-	9.771	0	Inf	9.4311285811145e-06	0.00167248185402337	UP
c147141_g3_i1	398	-	8.548	0	Inf	9.4311285811145e-06	0.00167248185402337	UP
c152597_g4_i1	480	-	0	7.231	-Inf	9.4311285811145e-06	0.00167248185402337	DOWN
c152694_g5_i1	300	-	11.373	0	Inf	9.4311285811145e-06	0.00167248185402337	UP
c152973_g1_i6	2093	tr|A0A0P4WBW8|A0A0P4WBW8_9EUCA:SubName: Full=Uncharacterized protein {ECO:0000313|EMBL:JAI66050.1}; GN=unknown OS=Scylla olivacea	5.829	0.209	4.80167355422562	9.25668894157504e-06	0.00167248185402337	UP
c160447_g1_i1	630	tr|I7M2D2|I7M2D2_TETTS:SubName: Full=Glutathione S-transferase, amine-terminal domain protein {ECO:0000313|EMBL:EAR99884.2}; GN=TTHERM_00661650 OS=Tetrahymena thermophila	0	5.444	-Inf	9.4311285811145e-06	0.00167248185402337	DOWN
c18241_g1_i1	310	-	0	11.169	-Inf	9.4311285811145e-06	0.00167248185402337	DOWN
c214024_g1_i1	322	tr|K1RSS3|K1RSS3_CRAGI:SubName: Full=Myosin heavy chain, striated muscle {ECO:0000313|EMBL:EKC37566.1}; GN=CGI_10022093 OS=Crassostrea gigas	10.555	0	Inf	9.4311285811145e-06	0.00167248185402337	UP
c218861_g1_i1	315	-	0	10.947	-Inf	9.4311285811145e-06	0.00167248185402337	DOWN
c224857_g1_i1	319	-	10.779	0	Inf	9.4311285811145e-06	0.00167248185402337	UP
c284074_g1_i1	310	-	11.048	0	Inf	9.4311285811145e-06	0.00167248185402337	UP
c335424_g1_i1	314	-	0	10.967	-Inf	9.4311285811145e-06	0.00167248185402337	DOWN
c62365_g1_i1	337	-	0	10.195	-Inf	9.4311285811145e-06	0.00167248185402337	DOWN
c78820_g1_i1	429	-	7.91	0	Inf	9.4311285811145e-06	0.00167248185402337	UP
c8327_g1_i1	603	-	5.672	0	Inf	9.4311285811145e-06	0.00167248185402337	UP
c84446_g1_i2	360	-	9.512	0	Inf	9.4311285811145e-06	0.00167248185402337	UP
c87305_g1_i2	494	-	41.539	1.817	4.51483616081888	9.33033999814282e-06	0.00167248185402337	UP
c91715_g1_i1	312	-	10.933	0	Inf	9.4311285811145e-06	0.00167248185402337	UP
c94644_g1_i1	1171	tr|A0A0B7B4H6|A0A0B7B4H6_9EUPU:SubName: Full=Uncharacterized protein {ECO:0000313|EMBL:CEK88254.1}; GN=ORF164172 OS=Arion vulgaris.	2.911	0	Inf	9.4311285811145e-06	0.00167248185402337	UP
c94719_g1_i1	536	-	6.368	0	Inf	9.4311285811145e-06	0.00167248185402337	UP
c147034_g2_i1	448	-	18.76	0.513	5.19255719179568	9.98111094118931e-06	0.00176735403953381	UP
c70353_g1_i1	287	-	11.462	223.026	-4.28228120045828	9.99843383204934e-06	0.00176909225640945	DOWN
c103261_g1_i1	327	-	10.145	0	Inf	1.04430522486161e-05	0.00177449066615273	UP
c113575_g1_i1	809	tr|A0A0R3UJP1|A0A0R3UJP1_9CEST:SubName: Full=Uncharacterized protein {ECO:0000313|WBParaSite:MCOS_0000774201-mRNA-1}; GN=PEAFADIVFN SFDTNGDGAV NFTEFTCALG IINNGTVDEK INWAFDLYDQ DKNGVITINE OS=Mesocestoides corti.	4.174	0	Inf	1.04430522486161e-05	0.00177449066615273	UP
c115663_g1_i1	981	tr|R7TGZ3|R7TGZ3_CAPTE:SubName: Full=Uncharacterized protein {ECO:0000313|EMBL:ELT90370.1, ECO:0000313|EnsemblMetazoa:CapteP178866}; GN=CAPTEDRAFT_178866 OS=Capitella teleta	3.385	0	Inf	1.04430522486161e-05	0.00177449066615273	UP
c117556_g1_i1	503	tr|E7D138|E7D138_LATHE:SubName: Full=Aldehyde dehydrogenase {ECO:0000313|EMBL:ADV40082.1}; GN=TFTYTRLEPV GVCGLIIPWN OS=Latrodectus hesperus	6.702	0	Inf	1.04430522486161e-05	0.00177449066615273	UP
c126071_g1_i1	970	tr|K1QY58|K1QY58_CRAGI:RecName: Full=Eukaryotic translation initiation factor 3 subunit I {ECO:0000256|SAAS:SAAS00003572}; GN=CGI_10025943 OS=Crassostrea gigas	3.443	0	Inf	1.04430522486161e-05	0.00177449066615273	UP
c127248_g1_i1	838	tr|C3Y550|C3Y550_BRAFL:SubName: Full=Putative uncharacterized protein {ECO:0000313|EMBL:EEN64583.1}; GN=BRAFLDRAFT_128819 OS=Branchiostoma floridae	3.987	0	Inf	1.04430522486161e-05	0.00177449066615273	UP
c127300_g1_i1	1346	-	2.469	0	Inf	1.04430522486161e-05	0.00177449066615273	UP
c134981_g1_i2	356	tr|V3ZFT8|V3ZFT8_LOTGI:SubName: Full=Uncharacterized protein {ECO:0000313|EMBL:ESO90053.1}; GN=LOTGIDRAFT_164356 OS=Lottia gigantea	9.388	0	Inf	1.04430522486161e-05	0.00177449066615273	UP
c135072_g1_i1	715	tr|A0A0P4VX82|A0A0P4VX82_9HEMI:SubName: Full=Putative 60s ribosomal protein l10 {ECO:0000313|EMBL:JAI55283.1}; GN=unknown OS=Rhodnius neglectus.	8.373	0.142	5.88178179028254	1.00713595830637e-05	0.00177449066615273	UP
c141970_g2_i2	1228	tr|A0A0P4W405|A0A0P4W405_9EUCA:SubName: Full=Uncharacterized protein {ECO:0000313|EMBL:JAI63298.1}; GN=unknown OS=Scylla olivacea	23.074	1.132	4.34932226123855	1.02768758183727e-05	0.00177449066615273	UP
c144237_g3_i1	487	tr|X5FN60|X5FN60_CERLA:SubName: Full=Calreticulin {ECO:0000313|EMBL:AHW80381.1}; GN=unknown OS=Cerebratulus lacteus	6.832	0	Inf	1.04430522486161e-05	0.00177449066615273	UP
c158735_g1_i1	292	-	11.52	0	Inf	1.04430522486161e-05	0.00177449066615273	UP
c213872_g1_i1	291	-	11.545	0	Inf	1.04430522486161e-05	0.00177449066615273	UP
c22888_g1_i1	547	tr|A0A0B6XYI6|A0A0B6XYI6_9EUPU:SubName: Full=Uncharacterized protein {ECO:0000313|EMBL:CEK48596.1}; GN=ORF4572 OS=Arion vulgaris.	6.161	0	Inf	1.04430522486161e-05	0.00177449066615273	UP
c236045_g1_i1	332	-	9.986	0	Inf	1.04430522486161e-05	0.00177449066615273	UP
c252290_g1_i1	301	-	11.02	0	Inf	1.04430522486161e-05	0.00177449066615273	UP
c50947_g1_i1	291	-	11.445	0	Inf	1.04430522486161e-05	0.00177449066615273	UP
c79828_g1_i1	350	tr|A0A0C9S040|A0A0C9S040_AMBAM:SubName: Full=Putative snare protein ykt6 synaptobrevin/vamp syperfamily {ECO:0000313|EMBL:JAG89929.1}; GN=unknown OS=Amblyomma americanum	9.482	0	Inf	1.04430522486161e-05	0.00177449066615273	UP
c82048_g1_i1	484	-	6.946	0	Inf	1.04430522486161e-05	0.00177449066615273	UP
c92134_g1_i1	1885	-	1.774	0	Inf	1.04430522486161e-05	0.00177449066615273	UP
c96253_g1_i1	337	-	9.976	0	Inf	1.04430522486161e-05	0.00177449066615273	UP
c100095_g2_i1	524	-	6.285	0	Inf	1.15831234547968e-05	0.00189182989315767	UP
c100420_g1_i1	306	-	0	10.901	-Inf	1.15831234547968e-05	0.00189182989315767	DOWN
c101422_g1_i1	336	-	0	9.988	-Inf	1.15831234547968e-05	0.00189182989315767	DOWN
c119700_g2_i1	502	-	6.509	0	Inf	1.15831234547968e-05	0.00189182989315767	UP
c127691_g1_i1	1085	tr|T1HZB4|T1HZB4_RHOPR:SubName: Full=Uncharacterized protein {ECO:0000313|EnsemblMetazoa:RPRC009384-PA}; GN=unknown OS=Rhodnius prolixus	3.006	0	Inf	1.15831234547968e-05	0.00189182989315767	UP
c127728_g1_i1	615	tr|A0A0U1WT19|A0A0U1WT19_IDIPA:SubName: Full=Neuropeptide F {ECO:0000313|EMBL:AFW19652.1}; GN=unknown OS=Idiosepius paradoxus	5.379	0	Inf	1.15831234547968e-05	0.00189182989315767	UP
c130951_g1_i1	1585	tr|H2ZN29|H2ZN29_CIOSA:SubName: Full=Uncharacterized protein {ECO:0000313|Ensembl:ENSCSAVP00000018995}; GN=unknown OS=Ciona savignyi	2.065	0	Inf	1.15831234547968e-05	0.00189182989315767	UP
c132148_g1_i3	416	tr|A0A0N4VAV5|A0A0N4VAV5_ENTVE:RecName: Full=Nucleoside diphosphate kinase {ECO:0000256|RuleBase:RU004013}; GN=unknown OS=Enterobius vermicularis	7.927	0	Inf	1.15831234547968e-05	0.00189182989315767	UP
c140843_g2_i1	335	-	9.891	0	Inf	1.15831234547968e-05	0.00189182989315767	UP
c151522_g6_i3	2041	tr|U1MGZ4|U1MGZ4_ASCSU:SubName: Full=Intermediate filament protein b {ECO:0000313|EMBL:ERG83800.1}; GN=ASU_06437 OS=Ascaris suum	1.616	0	Inf	1.15831234547968e-05	0.00189182989315767	UP
c179336_g1_i1	293	-	11.12	0	Inf	1.15831234547968e-05	0.00189182989315767	UP
c18718_g1_i2	406	-	8.151	0	Inf	1.15831234547968e-05	0.00189182989315767	UP
c257365_g1_i1	288	-	11.341	0	Inf	1.15831234547968e-05	0.00189182989315767	UP
c269790_g1_i1	287	-	0	11.639	-Inf	1.15831234547968e-05	0.00189182989315767	DOWN
c33669_g1_i1	609	tr|A0A0T6AXY1|A0A0T6AXY1_9SCAR:SubName: Full=Helicase {ECO:0000313|EMBL:KRT79463.1}; GN=AMK59_8429 OS=Oryctes borbonicus.	5.364	0	Inf	1.15831234547968e-05	0.00189182989315767	UP
c62613_g2_i1	288	-	11.394	0	Inf	1.15831234547968e-05	0.00189182989315767	UP
c70764_g1_i1	343	tr|U5EUM7|U5EUM7_9DIPT:SubName: Full=Putative eukaryotic initiation factor 4e {ECO:0000313|EMBL:JAB56064.1}; GN=unknown OS=Corethrella appendiculata.	9.654	0	Inf	1.15831234547968e-05	0.00189182989315767	UP
c81690_g1_i1	333	-	9.878	0	Inf	1.15831234547968e-05	0.00189182989315767	UP
c118049_g1_i1	568	tr|U5EN29|U5EN29_9DIPT:SubName: Full=Uncharacterized protein {ECO:0000313|EMBL:JAB55584.1}; GN=unknown OS=Corethrella appendiculata.	14.309	0.409	5.12867819788599	1.23885753807944e-05	0.00201918357243819	UP
c106526_g2_i1	290	-	11.004	0	Inf	1.28701371719965e-05	0.002020808746633	UP
c108350_g1_i1	563	-	5.707	0	Inf	1.28701371719965e-05	0.002020808746633	UP
c111320_g1_i1	661	tr|D6WIR6|D6WIR6_TRICA:SubName: Full=Nucleolar protein 16-like Protein {ECO:0000313|EMBL:EEZ99512.2}; GN=TcasGA2_TC000093 OS=Tribolium castaneum	4.819	0	Inf	1.28701371719965e-05	0.002020808746633	UP
c112974_g1_i1	359	tr|A9QQ54|A9QQ54_LYCSI:SubName: Full=Ribosomal protein l37a {ECO:0000313|EMBL:ABX75439.1}; GN=unknown OS=Lycosa singoriensis	8.933	0	Inf	1.28701371719965e-05	0.002020808746633	UP
c127006_g1_i1	304	-	10.528	0	Inf	1.28701371719965e-05	0.002020808746633	UP
c13612_g1_i1	295	-	10.895	0	Inf	1.28701371719965e-05	0.002020808746633	UP
c144943_g3_i1	845	tr|A0A023G086|A0A023G086_9ACAR:SubName: Full=Putative phosphoenolpyruvate carboxykinase {ECO:0000313|EMBL:JAC26360.1}; GN=WMSPGDLQKA LNERFPGCMK GRTMYVIPFS MGPLGSPLSK OS=Amblyomma parvum.	3.771	0	Inf	1.28701371719965e-05	0.002020808746633	UP
c147634_g1_i1	2727	-	1.179	0	Inf	1.28701371719965e-05	0.002020808746633	UP
c147654_g3_i4	403	-	0	8.112	-Inf	1.28701371719965e-05	0.002020808746633	DOWN
c147676_g3_i1	1013	tr|B6S352|B6S352_PHIRO:RecName: Full=Cytochrome b-c1 complex subunit Rieske, mitochondrial {ECO:0000256|RuleBase:RU004494}; GN=unknown OS=Unreviewed; 274 AA.	3.164	0	Inf	1.28701371719965e-05	0.002020808746633	UP
c155400_g1_i1	305	-	0	10.638	-Inf	1.28701371719965e-05	0.002020808746633	DOWN
c170732_g1_i1	291	-	10.995	0	Inf	1.28701371719965e-05	0.002020808746633	UP
c177293_g1_i1	289	-	0	11.384	-Inf	1.28701371719965e-05	0.002020808746633	DOWN
c23868_g1_i1	322	tr|A0A0P5VW65|A0A0P5VW65_9CRUS:SubName: Full=Putative Methylmalonyl-CoA mutase, mitochondrial {ECO:0000313|EMBL:JAM09330.1}; GN=LLALAVEASR OS=Daphnia magna.	9.935	0	Inf	1.28701371719965e-05	0.002020808746633	UP
c275307_g1_i1	309	tr|T1FK50|T1FK50_HELRO:SubName: Full=Uncharacterized protein {ECO:0000313|EnsemblMetazoa:HelroP183749}; GN=HELRODRAFT_183749; OS=Unreviewed; 389 AA.	10.358	0	Inf	1.28701371719965e-05	0.002020808746633	UP
c295033_g1_i1	304	-	10.565	0	Inf	1.28701371719965e-05	0.002020808746633	UP
c35680_g1_i1	305	-	0	10.761	-Inf	1.28701371719965e-05	0.002020808746633	DOWN
c52522_g1_i1	313	-	0	10.422	-Inf	1.28701371719965e-05	0.002020808746633	DOWN
c60316_g1_i1	301	-	10.734	0	Inf	1.28701371719965e-05	0.002020808746633	UP
c76429_g1_i2	290	-	11.087	0	Inf	1.28701371719965e-05	0.002020808746633	UP
c95301_g1_i1	304	-	10.658	0	Inf	1.28701371719965e-05	0.002020808746633	UP
c96378_g1_i1	335	-	9.585	0	Inf	1.28701371719965e-05	0.002020808746633	UP
c98490_g1_i1	739	tr|Q56J88|Q56J88_ADIRI:SubName: Full=Putative uncharacterized protein {ECO:0000313|EMBL:AAX81531.1}; GN=unknown OS=Adineta ricciae	4.387	0	Inf	1.28701371719965e-05	0.002020808746633	UP
c116950_g1_i1	713	tr|A0A0P4W6G7|A0A0P4W6G7_9EUCA:SubName: Full=Uncharacterized protein {ECO:0000313|EMBL:JAI59196.1}; GN=unknown OS=Scylla olivacea	59.926	3.198	4.22794023475376	1.3121147746683e-05	0.00205747977441001	UP
c101419_g1_i1	334	-	0	9.656	-Inf	1.43260350421319e-05	0.00216017910347386	DOWN
c106918_g1_i1	377	-	8.39	0	Inf	1.43260350421319e-05	0.00216017910347386	UP
c124799_g1_i1	339	-	9.294	0	Inf	1.43260350421319e-05	0.00216017910347386	UP
c126143_g1_i1	1024	tr|B0W1Q3|B0W1Q3_CULQU:SubName: Full=Voltage-dependent anion-selective channel {ECO:0000313|EMBL:EDS26604.1}; GN=CpipJ_CPIJ000967 OS=Culex quinquefasciatus	3.06	0	Inf	1.43260350421319e-05	0.00216017910347386	UP
c133543_g1_i1	480	-	6.578	0	Inf	1.43260350421319e-05	0.00216017910347386	UP
c133617_g1_i1	789	-	0	4.088	-Inf	1.43260350421319e-05	0.00216017910347386	DOWN
c143563_g3_i1	388	-	8.154	0	Inf	1.43260350421319e-05	0.00216017910347386	UP
c162382_g1_i1	304	-	10.473	0	Inf	1.43260350421319e-05	0.00216017910347386	UP
c168495_g1_i1	287	-	0	11.24	-Inf	1.43260350421319e-05	0.00216017910347386	DOWN
c17570_g1_i1	294	-	10.706	0	Inf	1.43260350421319e-05	0.00216017910347386	UP
c185186_g1_i1	290	-	10.83	0	Inf	1.43260350421319e-05	0.00216017910347386	UP
c232915_g1_i1	291	-	0	10.957	-Inf	1.43260350421319e-05	0.00216017910347386	DOWN
c280094_g1_i1	325	-	9.691	0	Inf	1.43260350421319e-05	0.00216017910347386	UP
c33358_g1_i1	327	-	9.633	0	Inf	1.43260350421319e-05	0.00216017910347386	UP
c73250_g1_i1	299	-	0	10.709	-Inf	1.43260350421319e-05	0.00216017910347386	DOWN
c78557_g1_i1	852	tr|C3ZSX1|C3ZSX1_BRAFL:SubName: Full=Putative uncharacterized protein {ECO:0000313|EMBL:EEN44316.1}; GN=BRAFLDRAFT_265991 OS=Branchiostoma floridae	3.692	0	Inf	1.43260350421319e-05	0.00216017910347386	UP
c81726_g1_i1	339	tr|A0A0B6ZUT6|A0A0B6ZUT6_9EUPU:SubName: Full=Uncharacterized protein {ECO:0000313|EMBL:CEK72127.1}; GN=ORF81207 OS=Arion vulgaris.	9.298	0	Inf	1.43260350421319e-05	0.00216017910347386	UP
c86034_g1_i1	315	-	0	10.189	-Inf	1.43260350421319e-05	0.00216017910347386	DOWN
c86467_g1_i1	1189	-	2.64	0	Inf	1.43260350421319e-05	0.00216017910347386	UP
c87296_g1_i1	325	tr|A0A023G4R4|A0A023G4R4_9ACAR:SubName: Full=Putative nuclear protein 1 {ECO:0000313|EMBL:JAC28742.1}; GN=unknown OS=Amblyomma triste.	9.751	0	Inf	1.43260350421319e-05	0.00216017910347386	UP
c88969_g1_i1	292	-	0	10.986	-Inf	1.43260350421319e-05	0.00216017910347386	DOWN
c98481_g1_i1	425	-	7.367	0	Inf	1.43260350421319e-05	0.00216017910347386	UP
c143645_g4_i1	534	-	63.983	3.402	4.23323359222359	1.47660236116542e-05	0.00222510002864109	UP
c121656_g1_i1	734	tr|A0A0B6Y0H0|A0A0B6Y0H0_9EUPU:SubName: Full=Uncharacterized protein {ECO:0000313|EMBL:CEK49000.1}; GN=ORF5998 OS=Arion vulgaris.	4.216	0	Inf	1.59764999087369e-05	0.00231428487922011	UP
c122536_g1_i1	1881	tr|A2D8N6|A2D8N6_TRIVA:RecName: Full=Alpha-amylase {ECO:0000256|RuleBase:RU361134}; GN=TVAG_185930 OS=Trichomonas vaginalis.	1.644	0	Inf	1.59764999087369e-05	0.00231428487922011	UP
c123920_g1_i1	299	-	10.239	0	Inf	1.59764999087369e-05	0.00231428487922011	UP
c128784_g1_i1	974	tr|A0A023GP58|A0A023GP58_9ACAR:SubName: Full=Putative myosin class ii heavy chain {ECO:0000313|EMBL:JAC34970.1}; GN=unknown OS=Amblyomma triste.	3.189	0	Inf	1.59764999087369e-05	0.00231428487922011	UP
c130395_g2_i1	338	-	9.182	0	Inf	1.59764999087369e-05	0.00231428487922011	UP
c132939_g1_i1	489	-	0	6.373	-Inf	1.59764999087369e-05	0.00231428487922011	DOWN
c134052_g2_i2	317	-	0	9.801	-Inf	1.59764999087369e-05	0.00231428487922011	DOWN
c136498_g5_i2	286	-	0	10.896	-Inf	1.59764999087369e-05	0.00231428487922011	DOWN
c137034_g2_i1	291	-	10.723	0	Inf	1.59764999087369e-05	0.00231428487922011	UP
c139587_g2_i1	353	tr|A0A0P4VXB7|A0A0P4VXB7_9EUCA:SubName: Full=Uncharacterized protein {ECO:0000313|EMBL:JAI56853.1}; GN=unknown OS=Scylla olivacea	8.712	0	Inf	1.59764999087369e-05	0.00231428487922011	UP
c139749_g1_i1	1829	tr|A0A0T6B5Q0|A0A0T6B5Q0_9SCAR:RecName: Full=Lysine--tRNA ligase {ECO:0000256|RuleBase:RU003748}; GN=AMK59_3873 OS=Oryctes borbonicus.	1.69	0	Inf	1.59764999087369e-05	0.00231428487922011	UP
c149704_g8_i1	297	-	0	10.645	-Inf	1.59764999087369e-05	0.00231428487922011	DOWN
c155762_g1_i1	306	-	10.089	0	Inf	1.59764999087369e-05	0.00231428487922011	UP
c156029_g1_i1	300	-	0	10.506	-Inf	1.59764999087369e-05	0.00231428487922011	DOWN
c174514_g1_i1	298	tr|A0A0K2TMD1|A0A0K2TMD1_LEPSM:SubName: Full=Mannosyloligosaccharide glucosidase [Strongylocentrotus purpuratus] {ECO:0000313|EMBL:CDW26782.1}; GN=mogs OS=Lepeophtheirus salmonis	10.375	0	Inf	1.59764999087369e-05	0.00231428487922011	UP
c181295_g1_i1	319	-	0	9.737	-Inf	1.59764999087369e-05	0.00231428487922011	DOWN
c200355_g1_i1	303	-	10.21	0	Inf	1.59764999087369e-05	0.00231428487922011	UP
c221244_g1_i1	343	-	8.912	0	Inf	1.59764999087369e-05	0.00231428487922011	UP
c264818_g1_i1	292	-	0	10.751	-Inf	1.59764999087369e-05	0.00231428487922011	DOWN
c279756_g1_i1	348	-	0	8.944	-Inf	1.59764999087369e-05	0.00231428487922011	DOWN
c36632_g1_i1	294	-	0	10.69	-Inf	1.59764999087369e-05	0.00231428487922011	DOWN
c48530_g1_i1	304	-	0	10.396	-Inf	1.59764999087369e-05	0.00231428487922011	DOWN
c49447_g1_i1	302	-	10.305	0	Inf	1.59764999087369e-05	0.00231428487922011	UP
c52208_g1_i1	373	tr|C3Z8I4|C3Z8I4_BRAFL:SubName: Full=Putative uncharacterized protein {ECO:0000313|EMBL:EEN51089.1}; GN=BRAFLDRAFT_60128 OS=Branchiostoma floridae	8.257	0	Inf	1.59764999087369e-05	0.00231428487922011	UP
c7388_g1_i1	293	-	10.639	0	Inf	1.59764999087369e-05	0.00231428487922011	UP
c87878_g1_i2	1319	-	2.346	0	Inf	1.59764999087369e-05	0.00231428487922011	UP
c152727_g3_i1	559	tr|V5TF79|V5TF79_ERISI:SubName: Full=LDLa domain-containing C-type lectin {ECO:0000313|EMBL:AHB62786.1}; GN=unknown OS=Eriocheir sinensis	169.19	9.922	4.09186953281787	1.6318670996835e-05	0.00236239826814132	UP
c102777_g1_i2	424	-	7.069	0	Inf	1.78516759543633e-05	0.00248217285482262	UP
c102981_g1_i1	598	tr|L8GJE3|L8GJE3_ACACA:SubName: Full=Cystatin, putative {ECO:0000313|EMBL:ELR12964.1}; GN=ACA1_096350 OS=Acanthamoeba castellanii str. Neff.	5.034	0	Inf	1.78516759543633e-05	0.00248217285482262	UP
c117960_g1_i1	925	tr|A0A0P4VSI9|A0A0P4VSI9_9EUCA:SubName: Full=Uncharacterized protein {ECO:0000313|EMBL:JAI58458.1}; GN=unknown OS=Scylla olivacea	3.24	0	Inf	1.78516759543633e-05	0.00248217285482262	UP
c125172_g1_i1	1176	tr|V4B6J8|V4B6J8_LOTGI:SubName: Full=Uncharacterized protein {ECO:0000313|EMBL:ESO84184.1}; GN=LOTGIDRAFT_203268 OS=Lottia gigantea	2.55	0	Inf	1.78516759543633e-05	0.00248217285482262	UP
c137031_g1_i1	463	-	32.823	1.596	4.36217454955608	1.74350506790117e-05	0.00248217285482262	UP
c144946_g4_i3	680	tr|T1EWN6|T1EWN6_HELRO:SubName: Full=Uncharacterized protein {ECO:0000313|EMBL:ESN91348.1, ECO:0000313|EnsemblMetazoa:HelroP165371}; GN=HELRODRAFT_165371 OS=Unreviewed; 213 AA.	4.461	0	Inf	1.78516759543633e-05	0.00248217285482262	UP
c144968_g4_i3	331	-	9.112	0	Inf	1.78516759543633e-05	0.00248217285482262	UP
c15252_g1_i1	302	-	10.113	0	Inf	1.78516759543633e-05	0.00248217285482262	UP
c194516_g1_i1	320	-	9.534	0	Inf	1.78516759543633e-05	0.00248217285482262	UP
c247303_g1_i1	298	-	10.233	0	Inf	1.78516759543633e-05	0.00248217285482262	UP
c25198_g1_i1	396	tr|A0A0A9Y2M2|A0A0A9Y2M2_LYGHE:SubName: Full=ATP synthase lipid-binding protein, mitochondrial {ECO:0000313|EMBL:JAG26409.1}; GN=AT5G OS=Lygus hesperus	7.592	0	Inf	1.78516759543633e-05	0.00248217285482262	UP
c263449_g1_i1	315	tr|W4XYU2|W4XYU2_STRPU:SubName: Full=Uncharacterized protein {ECO:0000313|EnsemblMetazoa:SPU_008611-tr}; GN=unknown OS=Strongylocentrotus purpuratus	0	9.83	-Inf	1.78516759543633e-05	0.00248217285482262	DOWN
c266193_g1_i1	301	-	10.059	0	Inf	1.78516759543633e-05	0.00248217285482262	UP
c313357_g1_i1	290	-	10.459	0	Inf	1.78516759543633e-05	0.00248217285482262	UP
c39578_g1_i1	311	-	0	9.823	-Inf	1.78516759543633e-05	0.00248217285482262	DOWN
c47723_g1_i1	316	tr|A2HXJ8|A2HXJ8_TRIVA:SubName: Full=Uncharacterized protein {ECO:0000313|EMBL:EAX65869.1}; GN=TVAG_485350 OS=Trichomonas vaginalis.	9.643	0	Inf	1.78516759543633e-05	0.00248217285482262	UP
c56763_g1_i1	299	-	10.042	0	Inf	1.78516759543633e-05	0.00248217285482262	UP
c5733_g1_i1	323	-	9.383	0	Inf	1.78516759543633e-05	0.00248217285482262	UP
c62571_g1_i1	336	-	9.02	0	Inf	1.78516759543633e-05	0.00248217285482262	UP
c64575_g1_i1	302	-	10.051	0	Inf	1.78516759543633e-05	0.00248217285482262	UP
c73236_g1_i1	403	-	7.425	0	Inf	1.78516759543633e-05	0.00248217285482262	UP
c77331_g1_i1	316	-	0	9.689	-Inf	1.78516759543633e-05	0.00248217285482262	DOWN
c89063_g1_i1	610	-	4.938	0	Inf	1.78516759543633e-05	0.00248217285482262	UP
c9115_g1_i1	297	-	10.107	0	Inf	1.78516759543633e-05	0.00248217285482262	UP
c95394_g1_i1	349	-	8.586	0	Inf	1.78516759543633e-05	0.00248217285482262	UP
c97914_g1_i1	309	-	9.823	0	Inf	1.78516759543633e-05	0.00248217285482262	UP
c40985_g1_i1	871	-	46.058	2.621	4.13526250683013	1.87945360264065e-05	0.00260865503574999	UP
c111858_g1_i1	1112	tr|A0A0M3IZG9|A0A0M3IZG9_ANISI:SubName: Full=Uncharacterized protein {ECO:0000313|WBParaSite:ASIM_0000065201-mRNA-1}; GN=unknown OS=Anisakis simplex	2.674	0	Inf	1.99870438914881e-05	0.00268560233999196	UP
c113798_g2_i1	707	tr|B3G4T3|B3G4T3_ADIVA:SubName: Full=Ribosomal protein L11 {ECO:0000313|EMBL:ACD01098.1}; GN=unknown OS=Adineta vaga	4.23	0	Inf	1.99870438914881e-05	0.00268560233999196	UP
c114705_g1_i1	630	tr|C3ZA11|C3ZA11_BRAFL:SubName: Full=Putative uncharacterized protein {ECO:0000313|EMBL:EEN50599.1}; GN=BRAFLDRAFT_264461 OS=Branchiostoma floridae	4.695	0	Inf	1.99870438914881e-05	0.00268560233999196	UP
c117582_g1_i1	753	-	3.903	0	Inf	1.99870438914881e-05	0.00268560233999196	UP
c118780_g1_i1	791	tr|H2YN88|H2YN88_CIOSA:SubName: Full=Uncharacterized protein {ECO:0000313|Ensembl:ENSCSAVP00000006795}; GN=unknown OS=Ciona savignyi	3.75	0	Inf	1.99870438914881e-05	0.00268560233999196	UP
c122439_g1_i1	328	-	0	9.089	-Inf	1.99870438914881e-05	0.00268560233999196	DOWN
c129996_g1_i1	1599	tr|H9IT19|H9IT19_BOMMO:RecName: Full=Succinyl-CoA:3-ketoacid-coenzyme A transferase {ECO:0000256|PIRNR:PIRNR000858}; GN=LOC101737459 OS=Unreviewed; 516 AA.	1.84	0	Inf	1.99870438914881e-05	0.00268560233999196	UP
c136714_g1_i1	477	-	6.195	0	Inf	1.99870438914881e-05	0.00268560233999196	UP
c1404_g1_i1	289	-	10.341	0	Inf	1.99870438914881e-05	0.00268560233999196	UP
c148566_g1_i10	607	-	0	4.94	-Inf	1.99870438914881e-05	0.00268560233999196	DOWN
c148783_g4_i1	450	-	0	6.611	-Inf	1.99870438914881e-05	0.00268560233999196	DOWN
c150008_g3_i1	288	-	0	10.351	-Inf	1.99870438914881e-05	0.00268560233999196	DOWN
c200961_g1_i1	293	-	0	10.223	-Inf	1.99870438914881e-05	0.00268560233999196	DOWN
c22330_g1_i1	374	-	0	7.956	-Inf	1.99870438914881e-05	0.00268560233999196	DOWN
c248988_g1_i1	290	-	0	10.307	-Inf	1.99870438914881e-05	0.00268560233999196	DOWN
c296417_g1_i1	288	-	10.24	0	Inf	1.99870438914881e-05	0.00268560233999196	UP
c330563_g1_i1	292	-	10.084	0	Inf	1.99870438914881e-05	0.00268560233999196	UP
c39297_g1_i1	556	-	5.334	0	Inf	1.99870438914881e-05	0.00268560233999196	UP
c60135_g1_i1	327	-	0	9.146	-Inf	1.99870438914881e-05	0.00268560233999196	DOWN
c60350_g1_i2	288	-	10.321	0	Inf	1.99870438914881e-05	0.00268560233999196	UP
c66618_g1_i1	417	-	7.167	0	Inf	1.99870438914881e-05	0.00268560233999196	UP
c69661_g1_i2	335	-	8.879	0	Inf	1.99870438914881e-05	0.00268560233999196	UP
c84847_g1_i1	560	-	5.232	0	Inf	1.99870438914881e-05	0.00268560233999196	UP
c88612_g1_i1	684	-	4.339	0	Inf	1.99870438914881e-05	0.00268560233999196	UP
c103999_g1_i1	290	-	9.875	0	Inf	2.24244882684988e-05	0.00287228445386946	UP
c105076_g1_i1	396	-	0	7.472	-Inf	2.24244882684988e-05	0.00287228445386946	DOWN
c107816_g1_i1	308	-	9.375	0	Inf	2.24244882684988e-05	0.00287228445386946	UP
c115195_g1_i1	475	-	0	6.169	-Inf	2.24244882684988e-05	0.00287228445386946	DOWN
c115666_g1_i1	525	-	5.564	0	Inf	2.24244882684988e-05	0.00287228445386946	UP
c115990_g1_i1	369	-	0	7.883	-Inf	2.24244882684988e-05	0.00287228445386946	DOWN
c11980_g1_i1	472	-	6.189	0	Inf	2.24244882684988e-05	0.00287228445386946	UP
c131167_g3_i1	1638	tr|A0A0S6XPH3|A0A0S6XPH3_9FUNG:SubName: Full=Uncharacterized protein {ECO:0000313|EMBL:GAM87849.1}; GN=ANO11243_058770 OS=fungal sp. No.11243.	1.778	0	Inf	2.24244882684988e-05	0.00287228445386946	UP
c131308_g1_i2	1326	tr|A0A0P4WEH3|A0A0P4WEH3_9EUCA:SubName: Full=Uncharacterized protein {ECO:0000313|EMBL:JAI65756.1}; GN=unknown OS=Scylla olivacea	2.179	0	Inf	2.24244882684988e-05	0.00287228445386946	UP
c133329_g2_i1	1120	tr|A0A0E3Z7U1|A0A0E3Z7U1_ADIRI:SubName: Full=Glycoside hydrolase 45 {ECO:0000313|EMBL:AKC91346.1}; GN=eng-2 OS=Adineta ricciae	2.614	0	Inf	2.24244882684988e-05	0.00287228445386946	UP
c133425_g1_i1	1414	tr|A0A087TNU1|A0A087TNU1_9ARAC:SubName: Full=Vitamin D3 receptor B {ECO:0000313|EMBL:KFM66780.1}; GN=X975_12512 OS=Stegodyphus mimosarum.	2.033	0	Inf	2.24244882684988e-05	0.00287228445386946	UP
c143215_g1_i1	605	-	4.736	0	Inf	2.24244882684988e-05	0.00287228445386946	UP
c144251_g1_i2	290	-	0	10.139	-Inf	2.24244882684988e-05	0.00287228445386946	DOWN
c145486_g2_i5	1419	tr|A0A0P4WKQ8|A0A0P4WKQ8_9EUCA:SubName: Full=Uncharacterized protein {ECO:0000313|EMBL:JAI67700.1}; GN=unknown OS=Scylla olivacea	9.548	0.455	4.39126011599572	2.17149788112913e-05	0.00287228445386946	UP
c152723_g6_i1	414	-	6.98	0	Inf	2.24244882684988e-05	0.00287228445386946	UP
c15807_g1_i1	324	tr|A0A0R3UQW3|A0A0R3UQW3_9CEST:SubName: Full=Uncharacterized protein {ECO:0000313|WBParaSite:MCOS_0001026801-mRNA-1}; GN=unknown OS=Mesocestoides corti.	8.881	0	Inf	2.24244882684988e-05	0.00287228445386946	UP
c15942_g1_i1	350	-	8.323	0	Inf	2.24244882684988e-05	0.00287228445386946	UP
c174349_g1_i1	319	-	9.09	0	Inf	2.24244882684988e-05	0.00287228445386946	UP
c179737_g1_i1	343	-	8.433	0	Inf	2.24244882684988e-05	0.00287228445386946	UP
c187560_g1_i1	296	-	9.769	0	Inf	2.24244882684988e-05	0.00287228445386946	UP
c191631_g1_i1	287	tr|G0R1C3|G0R1C3_ICHMG:SubName: Full=Putative uncharacterized protein {ECO:0000313|EMBL:EGR28756.1}; GN=IMG5_169530 OS=Ichthyophthirius multifiliis	0	10.299	-Inf	2.24244882684988e-05	0.00287228445386946	DOWN
c196345_g1_i1	318	-	9.123	0	Inf	2.24244882684988e-05	0.00287228445386946	UP
c211237_g1_i1	288	-	9.986	0	Inf	2.24244882684988e-05	0.00287228445386946	UP
c253298_g1_i1	341	-	0	8.566	-Inf	2.24244882684988e-05	0.00287228445386946	DOWN
c298264_g1_i1	290	-	10.041	0	Inf	2.24244882684988e-05	0.00287228445386946	UP
c311676_g1_i1	304	-	9.51	0	Inf	2.24244882684988e-05	0.00287228445386946	UP
c312421_g1_i1	288	tr|A0A0R3U312|A0A0R3U312_9CEST:SubName: Full=Uncharacterized protein {ECO:0000313|WBParaSite:MCOS_0000091201-mRNA-1}; GN=unknown OS=Mesocestoides corti.	10.093	0	Inf	2.24244882684988e-05	0.00287228445386946	UP
c4650_g1_i1	341	-	8.412	0	Inf	2.24244882684988e-05	0.00287228445386946	UP
c48364_g1_i1	345	-	8.358	0	Inf	2.24244882684988e-05	0.00287228445386946	UP
c90324_g1_i1	434	-	0	6.811	-Inf	2.24244882684988e-05	0.00287228445386946	DOWN
c91661_g1_i1	496	-	5.78	0	Inf	2.24244882684988e-05	0.00287228445386946	UP
c92091_g1_i1	1035	tr|A0A0P4ZCZ3|A0A0P4ZCZ3_9CRUS:SubName: Full=Putative T-complex protein 1 subunit zeta {ECO:0000313|EMBL:JAI95821.1}; GN=unknown OS=Daphnia magna.	2.804	0	Inf	2.24244882684988e-05	0.00287228445386946	UP
c95577_g1_i1	487	-	5.914	0	Inf	2.24244882684988e-05	0.00287228445386946	UP
c99294_g1_i1	765	-	3.746	0	Inf	2.24244882684988e-05	0.00287228445386946	UP
c146363_g2_i2	6535	tr|A0A0A1XGZ9|A0A0A1XGZ9_BACCU:SubName: Full=Replicase polyprotein {ECO:0000313|EMBL:JAD10205.1}; GN=ORF1_2 OS=Bactrocera cucurbitae	0.792	0.02	5.30742852519225	2.2905147918532e-05	0.0029322570675935	UP
c42815_g1_i1	518	tr|A0A0P6H504|A0A0P6H504_9CRUS:SubName: Full=Uncharacterized protein {ECO:0000313|EMBL:JAN70343.1}; GN=unknown OS=Daphnia magna.	11.946	0.366	5.02854016815762	2.35249656692819e-05	0.00300833635861984	UP
c119951_g1_i1	287	-	15.289	250.928	-4.03670751073857	2.39304353751024e-05	0.0030585276622582	DOWN
c145353_g1_i1	576	-	23.145	1.106	4.38727727194455	2.41521834182027e-05	0.00308519598265691	UP
c102716_g1_i1	350	-	8.121	0	Inf	2.52136037247798e-05	0.0030869309744707	UP
c111300_g1_i1	504	-	5.612	0	Inf	2.52136037247798e-05	0.0030869309744707	UP
c11220_g1_i1	303	-	9.425	0	Inf	2.52136037247798e-05	0.0030869309744707	UP
c11242_g1_i1	300	-	9.373	0	Inf	2.52136037247798e-05	0.0030869309744707	UP
c11594_g1_i2	332	-	8.463	0	Inf	2.52136037247798e-05	0.0030869309744707	UP
c118795_g1_i2	572	tr|Q27ST6|Q27ST6_VERVE:SubName: Full=Putative uncharacterized protein {ECO:0000313|EMBL:ABD46602.1}; GN=unknown OS=Vermamoeba vermiformis	4.998	0	Inf	2.52136037247798e-05	0.0030869309744707	UP
c12296_g1_i1	294	-	9.526	0	Inf	2.52136037247798e-05	0.0030869309744707	UP
c123706_g1_i1	799	tr|V3ZMS2|V3ZMS2_LOTGI:RecName: Full=Proteasome subunit beta type {ECO:0000256|RuleBase:RU004203}; GN=LOTGIDRAFT_132853 OS=Lottia gigantea	3.552	0	Inf	2.52136037247798e-05	0.0030869309744707	UP
c125812_g1_i1	369	-	0	7.783	-Inf	2.52136037247798e-05	0.0030869309744707	DOWN
c12687_g1_i1	1175	-	2.416	0	Inf	2.52136037247798e-05	0.0030869309744707	UP
c127197_g1_i1	606	-	4.701	0	Inf	2.52136037247798e-05	0.0030869309744707	UP
c130221_g3_i1	298	-	9.595	0	Inf	2.52136037247798e-05	0.0030869309744707	UP
c132036_g1_i1	1724	tr|A0A087SV90|A0A087SV90_9ARAC:SubName: Full=Eukaryotic translation initiation factor 3 subunit D {ECO:0000313|EMBL:KFM56779.1}; GN=X975_05823 OS=Stegodyphus mimosarum.	1.652	0	Inf	2.52136037247798e-05	0.0030869309744707	UP
c133869_g1_i1	1005	tr|W4YU90|W4YU90_STRPU:SubName: Full=Uncharacterized protein {ECO:0000313|EnsemblMetazoa:SPU_019385-tr}; GN=Sp-Btg4 OS=Strongylocentrotus purpuratus	2.831	0	Inf	2.52136037247798e-05	0.0030869309744707	UP
c137222_g1_i2	876	tr|B3S3X6|B3S3X6_TRIAD:SubName: Full=Putative uncharacterized protein {ECO:0000313|EMBL:EDV22546.1}; GN=TRIADDRAFT_63359 OS=Trichoplax adhaerens	3.257	0	Inf	2.52136037247798e-05	0.0030869309744707	UP
c142554_g4_i1	308	-	0	9.256	-Inf	2.52136037247798e-05	0.0030869309744707	DOWN
c144962_g6_i1	315	-	0	9.123	-Inf	2.52136037247798e-05	0.0030869309744707	DOWN
c162851_g1_i1	288	-	9.936	0	Inf	2.52136037247798e-05	0.0030869309744707	UP
c250078_g1_i1	337	-	0	8.457	-Inf	2.52136037247798e-05	0.0030869309744707	DOWN
c266206_g1_i1	330	-	0	8.722	-Inf	2.52136037247798e-05	0.0030869309744707	DOWN
c276714_g1_i1	351	-	8.137	0	Inf	2.52136037247798e-05	0.0030869309744707	UP
c314840_g1_i1	300	-	9.431	0	Inf	2.52136037247798e-05	0.0030869309744707	UP
c33215_g1_i1	1139	tr|L8GEK5|L8GEK5_ACACA:SubName: Full=B-box zinc finger family protein {ECO:0000313|EMBL:ELR11457.1}; GN=ACA1_121760 OS=Acanthamoeba castellanii str. Neff.	2.512	0	Inf	2.52136037247798e-05	0.0030869309744707	UP
c41189_g1_i1	311	-	0	9.288	-Inf	2.52136037247798e-05	0.0030869309744707	DOWN
c54959_g1_i1	376	-	0	7.608	-Inf	2.52136037247798e-05	0.0030869309744707	DOWN
c61376_g1_i1	297	-	9.44	0	Inf	2.52136037247798e-05	0.0030869309744707	UP
c63646_g1_i1	288	-	0	9.986	-Inf	2.52136037247798e-05	0.0030869309744707	DOWN
c6857_g1_i1	340	-	0	8.473	-Inf	2.52136037247798e-05	0.0030869309744707	DOWN
c69656_g1_i1	298	-	9.447	0	Inf	2.52136037247798e-05	0.0030869309744707	UP
c8720_g1_i1	294	-	0	9.665	-Inf	2.52136037247798e-05	0.0030869309744707	DOWN
c93379_g1_i1	378	-	7.424	0	Inf	2.52136037247798e-05	0.0030869309744707	UP
c104133_g1_i1	1022	-	108.807	6.979	3.96260723203644	2.53579097088017e-05	0.00310298658368141	UP
c114881_g1_i1	446	tr|A0A0P4WJX0|A0A0P4WJX0_9EUCA:SubName: Full=Uncharacterized protein {ECO:0000313|EMBL:JAI67377.1}; GN=unknown OS=Scylla olivacea	11.215	0.271	5.37099295861976	2.62564413301404e-05	0.00320794095007127	UP
c124101_g1_i4	624	tr|A0A0N7ZDH2|A0A0N7ZDH2_9EUCA:SubName: Full=Uncharacterized protein {ECO:0000313|EMBL:JAI67240.1}; GN=unknown OS=Scylla olivacea	8.074	0.231	5.12731883006445	2.62564413301404e-05	0.00320794095007127	UP
c154024_g2_i1	3825	tr|A0A0P4WHJ7|A0A0P4WHJ7_9EUCA:SubName: Full=Uncharacterized protein {ECO:0000313|EMBL:JAI66261.1}; GN=KQSRSVSDLF KRCAMAFVLV KLLEQSSRFF VDAAGVAFTP SVGDIVLVGS OS=Scylla olivacea	14.674	0.915	4.00334663665048	2.70181888379472e-05	0.00329759023579875	UP
c110127_g1_i1	576	tr|T1FNQ6|T1FNQ6_HELRO:SubName: Full=Uncharacterized protein {ECO:0000313|EnsemblMetazoa:HelroP186151}; GN=LANCIRYFPT QALNFAFKDK IKALFVMNKK DPYMVNFSKN OS=Unreviewed; 307 AA.	4.786	0	Inf	2.84132996289396e-05	0.00331835800621828	UP
c110939_g1_i1	506	-	5.455	0	Inf	2.84132996289396e-05	0.00331835800621828	UP
c112277_g1_i1	762	-	3.612	0	Inf	2.84132996289396e-05	0.00331835800621828	UP
c114767_g1_i1	1248	tr|K1PZV3|K1PZV3_CRAGI:SubName: Full=Guanine nucleotide-binding protein-like 3-like protein {ECO:0000313|EMBL:EKC29767.1}; GN=CGI_10015344 OS=Crassostrea gigas	2.204	0	Inf	2.84132996289396e-05	0.00331835800621828	UP
c115156_g1_i1	793	-	3.47	0	Inf	2.84132996289396e-05	0.00331835800621828	UP
c117002_g1_i1	501	-	5.514	0	Inf	2.84132996289396e-05	0.00331835800621828	UP
c117168_g1_i1	663	tr|J9K241|J9K241_ACYPI:SubName: Full=Uncharacterized protein {ECO:0000313|EnsemblMetazoa:ACYPI006832-PA}; GN=LOC100169151 OS=Acyrthosiphon pisum	4.151	0	Inf	2.84132996289396e-05	0.00331835800621828	UP
c120288_g1_i2	520	-	5.318	0	Inf	2.84132996289396e-05	0.00331835800621828	UP
c129030_g2_i1	292	-	0	9.554	-Inf	2.84132996289396e-05	0.00331835800621828	DOWN
c131268_g1_i2	410	-	0	6.894	-Inf	2.84132996289396e-05	0.00331835800621828	DOWN
c139561_g1_i2	475	-	0	5.843	-Inf	2.84132996289396e-05	0.00331835800621828	DOWN
c139751_g1_i4	430	-	6.381	0	Inf	2.84132996289396e-05	0.00331835800621828	UP
c142005_g3_i1	2826	tr|V9IKJ9|V9IKJ9_APICE:SubName: Full=Vigilin {ECO:0000313|EMBL:AEY61026.1}; GN=ACCB10853 OS=Apis cerana	0.981	0	Inf	2.84132996289396e-05	0.00331835800621828	UP
c148346_g4_i2	290	-	0	9.789	-Inf	2.84132996289396e-05	0.00331835800621828	DOWN
c150774_g3_i1	311	-	8.795	0	Inf	2.84132996289396e-05	0.00331835800621828	UP
c154107_g1_i8	317	-	8.645	0	Inf	2.84132996289396e-05	0.00331835800621828	UP
c15595_g1_i1	320	-	0	8.732	-Inf	2.84132996289396e-05	0.00331835800621828	DOWN
c159467_g1_i1	291	-	0	9.733	-Inf	2.84132996289396e-05	0.00331835800621828	DOWN
c169616_g1_i1	302	-	9.059	0	Inf	2.84132996289396e-05	0.00331835800621828	UP
c172030_g1_i1	290	-	0	9.639	-Inf	2.84132996289396e-05	0.00331835800621828	DOWN
c183342_g1_i1	301	-	9.266	0	Inf	2.84132996289396e-05	0.00331835800621828	UP
c223016_g1_i1	328	-	8.438	0	Inf	2.84132996289396e-05	0.00331835800621828	UP
c225951_g1_i1	535	tr|A0A0P4W9C7|A0A0P4W9C7_9EUCA:SubName: Full=Uncharacterized protein {ECO:0000313|EMBL:JAI62631.1}; GN=unknown OS=Scylla olivacea	5.132	0	Inf	2.84132996289396e-05	0.00331835800621828	UP
c229470_g1_i1	301	-	9.267	0	Inf	2.84132996289396e-05	0.00331835800621828	UP
c243255_g1_i1	291	tr|L8GEK1|L8GEK1_ACACA:SubName: Full=Cyclopropanefatty-acyl-phospholipid synthase {ECO:0000313|EMBL:ELR11525.1}; GN=ACA1_256640 OS=Acanthamoeba castellanii str. Neff.	9.578	0	Inf	2.84132996289396e-05	0.00331835800621828	UP
c253955_g1_i1	331	-	8.266	0	Inf	2.84132996289396e-05	0.00331835800621828	UP
c259100_g1_i1	288	-	0	9.73	-Inf	2.84132996289396e-05	0.00331835800621828	DOWN
c261032_g1_i1	292	-	9.459	0	Inf	2.84132996289396e-05	0.00331835800621828	UP
c272964_g1_i1	298	-	0	9.461	-Inf	2.84132996289396e-05	0.00331835800621828	DOWN
c291640_g1_i1	307	-	8.993	0	Inf	2.84132996289396e-05	0.00331835800621828	UP
c293872_g1_i1	334	-	8.261	0	Inf	2.84132996289396e-05	0.00331835800621828	UP
c309515_g1_i1	333	-	0	8.469	-Inf	2.84132996289396e-05	0.00331835800621828	DOWN
c311732_g1_i1	362	-	0	7.773	-Inf	2.84132996289396e-05	0.00331835800621828	DOWN
c332260_g1_i1	294	-	9.331	0	Inf	2.84132996289396e-05	0.00331835800621828	UP
c333710_g1_i1	287	-	0	9.756	-Inf	2.84132996289396e-05	0.00331835800621828	DOWN
c334455_g1_i1	309	-	8.997	0	Inf	2.84132996289396e-05	0.00331835800621828	UP
c3631_g1_i1	579	tr|A0A0C9RRW5|A0A0C9RRW5_AMBAM:SubName: Full=Putative translation factor sui1 {ECO:0000313|EMBL:JAG89986.1}; GN=unknown OS=Amblyomma americanum	4.761	0	Inf	2.84132996289396e-05	0.00331835800621828	UP
c42650_g1_i1	324	-	8.514	0	Inf	2.84132996289396e-05	0.00331835800621828	UP
c45218_g1_i1	335	tr|W4YRD6|W4YRD6_STRPU:RecName: Full=Actin-related protein 2/3 complex subunit 3 {ECO:0000256|PIRNR:PIRNR016315}; GN=Sp-Arp2/3cs3 OS=Strongylocentrotus purpuratus	8.304	0	Inf	2.84132996289396e-05	0.00331835800621828	UP
c46715_g1_i1	293	-	9.491	0	Inf	2.84132996289396e-05	0.00331835800621828	UP
c9445_g1_i1	298	-	9.212	0	Inf	2.84132996289396e-05	0.00331835800621828	UP
c143854_g1_i2	760	tr|R4V1Z3|R4V1Z3_COPFO:SubName: Full=RING-finger domain containing protein {ECO:0000313|EMBL:AGM32727.1}; GN=unknown OS=Unreviewed; 244 AA.	0.261	7.935	-4.92610851115266	2.96292175391491e-05	0.00345351829358391	DOWN
c150683_g5_i1	229	-	16.868	0.296	5.83254794065018	2.97773796881895e-05	0.00346735812495677	UP
c129141_g4_i1	427	tr|A0A0S4XQM5|A0A0S4XQM5_SCYPA:SubName: Full=C-type lectine {ECO:0000313|EMBL:CUV66659.1}; GN=SpCTL-C OS=Scylla paramamosain	108.568	6.838	3.98888070399191	3.04374558710072e-05	0.00354072043419495	UP
c100077_g1_i1	320	-	0	8.597	-Inf	3.20937788554862e-05	0.00356449660728605	DOWN
c101235_g1_i1	298	-	9.055	0	Inf	3.20937788554862e-05	0.00356449660728605	UP
c101311_g1_i1	296	-	9.098	0	Inf	3.20937788554862e-05	0.00356449660728605	UP
c114141_g2_i1	599	tr|J3JWA9|J3JWA9_DENPD:SubName: Full=Uncharacterized protein {ECO:0000313|EMBL:AEE62489.1}; GN=unknown OS=Dendroctonus ponderosae	4.485	0	Inf	3.20937788554862e-05	0.00356449660728605	UP
c120187_g1_i1	1450	-	1.864	0	Inf	3.20937788554862e-05	0.00356449660728605	UP
c123518_g2_i1	1497	-	1.798	0	Inf	3.20937788554862e-05	0.00356449660728605	UP
c125037_g1_i2	565	tr|Q56J86|Q56J86_ADIRI:RecName: Full=60S ribosomal protein L18a {ECO:0000256|PIRNR:PIRNR002190}; GN=unknown OS=Adineta ricciae	4.727	0	Inf	3.20937788554862e-05	0.00356449660728605	UP
c127031_g1_i1	1316	tr|Q22EY8|Q22EY8_TETTS:SubName: Full=ADP/ATP transporter on adenylate translocase {ECO:0000313|EMBL:EAR83887.1}; GN=TTHERM_00822250 OS=Tetrahymena thermophila	2.058	0	Inf	3.20937788554862e-05	0.00356449660728605	UP
c127395_g2_i1	1424	tr|K1QME7|K1QME7_CRAGI:SubName: Full=Tektin-4 {ECO:0000313|EMBL:EKC32264.1}; GN=CGI_10026254 OS=Crassostrea gigas	1.889	0	Inf	3.20937788554862e-05	0.00356449660728605	UP
c128656_g1_i1	298	-	9.08	0	Inf	3.20937788554862e-05	0.00356449660728605	UP
c128879_g1_i1	1760	tr|T1L2F7|T1L2F7_TETUR:RecName: Full=Protein disulfide-isomerase {ECO:0000256|RuleBase:RU361130}; GN=unknown OS=Tetranychus urticae	1.525	0	Inf	3.20937788554862e-05	0.00356449660728605	UP
c130094_g1_i1	1681	tr|A0A077ZLV7|A0A077ZLV7_TRITR:SubName: Full=Ornithine aminotransferase {ECO:0000313|EMBL:CDW60669.1}; GN=TTRE_0000906001 OS=Trichuris trichiura	1.606	0	Inf	3.20937788554862e-05	0.00356449660728605	UP
c138214_g2_i3	297	-	0	9.132	-Inf	3.20937788554862e-05	0.00356449660728605	DOWN
c139998_g1_i1	442	-	0	6.228	-Inf	3.20937788554862e-05	0.00356449660728605	DOWN
c144388_g3_i1	1068	-	2.51	0	Inf	3.20937788554862e-05	0.00356449660728605	UP
c146780_g1_i2	399	-	6.794	0	Inf	3.20937788554862e-05	0.00356449660728605	UP
c152394_g2_i1	1084	-	2.522	0	Inf	3.20937788554862e-05	0.00356449660728605	UP
c154586_g1_i1	336	-	7.95	0	Inf	3.20937788554862e-05	0.00356449660728605	UP
c156423_g1_i1	303	-	9.001	0	Inf	3.20937788554862e-05	0.00356449660728605	UP
c17612_g1_i1	327	-	8.194	0	Inf	3.20937788554862e-05	0.00356449660728605	UP
c191507_g1_i1	293	-	0	9.4	-Inf	3.20937788554862e-05	0.00356449660728605	DOWN
c194794_g1_i1	291	-	9.305	0	Inf	3.20937788554862e-05	0.00356449660728605	UP
c211597_g1_i1	318	-	8.556	0	Inf	3.20937788554862e-05	0.00356449660728605	UP
c227880_g1_i1	344	-	7.901	0	Inf	3.20937788554862e-05	0.00356449660728605	UP
c245755_g1_i1	357	-	7.49	0	Inf	3.20937788554862e-05	0.00356449660728605	UP
c263709_g1_i1	292	-	9.276	0	Inf	3.20937788554862e-05	0.00356449660728605	UP
c270039_g1_i1	293	-	0	9.248	-Inf	3.20937788554862e-05	0.00356449660728605	DOWN
c290456_g1_i1	314	-	8.64	0	Inf	3.20937788554862e-05	0.00356449660728605	UP
c293340_g1_i1	322	-	0	8.458	-Inf	3.20937788554862e-05	0.00356449660728605	DOWN
c293821_g1_i1	326	tr|L7M8I3|L7M8I3_9ACAR:SubName: Full=Putative immunoglobulin cd79a binding protein 1 {ECO:0000313|EMBL:JAA59478.1}; GN=unknown OS=Rhipicephalus pulchellus.	8.196	0	Inf	3.20937788554862e-05	0.00356449660728605	UP
c296566_g1_i1	329	-	0	8.43	-Inf	3.20937788554862e-05	0.00356449660728605	DOWN
c302547_g1_i1	297	-	9.171	0	Inf	3.20937788554862e-05	0.00356449660728605	UP
c307955_g1_i1	398	-	0	6.965	-Inf	3.20937788554862e-05	0.00356449660728605	DOWN
c309702_g1_i1	315	-	0	8.631	-Inf	3.20937788554862e-05	0.00356449660728605	DOWN
c311052_g1_i1	304	-	0	9.1	-Inf	3.20937788554862e-05	0.00356449660728605	DOWN
c312218_g1_i1	291	-	9.211	0	Inf	3.20937788554862e-05	0.00356449660728605	UP
c334990_g1_i1	305	-	8.892	0	Inf	3.20937788554862e-05	0.00356449660728605	UP
c34673_g1_i1	342	-	7.816	0	Inf	3.20937788554862e-05	0.00356449660728605	UP
c35846_g1_i1	354	tr|H2KSY0|H2KSY0_CLOSI:SubName: Full=40S ribosomal protein S12 mitochondrial {ECO:0000313|EMBL:GAA40566.1}; GN=CLF_110712 OS=Clonorchis sinensis	7.714	0	Inf	3.20937788554862e-05	0.00356449660728605	UP
c46368_g1_i1	297	-	0	9.187	-Inf	3.20937788554862e-05	0.00356449660728605	DOWN
c71558_g1_i1	504	-	5.315	0	Inf	3.20937788554862e-05	0.00356449660728605	UP
c76985_g1_i1	286	-	0	9.614	-Inf	3.20937788554862e-05	0.00356449660728605	DOWN
c8357_g1_i1	290	-	0	9.5	-Inf	3.20937788554862e-05	0.00356449660728605	DOWN
c86231_g1_i1	319	tr|T1J128|T1J128_STRMM:SubName: Full=Uncharacterized protein {ECO:0000313|EnsemblMetazoa:SMAR007244-PA}; GN=unknown OS=Strigamia maritima	8.554	0	Inf	3.20937788554862e-05	0.00356449660728605	UP
c98396_g1_i1	314	-	0	8.829	-Inf	3.20937788554862e-05	0.00356449660728605	DOWN
c150490_g2_i8	1162	-	3.249	0.08	5.34385193344212	3.25499476293617e-05	0.00361345815227883	UP
c128614_g1_i1	299	-	289.548	19.465	3.89484828191138	3.43926231550281e-05	0.00381442514125978	UP
c145821_g2_i1	536	-	145.676	9.761	3.89959044661343	3.44540681486313e-05	0.00381944251235627	UP
c101835_g1_i1	476	tr|B6SD94|B6SD94_9DIPT:RecName: Full=Transgelin {ECO:0000256|RuleBase:RU361224}; GN=unknown OS=Chironomus riparius.	5.574	0	Inf	3.63389876988045e-05	0.00383708450755118	UP
c102515_g2_i1	573	tr|V3ZZ05|V3ZZ05_LOTGI:RecName: Full=Dolichyl-diphosphooligosaccharide--protein glycosyltransferase subunit DAD1 {ECO:0000256|RuleBase:RU361136}; GN=LOTGIDRAFT_193969 OS=Lottia gigantea	4.564	0	Inf	3.63389876988045e-05	0.00383708450755118	UP
c103160_g1_i1	552	tr|A0A016SFT0|A0A016SFT0_9BILA:RecName: Full=Metalloendopeptidase {ECO:0000256|RuleBase:RU361183}; GN=Acey_s0230.g2941 OS=Ancylostoma ceylanicum.	4.835	0	Inf	3.63389876988045e-05	0.00383708450755118	UP
c112450_g1_i1	307	-	0	8.719	-Inf	3.63389876988045e-05	0.00383708450755118	DOWN
c120288_g1_i4	440	-	6.025	0	Inf	3.63389876988045e-05	0.00383708450755118	UP
c121596_g1_i1	737	tr|V5HPD0|V5HPD0_IXORI:SubName: Full=Putative sulfotransferase {ECO:0000313|EMBL:JAB75688.1}; GN=unknown OS=Ixodes ricinus	3.587	0	Inf	3.63389876988045e-05	0.00383708450755118	UP
c121654_g1_i1	840	tr|E5DRC8|E5DRC8_9BILA:RecName: Full=Metalloendopeptidase {ECO:0000256|RuleBase:RU361183}; GN=unknown OS=Brachionus ibericus.	3.143	0	Inf	3.63389876988045e-05	0.00383708450755118	UP
c121868_g1_i1	1245	tr|B4P4B7|B4P4B7_DROYA:SubName: Full=Uncharacterized protein {ECO:0000313|EMBL:EDW91603.1}; GN=Dyak\GE11987 OS=Drosophila yakuba	2.098	0	Inf	3.63389876988045e-05	0.00383708450755118	UP
c124666_g1_i1	287	-	0.146	13.225	-6.50115554300873	3.56263832631786e-05	0.00383708450755118	DOWN
c126646_g1_i1	1301	tr|K1QQK1|K1QQK1_CRAGI:SubName: Full=26S proteasome non-ATPase regulatory subunit 12 {ECO:0000313|EMBL:EKC39252.1}; GN=CGI_10017011 OS=Crassostrea gigas	2.021	0	Inf	3.63389876988045e-05	0.00383708450755118	UP
c133016_g2_i1	346	-	7.557	0	Inf	3.63389876988045e-05	0.00383708450755118	UP
c142188_g2_i1	305	-	8.683	0	Inf	3.63389876988045e-05	0.00383708450755118	UP
c143460_g1_i3	362	tr|A0A0P4W3H6|A0A0P4W3H6_9EUCA:SubName: Full=Uncharacterized protein {ECO:0000313|EMBL:JAI63060.1}; GN=unknown OS=Scylla olivacea	7.264	0	Inf	3.63389876988045e-05	0.00383708450755118	UP
c146853_g3_i1	321	-	0	8.394	-Inf	3.63389876988045e-05	0.00383708450755118	DOWN
c146945_g2_i5	482	tr|A0A0P4W130|A0A0P4W130_9EUCA:SubName: Full=Uncharacterized protein {ECO:0000313|EMBL:JAI60051.1}; GN=NNTGSPRASG RNTTSSGGGD CGASFPSKSF OS=Scylla olivacea	5.455	0	Inf	3.63389876988045e-05	0.00383708450755118	UP
c147174_g1_i3	792	tr|A0A0P4WFX8|A0A0P4WFX8_9EUCA:RecName: Full=Poly [ADP-ribose] polymerase {ECO:0000256|RuleBase:RU362114}; GN=unknown OS=Scylla olivacea	3.321	0	Inf	3.63389876988045e-05	0.00383708450755118	UP
c155842_g1_i1	323	tr|A0A087SWL7|A0A087SWL7_9ARAC:SubName: Full=Uncharacterized protein {ECO:0000313|EMBL:KFM57256.1}; GN=X975_26086 OS=Stegodyphus mimosarum.	8.222	0	Inf	3.63389876988045e-05	0.00383708450755118	UP
c164537_g1_i1	302	-	8.815	0	Inf	3.63389876988045e-05	0.00383708450755118	UP
c184749_g1_i1	299	-	0	8.942	-Inf	3.63389876988045e-05	0.00383708450755118	DOWN
c211250_g1_i1	343	-	0	7.891	-Inf	3.63389876988045e-05	0.00383708450755118	DOWN
c214889_g1_i1	295	-	9.014	0	Inf	3.63389876988045e-05	0.00383708450755118	UP
c217105_g1_i1	308	-	0	8.641	-Inf	3.63389876988045e-05	0.00383708450755118	DOWN
c217578_g1_i1	322	-	0	8.396	-Inf	3.63389876988045e-05	0.00383708450755118	DOWN
c218436_g1_i1	319	-	8.301	0	Inf	3.63389876988045e-05	0.00383708450755118	UP
c227840_g1_i1	306	-	8.555	0	Inf	3.63389876988045e-05	0.00383708450755118	UP
c245937_g2_i1	303	-	8.687	0	Inf	3.63389876988045e-05	0.00383708450755118	UP
c253555_g1_i1	289	-	9.14	0	Inf	3.63389876988045e-05	0.00383708450755118	UP
c261116_g1_i1	295	-	9.047	0	Inf	3.63389876988045e-05	0.00383708450755118	UP
c269688_g1_i1	348	-	7.666	0	Inf	3.63389876988045e-05	0.00383708450755118	UP
c270801_g1_i1	324	-	8.185	0	Inf	3.63389876988045e-05	0.00383708450755118	UP
c274911_g1_i1	308	tr|K1Q7K0|K1Q7K0_CRAGI:SubName: Full=Putative serine carboxypeptidase CPVL {ECO:0000313|EMBL:EKC27269.1}; GN=CGI_10007785 OS=Crassostrea gigas	8.566	0	Inf	3.63389876988045e-05	0.00383708450755118	UP
c30112_g1_i2	288	-	9.163	0	Inf	3.63389876988045e-05	0.00383708450755118	UP
c304951_g1_i1	303	-	0	8.907	-Inf	3.63389876988045e-05	0.00383708450755118	DOWN
c318306_g1_i1	312	-	8.442	0	Inf	3.63389876988045e-05	0.00383708450755118	UP
c3941_g1_i1	339	-	7.719	0	Inf	3.63389876988045e-05	0.00383708450755118	UP
c4013_g1_i1	320	-	0	8.372	-Inf	3.63389876988045e-05	0.00383708450755118	DOWN
c44343_g1_i1	290	-	9.133	0	Inf	3.63389876988045e-05	0.00383708450755118	UP
c50195_g1_i1	2379	tr|A7T5N9|A7T5N9_NEMVE:SubName: Full=Predicted protein {ECO:0000313|EMBL:EDO28723.1}; GN=v1g248755 OS=Nematostella vectensis	0	1.114	-Inf	3.63389876988045e-05	0.00383708450755118	DOWN
c54992_g1_i1	417	-	6.319	0	Inf	3.63389876988045e-05	0.00383708450755118	UP
c57875_g1_i1	332	-	7.96	0	Inf	3.63389876988045e-05	0.00383708450755118	UP
c61505_g1_i1	377	-	6.954	0	Inf	3.63389876988045e-05	0.00383708450755118	UP
c75226_g1_i1	415	tr|E2BR55|E2BR55_HARSA:SubName: Full=Coiled-coil domain-containing protein 86 {ECO:0000313|EMBL:EFN81861.1}; GN=EAI_12351 OS=Harpegnathos saltator	6.307	0	Inf	3.63389876988045e-05	0.00383708450755118	UP
c82621_g1_i1	1478	tr|A0A0B7B8W2|A0A0B7B8W2_9EUPU:RecName: Full=Beta-hexosaminidase {ECO:0000256|PIRNR:PIRNR001093}; GN=ORF170423 OS=Arion vulgaris.	1.789	0	Inf	3.63389876988045e-05	0.00383708450755118	UP
c86125_g1_i2	341	tr|A0A0B6ZLJ5|A0A0B6ZLJ5_9EUPU:SubName: Full=Uncharacterized protein {ECO:0000313|EMBL:CEK69277.1}; GN=ORF69616 OS=Arion vulgaris.	7.778	0	Inf	3.63389876988045e-05	0.00383708450755118	UP
c89636_g1_i1	341	tr|G3KGX8|G3KGX8_PHIRO:SubName: Full=Hedgehog/Hint domain protein {ECO:0000313|EMBL:AEN94435.1}; GN=unknown OS=Unreviewed; 284 AA.	7.748	0	Inf	3.63389876988045e-05	0.00383708450755118	UP
c129383_g1_i1	360	-	34.149	1.9	4.16777200839953	3.76696202575469e-05	0.00397402690344613	UP
c130040_g2_i1	1060	-	3.482	0.089	5.2899670566847	3.90451488754084e-05	0.00411361675769167	UP
c108185_g1_i1	347	-	7.502	0	Inf	4.12496617121564e-05	0.00412111923370963	UP
c108609_g1_i1	1474	tr|T1FQY3|T1FQY3_HELRO:RecName: Full=5-aminolevulinate synthase {ECO:0000256|RuleBase:RU910713}; GN=HELRODRAFT_189320 OS=Unreviewed; 625 AA.	1.747	0	Inf	4.12496617121564e-05	0.00412111923370963	UP
c114940_g2_i1	293	-	0	8.85	-Inf	4.12496617121564e-05	0.00412111923370963	DOWN
c117453_g1_i1	633	-	4.034	0	Inf	4.12496617121564e-05	0.00412111923370963	UP
c122880_g1_i3	297	-	0	8.781	-Inf	4.12496617121564e-05	0.00412111923370963	DOWN
c12304_g1_i1	292	-	8.878	0	Inf	4.12496617121564e-05	0.00412111923370963	UP
c124614_g1_i1	1457	tr|B4HBS9|B4HBS9_DROPE:SubName: Full=GL11898 {ECO:0000313|EMBL:EDW39523.1}; GN=Dper\GL11898 OS=Drosophila persimilis	1.776	0	Inf	4.12496617121564e-05	0.00412111923370963	UP
c128763_g1_i1	817	tr|F6QRC2|F6QRC2_CIOIN:SubName: Full=Uncharacterized protein {ECO:0000313|Ensembl:ENSCINP00000025210}; GN=LOC100181213 OS=Ciona intestinalis	3.169	0	Inf	4.12496617121564e-05	0.00412111923370963	UP
c131042_g1_i1	1325	tr|A0A0L8HKN4|A0A0L8HKN4_OCTBM:SubName: Full=Uncharacterized protein {ECO:0000313|EMBL:KOF89772.1}; GN=OCBIM_22012517mg OS=Octopus bimaculoides	1.945	0	Inf	4.12496617121564e-05	0.00412111923370963	UP
c13484_g1_i1	316	-	0	8.366	-Inf	4.12496617121564e-05	0.00412111923370963	DOWN
c136944_g1_i3	455	-	5.606	0	Inf	4.12496617121564e-05	0.00412111923370963	UP
c144992_g1_i5	479	-	5.368	0	Inf	4.12496617121564e-05	0.00412111923370963	UP
c146892_g1_i3	314	-	0	8.242	-Inf	4.12496617121564e-05	0.00412111923370963	DOWN
c147171_g1_i2	329	tr|X1WXY8|X1WXY8_ACYPI:SubName: Full=Uncharacterized protein {ECO:0000313|EnsemblMetazoa:ACYPI069936-PA}; GN=LOC100167700 OS=Acyrthosiphon pisum	7.888	0	Inf	4.12496617121564e-05	0.00412111923370963	UP
c147702_g6_i1	308	-	8.304	0	Inf	4.12496617121564e-05	0.00412111923370963	UP
c147990_g2_i1	315	-	0	8.219	-Inf	4.12496617121564e-05	0.00412111923370963	DOWN
c148755_g3_i2	492	-	140.811	9.647	3.86753586347753	4.10323132852125e-05	0.00412111923370963	UP
c150962_g3_i1	512	tr|A0A0N4YRN9|A0A0N4YRN9_NIPBR:SubName: Full=Uncharacterized protein {ECO:0000313|WBParaSite:NBR_0001991101-mRNA-1}; GN=unknown OS=Nippostrongylus brasiliensis	4.99	0	Inf	4.12496617121564e-05	0.00412111923370963	UP
c151826_g1_i1	312	tr|A0A0P4VPM3|A0A0P4VPM3_9EUCA:SubName: Full=Uncharacterized protein {ECO:0000313|EMBL:JAI56839.1}; GN=unknown OS=Scylla olivacea	8.311	0	Inf	4.12496617121564e-05	0.00412111923370963	UP
c152400_g2_i1	403	-	0.725	18.85	-4.70043971814109	4.04076461213109e-05	0.00412111923370963	DOWN
c155970_g1_i1	323	-	8.042	0	Inf	4.12496617121564e-05	0.00412111923370963	UP
c165377_g1_i1	335	-	7.731	0	Inf	4.12496617121564e-05	0.00412111923370963	UP
c171334_g1_i1	291	-	0	8.922	-Inf	4.12496617121564e-05	0.00412111923370963	DOWN
c182689_g1_i1	297	-	8.65	0	Inf	4.12496617121564e-05	0.00412111923370963	UP
c193294_g1_i1	298	-	8.631	0	Inf	4.12496617121564e-05	0.00412111923370963	UP
c195807_g1_i1	295	-	8.688	0	Inf	4.12496617121564e-05	0.00412111923370963	UP
c198582_g1_i1	345	-	0	7.634	-Inf	4.12496617121564e-05	0.00412111923370963	DOWN
c215719_g1_i1	380	-	0	6.881	-Inf	4.12496617121564e-05	0.00412111923370963	DOWN
c218347_g1_i1	302	-	8.574	0	Inf	4.12496617121564e-05	0.00412111923370963	UP
c237450_g1_i1	300	-	0	8.683	-Inf	4.12496617121564e-05	0.00412111923370963	DOWN
c245259_g1_i1	306	-	8.391	0	Inf	4.12496617121564e-05	0.00412111923370963	UP
c24605_g1_i1	349	-	7.405	0	Inf	4.12496617121564e-05	0.00412111923370963	UP
c252021_g1_i1	304	-	0	8.642	-Inf	4.12496617121564e-05	0.00412111923370963	DOWN
c254565_g1_i1	287	-	0	9.008	-Inf	4.12496617121564e-05	0.00412111923370963	DOWN
c255526_g1_i1	318	-	8.19	0	Inf	4.12496617121564e-05	0.00412111923370963	UP
c255535_g1_i1	300	tr|D2W0I9|D2W0I9_NAEGR:SubName: Full=Putative uncharacterized protein {ECO:0000313|EMBL:EFC37437.1}; GN=NAEGRDRAFT_59766 OS=Naegleria gruberi	8.513	0	Inf	4.12496617121564e-05	0.00412111923370963	UP
c255_g1_i1	310	-	0	8.434	-Inf	4.12496617121564e-05	0.00412111923370963	DOWN
c258900_g1_i1	300	-	8.505	0	Inf	4.12496617121564e-05	0.00412111923370963	UP
c259508_g1_i1	319	-	8.027	0	Inf	4.12496617121564e-05	0.00412111923370963	UP
c260125_g1_i1	296	-	0	8.73	-Inf	4.12496617121564e-05	0.00412111923370963	DOWN
c30150_g1_i1	309	tr|K7K062|K7K062_NASVI:SubName: Full=Uncharacterized protein {ECO:0000313|EnsemblMetazoa:NV31679-PA}; GN=unknown OS=Nasonia vitripennis	8.296	0	Inf	4.12496617121564e-05	0.00412111923370963	UP
c308928_g1_i1	289	-	8.898	0	Inf	4.12496617121564e-05	0.00412111923370963	UP
c311692_g1_i1	1110	-	2.299	0	Inf	4.12496617121564e-05	0.00412111923370963	UP
c322079_g1_i1	331	tr|A0A087UWN2|A0A087UWN2_9ARAC:SubName: Full=Tetratricopeptide repeat protein 35 {ECO:0000313|EMBL:KFM81771.1}; GN=X975_09843 OS=Stegodyphus mimosarum.	7.805	0	Inf	4.12496617121564e-05	0.00412111923370963	UP
c337049_g1_i1	318	-	8.174	0	Inf	4.12496617121564e-05	0.00412111923370963	UP
c38669_g1_i1	292	-	0	8.94	-Inf	4.12496617121564e-05	0.00412111923370963	DOWN
c42458_g1_i2	307	-	0	8.59	-Inf	4.12496617121564e-05	0.00412111923370963	DOWN
c57245_g1_i1	309	-	0	8.447	-Inf	4.12496617121564e-05	0.00412111923370963	DOWN
c66496_g1_i1	624	tr|Q5EN79|Q5EN79_AURAU:SubName: Full=Ganglioside M2 activator-like protein {ECO:0000313|EMBL:AAX09934.1}; GN=unknown OS=Aurelia aurita	4.132	0	Inf	4.12496617121564e-05	0.00412111923370963	UP
c79651_g1_i1	330	-	0	7.923	-Inf	4.12496617121564e-05	0.00412111923370963	DOWN
c80267_g1_i1	340	tr|A3FK39|A3FK39_ONCFA:SubName: Full=Ribosome-associated membrane protein {ECO:0000313|EMBL:ABN54478.1}; GN=unknown OS=Oncopeltus fasciatus	7.492	0	Inf	4.12496617121564e-05	0.00412111923370963	UP
c84158_g1_i1	319	-	0	8.137	-Inf	4.12496617121564e-05	0.00412111923370963	DOWN
c86093_g2_i1	323	-	8.046	0	Inf	4.12496617121564e-05	0.00412111923370963	UP
c94711_g1_i1	330	-	0	7.893	-Inf	4.12496617121564e-05	0.00412111923370963	DOWN
c140595_g3_i1	2491	tr|A0A0P4WFX8|A0A0P4WFX8_9EUCA:RecName: Full=Poly [ADP-ribose] polymerase {ECO:0000256|RuleBase:RU362114}; GN=unknown OS=Scylla olivacea	5.181	0.279	4.21489355642089	4.24313714886056e-05	0.0042355890014547	UP
c148132_g2_i1	389	-	0.551	14.452	-4.71307303086129	4.25865884128626e-05	0.00424928330107682	DOWN
c145821_g3_i2	1083	-	244.022	17.544	3.79796159874858	4.43058376868044e-05	0.00441708960491796	UP
c112441_g1_i1	454	-	0	5.652	-Inf	4.69471287994709e-05	0.00446329137372299	DOWN
c113145_g1_i1	290	-	8.581	0	Inf	4.69471287994709e-05	0.00446329137372299	UP
c114875_g1_i1	1153	tr|K1QAX0|K1QAX0_CRAGI:SubName: Full=Uncharacterized protein {ECO:0000313|EMBL:EKC33902.1}; GN=CGI_10026399 OS=Crassostrea gigas	2.19	0	Inf	4.69471287994709e-05	0.00446329137372299	UP
c115499_g1_i1	920	tr|C3ZV79|C3ZV79_BRAFL:RecName: Full=4-hydroxyphenylpyruvate dioxygenase {ECO:0000256|PIRNR:PIRNR009283}; GN=BRAFLDRAFT_282735 OS=Branchiostoma floridae	2.712	0	Inf	4.69471287994709e-05	0.00446329137372299	UP
c116515_g1_i1	2917	tr|A0A0K8W0F1|A0A0K8W0F1_BACLA:SubName: Full=Uncharacterized protein {ECO:0000313|EMBL:JAI44559.1}; GN=c0_g2_i1 OS=Bactrocera latifrons	0.868	0	Inf	4.69471287994709e-05	0.00446329137372299	UP
c119803_g1_i1	409	-	0	6.208	-Inf	4.69471287994709e-05	0.00446329137372299	DOWN
c121426_g1_i1	1466	-	1.705	0	Inf	4.69471287994709e-05	0.00446329137372299	UP
c122917_g1_i1	909	tr|V4C0Z0|V4C0Z0_LOTGI:SubName: Full=Uncharacterized protein {ECO:0000313|EMBL:ESO95124.1}; GN=LOTGIDRAFT_232212 OS=Lottia gigantea	2.755	0	Inf	4.69471287994709e-05	0.00446329137372299	UP
c134828_g1_i1	310	-	0	8.266	-Inf	4.69471287994709e-05	0.00446329137372299	DOWN
c137105_g2_i1	332	-	0	7.718	-Inf	4.69471287994709e-05	0.00446329137372299	DOWN
c139506_g2_i5	332	tr|A0A0P4VNP1|A0A0P4VNP1_9EUCA:SubName: Full=Uncharacterized protein {ECO:0000313|EMBL:JAI56852.1}; GN=unknown OS=Scylla olivacea	7.612	0	Inf	4.69471287994709e-05	0.00446329137372299	UP
c142720_g5_i2	355	-	7.019	0	Inf	4.69471287994709e-05	0.00446329137372299	UP
c143400_g2_i5	328	-	7.642	0	Inf	4.69471287994709e-05	0.00446329137372299	UP
c145573_g2_i2	347	tr|A0A0P4VTT5|A0A0P4VTT5_9EUCA:SubName: Full=Uncharacterized protein {ECO:0000313|EMBL:JAI56750.1}; GN=unknown OS=Scylla olivacea	0	7.364	-Inf	4.69471287994709e-05	0.00446329137372299	DOWN
c145893_g1_i1	792	-	3.197	0	Inf	4.69471287994709e-05	0.00446329137372299	UP
c155238_g1_i1	295	-	8.428	0	Inf	4.69471287994709e-05	0.00446329137372299	UP
c161827_g1_i1	293	-	8.639	0	Inf	4.69471287994709e-05	0.00446329137372299	UP
c162041_g1_i1	289	-	8.685	0	Inf	4.69471287994709e-05	0.00446329137372299	UP
c169058_g1_i1	292	-	8.606	0	Inf	4.69471287994709e-05	0.00446329137372299	UP
c197297_g1_i1	286	-	0	8.906	-Inf	4.69471287994709e-05	0.00446329137372299	DOWN
c252024_g1_i1	349	-	0	7.265	-Inf	4.69471287994709e-05	0.00446329137372299	DOWN
c256867_g1_i1	310	-	0	8.147	-Inf	4.69471287994709e-05	0.00446329137372299	DOWN
c259946_g1_i1	319	tr|H2YCW5|H2YCW5_CIOSA:SubName: Full=Uncharacterized protein {ECO:0000313|Ensembl:ENSCSAVP00000003163}; GN=Csa.792 OS=Ciona savignyi	7.786	0	Inf	4.69471287994709e-05	0.00446329137372299	UP
c269049_g1_i1	311	-	8.01	0	Inf	4.69471287994709e-05	0.00446329137372299	UP
c280954_g1_i1	355	-	7.093	0	Inf	4.69471287994709e-05	0.00446329137372299	UP
c284255_g1_i1	331	tr|A0A0P4W233|A0A0P4W233_9EUCA:SubName: Full=Uncharacterized protein {ECO:0000313|EMBL:JAI59638.1}; GN=unknown OS=Scylla olivacea	7.594	0	Inf	4.69471287994709e-05	0.00446329137372299	UP
c291006_g1_i1	290	-	0	8.858	-Inf	4.69471287994709e-05	0.00446329137372299	DOWN
c296719_g1_i1	333	-	0	7.62	-Inf	4.69471287994709e-05	0.00446329137372299	DOWN
c310594_g1_i1	290	-	8.677	0	Inf	4.69471287994709e-05	0.00446329137372299	UP
c314655_g1_i1	328	-	7.699	0	Inf	4.69471287994709e-05	0.00446329137372299	UP
c316411_g1_i1	288	-	0	8.743	-Inf	4.69471287994709e-05	0.00446329137372299	DOWN
c318927_g1_i1	296	-	8.44	0	Inf	4.69471287994709e-05	0.00446329137372299	UP
c325887_g1_i1	355	-	7.005	0	Inf	4.69471287994709e-05	0.00446329137372299	UP
c34292_g1_i1	294	-	8.502	0	Inf	4.69471287994709e-05	0.00446329137372299	UP
c37926_g1_i1	292	-	8.583	0	Inf	4.69471287994709e-05	0.00446329137372299	UP
c41951_g1_i1	357	tr|Q1HRK4|Q1HRK4_AEDAE:SubName: Full=AAEL003492-PA {ECO:0000313|EMBL:EAT45204.1}; GN=AAEL003492 OS=Aedes aegypti	6.94	0	Inf	4.69471287994709e-05	0.00446329137372299	UP
c47639_g1_i1	292	-	0	8.791	-Inf	4.69471287994709e-05	0.00446329137372299	DOWN
c49501_g1_i1	415	tr|K1RCD5|K1RCD5_CRAGI:SubName: Full=Cathepsin L {ECO:0000313|EMBL:EKC31776.1}; GN=CGI_10016720 OS=Crassostrea gigas	6.035	0	Inf	4.69471287994709e-05	0.00446329137372299	UP
c54513_g1_i1	309	-	8.048	0	Inf	4.69471287994709e-05	0.00446329137372299	UP
c62429_g1_i1	294	-	8.644	0	Inf	4.69471287994709e-05	0.00446329137372299	UP
c67423_g1_i1	2216	tr|A0A0L0D5K8|A0A0L0D5K8_THETB:SubName: Full=Leucine-rich repeat containing protein {ECO:0000313|EMBL:KNC47376.1}; GN=AMSG_03810 OS=Thecamonas trahens ATCC 50062.	0	1.156	-Inf	4.69471287994709e-05	0.00446329137372299	DOWN
c69143_g1_i1	937	tr|A0A0L8IEX1|A0A0L8IEX1_OCTBM:SubName: Full=Uncharacterized protein {ECO:0000313|EMBL:KOF99580.1}; GN=OCBIM_22014847mg OS=Octopus bimaculoides	2.706	0	Inf	4.69471287994709e-05	0.00446329137372299	UP
c70495_g1_i1	761	tr|A0A0P6IR85|A0A0P6IR85_9CRUS:SubName: Full=Uncharacterized protein {ECO:0000313|EMBL:JAN94018.1}; GN=unknown OS=Daphnia magna.	5.903	0.165	5.16091041220175	4.68030232033988e-05	0.00446329137372299	UP
c73787_g1_i1	349	-	0	7.246	-Inf	4.69471287994709e-05	0.00446329137372299	DOWN
c75062_g1_i1	289	-	0	8.866	-Inf	4.69471287994709e-05	0.00446329137372299	DOWN
c77592_g1_i1	397	-	0	6.48	-Inf	4.69471287994709e-05	0.00446329137372299	DOWN
c87579_g1_i1	315	-	0	8.125	-Inf	4.69471287994709e-05	0.00446329137372299	DOWN
c9265_g1_i1	290	-	0	8.792	-Inf	4.69471287994709e-05	0.00446329137372299	DOWN
c93556_g1_i1	836	-	3.022	0	Inf	4.69471287994709e-05	0.00446329137372299	UP
c97373_g1_i1	458	-	5.53	0	Inf	4.69471287994709e-05	0.00446329137372299	UP
c99207_g1_i1	333	-	7.615	0	Inf	4.69471287994709e-05	0.00446329137372299	UP
c147942_g1_i2	1154	tr|Q683N5|Q683N5_CARMA:SubName: Full=Carcinin-like protein {ECO:0000313|EMBL:CAH25401.1}; GN=unknown OS=Carcinus maenas	1066.901	78.67	3.76146891781999	4.80614388132814e-05	0.00456554611024352	UP
c132562_g1_i1	355	-	163.778	11.582	3.82178526834756	4.9853269920491e-05	0.00473385119051625	UP
c132009_g1_i1	826	-	73.387	5.213	3.81533875719637	5.06525284523158e-05	0.00480780825841393	UP
c10218_g1_i1	288	-	8.472	0	Inf	5.35780791948764e-05	0.00481957316971316	UP
c103130_g1_i1	310	-	7.787	0	Inf	5.35780791948764e-05	0.00481957316971316	UP
c108858_g1_i1	937	tr|A0A0B6ZTJ0|A0A0B6ZTJ0_9EUPU:SubName: Full=Uncharacterized protein {ECO:0000313|EMBL:CEK71060.1}; GN=ORF76764 OS=Arion vulgaris.	2.62	0	Inf	5.35780791948764e-05	0.00481957316971316	UP
c114290_g1_i1	779	tr|A0A0T6B0S1|A0A0T6B0S1_9SCAR:SubName: Full=Uncharacterized protein {ECO:0000313|EMBL:KRT80914.1}; GN=AMK59_6295 OS=Oryctes borbonicus.	3.14	0	Inf	5.35780791948764e-05	0.00481957316971316	UP
c115407_g2_i1	329	-	7.36	0	Inf	5.35780791948764e-05	0.00481957316971316	UP
c116647_g1_i1	1081	tr|A0A0L8G2S7|A0A0L8G2S7_OCTBM:SubName: Full=Uncharacterized protein {ECO:0000313|EMBL:KOF71178.1}; GN=OCBIM_22001511mg OS=Octopus bimaculoides	2.248	0	Inf	5.35780791948764e-05	0.00481957316971316	UP
c116953_g1_i1	797	tr|R7TJQ0|R7TJQ0_CAPTE:SubName: Full=Uncharacterized protein {ECO:0000313|EMBL:ELT93934.1, ECO:0000313|EnsemblMetazoa:CapteP166448}; GN=CAPTEDRAFT_166448 OS=Capitella teleta	3.038	0	Inf	5.35780791948764e-05	0.00481957316971316	UP
c119883_g1_i1	901	tr|V5H256|V5H256_IXORI:SubName: Full=Putative serine palmitoyltransferase {ECO:0000313|EMBL:JAB77045.1}; GN=unknown OS=Ixodes ricinus	2.687	0	Inf	5.35780791948764e-05	0.00481957316971316	UP
c120234_g1_i1	341	-	7.191	0	Inf	5.35780791948764e-05	0.00481957316971316	UP
c122206_g1_i1	797	tr|K1R157|K1R157_CRAGI:SubName: Full=Countin-1 {ECO:0000313|EMBL:EKC43032.1}; GN=CGI_10018015 OS=Crassostrea gigas	3.049	0	Inf	5.35780791948764e-05	0.00481957316971316	UP
c126021_g1_i1	817	-	3.011	0	Inf	5.35780791948764e-05	0.00481957316971316	UP
c128267_g1_i1	294	-	0	8.47	-Inf	5.35780791948764e-05	0.00481957316971316	DOWN
c128849_g1_i1	615	-	3.934	0	Inf	5.35780791948764e-05	0.00481957316971316	UP
c129497_g1_i1	379	-	6.39	0	Inf	5.35780791948764e-05	0.00481957316971316	UP
c130097_g1_i1	360	-	6.797	0	Inf	5.35780791948764e-05	0.00481957316971316	UP
c131218_g1_i1	291	tr|A0A0P4VPM3|A0A0P4VPM3_9EUCA:SubName: Full=Uncharacterized protein {ECO:0000313|EMBL:JAI56839.1}; GN=unknown OS=Scylla olivacea	8.341	0	Inf	5.35780791948764e-05	0.00481957316971316	UP
c133585_g6_i1	418	-	0	5.958	-Inf	5.35780791948764e-05	0.00481957316971316	DOWN
c13627_g1_i1	359	-	6.885	0	Inf	5.35780791948764e-05	0.00481957316971316	UP
c140619_g1_i3	767	tr|A0A087UDX4|A0A087UDX4_9ARAC:RecName: Full=Adenosylhomocysteinase {ECO:0000256|RuleBase:RU000548}; GN=X975_18542 OS=Stegodyphus mimosarum.	3.161	0	Inf	5.35780791948764e-05	0.00481957316971316	UP
c140747_g1_i2	306	-	8.007	0	Inf	5.35780791948764e-05	0.00481957316971316	UP
c143016_g2_i1	312	-	7.924	0	Inf	5.35780791948764e-05	0.00481957316971316	UP
c143371_g1_i2	481	-	0	5.185	-Inf	5.35780791948764e-05	0.00481957316971316	DOWN
c145919_g5_i1	338	-	7.304	0	Inf	5.35780791948764e-05	0.00481957316971316	UP
c147401_g3_i2	307	-	0	8.003	-Inf	5.35780791948764e-05	0.00481957316971316	DOWN
c147702_g3_i1	303	-	0	8.241	-Inf	5.35780791948764e-05	0.00481957316971316	DOWN
c148541_g2_i1	483	-	5.083	0	Inf	5.35780791948764e-05	0.00481957316971316	UP
c148803_g1_i2	329	-	0	7.484	-Inf	5.35780791948764e-05	0.00481957316971316	DOWN
c150700_g1_i1	368	-	6.658	0	Inf	5.35780791948764e-05	0.00481957316971316	UP
c150780_g1_i1	936	-	6.645	0.26	4.67568567113508	5.15353385581318e-05	0.00481957316971316	UP
c151260_g1_i2	499	-	0	5.006	-Inf	5.35780791948764e-05	0.00481957316971316	DOWN
c151414_g1_i2	440	tr|A0A0K2VL71|A0A0K2VL71_LEPSM:SubName: Full=Uncharacterized protein {ECO:0000313|EMBL:CDW51223.1}; GN=unknown OS=Lepeophtheirus salmonis	0	5.688	-Inf	5.35780791948764e-05	0.00481957316971316	DOWN
c152736_g6_i1	346	-	2.642	43.965	-4.05665309705123	5.12126090411298e-05	0.00481957316971316	DOWN
c15687_g1_i1	291	-	0	8.629	-Inf	5.35780791948764e-05	0.00481957316971316	DOWN
c162655_g1_i1	299	-	8.25	0	Inf	5.35780791948764e-05	0.00481957316971316	UP
c166220_g1_i1	316	-	7.697	0	Inf	5.35780791948764e-05	0.00481957316971316	UP
c16664_g1_i1	290	-	8.365	0	Inf	5.35780791948764e-05	0.00481957316971316	UP
c169367_g1_i1	302	-	0	8.137	-Inf	5.35780791948764e-05	0.00481957316971316	DOWN
c169641_g1_i1	305	-	7.99	0	Inf	5.35780791948764e-05	0.00481957316971316	UP
c187414_g1_i1	305	-	8.069	0	Inf	5.35780791948764e-05	0.00481957316971316	UP
c208174_g1_i1	328	-	7.516	0	Inf	5.35780791948764e-05	0.00481957316971316	UP
c21195_g1_i1	307	-	8.028	0	Inf	5.35780791948764e-05	0.00481957316971316	UP
c212743_g1_i1	340	-	0	7.23	-Inf	5.35780791948764e-05	0.00481957316971316	DOWN
c225416_g1_i1	367	-	0	6.697	-Inf	5.35780791948764e-05	0.00481957316971316	DOWN
c225445_g1_i1	292	-	8.27	0	Inf	5.35780791948764e-05	0.00481957316971316	UP
c228477_g1_i1	312	-	0	7.966	-Inf	5.35780791948764e-05	0.00481957316971316	DOWN
c251355_g1_i1	292	-	0	8.537	-Inf	5.35780791948764e-05	0.00481957316971316	DOWN
c262133_g1_i1	324	-	7.557	0	Inf	5.35780791948764e-05	0.00481957316971316	UP
c279332_g1_i1	299	-	8.101	0	Inf	5.35780791948764e-05	0.00481957316971316	UP
c289243_g1_i1	303	-	7.97	0	Inf	5.35780791948764e-05	0.00481957316971316	UP
c292718_g1_i1	305	-	7.951	0	Inf	5.35780791948764e-05	0.00481957316971316	UP
c294261_g1_i1	315	-	7.736	0	Inf	5.35780791948764e-05	0.00481957316971316	UP
c312723_g1_i1	316	-	0	7.811	-Inf	5.35780791948764e-05	0.00481957316971316	DOWN
c3172_g1_i1	391	-	6.253	0	Inf	5.35780791948764e-05	0.00481957316971316	UP
c320295_g1_i1	330	-	7.348	0	Inf	5.35780791948764e-05	0.00481957316971316	UP
c320833_g1_i1	311	-	7.781	0	Inf	5.35780791948764e-05	0.00481957316971316	UP
c336007_g1_i1	308	-	0	8.004	-Inf	5.35780791948764e-05	0.00481957316971316	DOWN
c38442_g1_i1	329	-	7.362	0	Inf	5.35780791948764e-05	0.00481957316971316	UP
c48338_g1_i1	294	tr|A0A088AN23|A0A088AN23_APIME:SubName: Full=Uncharacterized protein {ECO:0000313|EnsemblMetazoa:GB53004-PA}; GN=unknown OS=Apis mellifera	0	8.356	-Inf	5.35780791948764e-05	0.00481957316971316	DOWN
c59856_g1_i1	299	-	0	8.332	-Inf	5.35780791948764e-05	0.00481957316971316	DOWN
c60269_g1_i1	312	-	0	8.004	-Inf	5.35780791948764e-05	0.00481957316971316	DOWN
c63021_g1_i1	320	-	7.623	0	Inf	5.35780791948764e-05	0.00481957316971316	UP
c6445_g1_i1	335	-	0	7.394	-Inf	5.35780791948764e-05	0.00481957316971316	DOWN
c81988_g1_i1	307	-	7.947	0	Inf	5.35780791948764e-05	0.00481957316971316	UP
c84404_g1_i1	424	-	5.831	0	Inf	5.35780791948764e-05	0.00481957316971316	UP
c90498_g1_i1	303	-	0	8.128	-Inf	5.35780791948764e-05	0.00481957316971316	DOWN
c93095_g1_i1	468	-	5.292	0	Inf	5.35780791948764e-05	0.00481957316971316	UP
c93488_g1_i1	317	-	7.761	0	Inf	5.35780791948764e-05	0.00481957316971316	UP
c93605_g1_i1	906	tr|A0A0C2DBB1|A0A0C2DBB1_9BILA:SubName: Full=ATP synthase, subunit E {ECO:0000313|EMBL:KIH67073.1}; GN=ANCDUO_02602 OS=Ancylostoma duodenale.	2.695	0	Inf	5.35780791948764e-05	0.00481957316971316	UP
c96018_g1_i1	377	-	0	6.551	-Inf	5.35780791948764e-05	0.00481957316971316	DOWN
c98982_g2_i1	359	-	6.862	0	Inf	5.35780791948764e-05	0.00481957316971316	UP
c153732_g1_i4	2198	-	15.042	1.042	3.85156921927659	5.41701928999023e-05	0.00487097713187675	UP
c149325_g2_i1	653	tr|Q2V6T9|Q2V6T9_CALSI:SubName: Full=Calcified cuticle protein CP14.1 {ECO:0000313|EMBL:ABB91676.1}; GN=GISHSQSGSP OS=Callinectes sapidus	57.162	3.968	3.84857246389588	5.51508565963859e-05	0.00495537700443623	UP
c151191_g1_i1	5429	tr|A0JPR6|A0JPR6_CIOIN:SubName: Full=Transposase domain-containing protein {ECO:0000313|EMBL:CAK26780.1}; GN=unknown OS=Ciona intestinalis	0.077	1.634	-4.40740572745078	5.66537412893711e-05	0.00508653476079199	DOWN
c101499_g1_i1	358	tr|F1AG60|F1AG60_9HYME:RecName: Full=Superoxide dismutase [Cu-Zn] {ECO:0000256|RuleBase:RU000393}; GN=unknown OS=Brachymyrmex patagonicus.	6.6	0	Inf	6.13205761883558e-05	0.00520606390348404	UP
c10149_g1_i1	409	-	5.787	0	Inf	6.13205761883558e-05	0.00520606390348404	UP
c108924_g1_i1	798	-	2.969	0	Inf	6.13205761883558e-05	0.00520606390348404	UP
c109057_g1_i1	415	tr|U4TRG0|U4TRG0_DENPD:SubName: Full=Uncharacterized protein {ECO:0000313|EMBL:ERL84049.1}; GN=D910_01336 OS=Dendroctonus ponderosae	5.695	0	Inf	6.13205761883558e-05	0.00520606390348404	UP
c109156_g1_i1	1946	tr|A0A0B7AZQ2|A0A0B7AZQ2_9EUPU:SubName: Full=Uncharacterized protein {ECO:0000313|EMBL:CEK85350.1}; GN=ORF147653 OS=Arion vulgaris.	1.224	0	Inf	6.13205761883558e-05	0.00520606390348404	UP
c110153_g1_i1	444	tr|A0A0N0BDQ8|A0A0N0BDQ8_9HYME:SubName: Full=Uncharacterized protein {ECO:0000313|EMBL:KOX70788.1}; GN=WN51_02212 OS=Melipona quadrifasciata.	5.427	0	Inf	6.13205761883558e-05	0.00520606390348404	UP
c111736_g1_i1	698	-	49.161	3.451	3.83242788345526	5.86381354284468e-05	0.00520606390348404	UP
c114072_g1_i1	477	tr|G0M7V3|G0M7V3_CAEBE:SubName: Full=Putative uncharacterized protein {ECO:0000313|EMBL:EGT30435.1}; GN=CAEBREN_04776 OS=Caenorhabditis brenneri	4.963	0	Inf	6.13205761883558e-05	0.00520606390348404	UP
c114219_g1_i2	1121	tr|V3ZGW9|V3ZGW9_LOTGI:SubName: Full=Uncharacterized protein {ECO:0000313|EMBL:ESO90473.1}; GN=LOTGIDRAFT_217906 OS=Lottia gigantea	2.126	0	Inf	6.13205761883558e-05	0.00520606390348404	UP
c115549_g1_i1	299	-	0	8.187	-Inf	6.13205761883558e-05	0.00520606390348404	DOWN
c117204_g1_i1	1100	tr|A0A151ZE99|A0A151ZE99_9MYCE:SubName: Full=Uncharacterized protein {ECO:0000313|EMBL:KYQ92283.1}; GN=DLAC_07135 OS=Dictyostelium lacteum.	2.154	0	Inf	6.13205761883558e-05	0.00520606390348404	UP
c120172_g1_i1	308	-	7.74	0	Inf	6.13205761883558e-05	0.00520606390348404	UP
c127027_g1_i1	400	-	5.984	0	Inf	6.13205761883558e-05	0.00520606390348404	UP
c131587_g1_i1	303	tr|C3YL63|C3YL63_BRAFL:RecName: Full=Metalloendopeptidase {ECO:0000256|RuleBase:RU361183}; GN=BRAFLDRAFT_245310 OS=Branchiostoma floridae	7.784	0	Inf	6.13205761883558e-05	0.00520606390348404	UP
c136436_g1_i1	313	-	0	7.788	-Inf	6.13205761883558e-05	0.00520606390348404	DOWN
c136944_g1_i2	630	-	3.758	0	Inf	6.13205761883558e-05	0.00520606390348404	UP
c142046_g1_i1	437	-	5.384	0	Inf	6.13205761883558e-05	0.00520606390348404	UP
c143076_g3_i5	366	-	0	6.623	-Inf	6.13205761883558e-05	0.00520606390348404	DOWN
c144007_g5_i1	461	-	5.111	0	Inf	6.13205761883558e-05	0.00520606390348404	UP
c146349_g2_i1	301	-	0	8.096	-Inf	6.13205761883558e-05	0.00520606390348404	DOWN
c152417_g1_i3	1678	-	5.164	0.254	4.34558859853502	5.89509107731156e-05	0.00520606390348404	UP
c161477_g1_i1	297	-	8.003	0	Inf	6.13205761883558e-05	0.00520606390348404	UP
c168708_g1_i1	294	-	8.022	0	Inf	6.13205761883558e-05	0.00520606390348404	UP
c177333_g1_i1	289	-	8.212	0	Inf	6.13205761883558e-05	0.00520606390348404	UP
c17972_g1_i1	290	-	8.131	0	Inf	6.13205761883558e-05	0.00520606390348404	UP
c180301_g1_i1	314	-	7.637	0	Inf	6.13205761883558e-05	0.00520606390348404	UP
c199010_g1_i1	288	-	0	8.466	-Inf	6.13205761883558e-05	0.00520606390348404	DOWN
c207154_g1_i1	351	-	0	6.885	-Inf	6.13205761883558e-05	0.00520606390348404	DOWN
c211083_g1_i1	298	-	7.901	0	Inf	6.13205761883558e-05	0.00520606390348404	UP
c212347_g1_i1	293	-	8.124	0	Inf	6.13205761883558e-05	0.00520606390348404	UP
c213025_g1_i1	302	-	7.911	0	Inf	6.13205761883558e-05	0.00520606390348404	UP
c21435_g1_i1	302	-	0	8.064	-Inf	6.13205761883558e-05	0.00520606390348404	DOWN
c223704_g1_i1	309	tr|G0QME2|G0QME2_ICHMG:SubName: Full=Putative uncharacterized protein {ECO:0000313|EMBL:EGR33611.1}; GN=IMG5_047910 OS=Ichthyophthirius multifiliis	0	7.734	-Inf	6.13205761883558e-05	0.00520606390348404	DOWN
c224784_g1_i1	311	-	7.75	0	Inf	6.13205761883558e-05	0.00520606390348404	UP
c228933_g1_i1	309	-	7.734	0	Inf	6.13205761883558e-05	0.00520606390348404	UP
c233227_g1_i1	291	-	0	8.197	-Inf	6.13205761883558e-05	0.00520606390348404	DOWN
c241893_g1_i1	290	-	8.112	0	Inf	6.13205761883558e-05	0.00520606390348404	UP
c25371_g1_i1	306	-	0	7.857	-Inf	6.13205761883558e-05	0.00520606390348404	DOWN
c279469_g1_i1	312	-	7.687	0	Inf	6.13205761883558e-05	0.00520606390348404	UP
c279678_g1_i1	341	tr|K1R1F0|K1R1F0_CRAGI:SubName: Full=ATP-dependent DNA helicase 2 subunit 1 {ECO:0000313|EMBL:EKC34975.1}; GN=CGI_10005536 OS=Crassostrea gigas	6.994	0	Inf	6.13205761883558e-05	0.00520606390348404	UP
c288794_g1_i1	397	tr|C5KHV3|C5KHV3_PERM5:SubName: Full=Aldose reductase, putative {ECO:0000313|EMBL:EER16165.1}; GN=Pmar_PMAR003628 OS=Perkinsus marinus	5.957	0	Inf	6.13205761883558e-05	0.00520606390348404	UP
c292520_g1_i1	360	-	0	6.755	-Inf	6.13205761883558e-05	0.00520606390348404	DOWN
c300094_g1_i1	297	-	0	8.149	-Inf	6.13205761883558e-05	0.00520606390348404	DOWN
c318110_g1_i1	350	-	6.862	0	Inf	6.13205761883558e-05	0.00520606390348404	UP
c320890_g1_i1	334	-	7.053	0	Inf	6.13205761883558e-05	0.00520606390348404	UP
c331198_g1_i1	300	-	7.878	0	Inf	6.13205761883558e-05	0.00520606390348404	UP
c333598_g1_i1	322	-	7.379	0	Inf	6.13205761883558e-05	0.00520606390348404	UP
c37794_g1_i1	311	-	7.608	0	Inf	6.13205761883558e-05	0.00520606390348404	UP
c3902_g1_i2	633	-	3.715	0	Inf	6.13205761883558e-05	0.00520606390348404	UP
c46731_g1_i1	293	-	8.142	0	Inf	6.13205761883558e-05	0.00520606390348404	UP
c52929_g1_i1	349	-	6.887	0	Inf	6.13205761883558e-05	0.00520606390348404	UP
c53814_g1_i1	318	-	7.424	0	Inf	6.13205761883558e-05	0.00520606390348404	UP
c55763_g1_i1	406	tr|A7SBN0|A7SBN0_NEMVE:SubName: Full=Predicted protein {ECO:0000313|EMBL:EDO38900.1}; GN=v1g229839 OS=Nematostella vectensis	5.898	0	Inf	6.13205761883558e-05	0.00520606390348404	UP
c61235_g1_i1	372	-	6.416	0	Inf	6.13205761883558e-05	0.00520606390348404	UP
c6545_g1_i2	314	-	0	7.602	-Inf	6.13205761883558e-05	0.00520606390348404	DOWN
c74799_g1_i1	340	-	7.018	0	Inf	6.13205761883558e-05	0.00520606390348404	UP
c80629_g1_i1	292	-	0	8.31	-Inf	6.13205761883558e-05	0.00520606390348404	DOWN
c80751_g1_i1	351	-	6.824	0	Inf	6.13205761883558e-05	0.00520606390348404	UP
c84099_g1_i1	645	-	3.646	0	Inf	6.13205761883558e-05	0.00520606390348404	UP
c84441_g1_i1	2009	tr|A0A068WRQ7|A0A068WRQ7_ECHGR:SubName: Full=Uncharacterized protein {ECO:0000313|EMBL:CDS20307.1}; GN=EgrG_000335800 OS=Echinococcus granulosus	5.575	0.336	4.05243866691627	6.07751713030228e-05	0.00520606390348404	UP
c84526_g1_i1	294	-	8.099	0	Inf	6.13205761883558e-05	0.00520606390348404	UP
c87103_g1_i1	302	-	7.869	0	Inf	6.13205761883558e-05	0.00520606390348404	UP
c89228_g1_i1	310	-	0	7.718	-Inf	6.13205761883558e-05	0.00520606390348404	DOWN
c92004_g1_i1	315	-	7.611	0	Inf	6.13205761883558e-05	0.00520606390348404	UP
c94961_g1_i1	299	-	0	8.058	-Inf	6.13205761883558e-05	0.00520606390348404	DOWN
c95236_g1_i2	293	-	8.195	0	Inf	6.13205761883558e-05	0.00520606390348404	UP
c97342_g1_i1	296	-	0	8.135	-Inf	6.13205761883558e-05	0.00520606390348404	DOWN
c147877_g1_i12	1413	tr|J9LNA1|J9LNA1_ACYPI:SubName: Full=Uncharacterized protein {ECO:0000313|EnsemblMetazoa:ACYPI44692-PA}; GN=LOC100572766 OS=Acyrthosiphon pisum	3.662	0.161	4.50749919768272	6.25882449307371e-05	0.0053117744203371	UP
c148421_g2_i4	851	tr|A0A0N7ZC26|A0A0N7ZC26_9EUCA:SubName: Full=Uncharacterized protein {ECO:0000313|EMBL:JAI63272.1}; GN=unknown OS=Scylla olivacea	22.027	1.433	3.94216250371038	6.3656713322048e-05	0.00539856574154022	UP
c112639_g1_i1	725	-	11.771	0.669	4.1370868679978	6.38770980967398e-05	0.00541141426291863	UP
c10086_g1_i1	312	-	7.422	0	Inf	7.03916673404793e-05	0.00561228286833699	UP
c102386_g1_i1	1265	tr|R7UPQ0|R7UPQ0_CAPTE:SubName: Full=Uncharacterized protein {ECO:0000313|EMBL:ELU08048.1, ECO:0000313|EnsemblMetazoa:CapteP181922}; GN=CAPTEDRAFT_181922 OS=Capitella teleta	1.843	0	Inf	7.03916673404793e-05	0.00561228286833699	UP
c103721_g1_i1	349	-	0	6.8	-Inf	7.03916673404793e-05	0.00561228286833699	DOWN
c106874_g1_i1	342	-	6.848	0	Inf	7.03916673404793e-05	0.00561228286833699	UP
c109671_g1_i1	1024	tr|R4G5E6|R4G5E6_RHOPR:SubName: Full=Putative atpase ril {ECO:0000313|EMBL:JAA77474.1}; GN=unknown OS=Rhodnius prolixus	2.29	0	Inf	7.03916673404793e-05	0.00561228286833699	UP
c113123_g2_i1	301	-	7.595	0	Inf	7.03916673404793e-05	0.00561228286833699	UP
c114387_g2_i1	771	tr|G9C5F4|G9C5F4_SCHGR:SubName: Full=14-3-3 protein epsilon {ECO:0000313|EMBL:AEV89773.1}; GN=unknown OS=Schistocerca gregaria	3.024	0	Inf	7.03916673404793e-05	0.00561228286833699	UP
c119427_g1_i1	462	-	0	5.156	-Inf	7.03916673404793e-05	0.00561228286833699	DOWN
c119884_g1_i1	732	-	3.172	0	Inf	7.03916673404793e-05	0.00561228286833699	UP
c121194_g1_i1	330	-	7.033	0	Inf	7.03916673404793e-05	0.00561228286833699	UP
c124321_g1_i1	2181	tr|J9LME2|J9LME2_ACYPI:SubName: Full=Uncharacterized protein {ECO:0000313|EnsemblMetazoa:ACYPI44203-PA}; GN=unknown OS=Acyrthosiphon pisum	1.068	0	Inf	7.03916673404793e-05	0.00561228286833699	UP
c124677_g1_i1	560	-	4.142	0	Inf	7.03916673404793e-05	0.00561228286833699	UP
c125556_g1_i1	689	-	3.333	0	Inf	7.03916673404793e-05	0.00561228286833699	UP
c127900_g2_i1	331	tr|G7YG16|G7YG16_CLOSI:RecName: Full=Ferritin {ECO:0000256|RuleBase:RU361145}; GN=CLF_106980 OS=Clonorchis sinensis	6.943	0	Inf	7.03916673404793e-05	0.00561228286833699	UP
c128769_g3_i1	308	tr|A0A0P6JJY2|A0A0P6JJY2_9CRUS:SubName: Full=Uncharacterized protein {ECO:0000313|EMBL:JAN89682.1}; GN=unknown OS=Daphnia magna.	0	7.59	-Inf	7.03916673404793e-05	0.00561228286833699	DOWN
c135448_g1_i2	320	-	0	7.411	-Inf	7.03916673404793e-05	0.00561228286833699	DOWN
c13712_g1_i1	476	-	4.834	0	Inf	7.03916673404793e-05	0.00561228286833699	UP
c144186_g2_i1	288	-	8.131	0	Inf	7.03916673404793e-05	0.00561228286833699	UP
c144882_g1_i1	1604	tr|A0A0P4VXB7|A0A0P4VXB7_9EUCA:SubName: Full=Uncharacterized protein {ECO:0000313|EMBL:JAI56853.1}; GN=unknown OS=Scylla olivacea	0.076	2.642	-5.11948723780324	6.9150659141376e-05	0.00561228286833699	DOWN
c145586_g3_i1	732	tr|A0A0P4W6G7|A0A0P4W6G7_9EUCA:SubName: Full=Uncharacterized protein {ECO:0000313|EMBL:JAI59196.1}; GN=unknown OS=Scylla olivacea	37.765	2.635	3.84117491990841	6.70377485158866e-05	0.00561228286833699	UP
c148566_g1_i11	661	tr|A0A0N7ZAF9|A0A0N7ZAF9_9EUCA:SubName: Full=Uncharacterized protein {ECO:0000313|EMBL:JAI58736.1}; GN=unknown OS=Scylla olivacea	0	3.544	-Inf	7.03916673404793e-05	0.00561228286833699	DOWN
c149358_g1_i1	554	-	46.938	3.289	3.8350354575152	6.72591960198161e-05	0.00561228286833699	UP
c149870_g1_i3	316	-	7.428	0	Inf	7.03916673404793e-05	0.00561228286833699	UP
c150725_g2_i1	290	-	8.093	0	Inf	7.03916673404793e-05	0.00561228286833699	UP
c150942_g1_i1	1473	tr|J3JT64|J3JT64_DENPD:RecName: Full=Aspartate aminotransferase {ECO:0000256|RuleBase:RU000480}; GN=D910_09164 OS=Dendroctonus ponderosae	1.592	0	Inf	7.03916673404793e-05	0.00561228286833699	UP
c151281_g2_i3	1389	tr|N6TLE2|N6TLE2_DENPD:SubName: Full=Uncharacterized protein {ECO:0000313|EMBL:ENN78803.1, ECO:0000313|EnsemblMetazoa:ENN78803}; GN=YQE_04740 OS=Dendroctonus ponderosae	1.68	0	Inf	7.03916673404793e-05	0.00561228286833699	UP
c15179_g1_i1	322	-	7.283	0	Inf	7.03916673404793e-05	0.00561228286833699	UP
c152400_g1_i1	297	-	0	7.865	-Inf	7.03916673404793e-05	0.00561228286833699	DOWN
c158471_g1_i1	289	-	8.015	0	Inf	7.03916673404793e-05	0.00561228286833699	UP
c163257_g1_i1	298	-	0	7.907	-Inf	7.03916673404793e-05	0.00561228286833699	DOWN
c165450_g1_i1	287	-	0	8.082	-Inf	7.03916673404793e-05	0.00561228286833699	DOWN
c175662_g1_i1	334	-	7.021	0	Inf	7.03916673404793e-05	0.00561228286833699	UP
c181043_g1_i1	307	-	7.467	0	Inf	7.03916673404793e-05	0.00561228286833699	UP
c183057_g1_i1	310	-	7.408	0	Inf	7.03916673404793e-05	0.00561228286833699	UP
c192428_g1_i1	394	-	5.873	0	Inf	7.03916673404793e-05	0.00561228286833699	UP
c19541_g1_i1	286	-	0	8.25	-Inf	7.03916673404793e-05	0.00561228286833699	DOWN
c200457_g1_i1	304	-	7.644	0	Inf	7.03916673404793e-05	0.00561228286833699	UP
c218831_g1_i1	293	-	7.887	0	Inf	7.03916673404793e-05	0.00561228286833699	UP
c222698_g1_i1	294	-	7.845	0	Inf	7.03916673404793e-05	0.00561228286833699	UP
c223527_g1_i1	295	-	7.872	0	Inf	7.03916673404793e-05	0.00561228286833699	UP
c24228_g1_i1	320	-	0	7.288	-Inf	7.03916673404793e-05	0.00561228286833699	DOWN
c245298_g1_i1	311	-	0	7.617	-Inf	7.03916673404793e-05	0.00561228286833699	DOWN
c249701_g1_i1	290	-	7.938	0	Inf	7.03916673404793e-05	0.00561228286833699	UP
c254630_g1_i1	343	-	6.66	0	Inf	7.03916673404793e-05	0.00561228286833699	UP
c256495_g1_i1	299	-	7.781	0	Inf	7.03916673404793e-05	0.00561228286833699	UP
c271540_g1_i1	327	-	0	7.106	-Inf	7.03916673404793e-05	0.00561228286833699	DOWN
c289341_g1_i1	319	-	7.289	0	Inf	7.03916673404793e-05	0.00561228286833699	UP
c290461_g1_i1	297	-	7.816	0	Inf	7.03916673404793e-05	0.00561228286833699	UP
c308346_g1_i1	304	-	7.585	0	Inf	7.03916673404793e-05	0.00561228286833699	UP
c313595_g1_i1	342	-	6.71	0	Inf	7.03916673404793e-05	0.00561228286833699	UP
c316178_g1_i1	303	-	7.751	0	Inf	7.03916673404793e-05	0.00561228286833699	UP
c316525_g1_i1	331	-	0	7.037	-Inf	7.03916673404793e-05	0.00561228286833699	DOWN
c32407_g1_i1	331	-	7.032	0	Inf	7.03916673404793e-05	0.00561228286833699	UP
c32493_g1_i1	289	-	0	8.1	-Inf	7.03916673404793e-05	0.00561228286833699	DOWN
c327718_g1_i1	307	tr|A0BFC6|A0BFC6_PARTE:SubName: Full=Uncharacterized protein {ECO:0000313|EMBL:CAK57243.1}; GN=GSPATT00028278001 OS=Paramecium tetraurelia.	0	7.756	-Inf	7.03916673404793e-05	0.00561228286833699	DOWN
c32946_g1_i1	304	-	7.608	0	Inf	7.03916673404793e-05	0.00561228286833699	UP
c332739_g1_i1	306	-	0	7.625	-Inf	7.03916673404793e-05	0.00561228286833699	DOWN
c39441_g1_i1	306	-	0	7.774	-Inf	7.03916673404793e-05	0.00561228286833699	DOWN
c47596_g1_i1	427	-	5.353	0	Inf	7.03916673404793e-05	0.00561228286833699	UP
c47767_g1_i1	324	-	7.116	0	Inf	7.03916673404793e-05	0.00561228286833699	UP
c50546_g1_i1	299	-	0	7.936	-Inf	7.03916673404793e-05	0.00561228286833699	DOWN
c52164_g1_i1	369	tr|B6S340|B6S340_PHIRO:SubName: Full=Ubiquitin ligase E3 alpha-II-like protein {ECO:0000313|EMBL:ACI90360.1}; GN=YELKLNRLVE YNPFYYHYSK OS=Unreviewed; 1580 AA.	6.306	0	Inf	7.03916673404793e-05	0.00561228286833699	UP
c56922_g1_i1	308	-	0	7.736	-Inf	7.03916673404793e-05	0.00561228286833699	DOWN
c61966_g1_i1	313	-	7.421	0	Inf	7.03916673404793e-05	0.00561228286833699	UP
c62357_g1_i1	459	-	4.98	0	Inf	7.03916673404793e-05	0.00561228286833699	UP
c72703_g1_i1	339	-	0	6.997	-Inf	7.03916673404793e-05	0.00561228286833699	DOWN
c74694_g1_i1	355	-	6.61	0	Inf	7.03916673404793e-05	0.00561228286833699	UP
c75161_g2_i1	292	-	7.939	0	Inf	7.03916673404793e-05	0.00561228286833699	UP
c76890_g1_i1	294	-	7.85	0	Inf	7.03916673404793e-05	0.00561228286833699	UP
c7864_g1_i1	321	-	0	7.269	-Inf	7.03916673404793e-05	0.00561228286833699	DOWN
c79186_g1_i1	956	tr|V4ACT1|V4ACT1_LOTGI:RecName: Full=Eukaryotic translation initiation factor 3 subunit F {ECO:0000256|HAMAP-Rule:MF_03005}; GN=LOTGIDRAFT_200059 OS=Lottia gigantea	2.449	0	Inf	7.03916673404793e-05	0.00561228286833699	UP
c82447_g1_i2	290	-	7.994	0	Inf	7.03916673404793e-05	0.00561228286833699	UP
c83615_g2_i1	455	-	5.021	0	Inf	7.03916673404793e-05	0.00561228286833699	UP
c87537_g1_i1	427	-	5.427	0	Inf	7.03916673404793e-05	0.00561228286833699	UP
c98669_g1_i1	326	-	0	7.18	-Inf	7.03916673404793e-05	0.00561228286833699	DOWN
c98833_g1_i1	1413	tr|T1JFH7|T1JFH7_STRMM:SubName: Full=Uncharacterized protein {ECO:0000313|EnsemblMetazoa:SMAR012591-PA}; GN=unknown OS=Strigamia maritima	1.657	0	Inf	7.03916673404793e-05	0.00561228286833699	UP
c152973_g1_i1	1921	tr|A0A0P4WBW8|A0A0P4WBW8_9EUCA:SubName: Full=Uncharacterized protein {ECO:0000313|EMBL:JAI66050.1}; GN=unknown OS=Scylla olivacea	6.137	0.385	3.99460323255525	7.07761370894417e-05	0.00564102806534989	UP
c140714_g1_i2	1491	-	3.9	0.187	4.38236394874934	7.67797511564873e-05	0.00609890520814322	UP
c100375_g2_i1	297	-	0	7.586	-Inf	8.1057071482976e-05	0.00610921989354262	DOWN
c101166_g1_i1	313	-	0	7.279	-Inf	8.1057071482976e-05	0.00610921989354262	DOWN
c102146_g1_i1	443	-	5.138	0	Inf	8.1057071482976e-05	0.00610921989354262	UP
c10330_g1_i1	499	tr|A0A0L8HYU8|A0A0L8HYU8_OCTBM:SubName: Full=Uncharacterized protein {ECO:0000313|EMBL:KOF94349.1}; GN=OCBIM_22002005mg OS=Octopus bimaculoides	4.554	0	Inf	8.1057071482976e-05	0.00610921989354262	UP
c10414_g1_i1	292	-	0	7.884	-Inf	8.1057071482976e-05	0.00610921989354262	DOWN
c106562_g1_i1	373	-	0	6.197	-Inf	8.1057071482976e-05	0.00610921989354262	DOWN
c114618_g2_i1	1715	tr|J3JY18|J3JY18_DENPD:SubName: Full=Uncharacterized protein {ECO:0000313|EMBL:AEE63102.1}; GN=unknown OS=Dendroctonus ponderosae	1.312	0	Inf	8.1057071482976e-05	0.00610921989354262	UP
c116711_g1_i1	604	tr|A0A0N5B1G9|A0A0N5B1G9_9BILA:SubName: Full=Uncharacterized protein {ECO:0000313|WBParaSite:SMUV_0001113201-mRNA-1}; GN=unknown OS=Syphacia muris.	3.781	0	Inf	8.1057071482976e-05	0.00610921989354262	UP
c120523_g1_i2	588	-	3.852	0	Inf	8.1057071482976e-05	0.00610921989354262	UP
c121895_g1_i2	335	-	6.744	0	Inf	8.1057071482976e-05	0.00610921989354262	UP
c125579_g1_i1	439	-	5.073	0	Inf	8.1057071482976e-05	0.00610921989354262	UP
c127086_g1_i1	1160	tr|G6DSC2|G6DSC2_DANPL:SubName: Full=Uncharacterized protein {ECO:0000313|EMBL:EHJ63613.1}; GN=KGM_19910 OS=Danaus plexippus	1.968	0	Inf	8.1057071482976e-05	0.00610921989354262	UP
c128149_g1_i1	1414	tr|A0A088S365|A0A088S365_9TRYP:SubName: Full=Delta-6 fatty acid desaturase, putative {ECO:0000313|EMBL:AIO02843.1}; GN=LPMP_357160 OS=Leishmania panamensis.	1.573	0	Inf	8.1057071482976e-05	0.00610921989354262	UP
c128711_g1_i5	1257	tr|D7EKE3|D7EKE3_TRICA:SubName: Full=Uncharacterized protein {ECO:0000313|EMBL:EFA13101.1}; GN=TcasGA2_TC012970 OS=Tribolium castaneum	1.777	0	Inf	8.1057071482976e-05	0.00610921989354262	UP
c134310_g2_i1	575	-	3.876	0	Inf	8.1057071482976e-05	0.00610921989354262	UP
c136454_g2_i1	347	-	6.417	0	Inf	8.1057071482976e-05	0.00610921989354262	UP
c139767_g1_i1	292	-	0	7.925	-Inf	8.1057071482976e-05	0.00610921989354262	DOWN
c142522_g1_i2	430	-	5.175	0	Inf	8.1057071482976e-05	0.00610921989354262	UP
c142846_g1_i1	304	-	0	7.476	-Inf	8.1057071482976e-05	0.00610921989354262	DOWN
c143053_g9_i2	307	-	7.298	0	Inf	8.1057071482976e-05	0.00610921989354262	UP
c143607_g3_i2	356	-	0	6.456	-Inf	8.1057071482976e-05	0.00610921989354262	DOWN
c146688_g1_i1	1070	-	2.127	0	Inf	8.1057071482976e-05	0.00610921989354262	UP
c150184_g2_i2	858	tr|B4NJ10|B4NJ10_DROWI:SubName: Full=Uncharacterized protein {ECO:0000313|EMBL:EDW84912.1}; GN=Dwil\GK14373 OS=Drosophila willistoni	2.641	0	Inf	8.1057071482976e-05	0.00610921989354262	UP
c154051_g1_i3	345	-	0	6.601	-Inf	8.1057071482976e-05	0.00610921989354262	DOWN
c170392_g1_i1	289	-	7.882	0	Inf	8.1057071482976e-05	0.00610921989354262	UP
c173219_g1_i1	309	-	7.293	0	Inf	8.1057071482976e-05	0.00610921989354262	UP
c179602_g1_i1	288	-	7.879	0	Inf	8.1057071482976e-05	0.00610921989354262	UP
c180323_g1_i1	394	-	5.677	0	Inf	8.1057071482976e-05	0.00610921989354262	UP
c18152_g1_i1	311	tr|A0A0L8HQ93|A0A0L8HQ93_OCTBM:SubName: Full=Uncharacterized protein {ECO:0000313|EMBL:KOF90915.1}; GN=OCBIM_22010186mg OS=Octopus bimaculoides	7.324	0	Inf	8.1057071482976e-05	0.00610921989354262	UP
c185378_g1_i1	362	tr|A0A085MX06|A0A085MX06_9BILA:SubName: Full=Uncharacterized protein {ECO:0000313|EMBL:KFD61752.1}; GN=M514_26048 OS=Trichuris suis	6.303	0	Inf	8.1057071482976e-05	0.00610921989354262	UP
c186108_g1_i1	288	-	7.72	0	Inf	8.1057071482976e-05	0.00610921989354262	UP
c186891_g1_i1	289	-	7.716	0	Inf	8.1057071482976e-05	0.00610921989354262	UP
c192247_g1_i1	301	-	0	7.651	-Inf	8.1057071482976e-05	0.00610921989354262	DOWN
c193360_g1_i1	361	-	6.183	0	Inf	8.1057071482976e-05	0.00610921989354262	UP
c195219_g1_i1	312	-	7.278	0	Inf	8.1057071482976e-05	0.00610921989354262	UP
c197504_g1_i1	362	-	0	6.311	-Inf	8.1057071482976e-05	0.00610921989354262	DOWN
c199935_g1_i1	320	-	6.945	0	Inf	8.1057071482976e-05	0.00610921989354262	UP
c212918_g1_i1	299	-	7.511	0	Inf	8.1057071482976e-05	0.00610921989354262	UP
c218116_g1_i1	860	-	2.603	0	Inf	8.1057071482976e-05	0.00610921989354262	UP
c220147_g1_i1	324	-	6.968	0	Inf	8.1057071482976e-05	0.00610921989354262	UP
c232565_g1_i1	351	-	6.401	0	Inf	8.1057071482976e-05	0.00610921989354262	UP
c236958_g1_i1	298	-	0	7.653	-Inf	8.1057071482976e-05	0.00610921989354262	DOWN
c244009_g1_i1	294	-	7.718	0	Inf	8.1057071482976e-05	0.00610921989354262	UP
c246836_g1_i1	299	-	7.542	0	Inf	8.1057071482976e-05	0.00610921989354262	UP
c250682_g1_i1	308	-	7.308	0	Inf	8.1057071482976e-05	0.00610921989354262	UP
c254006_g1_i1	288	-	7.754	0	Inf	8.1057071482976e-05	0.00610921989354262	UP
c258608_g1_i1	329	-	0	6.965	-Inf	8.1057071482976e-05	0.00610921989354262	DOWN
c267087_g1_i1	305	-	7.44	0	Inf	8.1057071482976e-05	0.00610921989354262	UP
c276641_g1_i1	337	-	6.736	0	Inf	8.1057071482976e-05	0.00610921989354262	UP
c278841_g1_i1	291	-	0	7.793	-Inf	8.1057071482976e-05	0.00610921989354262	DOWN
c278891_g1_i1	291	-	7.804	0	Inf	8.1057071482976e-05	0.00610921989354262	UP
c27948_g1_i1	289	-	0	7.902	-Inf	8.1057071482976e-05	0.00610921989354262	DOWN
c283644_g1_i1	318	-	7.01	0	Inf	8.1057071482976e-05	0.00610921989354262	UP
c292124_g1_i1	303	-	7.499	0	Inf	8.1057071482976e-05	0.00610921989354262	UP
c295472_g1_i1	292	-	0	7.777	-Inf	8.1057071482976e-05	0.00610921989354262	DOWN
c30090_g1_i1	391	-	5.692	0	Inf	8.1057071482976e-05	0.00610921989354262	UP
c311104_g1_i1	291	-	0	7.847	-Inf	8.1057071482976e-05	0.00610921989354262	DOWN
c31285_g1_i1	288	-	0	8.032	-Inf	8.1057071482976e-05	0.00610921989354262	DOWN
c322718_g1_i1	292	-	0	7.936	-Inf	8.1057071482976e-05	0.00610921989354262	DOWN
c326160_g1_i1	349	tr|K1QWK7|K1QWK7_CRAGI:SubName: Full=Uncharacterized protein {ECO:0000313|EMBL:EKC41297.1}; GN=CGI_10021532 OS=Crassostrea gigas	6.472	0	Inf	8.1057071482976e-05	0.00610921989354262	UP
c32682_g1_i1	313	-	7.235	0	Inf	8.1057071482976e-05	0.00610921989354262	UP
c327368_g1_i1	320	-	0	7.096	-Inf	8.1057071482976e-05	0.00610921989354262	DOWN
c333536_g1_i1	327	-	0	7	-Inf	8.1057071482976e-05	0.00610921989354262	DOWN
c34854_g1_i1	324	-	0	7.067	-Inf	8.1057071482976e-05	0.00610921989354262	DOWN
c4001_g1_i1	290	-	0	7.872	-Inf	8.1057071482976e-05	0.00610921989354262	DOWN
c40481_g1_i1	356	-	0	6.495	-Inf	8.1057071482976e-05	0.00610921989354262	DOWN
c48871_g1_i1	294	-	7.561	0	Inf	8.1057071482976e-05	0.00610921989354262	UP
c5538_g1_i1	329	-	0	6.961	-Inf	8.1057071482976e-05	0.00610921989354262	DOWN
c60723_g1_i1	927	tr|L7FPN6|L7FPN6_ENTIV:SubName: Full=Uncharacterized protein {ECO:0000313|EMBL:ELP91610.1}; GN=EIN_445100 OS=Entamoeba invadens IP1.	2.435	0	Inf	8.1057071482976e-05	0.00610921989354262	UP
c63700_g1_i1	452	-	5.036	0	Inf	8.1057071482976e-05	0.00610921989354262	UP
c72859_g1_i1	737	-	3.067	0	Inf	8.1057071482976e-05	0.00610921989354262	UP
c73099_g1_i1	419	-	5.413	0	Inf	8.1057071482976e-05	0.00610921989354262	UP
c76469_g1_i1	311	-	7.22	0	Inf	8.1057071482976e-05	0.00610921989354262	UP
c78407_g1_i1	341	tr|V4BI93|V4BI93_LOTGI:SubName: Full=Uncharacterized protein {ECO:0000313|EMBL:ESP05672.1}; GN=LOTGIDRAFT_205589 OS=Lottia gigantea	6.573	0	Inf	8.1057071482976e-05	0.00610921989354262	UP
c83375_g1_i1	291	-	0	7.791	-Inf	8.1057071482976e-05	0.00610921989354262	DOWN
c87502_g1_i1	333	tr|A0A0P6ITA3|A0A0P6ITA3_9CRUS:SubName: Full=Uncharacterized protein {ECO:0000313|EMBL:JAN76745.1}; GN=unknown OS=Daphnia magna.	6.827	0	Inf	8.1057071482976e-05	0.00610921989354262	UP
c8940_g1_i1	815	tr|A7T6I3|A7T6I3_NEMVE:SubName: Full=Predicted protein {ECO:0000313|EMBL:EDO28421.1}; GN=v1g223019 OS=Nematostella vectensis	2.785	0	Inf	8.1057071482976e-05	0.00610921989354262	UP
c94542_g1_i1	475	-	4.755	0	Inf	8.1057071482976e-05	0.00610921989354262	UP
c94672_g1_i1	363	-	6.217	0	Inf	8.1057071482976e-05	0.00610921989354262	UP
c95248_g1_i1	442	tr|A0A0P4VNZ3|A0A0P4VNZ3_9HEMI:SubName: Full=Putative ribosome assembly protein {ECO:0000313|EMBL:JAI54702.1}; GN=unknown OS=Rhodnius neglectus.	5.08	0	Inf	8.1057071482976e-05	0.00610921989354262	UP
c134255_g1_i1	1018	tr|A0A0P4WN87|A0A0P4WN87_9EUCA:SubName: Full=Uncharacterized protein {ECO:0000313|EMBL:JAI65550.1}; GN=unknown OS=Scylla olivacea	23.08	1.659	3.79825743257698	8.16618512473354e-05	0.00615283411188363	UP
c142955_g1_i1	851	-	14.339	0.931	3.94501943617368	8.33517455176293e-05	0.006278152567464	UP
c153310_g3_i5	4869	tr|A0A0P4WEE1|A0A0P4WEE1_9EUCA:SubName: Full=Uncharacterized protein {ECO:0000313|EMBL:JAI64009.1}; GN=unknown OS=Scylla olivacea	31.388	2.527	3.63471553591826	8.50799821750892e-05	0.00640627801885783	UP
c145769_g1_i2	756	-	95.719	7.571	3.66024955144073	8.62461581712246e-05	0.00648994079112204	UP
c127741_g2_i1	410	-	0.995	18.054	-4.18147817662348	8.72165812559059e-05	0.00656086941282857	DOWN
c100619_g1_i1	723	tr|A0A0H5R4S6|A0A0H5R4S6_9EUKA:SubName: Full=Uncharacterized protein {ECO:0000313|EMBL:CRZ08797.1}; GN=unknown OS=Spongospora subterranea.	3.016	0	Inf	9.36435732660469e-05	0.00661568265807612	UP
c102100_g1_i1	358	-	6.027	0	Inf	9.36435732660469e-05	0.00661568265807612	UP
c112017_g1_i1	317	-	6.898	0	Inf	9.36435732660469e-05	0.00661568265807612	UP
c112859_g1_i1	652	tr|A7L483|A7L483_ARTSF:SubName: Full=Selenoprotein W2 {ECO:0000313|EMBL:ABS19961.1}; GN=unknown OS=Artemia franciscana	3.358	0	Inf	9.36435732660469e-05	0.00661568265807612	UP
c113257_g1_i2	299	-	0	7.409	-Inf	9.36435732660469e-05	0.00661568265807612	DOWN
c115275_g1_i1	509	tr|E2AUA4|E2AUA4_CAMFO:SubName: Full=Acyl-CoA-binding protein-like protein {ECO:0000313|EMBL:EFN62961.1}; GN=EAG_02942 OS=Unreviewed; 107 AA.	4.297	0	Inf	9.36435732660469e-05	0.00661568265807612	UP
c115580_g1_i1	981	tr|A7SQV3|A7SQV3_NEMVE:RecName: Full=Proteasome subunit beta type {ECO:0000256|RuleBase:RU004203}; GN=v1g173323 OS=Nematostella vectensis	2.254	0	Inf	9.36435732660469e-05	0.00661568265807612	UP
c116947_g1_i1	306	-	7.253	0	Inf	9.36435732660469e-05	0.00661568265807612	UP
c117291_g2_i1	286	-	0	7.735	-Inf	9.36435732660469e-05	0.00661568265807612	DOWN
c117623_g1_i2	337	-	0	6.537	-Inf	9.36435732660469e-05	0.00661568265807612	DOWN
c119719_g1_i1	670	-	0	3.299	-Inf	9.36435732660469e-05	0.00661568265807612	DOWN
c120298_g1_i2	331	-	6.69	0	Inf	9.36435732660469e-05	0.00661568265807612	UP
c123874_g1_i1	626	-	3.486	0	Inf	9.36435732660469e-05	0.00661568265807612	UP
c124093_g1_i1	1072	tr|B2ZFA0|B2ZFA0_PHIRO:SubName: Full=Adenosine kinase {ECO:0000313|EMBL:ACD37570.1}; GN=unknown OS=Unreviewed; 349 AA.	2.034	0	Inf	9.36435732660469e-05	0.00661568265807612	UP
c124786_g1_i2	1226	tr|A0A0T6BEB1|A0A0T6BEB1_9SCAR:SubName: Full=Uncharacterized protein {ECO:0000313|EMBL:KRT85683.1}; GN=AMK59_663 OS=Oryctes borbonicus.	1.774	0	Inf	9.36435732660469e-05	0.00661568265807612	UP
c126110_g1_i2	345	-	0	6.411	-Inf	9.36435732660469e-05	0.00661568265807612	DOWN
c128461_g1_i2	311	-	0	7.087	-Inf	9.36435732660469e-05	0.00661568265807612	DOWN
c130349_g1_i1	593	-	3.661	0	Inf	9.36435732660469e-05	0.00661568265807612	UP
c13210_g1_i1	302	-	0	7.351	-Inf	9.36435732660469e-05	0.00661568265807612	DOWN
c135129_g1_i2	408	-	5.401	0	Inf	9.36435732660469e-05	0.00661568265807612	UP
c136425_g1_i2	1165	tr|A0A088SCP3|A0A088SCP3_DERFA:SubName: Full=Der f 32 allergen {ECO:0000313|EMBL:AIO08849.1}; GN=unknown OS=Dermatophagoides farinae	1.888	0	Inf	9.36435732660469e-05	0.00661568265807612	UP
c138188_g2_i1	289	tr|A0A0P4VNP1|A0A0P4VNP1_9EUCA:SubName: Full=Uncharacterized protein {ECO:0000313|EMBL:JAI56852.1}; GN=unknown OS=Scylla olivacea	7.464	0	Inf	9.36435732660469e-05	0.00661568265807612	UP
c141365_g1_i1	314	tr|Q95YM2|Q95YM2_PROCL:SubName: Full=I-connectin {ECO:0000313|EMBL:BAB64297.1}; GN=I-con OS=Procambarus clarkii	6.984	0	Inf	9.36435732660469e-05	0.00661568265807612	UP
c141448_g1_i1	347	-	0	6.447	-Inf	9.36435732660469e-05	0.00661568265807612	DOWN
c141823_g3_i1	421	tr|C3Y1U3|C3Y1U3_BRAFL:SubName: Full=Putative uncharacterized protein {ECO:0000313|EMBL:EEN65833.1}; GN=BRAFLDRAFT_219540 OS=Branchiostoma floridae	5.137	0	Inf	9.36435732660469e-05	0.00661568265807612	UP
c143171_g9_i1	332	-	0	6.678	-Inf	9.36435732660469e-05	0.00661568265807612	DOWN
c144538_g4_i1	361	-	6.029	0	Inf	9.36435732660469e-05	0.00661568265807612	UP
c1455_g1_i1	335	-	6.471	0	Inf	9.36435732660469e-05	0.00661568265807612	UP
c146068_g1_i1	304	-	7.294	0	Inf	9.36435732660469e-05	0.00661568265807612	UP
c14763_g1_i1	358	-	6.097	0	Inf	9.36435732660469e-05	0.00661568265807612	UP
c148677_g1_i5	340	-	0	6.516	-Inf	9.36435732660469e-05	0.00661568265807612	DOWN
c148757_g1_i3	309	-	0	7.231	-Inf	9.36435732660469e-05	0.00661568265807612	DOWN
c150542_g1_i1	1056	-	7.561	0.409	4.20840430622396	9.28836981149123e-05	0.00661568265807612	UP
c152317_g5_i1	377	-	5.838	0	Inf	9.36435732660469e-05	0.00661568265807612	UP
c152973_g1_i2	1881	tr|A0A0P4WBW8|A0A0P4WBW8_9EUCA:SubName: Full=Uncharacterized protein {ECO:0000313|EMBL:JAI66050.1}; GN=unknown OS=Scylla olivacea	5.918	0.372	3.99173517008589	9.29290251057107e-05	0.00661568265807612	UP
c153254_g1_i1	451	-	0	4.927	-Inf	9.36435732660469e-05	0.00661568265807612	DOWN
c156929_g1_i1	294	-	0	7.568	-Inf	9.36435732660469e-05	0.00661568265807612	DOWN
c157273_g1_i1	1126	tr|Q8MTH8|Q8MTH8_9CILI:SubName: Full=Actin II {ECO:0000313|EMBL:AAM77133.1}; GN=unknown OS=Vorticella microstoma.	0	1.994	-Inf	9.36435732660469e-05	0.00661568265807612	DOWN
c165182_g1_i1	295	-	7.437	0	Inf	9.36435732660469e-05	0.00661568265807612	UP
c18024_g1_i1	288	-	0	7.748	-Inf	9.36435732660469e-05	0.00661568265807612	DOWN
c190601_g1_i1	337	-	6.549	0	Inf	9.36435732660469e-05	0.00661568265807612	UP
c198408_g1_i1	327	tr|A0A151XIW2|A0A151XIW2_9HYME:SubName: Full=Methionyl-tRNA synthetase, cytoplasmic {ECO:0000313|EMBL:KYQ60255.1}; GN=ALC60_00663 OS=Trachymyrmex zeteki.	6.727	0	Inf	9.36435732660469e-05	0.00661568265807612	UP
c206971_g1_i1	317	-	0	6.932	-Inf	9.36435732660469e-05	0.00661568265807612	DOWN
c211750_g1_i1	342	-	6.342	0	Inf	9.36435732660469e-05	0.00661568265807612	UP
c212265_g1_i1	362	-	6.063	0	Inf	9.36435732660469e-05	0.00661568265807612	UP
c212475_g1_i1	291	tr|A0A0K0EIQ9|A0A0K0EIQ9_STRER:SubName: Full=Uncharacterized protein {ECO:0000313|WBParaSite:SSTP_0000936500.1}; GN=unknown OS=Strongyloides stercoralis	7.424	0	Inf	9.36435732660469e-05	0.00661568265807612	UP
c213156_g1_i1	292	-	7.46	0	Inf	9.36435732660469e-05	0.00661568265807612	UP
c219586_g1_i1	341	-	6.385	0	Inf	9.36435732660469e-05	0.00661568265807612	UP
c221889_g1_i1	345	-	6.295	0	Inf	9.36435732660469e-05	0.00661568265807612	UP
c224785_g1_i1	364	tr|W6V328|W6V328_ECHGR:SubName: Full=Four and a half LIM domains-containing protein {ECO:0000313|EMBL:EUB60419.1}; GN=EGR_04801 OS=Echinococcus granulosus	6.082	0	Inf	9.36435732660469e-05	0.00661568265807612	UP
c227429_g1_i1	290	-	7.543	0	Inf	9.36435732660469e-05	0.00661568265807612	UP
c227831_g1_i1	331	-	0	6.66	-Inf	9.36435732660469e-05	0.00661568265807612	DOWN
c234698_g1_i1	300	-	7.35	0	Inf	9.36435732660469e-05	0.00661568265807612	UP
c236234_g1_i1	340	-	6.393	0	Inf	9.36435732660469e-05	0.00661568265807612	UP
c236950_g1_i1	304	-	7.246	0	Inf	9.36435732660469e-05	0.00661568265807612	UP
c237056_g1_i1	295	-	7.326	0	Inf	9.36435732660469e-05	0.00661568265807612	UP
c246894_g1_i1	697	tr|W4YYM3|W4YYM3_STRPU:SubName: Full=Uncharacterized protein {ECO:0000313|EnsemblMetazoa:SPU_020948-tr}; GN=Sp-Rt15 OS=Strongylocentrotus purpuratus	0	3.229	-Inf	9.36435732660469e-05	0.00661568265807612	DOWN
c24697_g1_i1	452	-	4.877	0	Inf	9.36435732660469e-05	0.00661568265807612	UP
c256030_g1_i1	289	-	7.612	0	Inf	9.36435732660469e-05	0.00661568265807612	UP
c259372_g1_i1	291	-	7.585	0	Inf	9.36435732660469e-05	0.00661568265807612	UP
c26153_g1_i1	330	-	0	6.679	-Inf	9.36435732660469e-05	0.00661568265807612	DOWN
c26670_g1_i1	319	tr|R7VBC0|R7VBC0_CAPTE:SubName: Full=Uncharacterized protein {ECO:0000313|EMBL:ELU15842.1, ECO:0000313|EnsemblMetazoa:CapteP151312}; GN=CAPTEDRAFT_151312 OS=Capitella teleta	6.854	0	Inf	9.36435732660469e-05	0.00661568265807612	UP
c277386_g1_i1	288	-	0	7.613	-Inf	9.36435732660469e-05	0.00661568265807612	DOWN
c279628_g1_i1	295	-	0	7.462	-Inf	9.36435732660469e-05	0.00661568265807612	DOWN
c281470_g1_i1	366	tr|A0A0P4VNP1|A0A0P4VNP1_9EUCA:SubName: Full=Uncharacterized protein {ECO:0000313|EMBL:JAI56852.1}; GN=unknown OS=Scylla olivacea	6.021	0	Inf	9.36435732660469e-05	0.00661568265807612	UP
c282271_g1_i1	296	-	7.478	0	Inf	9.36435732660469e-05	0.00661568265807612	UP
c284681_g1_i1	292	-	7.431	0	Inf	9.36435732660469e-05	0.00661568265807612	UP
c28959_g1_i1	493	tr|B3S0R8|B3S0R8_TRIAD:RecName: Full=Peptidyl-prolyl cis-trans isomerase {ECO:0000256|RuleBase:RU004231}; GN=TRIADDRAFT_63310 OS=Trichoplax adhaerens	4.409	0	Inf	9.36435732660469e-05	0.00661568265807612	UP
c29107_g1_i1	1606	tr|K1QZN5|K1QZN5_CRAGI:SubName: Full=Fatty acyl-CoA reductase 1 {ECO:0000313|EMBL:EKC36634.1}; GN=CGI_10006860 OS=Crassostrea gigas	1.36	0	Inf	9.36435732660469e-05	0.00661568265807612	UP
c296609_g1_i1	294	-	7.441	0	Inf	9.36435732660469e-05	0.00661568265807612	UP
c299885_g1_i1	304	-	7.263	0	Inf	9.36435732660469e-05	0.00661568265807612	UP
c303079_g1_i1	330	-	6.538	0	Inf	9.36435732660469e-05	0.00661568265807612	UP
c304384_g1_i1	310	-	7.011	0	Inf	9.36435732660469e-05	0.00661568265807612	UP
c305432_g1_i1	297	-	0	7.497	-Inf	9.36435732660469e-05	0.00661568265807612	DOWN
c316125_g1_i1	295	tr|A0A087SWG1|A0A087SWG1_9ARAC:SubName: Full=BTB/POZ domain-containing protein 10 {ECO:0000313|EMBL:KFM57200.1}; GN=X975_09797 OS=Stegodyphus mimosarum.	7.334	0	Inf	9.36435732660469e-05	0.00661568265807612	UP
c328004_g1_i1	357	-	0	6.29	-Inf	9.36435732660469e-05	0.00661568265807612	DOWN
c328273_g1_i1	372	-	0	6.01	-Inf	9.36435732660469e-05	0.00661568265807612	DOWN
c332691_g1_i1	300	-	7.282	0	Inf	9.36435732660469e-05	0.00661568265807612	UP
c39689_g1_i1	299	-	7.396	0	Inf	9.36435732660469e-05	0.00661568265807612	UP
c40525_g1_i1	302	-	0	7.398	-Inf	9.36435732660469e-05	0.00661568265807612	DOWN
c40530_g1_i1	388	-	5.584	0	Inf	9.36435732660469e-05	0.00661568265807612	UP
c5299_g1_i1	314	-	6.96	0	Inf	9.36435732660469e-05	0.00661568265807612	UP
c58960_g1_i1	335	-	0	6.664	-Inf	9.36435732660469e-05	0.00661568265807612	DOWN
c60089_g1_i1	344	-	0	6.46	-Inf	9.36435732660469e-05	0.00661568265807612	DOWN
c62474_g1_i1	312	-	0	7.021	-Inf	9.36435732660469e-05	0.00661568265807612	DOWN
c64121_g1_i1	290	-	0	7.606	-Inf	9.36435732660469e-05	0.00661568265807612	DOWN
c89465_g1_i1	1526	tr|A0A0P5BB74|A0A0P5BB74_9CRUS:SubName: Full=Nucleolar protein nop5 {ECO:0000313|EMBL:JAJ32170.1}; GN=unknown OS=Daphnia magna.	1.429	0	Inf	9.36435732660469e-05	0.00661568265807612	UP
c91935_g1_i1	296	-	7.496	0	Inf	9.36435732660469e-05	0.00661568265807612	UP
c92519_g1_i1	446	-	0	5.034	-Inf	9.36435732660469e-05	0.00661568265807612	DOWN
c93004_g1_i1	352	tr|A0A125S9Y7|A0A125S9Y7_9ARAC:SubName: Full=Myosin II heavy chain {ECO:0000313|EMBL:AME17983.1}; GN=unknown OS=Aphonopelma sp. DQ-2016.	6.219	0	Inf	9.36435732660469e-05	0.00661568265807612	UP
c97516_g1_i1	290	-	0	7.584	-Inf	9.36435732660469e-05	0.00661568265807612	DOWN
c98756_g1_i1	339	-	6.362	0	Inf	9.36435732660469e-05	0.00661568265807612	UP
c99884_g1_i1	596	tr|A0A151X4X8|A0A151X4X8_9HYME:SubName: Full=Signal recognition particle 54 kDa protein {ECO:0000313|EMBL:KYQ55485.1}; GN=ALC60_05547 OS=Trachymyrmex zeteki.	3.711	0	Inf	9.36435732660469e-05	0.00661568265807612	UP
c150834_g1_i1	477	-	146.162	11.814	3.62899885806853	9.40773639416294e-05	0.00664433716924279	UP
c143645_g7_i1	400	tr|A0A0N7ZC26|A0A0N7ZC26_9EUCA:SubName: Full=Uncharacterized protein {ECO:0000313|EMBL:JAI63272.1}; GN=unknown OS=Scylla olivacea	99.567	7.865	3.66214899096632	9.71704293555323e-05	0.00685457252035674	UP
c117501_g2_i1	887	tr|A0A0A9YYA6|A0A0A9YYA6_LYGHE:SubName: Full=Pogo transposable element with KRAB domain {ECO:0000313|EMBL:JAG34550.1}; GN=Pogk OS=Lygus hesperus	0.294	6.327	-4.42763353567848	9.75773419157531e-05	0.00687915882222695	DOWN
c152196_g1_i3	2027	tr|A0A0P4W597|A0A0P4W597_9EUCA:RecName: Full=Triosephosphate isomerase {ECO:0000256|RuleBase:RU363013}; GN=unknown OS=Scylla olivacea	2.72	0.127	4.42070624936554	9.75773419157531e-05	0.00687915882222695	UP
c100006_g1_i1	311	-	6.878	0	Inf	0.000108554970282933	0.00716846046407446	UP
c102455_g1_i1	829	tr|Q9NBF8|Q9NBF8_PHIRO:RecName: Full=Triosephosphate isomerase {ECO:0000256|RuleBase:RU363013}; GN=tpi-2 OS=Unreviewed; 170 AA.	2.572	0	Inf	0.000108554970282933	0.00716846046407446	UP
c108467_g1_i1	394	tr|R4WCP3|R4WCP3_RIPPE:SubName: Full=Cytochrome B5 {ECO:0000313|EMBL:BAN20243.1}; GN=unknown OS=Riptortus pedestris	5.328	0	Inf	0.000108554970282933	0.00716846046407446	UP
c109665_g1_i1	997	-	0	2.141	-Inf	0.000108554970282933	0.00716846046407446	DOWN
c111564_g1_i1	1043	tr|A0A0G4FG15|A0A0G4FG15_9ALVE:SubName: Full=Uncharacterized protein {ECO:0000313|EMBL:CEM12185.1}; GN=Cvel_16796 OS=Chromera velia CCMP2878.	2.044	0	Inf	0.000108554970282933	0.00716846046407446	UP
c112085_g1_i1	418	-	5.077	0	Inf	0.000108554970282933	0.00716846046407446	UP
c112394_g1_i1	564	-	3.76	0	Inf	0.000108554970282933	0.00716846046407446	UP
c114880_g1_i1	379	-	0	5.728	-Inf	0.000108554970282933	0.00716846046407446	DOWN
c118776_g1_i1	472	tr|V4B8B3|V4B8B3_LOTGI:SubName: Full=Uncharacterized protein {ECO:0000313|EMBL:ESO84949.1}; GN=LOTGIDRAFT_131220 OS=Lottia gigantea	4.484	0	Inf	0.000108554970282933	0.00716846046407446	UP
c120371_g1_i2	755	tr|G3KGV4|G3KGV4_ADIVA:SubName: Full=Uncharacterized conserved protein {ECO:0000313|EMBL:AEN94411.1}; GN=unknown OS=Adineta vaga	2.798	0	Inf	0.000108554970282933	0.00716846046407446	UP
c120661_g1_i2	294	-	0	7.251	-Inf	0.000108554970282933	0.00716846046407446	DOWN
c121568_g1_i1	1476	tr|A0A0L8GP29|A0A0L8GP29_OCTBM:SubName: Full=Uncharacterized protein {ECO:0000313|EMBL:KOF78370.1}; GN=OCBIM_22030915mg OS=Octopus bimaculoides	1.419	0	Inf	0.000108554970282933	0.00716846046407446	UP
c125169_g1_i1	657	-	3.264	0	Inf	0.000108554970282933	0.00716846046407446	UP
c126361_g1_i2	318	-	0	6.795	-Inf	0.000108554970282933	0.00716846046407446	DOWN
c127900_g1_i1	649	tr|A0A023FWX6|A0A023FWX6_9ACAR:RecName: Full=Ferritin {ECO:0000256|RuleBase:RU361145}; GN=unknown OS=Amblyomma parvum.	3.277	0	Inf	0.000108554970282933	0.00716846046407446	UP
c127908_g1_i1	1231	tr|T1J326|T1J326_STRMM:SubName: Full=Uncharacterized protein {ECO:0000313|EnsemblMetazoa:SMAR007984-PA}; GN=unknown OS=Strigamia maritima	1.719	0	Inf	0.000108554970282933	0.00716846046407446	UP
c132079_g2_i1	1014	tr|A0A0P4WGM1|A0A0P4WGM1_9EUCA:SubName: Full=Uncharacterized protein {ECO:0000313|EMBL:JAI67985.1}; GN=unknown OS=Scylla olivacea	2.107	0	Inf	0.000108554970282933	0.00716846046407446	UP
c135746_g3_i1	357	-	5.872	0	Inf	0.000108554970282933	0.00716846046407446	UP
c14045_g1_i1	297	-	7.231	0	Inf	0.000108554970282933	0.00716846046407446	UP
c142337_g1_i5	401	-	5.278	0	Inf	0.000108554970282933	0.00716846046407446	UP
c144622_g4_i2	304	-	7.091	0	Inf	0.000108554970282933	0.00716846046407446	UP
c146595_g7_i1	330	-	0	6.528	-Inf	0.000108554970282933	0.00716846046407446	DOWN
c146843_g3_i1	314	-	0	6.931	-Inf	0.000108554970282933	0.00716846046407446	DOWN
c148746_g2_i1	316	tr|Q1HW07|Q1HW07_PENMO:SubName: Full=Reverse transcriptase {ECO:0000313|EMBL:ABB73282.1}; GN=unknown OS=Unreviewed; 382 AA.	0	6.839	-Inf	0.000108554970282933	0.00716846046407446	DOWN
c149124_g2_i2	377	-	5.694	0	Inf	0.000108554970282933	0.00716846046407446	UP
c149185_g1_i1	434	-	0	4.99	-Inf	0.000108554970282933	0.00716846046407446	DOWN
c150076_g2_i5	336	-	0	6.322	-Inf	0.000108554970282933	0.00716846046407446	DOWN
c150471_g2_i1	374	-	5.626	0	Inf	0.000108554970282933	0.00716846046407446	UP
c151571_g1_i1	826	tr|A0A0T6B0Y6|A0A0T6B0Y6_9SCAR:SubName: Full=WD40 domain-containing protein {ECO:0000313|EMBL:KRT80994.1}; GN=AMK59_5997 OS=Oryctes borbonicus.	0	2.642	-Inf	0.000108554970282933	0.00716846046407446	DOWN
c151697_g3_i1	301	-	7.103	0	Inf	0.000108554970282933	0.00716846046407446	UP
c151873_g1_i1	1353	tr|A0A151Z355|A0A151Z355_9MYCE:SubName: Full=Flavohemoglobin {ECO:0000313|EMBL:KYQ88379.1}; GN=DLAC_11077 OS=Dictyostelium lacteum.	1.579	0	Inf	0.000108554970282933	0.00716846046407446	UP
c151873_g1_i2	1321	tr|A0A151Z355|A0A151Z355_9MYCE:SubName: Full=Flavohemoglobin {ECO:0000313|EMBL:KYQ88379.1}; GN=DLAC_11077 OS=Dictyostelium lacteum.	1.616	0	Inf	0.000108554970282933	0.00716846046407446	UP
c154024_g2_i3	3861	tr|A0A0P4WHJ7|A0A0P4WHJ7_9EUCA:SubName: Full=Uncharacterized protein {ECO:0000313|EMBL:JAI66261.1}; GN=KQSRSVSDLF KRCAMAFVLV KLLEQSSRFF VDAAGVAFTP SVGDIVLVGS OS=Scylla olivacea	19.393	1.607	3.59309416428238	0.000106909951834172	0.00716846046407446	UP
c157357_g1_i1	309	-	6.853	0	Inf	0.000108554970282933	0.00716846046407446	UP
c157402_g1_i1	356	-	0	6.042	-Inf	0.000108554970282933	0.00716846046407446	DOWN
c162163_g1_i1	299	-	7.175	0	Inf	0.000108554970282933	0.00716846046407446	UP
c162609_g1_i1	295	-	0	7.311	-Inf	0.000108554970282933	0.00716846046407446	DOWN
c168922_g1_i1	319	-	0	6.726	-Inf	0.000108554970282933	0.00716846046407446	DOWN
c17633_g1_i1	333	-	6.331	0	Inf	0.000108554970282933	0.00716846046407446	UP
c179250_g1_i1	295	-	7.139	0	Inf	0.000108554970282933	0.00716846046407446	UP
c182652_g1_i1	323	-	6.482	0	Inf	0.000108554970282933	0.00716846046407446	UP
c182707_g1_i1	304	-	0	7.131	-Inf	0.000108554970282933	0.00716846046407446	DOWN
c187505_g1_i1	299	-	6.996	0	Inf	0.000108554970282933	0.00716846046407446	UP
c190254_g1_i1	288	-	7.381	0	Inf	0.000108554970282933	0.00716846046407446	UP
c190491_g1_i1	293	-	0	7.355	-Inf	0.000108554970282933	0.00716846046407446	DOWN
c191703_g1_i1	329	-	6.524	0	Inf	0.000108554970282933	0.00716846046407446	UP
c194079_g1_i1	315	-	0	6.826	-Inf	0.000108554970282933	0.00716846046407446	DOWN
c196111_g1_i1	299	-	7.175	0	Inf	0.000108554970282933	0.00716846046407446	UP
c204146_g1_i1	286	-	0	7.562	-Inf	0.000108554970282933	0.00716846046407446	DOWN
c213277_g1_i1	311	-	6.777	0	Inf	0.000108554970282933	0.00716846046407446	UP
c213456_g1_i1	344	-	6.15	0	Inf	0.000108554970282933	0.00716846046407446	UP
c214995_g1_i1	316	-	6.62	0	Inf	0.000108554970282933	0.00716846046407446	UP
c216468_g1_i1	331	tr|G3KGX5|G3KGX5_PHIRO:SubName: Full=Kelch repeat-containing protein {ECO:0000313|EMBL:AEN94432.1}; GN=unknown OS=Unreviewed; 334 AA.	6.429	0	Inf	0.000108554970282933	0.00716846046407446	UP
c216679_g1_i1	327	-	0	6.644	-Inf	0.000108554970282933	0.00716846046407446	DOWN
c224057_g1_i1	298	-	7.229	0	Inf	0.000108554970282933	0.00716846046407446	UP
c227447_g1_i1	289	-	7.298	0	Inf	0.000108554970282933	0.00716846046407446	UP
c23497_g1_i1	308	-	0	6.987	-Inf	0.000108554970282933	0.00716846046407446	DOWN
c236316_g1_i1	316	-	6.691	0	Inf	0.000108554970282933	0.00716846046407446	UP
c243377_g1_i1	304	-	0	6.981	-Inf	0.000108554970282933	0.00716846046407446	DOWN
c243771_g1_i1	290	tr|B7PTH0|B7PTH0_IXOSC:SubName: Full=Ankyrin repeat containing protein {ECO:0000313|EMBL:EEC09892.1}; GN=IscW_ISCW007976 OS=Ixodes scapularis	7.309	0	Inf	0.000108554970282933	0.00716846046407446	UP
c244013_g1_i1	771	-	0	2.788	-Inf	0.000108554970282933	0.00716846046407446	DOWN
c244791_g1_i1	297	-	7.231	0	Inf	0.000108554970282933	0.00716846046407446	UP
c245447_g1_i1	330	-	0	6.538	-Inf	0.000108554970282933	0.00716846046407446	DOWN
c246544_g1_i1	315	tr|E2BR53|E2BR53_HARSA:SubName: Full=Putative uncharacterized protein {ECO:0000313|EMBL:EFN81859.1}; GN=EAI_12349 OS=Harpegnathos saltator	0	6.907	-Inf	0.000108554970282933	0.00716846046407446	DOWN
c246787_g1_i1	892	-	2.411	0	Inf	0.000108554970282933	0.00716846046407446	UP
c253204_g1_i1	302	-	0	7.154	-Inf	0.000108554970282933	0.00716846046407446	DOWN
c25999_g1_i1	313	-	0	6.948	-Inf	0.000108554970282933	0.00716846046407446	DOWN
c263383_g1_i1	293	-	0	7.422	-Inf	0.000108554970282933	0.00716846046407446	DOWN
c266405_g1_i1	302	-	7.128	0	Inf	0.000108554970282933	0.00716846046407446	UP
c267946_g1_i1	295	-	7.121	0	Inf	0.000108554970282933	0.00716846046407446	UP
c276003_g1_i1	318	-	0	6.762	-Inf	0.000108554970282933	0.00716846046407446	DOWN
c289206_g1_i1	348	-	0	6.224	-Inf	0.000108554970282933	0.00716846046407446	DOWN
c29968_g1_i1	357	-	0	6.014	-Inf	0.000108554970282933	0.00716846046407446	DOWN
c307795_g1_i1	306	tr|A0A0V0Y4I9|A0A0V0Y4I9_TRIPS:SubName: Full=Translation initiation factor IF-2, mitochondrial {ECO:0000313|EMBL:KRX95149.1}; GN=Mtif2 OS=Trichinella pseudospiralis	7.023	0	Inf	0.000108554970282933	0.00716846046407446	UP
c309297_g1_i1	785	-	0	2.744	-Inf	0.000108554970282933	0.00716846046407446	DOWN
c309444_g1_i1	324	-	6.653	0	Inf	0.000108554970282933	0.00716846046407446	UP
c312509_g1_i1	305	tr|W4XSN4|W4XSN4_STRPU:SubName: Full=Uncharacterized protein {ECO:0000313|EnsemblMetazoa:SPU_006432-tr}; GN=Sp-Unk_7 OS=Strongylocentrotus purpuratus	6.935	0	Inf	0.000108554970282933	0.00716846046407446	UP
c314826_g1_i1	310	-	6.882	0	Inf	0.000108554970282933	0.00716846046407446	UP
c321412_g1_i1	300	-	0	7.073	-Inf	0.000108554970282933	0.00716846046407446	DOWN
c326196_g1_i1	306	-	0	6.994	-Inf	0.000108554970282933	0.00716846046407446	DOWN
c32651_g1_i1	352	-	5.971	0	Inf	0.000108554970282933	0.00716846046407446	UP
c329155_g1_i1	297	-	7.152	0	Inf	0.000108554970282933	0.00716846046407446	UP
c36339_g1_i1	293	tr|A0A0P4VVU6|A0A0P4VVU6_9EUCA:SubName: Full=Uncharacterized protein {ECO:0000313|EMBL:JAI56786.1}; GN=unknown OS=Scylla olivacea	7.248	0	Inf	0.000108554970282933	0.00716846046407446	UP
c38276_g1_i1	293	-	0	7.387	-Inf	0.000108554970282933	0.00716846046407446	DOWN
c40308_g1_i1	520	-	4.104	0	Inf	0.000108554970282933	0.00716846046407446	UP
c40915_g1_i1	291	-	7.319	0	Inf	0.000108554970282933	0.00716846046407446	UP
c41968_g1_i1	288	-	7.317	0	Inf	0.000108554970282933	0.00716846046407446	UP
c4303_g1_i1	444	-	4.769	0	Inf	0.000108554970282933	0.00716846046407446	UP
c43828_g1_i1	316	-	0	6.891	-Inf	0.000108554970282933	0.00716846046407446	DOWN
c45859_g1_i1	390	-	5.456	0	Inf	0.000108554970282933	0.00716846046407446	UP
c48670_g1_i1	366	-	5.754	0	Inf	0.000108554970282933	0.00716846046407446	UP
c51286_g1_i2	359	-	0	5.958	-Inf	0.000108554970282933	0.00716846046407446	DOWN
c65766_g1_i1	686	tr|R7U8S6|R7U8S6_CAPTE:SubName: Full=Uncharacterized protein {ECO:0000313|EMBL:ELT99520.1, ECO:0000313|EnsemblMetazoa:CapteP172572}; GN=CAPTEDRAFT_172572 OS=Capitella teleta	3.049	0	Inf	0.000108554970282933	0.00716846046407446	UP
c68214_g1_i1	395	-	0	5.504	-Inf	0.000108554970282933	0.00716846046407446	DOWN
c70282_g1_i1	1031	tr|A0A0B7BBS6|A0A0B7BBS6_9EUPU:SubName: Full=Uncharacterized protein {ECO:0000313|EMBL:CEK90337.1}; GN=ORF176262 OS=Arion vulgaris.	2.034	0	Inf	0.000108554970282933	0.00716846046407446	UP
c70555_g1_i1	490	-	4.303	0	Inf	0.000108554970282933	0.00716846046407446	UP
c72371_g1_i1	390	-	5.425	0	Inf	0.000108554970282933	0.00716846046407446	UP
c78041_g1_i1	298	-	7.225	0	Inf	0.000108554970282933	0.00716846046407446	UP
c80462_g1_i1	288	-	7.283	0	Inf	0.000108554970282933	0.00716846046407446	UP
c80484_g1_i1	384	-	5.474	0	Inf	0.000108554970282933	0.00716846046407446	UP
c85130_g1_i1	288	-	7.361	0	Inf	0.000108554970282933	0.00716846046407446	UP
c91675_g1_i1	390	-	5.375	0	Inf	0.000108554970282933	0.00716846046407446	UP
c92252_g1_i1	890	tr|A7SLW2|A7SLW2_NEMVE:SubName: Full=Predicted protein {ECO:0000313|EMBL:EDO35328.1}; GN=v1g171977 OS=Nematostella vectensis	2.393	0	Inf	0.000108554970282933	0.00716846046407446	UP
c93557_g1_i1	361	-	5.932	0	Inf	0.000108554970282933	0.00716846046407446	UP
c94228_g1_i1	355	-	0	6.138	-Inf	0.000108554970282933	0.00716846046407446	DOWN
c98835_g1_i1	287	-	0	7.454	-Inf	0.000108554970282933	0.00716846046407446	DOWN
c99706_g1_i1	530	tr|Q22YC2|Q22YC2_TETTS:SubName: Full=Uncharacterized protein {ECO:0000313|EMBL:EAR90363.1}; GN=TTHERM_00613630 OS=Tetrahymena thermophila	4.064	0	Inf	0.000108554970282933	0.00716846046407446	UP
c9973_g1_i1	338	-	6.312	0	Inf	0.000108554970282933	0.00716846046407446	UP
c125572_g2_i1	574	-	0.623	12.327	-4.30644576286481	0.000110818203502197	0.00731176769356039	DOWN
c82344_g1_i1	286	-	1.275	24.601	-4.27014780831566	0.000110818203502197	0.00731176769356039	DOWN
c146581_g2_i4	1450	-	7.384	0.484	3.93132360037118	0.000115825953043239	0.00764003935438866	UP
c127230_g2_i1	563	-	16.208	1.091	3.89298307247753	0.000118069453881876	0.00778149018201356	UP
c100427_g1_i1	894	tr|K1P964|K1P964_CRAGI:SubName: Full=Uncharacterized protein {ECO:0000313|EMBL:EKC20307.1}; GN=CGI_10006312 OS=Crassostrea gigas	2.329	0	Inf	0.000126292710525243	0.00778161203048084	UP
c102479_g1_i1	286	-	3.101	45.176	-3.86475110536867	0.000122574749446883	0.00778161203048084	DOWN
c102941_g1_i1	298	-	0	7.05	-Inf	0.000126292710525243	0.00778161203048084	DOWN
c105750_g1_i1	450	-	4.531	0	Inf	0.000126292710525243	0.00778161203048084	UP
c106257_g1_i2	392	tr|R7TV09|R7TV09_CAPTE:SubName: Full=Uncharacterized protein {ECO:0000313|EMBL:ELT97559.1, ECO:0000313|EnsemblMetazoa:CapteP183521}; GN=CAPTEDRAFT_183521 OS=Capitella teleta	5.31	0	Inf	0.000126292710525243	0.00778161203048084	UP
c1071_g1_i1	288	-	0	7.189	-Inf	0.000126292710525243	0.00778161203048084	DOWN
c109114_g1_i1	1187	tr|K1PHB6|K1PHB6_CRAGI:SubName: Full=Uncharacterized protein {ECO:0000313|EMBL:EKC23357.1}; GN=CGI_10008733 OS=Crassostrea gigas	1.735	0	Inf	0.000126292710525243	0.00778161203048084	UP
c109509_g1_i1	586	-	3.559	0	Inf	0.000126292710525243	0.00778161203048084	UP
c109803_g1_i1	565	-	3.65	0	Inf	0.000126292710525243	0.00778161203048084	UP
c112866_g1_i1	603	-	3.455	0	Inf	0.000126292710525243	0.00778161203048084	UP
c11322_g1_i1	390	-	5.218	0	Inf	0.000126292710525243	0.00778161203048084	UP
c115603_g1_i1	725	tr|A0A131YFW0|A0A131YFW0_RHIAP:SubName: Full=Cysteine dioxygenase {ECO:0000313|EMBL:JAP77817.1}; GN=unknown OS=Rhipicephalus appendiculatus	2.848	0	Inf	0.000126292710525243	0.00778161203048084	UP
c118858_g1_i1	1352	tr|E9GYE1|E9GYE1_DAPPU:SubName: Full=Putative uncharacterized protein {ECO:0000313|EMBL:EFX75492.1}; GN=DAPPUDRAFT_306823 OS=Daphnia pulex	1.504	0	Inf	0.000126292710525243	0.00778161203048084	UP
c120380_g1_i2	317	-	6.457	0	Inf	0.000126292710525243	0.00778161203048084	UP
c120447_g1_i2	491	-	0	4.253	-Inf	0.000126292710525243	0.00778161203048084	DOWN
c124404_g1_i1	289	-	7.218	0	Inf	0.000126292710525243	0.00778161203048084	UP
c124991_g1_i1	571	tr|A0A0L8HM92|A0A0L8HM92_OCTBM:SubName: Full=Uncharacterized protein {ECO:0000313|EMBL:KOF89905.1}; GN=OCBIM_22012380mg OS=Octopus bimaculoides	3.558	0	Inf	0.000126292710525243	0.00778161203048084	UP
c128018_g1_i1	299	-	6.819	0	Inf	0.000126292710525243	0.00778161203048084	UP
c134106_g1_i2	300	-	0	7.05	-Inf	0.000126292710525243	0.00778161203048084	DOWN
c136394_g1_i1	289	-	7.056	0	Inf	0.000126292710525243	0.00778161203048084	UP
c137589_g2_i1	351	-	5.873	0	Inf	0.000126292710525243	0.00778161203048084	UP
c137956_g3_i2	824	tr|A0A0N4XAP0|A0A0N4XAP0_HAEPC:SubName: Full=Uncharacterized protein {ECO:0000313|WBParaSite:HPLM_0002143501-mRNA-1}; GN=unknown OS=Haemonchus placei	2.48	0	Inf	0.000126292710525243	0.00778161203048084	UP
c138450_g2_i1	404	-	0	5.149	-Inf	0.000126292710525243	0.00778161203048084	DOWN
c139647_g1_i1	359	-	5.706	0	Inf	0.000126292710525243	0.00778161203048084	UP
c140247_g1_i1	490	-	4.152	0	Inf	0.000126292710525243	0.00778161203048084	UP
c140905_g1_i4	286	tr|A0A0P4WJ72|A0A0P4WJ72_9EUCA:SubName: Full=Uncharacterized protein {ECO:0000313|EMBL:JAI61334.1}; GN=unknown OS=Scylla olivacea	0	7.345	-Inf	0.000126292710525243	0.00778161203048084	DOWN
c142017_g3_i2	341	tr|C3ZT87|C3ZT87_BRAFL:SubName: Full=Putative uncharacterized protein {ECO:0000313|EMBL:EEN44293.1}; GN=BRAFLDRAFT_86730 OS=Branchiostoma floridae	5.97	0	Inf	0.000126292710525243	0.00778161203048084	UP
c144144_g2_i1	360	-	5.72	0	Inf	0.000126292710525243	0.00778161203048084	UP
c145033_g4_i1	315	-	0	6.615	-Inf	0.000126292710525243	0.00778161203048084	DOWN
c146892_g1_i1	474	-	4.304	0	Inf	0.000126292710525243	0.00778161203048084	UP
c147217_g8_i1	294	-	6.959	0	Inf	0.000126292710525243	0.00778161203048084	UP
c148629_g2_i2	612	-	0	3.364	-Inf	0.000126292710525243	0.00778161203048084	DOWN
c151231_g1_i5	725	-	0	2.872	-Inf	0.000126292710525243	0.00778161203048084	DOWN
c152231_g3_i6	329	-	6.323	0	Inf	0.000126292710525243	0.00778161203048084	UP
c153240_g2_i1	372	-	0	5.576	-Inf	0.000126292710525243	0.00778161203048084	DOWN
c153468_g3_i1	377	-	5.481	0	Inf	0.000126292710525243	0.00778161203048084	UP
c157330_g1_i1	313	-	6.519	0	Inf	0.000126292710525243	0.00778161203048084	UP
c157975_g1_i1	293	-	0	7.23	-Inf	0.000126292710525243	0.00778161203048084	DOWN
c158731_g1_i1	290	-	0	7.221	-Inf	0.000126292710525243	0.00778161203048084	DOWN
c169121_g1_i1	382	-	5.439	0	Inf	0.000126292710525243	0.00778161203048084	UP
c169967_g1_i1	306	-	0	6.791	-Inf	0.000126292710525243	0.00778161203048084	DOWN
c17500_g1_i1	310	-	0	6.792	-Inf	0.000126292710525243	0.00778161203048084	DOWN
c178789_g1_i1	309	-	6.597	0	Inf	0.000126292710525243	0.00778161203048084	UP
c179978_g1_i1	355	-	5.862	0	Inf	0.000126292710525243	0.00778161203048084	UP
c180532_g1_i1	336	-	6.116	0	Inf	0.000126292710525243	0.00778161203048084	UP
c186721_g1_i1	371	-	0	5.66	-Inf	0.000126292710525243	0.00778161203048084	DOWN
c187168_g1_i1	415	-	5.003	0	Inf	0.000126292710525243	0.00778161203048084	UP
c188547_g1_i1	458	-	4.477	0	Inf	0.000126292710525243	0.00778161203048084	UP
c191332_g1_i1	289	-	7.119	0	Inf	0.000126292710525243	0.00778161203048084	UP
c195835_g1_i1	334	-	6.132	0	Inf	0.000126292710525243	0.00778161203048084	UP
c196561_g1_i1	289	-	7.223	0	Inf	0.000126292710525243	0.00778161203048084	UP
c203780_g1_i1	322	-	0	6.453	-Inf	0.000126292710525243	0.00778161203048084	DOWN
c205610_g1_i1	291	-	7.163	0	Inf	0.000126292710525243	0.00778161203048084	UP
c211506_g1_i1	287	-	0	7.357	-Inf	0.000126292710525243	0.00778161203048084	DOWN
c211794_g1_i1	297	-	6.92	0	Inf	0.000126292710525243	0.00778161203048084	UP
c214518_g1_i1	318	-	0	6.658	-Inf	0.000126292710525243	0.00778161203048084	DOWN
c215054_g1_i1	606	-	0	3.427	-Inf	0.000126292710525243	0.00778161203048084	DOWN
c215492_g1_i1	342	-	6.076	0	Inf	0.000126292710525243	0.00778161203048084	UP
c221581_g1_i1	287	-	0	7.264	-Inf	0.000126292710525243	0.00778161203048084	DOWN
c23174_g1_i1	322	-	0	6.506	-Inf	0.000126292710525243	0.00778161203048084	DOWN
c238097_g1_i1	296	-	6.901	0	Inf	0.000126292710525243	0.00778161203048084	UP
c24269_g1_i1	345	-	0	5.971	-Inf	0.000126292710525243	0.00778161203048084	DOWN
c243304_g1_i1	297	-	0	7.016	-Inf	0.000126292710525243	0.00778161203048084	DOWN
c243719_g1_i1	303	-	6.747	0	Inf	0.000126292710525243	0.00778161203048084	UP
c245400_g1_i1	332	-	6.176	0	Inf	0.000126292710525243	0.00778161203048084	UP
c249185_g1_i1	296	-	6.965	0	Inf	0.000126292710525243	0.00778161203048084	UP
c255502_g1_i1	322	-	0	6.575	-Inf	0.000126292710525243	0.00778161203048084	DOWN
c255946_g1_i1	303	-	0	6.797	-Inf	0.000126292710525243	0.00778161203048084	DOWN
c270477_g1_i1	304	-	6.73	0	Inf	0.000126292710525243	0.00778161203048084	UP
c270557_g1_i1	303	-	6.9	0	Inf	0.000126292710525243	0.00778161203048084	UP
c27716_g1_i1	445	-	4.643	0	Inf	0.000126292710525243	0.00778161203048084	UP
c277998_g1_i1	374	-	5.457	0	Inf	0.000126292710525243	0.00778161203048084	UP
c2782_g1_i1	704	-	2.922	0	Inf	0.000126292710525243	0.00778161203048084	UP
c27892_g1_i1	396	-	5.193	0	Inf	0.000126292710525243	0.00778161203048084	UP
c281029_g1_i1	359	-	0	5.876	-Inf	0.000126292710525243	0.00778161203048084	DOWN
c293357_g1_i1	310	-	6.566	0	Inf	0.000126292710525243	0.00778161203048084	UP
c298444_g1_i1	313	-	0	6.681	-Inf	0.000126292710525243	0.00778161203048084	DOWN
c310570_g1_i1	304	tr|C3YZR8|C3YZR8_BRAFL:SubName: Full=Putative uncharacterized protein {ECO:0000313|EMBL:EEN54339.1}; GN=BRAFLDRAFT_276559 OS=Branchiostoma floridae	6.673	0	Inf	0.000126292710525243	0.00778161203048084	UP
c311865_g1_i1	503	-	4.104	0	Inf	0.000126292710525243	0.00778161203048084	UP
c33569_g1_i1	423	-	4.836	0	Inf	0.000126292710525243	0.00778161203048084	UP
c33906_g1_i1	293	-	0	7.121	-Inf	0.000126292710525243	0.00778161203048084	DOWN
c38703_g1_i1	303	-	0	6.924	-Inf	0.000126292710525243	0.00778161203048084	DOWN
c38772_g1_i1	320	-	6.478	0	Inf	0.000126292710525243	0.00778161203048084	UP
c51652_g1_i1	304	-	0	6.775	-Inf	0.000126292710525243	0.00778161203048084	DOWN
c54236_g1_i1	343	-	6.025	0	Inf	0.000126292710525243	0.00778161203048084	UP
c60397_g1_i1	516	-	4.033	0	Inf	0.000126292710525243	0.00778161203048084	UP
c65523_g1_i2	317	-	6.563	0	Inf	0.000126292710525243	0.00778161203048084	UP
c65600_g1_i1	330	tr|A0A0P6JRG9|A0A0P6JRG9_9CRUS:SubName: Full=Uncharacterized protein {ECO:0000313|EMBL:JAN94692.1}; GN=unknown OS=Daphnia magna.	6.27	0	Inf	0.000126292710525243	0.00778161203048084	UP
c66726_g1_i1	423	tr|A0A0X3Q9M1|A0A0X3Q9M1_SCHSO:SubName: Full=Centrosomal protein of B {ECO:0000313|EMBL:JAP57442.1}; GN=CE41B OS=Unreviewed; 263 AA.	4.915	0	Inf	0.000126292710525243	0.00778161203048084	UP
c69595_g1_i1	1081	tr|K1R2N7|K1R2N7_CRAGI:SubName: Full=Brix domain-containing protein 1 {ECO:0000313|EMBL:EKC37814.1}; GN=CGI_10017635 OS=Crassostrea gigas	1.886	0	Inf	0.000126292710525243	0.00778161203048084	UP
c73797_g1_i1	386	-	0	5.491	-Inf	0.000126292710525243	0.00778161203048084	DOWN
c7403_g1_i1	376	-	0	5.61	-Inf	0.000126292710525243	0.00778161203048084	DOWN
c74068_g1_i1	328	-	6.32	0	Inf	0.000126292710525243	0.00778161203048084	UP
c74327_g2_i1	516	-	4.023	0	Inf	0.000126292710525243	0.00778161203048084	UP
c83999_g1_i1	835	tr|C3YAB7|C3YAB7_BRAFL:SubName: Full=Putative uncharacterized protein {ECO:0000313|EMBL:EEN62665.1}; GN=BRAFLDRAFT_115358 OS=Branchiostoma floridae	2.497	0	Inf	0.000126292710525243	0.00778161203048084	UP
c84531_g1_i1	298	-	6.959	0	Inf	0.000126292710525243	0.00778161203048084	UP
c88926_g1_i1	415	tr|A0A0U2M9S8|A0A0U2M9S8_9MAXI:RecName: Full=Cytochrome b-c1 complex subunit 6 {ECO:0000256|PIRNR:PIRNR000019}; GN=unknown OS=Pseudodiaptomus poplesia.	4.894	0	Inf	0.000126292710525243	0.00778161203048084	UP
c93510_g1_i1	318	-	0	6.567	-Inf	0.000126292710525243	0.00778161203048084	DOWN
c95039_g1_i2	505	-	4.137	0	Inf	0.000126292710525243	0.00778161203048084	UP
c99741_g1_i1	324	-	6.441	0	Inf	0.000126292710525243	0.00778161203048084	UP
c152004_g1_i2	3907	tr|C3ZYA3|C3ZYA3_BRAFL:SubName: Full=Putative uncharacterized protein {ECO:0000313|EMBL:EEN42476.1}; GN=BRAFLDRAFT_106667 OS=Branchiostoma floridae	0.743	0.02	5.21529030565123	0.000132109485233982	0.00813151305300206	UP
c138445_g2_i1	407	-	1.058	18.561	-4.13286290722077	0.000132148006972413	0.00813176038727369	DOWN
c148351_g1_i1	2049	-	8.653	0.658	3.71704091359079	0.000134624187037927	0.00828197034745463	UP
c101207_g1_i1	450	tr|F4Q4F5|F4Q4F5_DICFS:SubName: Full=Putative uncharacterized protein {ECO:0000313|EMBL:EGG17804.1}; GN=DFA_08804 OS=Dictyostelium fasciculatum	4.387	0	Inf	0.000147482762626793	0.00846123113336969	UP
c102694_g1_i1	606	-	12.054	0.742	4.02194897283364	0.000144783224504759	0.00846123113336969	UP
c102857_g1_i1	800	tr|K1QF03|K1QF03_CRAGI:SubName: Full=DnaJ-like protein subfamily B member 13 {ECO:0000313|EMBL:EKC20056.1}; GN=CGI_10006977 OS=Crassostrea gigas	2.53	0	Inf	0.000147482762626793	0.00846123113336969	UP
c103135_g1_i1	323	-	6.083	0	Inf	0.000147482762626793	0.00846123113336969	UP
c107905_g1_i1	338	-	5.872	0	Inf	0.000147482762626793	0.00846123113336969	UP
c108465_g1_i1	428	-	4.711	0	Inf	0.000147482762626793	0.00846123113336969	UP
c108800_g1_i1	299	-	0	6.852	-Inf	0.000147482762626793	0.00846123113336969	DOWN
c111185_g1_i1	1060	tr|A0A077ZGU3|A0A077ZGU3_TRITR:SubName: Full=DUF915 and DHHA2 and DHH domain containing protei n {ECO:0000313|EMBL:CDW57835.1}; GN=TTRE_0000613101 OS=Trichuris trichiura	1.876	0	Inf	0.000147482762626793	0.00846123113336969	UP
c112472_g2_i1	321	-	6.272	0	Inf	0.000147482762626793	0.00846123113336969	UP
c112517_g1_i1	498	-	3.978	0	Inf	0.000147482762626793	0.00846123113336969	UP
c115748_g1_i1	1039	tr|V4ADY3|V4ADY3_LOTGI:RecName: Full=Proteasome subunit alpha type {ECO:0000256|RuleBase:RU000551}; GN=LOTGIDRAFT_188929 OS=Lottia gigantea	1.922	0	Inf	0.000147482762626793	0.00846123113336969	UP
c116553_g1_i1	806	tr|L7MES7|L7MES7_9ACAR:SubName: Full=Putative ubiquitin activating enzyme uba1 {ECO:0000313|EMBL:JAA62706.1}; GN=unknown OS=Rhipicephalus pulchellus.	2.442	0	Inf	0.000147482762626793	0.00846123113336969	UP
c121248_g1_i1	333	tr|A0A0N7ZBW5|A0A0N7ZBW5_9EUCA:SubName: Full=Uncharacterized protein {ECO:0000313|EMBL:JAI62784.1}; GN=unknown OS=Scylla olivacea	6.05	0	Inf	0.000147482762626793	0.00846123113336969	UP
c121976_g1_i1	307	-	0	6.675	-Inf	0.000147482762626793	0.00846123113336969	DOWN
c124443_g1_i2	417	-	0	4.875	-Inf	0.000147482762626793	0.00846123113336969	DOWN
c12669_g1_i1	321	tr|A0A0K2TT31|A0A0K2TT31_LEPSM:SubName: Full=Uncharacterized protein {ECO:0000313|EMBL:CDW28551.1}; GN=unknown OS=Lepeophtheirus salmonis	6.242	0	Inf	0.000147482762626793	0.00846123113336969	UP
c126964_g1_i1	449	tr|F8RNZ7|F8RNZ7_PTEPN:SubName: Full=Cathepsin D {ECO:0000313|EMBL:AEI58895.1}; GN=unknown OS=Pteria penguin	4.408	0	Inf	0.000147482762626793	0.00846123113336969	UP
c127294_g1_i3	1549	tr|W5JI79|W5JI79_ANODA:SubName: Full=Transport protein Sec61 subunit alpha 2 {ECO:0000313|EMBL:ETN62479.1}; GN=AND_005829 OS=Anopheles darlingi	1.305	0	Inf	0.000147482762626793	0.00846123113336969	UP
c128741_g2_i1	636	-	3.185	0	Inf	0.000147482762626793	0.00846123113336969	UP
c129180_g1_i1	564	-	3.544	0	Inf	0.000147482762626793	0.00846123113336969	UP
c130564_g2_i1	963	tr|A0A158R5V1|A0A158R5V1_9BILA:SubName: Full=Uncharacterized protein {ECO:0000313|WBParaSite:SMUV_0000822101-mRNA-1}; GN=unknown OS=Syphacia muris.	2.103	0	Inf	0.000147482762626793	0.00846123113336969	UP
c13241_g1_i1	298	-	0	6.802	-Inf	0.000147482762626793	0.00846123113336969	DOWN
c133092_g1_i1	402	-	0	4.976	-Inf	0.000147482762626793	0.00846123113336969	DOWN
c133763_g1_i2	303	-	0	6.684	-Inf	0.000147482762626793	0.00846123113336969	DOWN
c134073_g3_i1	222	-	134.639	11.139	3.59540474039781	0.000140240680496773	0.00846123113336969	UP
c138322_g1_i1	2894	tr|A0A0P4VTE5|A0A0P4VTE5_9EUCA:SubName: Full=Uncharacterized protein {ECO:0000313|EMBL:JAI58924.1}; GN=unknown OS=Scylla olivacea	0.682	0	Inf	0.000147482762626793	0.00846123113336969	UP
c138370_g1_i1	335	tr|A7S6G3|A7S6G3_NEMVE:SubName: Full=Predicted protein {ECO:0000313|EMBL:EDO40743.1}; GN=v1g106330 OS=Nematostella vectensis	0	5.948	-Inf	0.000147482762626793	0.00846123113336969	DOWN
c139545_g2_i1	416	-	4.822	0	Inf	0.000147482762626793	0.00846123113336969	UP
c139628_g1_i2	1100	tr|A0A0R3S221|A0A0R3S221_9BILA:SubName: Full=Uncharacterized protein {ECO:0000313|WBParaSite:EEL_0000874301-mRNA-1}; GN=unknown OS=Elaeophora elaphi.	1.809	0	Inf	0.000147482762626793	0.00846123113336969	UP
c141308_g1_i1	356	-	0	5.772	-Inf	0.000147482762626793	0.00846123113336969	DOWN
c141810_g3_i1	450	-	4.368	0	Inf	0.000147482762626793	0.00846123113336969	UP
c142384_g5_i1	369	-	5.338	0	Inf	0.000147482762626793	0.00846123113336969	UP
c143938_g2_i1	1314	-	0	1.553	-Inf	0.000147482762626793	0.00846123113336969	DOWN
c144054_g2_i2	284	-	7.002	0	Inf	0.000147482762626793	0.00846123113336969	UP
c145019_g2_i2	432	tr|E0VLF5|E0VLF5_PEDHC:SubName: Full=Putative uncharacterized protein {ECO:0000313|EMBL:EEB14211.1}; GN=Phum_PHUM287170 OS=Pediculus humanus subsp. corporis	0	4.634	-Inf	0.000147482762626793	0.00846123113336969	DOWN
c147942_g1_i4	1624	tr|Q683N5|Q683N5_CARMA:SubName: Full=Carcinin-like protein {ECO:0000313|EMBL:CAH25401.1}; GN=unknown OS=Carcinus maenas	90.154	8.015	3.49161707783616	0.000144710053810579	0.00846123113336969	UP
c147992_g5_i1	334	-	6.015	0	Inf	0.000147482762626793	0.00846123113336969	UP
c149363_g3_i9	667	-	0	3.062	-Inf	0.000147482762626793	0.00846123113336969	DOWN
c151704_g3_i1	396	-	5.1	0	Inf	0.000147482762626793	0.00846123113336969	UP
c152388_g1_i1	1695	tr|A0A0P4WMR7|A0A0P4WMR7_9EUCA:SubName: Full=Uncharacterized protein {ECO:0000313|EMBL:JAI65322.1}; GN=unknown OS=Scylla olivacea	2.945	35.041	-3.57270440798689	0.000140326807606284	0.00846123113336969	DOWN
c162482_g1_i1	367	tr|A0A0C2MGG9|A0A0C2MGG9_THEKT:SubName: Full=SPRY domain-containing SOCS box protein 3 {ECO:0000313|EMBL:KII63459.1}; GN=RF11_02269 OS=Thelohanellus kitauei	5.395	0	Inf	0.000147482762626793	0.00846123113336969	UP
c175503_g1_i1	330	-	0	6.078	-Inf	0.000147482762626793	0.00846123113336969	DOWN
c186247_g1_i1	297	-	0	6.839	-Inf	0.000147482762626793	0.00846123113336969	DOWN
c187603_g1_i1	294	-	6.865	0	Inf	0.000147482762626793	0.00846123113336969	UP
c18785_g1_i1	318	-	0	6.41	-Inf	0.000147482762626793	0.00846123113336969	DOWN
c190503_g1_i1	318	-	6.274	0	Inf	0.000147482762626793	0.00846123113336969	UP
c191460_g1_i1	313	tr|A0A0G4EGF4|A0A0G4EGF4_9ALVE:SubName: Full=Uncharacterized protein {ECO:0000313|EMBL:CEL94944.1}; GN=Vbra_11721 OS=Vitrella brassicaformis CCMP3155.	0	6.511	-Inf	0.000147482762626793	0.00846123113336969	DOWN
c19409_g1_i1	488	-	4.124	0	Inf	0.000147482762626793	0.00846123113336969	UP
c206382_g1_i1	362	-	5.583	0	Inf	0.000147482762626793	0.00846123113336969	UP
c210413_g1_i1	303	-	0	6.629	-Inf	0.000147482762626793	0.00846123113336969	DOWN
c212427_g1_i1	325	tr|T1J145|T1J145_STRMM:RecName: Full=Phospholipase A(2) {ECO:0000256|RuleBase:RU361236}; GN=unknown OS=Strigamia maritima	6.044	0	Inf	0.000147482762626793	0.00846123113336969	UP
c215685_g1_i1	296	-	0	6.793	-Inf	0.000147482762626793	0.00846123113336969	DOWN
c218140_g1_i1	305	-	0	6.595	-Inf	0.000147482762626793	0.00846123113336969	DOWN
c221733_g1_i1	309	-	0	6.609	-Inf	0.000147482762626793	0.00846123113336969	DOWN
c222645_g1_i1	378	-	5.212	0	Inf	0.000147482762626793	0.00846123113336969	UP
c228758_g1_i1	293	-	6.909	0	Inf	0.000147482762626793	0.00846123113336969	UP
c236203_g1_i1	299	-	6.65	0	Inf	0.000147482762626793	0.00846123113336969	UP
c240799_g1_i1	309	-	6.535	0	Inf	0.000147482762626793	0.00846123113336969	UP
c243563_g1_i1	377	-	5.211	0	Inf	0.000147482762626793	0.00846123113336969	UP
c248256_g1_i1	1133	-	1.741	0	Inf	0.000147482762626793	0.00846123113336969	UP
c250797_g1_i1	336	-	0	6.106	-Inf	0.000147482762626793	0.00846123113336969	DOWN
c254819_g1_i1	288	tr|A7S9A4|A7S9A4_NEMVE:RecName: Full=Coatomer subunit alpha {ECO:0000256|PIRNR:PIRNR003354}; GN=v1g187173 OS=Nematostella vectensis	7.038	0	Inf	0.000147482762626793	0.00846123113336969	UP
c256223_g1_i1	336	-	6.017	0	Inf	0.000147482762626793	0.00846123113336969	UP
c257766_g1_i1	339	-	0	5.927	-Inf	0.000147482762626793	0.00846123113336969	DOWN
c259781_g1_i1	295	-	6.86	0	Inf	0.000147482762626793	0.00846123113336969	UP
c26873_g1_i1	1007	tr|A0A151X0S4|A0A151X0S4_9HYME:SubName: Full=26S proteasome non-ATPase regulatory subunit 4 {ECO:0000313|EMBL:KYQ53973.1}; GN=ALC60_07128 OS=Trachymyrmex zeteki.	1.986	0	Inf	0.000147482762626793	0.00846123113336969	UP
c276682_g1_i1	341	tr|A0A0J7KZM2|A0A0J7KZM2_LASNI:SubName: Full=Ubiquitin-like modifier-activating enzyme 5 protein {ECO:0000313|EMBL:KMQ95816.1}; GN=RF55_3942 OS=Lasius niger	5.839	0	Inf	0.000147482762626793	0.00846123113336969	UP
c277036_g1_i1	347	-	5.763	0	Inf	0.000147482762626793	0.00846123113336969	UP
c279189_g1_i1	292	-	0	6.844	-Inf	0.000147482762626793	0.00846123113336969	DOWN
c280701_g1_i1	307	-	6.427	0	Inf	0.000147482762626793	0.00846123113336969	UP
c281180_g1_i1	299	-	6.721	0	Inf	0.000147482762626793	0.00846123113336969	UP
c283376_g1_i1	363	-	5.465	0	Inf	0.000147482762626793	0.00846123113336969	UP
c284172_g1_i1	307	-	0	6.675	-Inf	0.000147482762626793	0.00846123113336969	DOWN
c285334_g1_i1	298	tr|A0A0V0R1L2|A0A0V0R1L2_PSEPJ:SubName: Full=Uncharacterized protein {ECO:0000313|EMBL:KRX08040.1}; GN=PPERSA_06218 OS=Pseudocohnilembus persalinus	6.733	0	Inf	0.000147482762626793	0.00846123113336969	UP
c285473_g1_i1	299	-	6.631	0	Inf	0.000147482762626793	0.00846123113336969	UP
c285577_g1_i1	290	-	0	6.893	-Inf	0.000147482762626793	0.00846123113336969	DOWN
c28656_g2_i1	292	-	6.749	0	Inf	0.000147482762626793	0.00846123113336969	UP
c288573_g1_i1	300	tr|V4BGG3|V4BGG3_LOTGI:SubName: Full=Uncharacterized protein {ECO:0000313|EMBL:ESP04937.1}; GN=LOTGIDRAFT_184912 OS=Lottia gigantea	6.558	0	Inf	0.000147482762626793	0.00846123113336969	UP
c291289_g1_i1	295	-	0	6.892	-Inf	0.000147482762626793	0.00846123113336969	DOWN
c293007_g1_i1	299	-	0	6.747	-Inf	0.000147482762626793	0.00846123113336969	DOWN
c29774_g1_i1	335	-	5.907	0	Inf	0.000147482762626793	0.00846123113336969	UP
c300101_g1_i1	298	-	0	6.692	-Inf	0.000147482762626793	0.00846123113336969	DOWN
c30660_g1_i1	398	-	5.058	0	Inf	0.000147482762626793	0.00846123113336969	UP
c310084_g1_i1	328	-	6.01	0	Inf	0.000147482762626793	0.00846123113336969	UP
c312323_g1_i1	317	-	0	6.39	-Inf	0.000147482762626793	0.00846123113336969	DOWN
c316823_g2_i1	312	-	6.408	0	Inf	0.000147482762626793	0.00846123113336969	UP
c322672_g1_i1	348	-	5.684	0	Inf	0.000147482762626793	0.00846123113336969	UP
c32441_g1_i1	981	tr|A0A0L7L788|A0A0L7L788_9NEOP:SubName: Full=Putative isoleucyl tRNA synthetase {ECO:0000313|EMBL:KOB71235.1}; GN=OBRU01_14125 OS=Operophtera brumata	2.045	0	Inf	0.000147482762626793	0.00846123113336969	UP
c325801_g1_i1	330	-	6.014	0	Inf	0.000147482762626793	0.00846123113336969	UP
c326725_g1_i1	311	-	6.472	0	Inf	0.000147482762626793	0.00846123113336969	UP
c327768_g1_i1	343	-	0	5.974	-Inf	0.000147482762626793	0.00846123113336969	DOWN
c329887_g1_i1	309	-	0	6.5	-Inf	0.000147482762626793	0.00846123113336969	DOWN
c331800_g1_i1	375	-	0	5.366	-Inf	0.000147482762626793	0.00846123113336969	DOWN
c332403_g1_i1	307	tr|A0A0J7N6L9|A0A0J7N6L9_LASNI:SubName: Full=Reverse transcriptase {ECO:0000313|EMBL:KMQ88340.1}; GN=RF55_12193 OS=Lasius niger	6.538	0	Inf	0.000147482762626793	0.00846123113336969	UP
c333308_g1_i1	296	-	6.805	0	Inf	0.000147482762626793	0.00846123113336969	UP
c35850_g1_i1	314	-	0	6.361	-Inf	0.000147482762626793	0.00846123113336969	DOWN
c38975_g1_i1	506	-	3.939	0	Inf	0.000147482762626793	0.00846123113336969	UP
c40994_g1_i1	293	tr|V3ZYG7|V3ZYG7_LOTGI:SubName: Full=Uncharacterized protein {ECO:0000313|EMBL:ESO87685.1}; GN=LOTGIDRAFT_179232 OS=Lottia gigantea	6.879	0	Inf	0.000147482762626793	0.00846123113336969	UP
c41215_g1_i1	359	-	0	5.599	-Inf	0.000147482762626793	0.00846123113336969	DOWN
c43689_g1_i1	346	-	5.801	0	Inf	0.000147482762626793	0.00846123113336969	UP
c47572_g1_i1	291	-	0	7.011	-Inf	0.000147482762626793	0.00846123113336969	DOWN
c49055_g1_i1	385	-	5.137	0	Inf	0.000147482762626793	0.00846123113336969	UP
c53340_g1_i1	363	-	5.538	0	Inf	0.000147482762626793	0.00846123113336969	UP
c55769_g1_i1	309	-	6.426	0	Inf	0.000147482762626793	0.00846123113336969	UP
c56652_g1_i2	318	-	6.257	0	Inf	0.000147482762626793	0.00846123113336969	UP
c63482_g1_i1	316	-	6.28	0	Inf	0.000147482762626793	0.00846123113336969	UP
c64430_g1_i1	292	-	6.723	0	Inf	0.000147482762626793	0.00846123113336969	UP
c65312_g1_i1	519	-	3.823	0	Inf	0.000147482762626793	0.00846123113336969	UP
c66739_g1_i1	330	-	6.094	0	Inf	0.000147482762626793	0.00846123113336969	UP
c68955_g1_i1	290	-	0	7.09	-Inf	0.000147482762626793	0.00846123113336969	DOWN
c69202_g1_i1	299	-	6.66	0	Inf	0.000147482762626793	0.00846123113336969	UP
c74548_g1_i1	286	-	0	7.029	-Inf	0.000147482762626793	0.00846123113336969	DOWN
c77165_g1_i1	336	-	0	6.007	-Inf	0.000147482762626793	0.00846123113336969	DOWN
c78378_g1_i1	361	tr|A0A0N8AMA1|A0A0N8AMA1_9CRUS:SubName: Full=Apoptosis inhibitor-like protein {ECO:0000313|EMBL:JAJ89873.1}; GN=unknown OS=Daphnia magna.	5.557	0	Inf	0.000147482762626793	0.00846123113336969	UP
c82011_g1_i1	504	tr|A0A0A7RPV5|A0A0A7RPV5_LITLI:RecName: Full=Glyceraldehyde-3-phosphate dehydrogenase {ECO:0000256|RuleBase:RU361160}; GN=GAPDH OS=Littorina littorea	3.956	0	Inf	0.000147482762626793	0.00846123113336969	UP
c82610_g1_i1	298	-	6.762	0	Inf	0.000147482762626793	0.00846123113336969	UP
c82833_g1_i1	290	-	6.793	0	Inf	0.000147482762626793	0.00846123113336969	UP
c85178_g1_i1	315	-	6.362	0	Inf	0.000147482762626793	0.00846123113336969	UP
c85984_g1_i1	582	tr|A0A085LWK5|A0A085LWK5_9BILA:SubName: Full=Uncharacterized protein {ECO:0000313|EMBL:KFD49351.1}; GN=M513_09798 OS=Trichuris suis	3.461	0	Inf	0.000147482762626793	0.00846123113336969	UP
c86725_g1_i1	500	-	4.022	0	Inf	0.000147482762626793	0.00846123113336969	UP
c87393_g1_i1	334	-	0	6.095	-Inf	0.000147482762626793	0.00846123113336969	DOWN
c87908_g1_i1	370	-	0	5.389	-Inf	0.000147482762626793	0.00846123113336969	DOWN
c92913_g1_i1	295	-	0	6.883	-Inf	0.000147482762626793	0.00846123113336969	DOWN
c94018_g1_i1	287	-	4.581	59.393	-3.69655843847189	0.000139222057147169	0.00846123113336969	DOWN
c94685_g1_i1	1759	tr|B0WCE2|B0WCE2_CULQU:SubName: Full=Transmembrane protein 87A {ECO:0000313|EMBL:EDS43466.1}; GN=CpipJ_CPIJ004766 OS=Culex quinquefasciatus	1.129	0	Inf	0.000147482762626793	0.00846123113336969	UP
c153604_g2_i1	2112	-	8.587	0.671	3.67776952023588	0.000148813424634768	0.00853341798489589	UP
c871_g1_i1	259	-	1.397	25.335	-4.18072790300044	0.000157474678840786	0.00901910870211335	DOWN
c142217_g2_i2	301	-	59.658	4.868	3.61531453980139	0.000157543373075734	0.00902085086649394	UP
c101012_g1_i1	1100	tr|A0A0P5IZE1|A0A0P5IZE1_9CRUS:SubName: Full=Putative Glycogen phosphorylase, liver form {ECO:0000313|EMBL:JAK44077.1}; GN=unknown OS=Daphnia magna.	1.738	0	Inf	0.000172910825148655	0.00919486084635264	UP
c101637_g4_i1	389	-	4.944	0	Inf	0.000172910825148655	0.00919486084635264	UP
c101637_g6_i1	523	tr|A0A0N8DRL1|A0A0N8DRL1_9CRUS:SubName: Full=Uncharacterized protein {ECO:0000313|EMBL:JAM95956.1}; GN=unknown OS=Daphnia magna.	3.665	0	Inf	0.000172910825148655	0.00919486084635264	UP
c108715_g1_i2	294	-	0	6.559	-Inf	0.000172910825148655	0.00919486084635264	DOWN
c109558_g1_i2	1062	-	2.626	0.056	5.55129627883528	0.000166000223507814	0.00919486084635264	UP
c109967_g1_i1	333	-	5.747	0	Inf	0.000172910825148655	0.00919486084635264	UP
c113214_g1_i2	296	tr|T1H0N4|T1H0N4_MEGSC:SubName: Full=Uncharacterized protein {ECO:0000313|EnsemblMetazoa:MESCA009715-PA}; GN=unknown OS=Megaselia scalaris	6.565	0	Inf	0.000172910825148655	0.00919486084635264	UP
c114927_g1_i1	1532	tr|A0A0G4G7K6|A0A0G4G7K6_9ALVE:SubName: Full=Uncharacterized protein {ECO:0000313|EMBL:CEM24585.1}; GN=Cvel_20619 OS=Chromera velia CCMP2878.	1.271	0	Inf	0.000172910825148655	0.00919486084635264	UP
c115005_g1_i1	994	-	1.922	0	Inf	0.000172910825148655	0.00919486084635264	UP
c117849_g2_i1	1370	tr|A0A0T6AUI5|A0A0T6AUI5_9SCAR:SubName: Full=Uncharacterized protein {ECO:0000313|EMBL:KRT78848.1}; GN=AMK59_7308 OS=Oryctes borbonicus.	1.415	0	Inf	0.000172910825148655	0.00919486084635264	UP
c118670_g1_i1	391	-	4.951	0	Inf	0.000172910825148655	0.00919486084635264	UP
c119643_g1_i1	296	tr|E2ASP6|E2ASP6_CAMFO:SubName: Full=Putative uncharacterized protein {ECO:0000313|EMBL:EFN63528.1}; GN=EAG_16421 OS=Unreviewed; 159 AA.	0	6.572	-Inf	0.000172910825148655	0.00919486084635264	DOWN
c120991_g2_i1	343	-	5.693	0	Inf	0.000172910825148655	0.00919486084635264	UP
c121189_g1_i1	1561	tr|A0A151IAL1|A0A151IAL1_9HYME:SubName: Full=Uncharacterized protein {ECO:0000313|EMBL:KYM96550.1}; GN=ALC62_12790 OS=Cyphomyrmex costatus.	0	1.236	-Inf	0.000172910825148655	0.00919486084635264	DOWN
c121977_g1_i1	1718	tr|N1PBE4|N1PBE4_CAPTE:SubName: Full=Uncharacterized protein {ECO:0000313|EMBL:ELU18909.1, ECO:0000313|EnsemblMetazoa:CapteP226792}; GN=CAPTEDRAFT_226792 OS=Capitella teleta	1.127	0	Inf	0.000172910825148655	0.00919486084635264	UP
c12234_g1_i2	299	-	0	6.603	-Inf	0.000172910825148655	0.00919486084635264	DOWN
c124188_g1_i1	374	-	0	5.172	-Inf	0.000172910825148655	0.00919486084635264	DOWN
c125089_g1_i1	1024	-	1.897	0	Inf	0.000172910825148655	0.00919486084635264	UP
c126762_g2_i2	775	tr|A0A0N8D197|A0A0N8D197_9CRUS:SubName: Full=Putative E3 SUMO-protein ligase RanBP2 {ECO:0000313|EMBL:JAM25044.1}; GN=unknown OS=Daphnia magna.	2.483	0	Inf	0.000172910825148655	0.00919486084635264	UP
c126997_g1_i1	978	tr|R7TKX5|R7TKX5_CAPTE:SubName: Full=Uncharacterized protein {ECO:0000313|EMBL:ELT92211.1, ECO:0000313|EnsemblMetazoa:CapteP136770}; GN=CAPTEDRAFT_136770 OS=Capitella teleta	1.984	0	Inf	0.000172910825148655	0.00919486084635264	UP
c12796_g1_i1	336	-	5.656	0	Inf	0.000172910825148655	0.00919486084635264	UP
c129459_g1_i3	301	-	6.376	0	Inf	0.000172910825148655	0.00919486084635264	UP
c1302_g1_i2	341	-	5.688	0	Inf	0.000172910825148655	0.00919486084635264	UP
c131239_g2_i1	294	-	6.539	0	Inf	0.000172910825148655	0.00919486084635264	UP
c133611_g1_i1	306	-	6.211	0	Inf	0.000172910825148655	0.00919486084635264	UP
c133677_g1_i1	1104	-	1.739	0	Inf	0.000172910825148655	0.00919486084635264	UP
c135528_g1_i2	361	-	5.374	0	Inf	0.000172910825148655	0.00919486084635264	UP
c136456_g2_i2	333	-	5.721	0	Inf	0.000172910825148655	0.00919486084635264	UP
c136601_g1_i3	328	-	5.849	0	Inf	0.000172910825148655	0.00919486084635264	UP
c13746_g1_i1	288	-	0	6.772	-Inf	0.000172910825148655	0.00919486084635264	DOWN
c137555_g2_i1	537	tr|A0A0L8HTB3|A0A0L8HTB3_OCTBM:SubName: Full=Uncharacterized protein {ECO:0000313|EMBL:KOF92456.1}; GN=OCBIM_22006514mg OS=Octopus bimaculoides	0	3.662	-Inf	0.000172910825148655	0.00919486084635264	DOWN
c137766_g1_i2	348	-	5.549	0	Inf	0.000172910825148655	0.00919486084635264	UP
c141214_g2_i1	318	-	0	6.078	-Inf	0.000172910825148655	0.00919486084635264	DOWN
c144619_g1_i3	1507	-	1.823	0.045	5.34024574970946	0.000166000223507814	0.00919486084635264	UP
c146245_g1_i2	316	-	0	6.126	-Inf	0.000172910825148655	0.00919486084635264	DOWN
c148239_g4_i1	1934	-	0.991	0	Inf	0.000172910825148655	0.00919486084635264	UP
c148287_g3_i2	454	-	0	4.352	-Inf	0.000172910825148655	0.00919486084635264	DOWN
c148453_g1_i3	445	-	4.267	0	Inf	0.000172910825148655	0.00919486084635264	UP
c149104_g2_i5	378	-	5.164	0	Inf	0.000172910825148655	0.00919486084635264	UP
c150252_g2_i1	304	-	0	6.446	-Inf	0.000172910825148655	0.00919486084635264	DOWN
c150962_g1_i5	515	tr|A0A0B7B945|A0A0B7B945_9EUPU:SubName: Full=Uncharacterized protein {ECO:0000313|EMBL:CEK89417.1}; GN=ORF170873 OS=Arion vulgaris.	3.712	0	Inf	0.000172910825148655	0.00919486084635264	UP
c152487_g1_i1	295	-	0	6.593	-Inf	0.000172910825148655	0.00919486084635264	DOWN
c154174_g2_i2	770	-	25.856	2.104	3.61929249345949	0.000165928852396183	0.00919486084635264	UP
c154187_g2_i1	341	-	5.707	0	Inf	0.000172910825148655	0.00919486084635264	UP
c154509_g1_i1	427	-	0	4.622	-Inf	0.000172910825148655	0.00919486084635264	DOWN
c160696_g1_i1	298	-	6.554	0	Inf	0.000172910825148655	0.00919486084635264	UP
c163463_g1_i1	342	tr|B4J9X3|B4J9X3_DROGR:SubName: Full=GH19823 {ECO:0000313|EMBL:EDW02560.1}; GN=Dgri\GH19823 OS=Drosophila grimshawi	5.712	0	Inf	0.000172910825148655	0.00919486084635264	UP
c164428_g1_i1	298	-	6.419	0	Inf	0.000172910825148655	0.00919486084635264	UP
c165158_g1_i1	298	-	6.382	0	Inf	0.000172910825148655	0.00919486084635264	UP
c165631_g1_i1	333	tr|A0A0G4GBC2|A0A0G4GBC2_9ALVE:SubName: Full=Uncharacterized protein {ECO:0000313|EMBL:CEM26260.1}; GN=Cvel_21079 OS=Chromera velia CCMP2878.	5.73	0	Inf	0.000172910825148655	0.00919486084635264	UP
c173678_g1_i1	314	-	6.06	0	Inf	0.000172910825148655	0.00919486084635264	UP
c181394_g1_i1	313	-	6.151	0	Inf	0.000172910825148655	0.00919486084635264	UP
c181694_g1_i1	342	-	0	5.639	-Inf	0.000172910825148655	0.00919486084635264	DOWN
c182730_g1_i1	292	tr|A0A0P5R1W1|A0A0P5R1W1_9CRUS:SubName: Full=Putative WD repeat-containing protein {ECO:0000313|EMBL:JAL45046.1}; GN=unknown OS=Daphnia magna.	6.584	0	Inf	0.000172910825148655	0.00919486084635264	UP
c185138_g1_i1	296	-	6.492	0	Inf	0.000172910825148655	0.00919486084635264	UP
c185227_g1_i1	326	-	0	6.008	-Inf	0.000172910825148655	0.00919486084635264	DOWN
c186729_g1_i1	293	tr|V4A394|V4A394_LOTGI:SubName: Full=Uncharacterized protein {ECO:0000313|EMBL:ESO89370.1}; GN=LOTGIDRAFT_154478 OS=Lottia gigantea	6.665	0	Inf	0.000172910825148655	0.00919486084635264	UP
c187545_g1_i1	296	tr|T1EMB4|T1EMB4_HELRO:RecName: Full=Phosphomannomutase {ECO:0000256|RuleBase:RU361118}; GN=unknown OS=Unreviewed; 231 AA.	6.48	0	Inf	0.000172910825148655	0.00919486084635264	UP
c189323_g1_i1	290	-	6.628	0	Inf	0.000172910825148655	0.00919486084635264	UP
c19098_g1_i1	303	-	6.28	0	Inf	0.000172910825148655	0.00919486084635264	UP
c193149_g1_i1	298	-	0	6.516	-Inf	0.000172910825148655	0.00919486084635264	DOWN
c196967_g1_i1	315	-	0	6.25	-Inf	0.000172910825148655	0.00919486084635264	DOWN
c198316_g1_i1	309	-	0	6.255	-Inf	0.000172910825148655	0.00919486084635264	DOWN
c198545_g1_i1	286	-	0	6.777	-Inf	0.000172910825148655	0.00919486084635264	DOWN
c201595_g1_i1	307	-	6.241	0	Inf	0.000172910825148655	0.00919486084635264	UP
c213200_g1_i1	302	-	6.361	0	Inf	0.000172910825148655	0.00919486084635264	UP
c214711_g1_i1	389	-	5.039	0	Inf	0.000172910825148655	0.00919486084635264	UP
c225352_g1_i1	286	-	0	6.84	-Inf	0.000172910825148655	0.00919486084635264	DOWN
c231239_g1_i1	293	-	6.63	0	Inf	0.000172910825148655	0.00919486084635264	UP
c235973_g1_i1	294	-	6.66	0	Inf	0.000172910825148655	0.00919486084635264	UP
c237174_g1_i1	290	-	0	6.693	-Inf	0.000172910825148655	0.00919486084635264	DOWN
c25264_g1_i1	345	-	5.505	0	Inf	0.000172910825148655	0.00919486084635264	UP
c252805_g1_i1	313	-	0	6.316	-Inf	0.000172910825148655	0.00919486084635264	DOWN
c253046_g1_i1	292	-	6.576	0	Inf	0.000172910825148655	0.00919486084635264	UP
c253592_g1_i1	297	-	0	6.489	-Inf	0.000172910825148655	0.00919486084635264	DOWN
c256594_g1_i1	298	-	0	6.674	-Inf	0.000172910825148655	0.00919486084635264	DOWN
c259965_g1_i1	294	-	6.612	0	Inf	0.000172910825148655	0.00919486084635264	UP
c260998_g1_i1	302	-	6.313	0	Inf	0.000172910825148655	0.00919486084635264	UP
c264191_g1_i1	427	tr|A0A0P5PSK5|A0A0P5PSK5_9CRUS:SubName: Full=Histone H3.2 {ECO:0000313|EMBL:JAL06732.1}; GN=unknown OS=Daphnia magna.	4.462	0	Inf	0.000172910825148655	0.00919486084635264	UP
c264363_g1_i1	303	-	6.318	0	Inf	0.000172910825148655	0.00919486084635264	UP
c265153_g1_i1	291	-	0	6.751	-Inf	0.000172910825148655	0.00919486084635264	DOWN
c266945_g1_i1	298	-	0	6.642	-Inf	0.000172910825148655	0.00919486084635264	DOWN
c275370_g1_i1	376	-	5.17	0	Inf	0.000172910825148655	0.00919486084635264	UP
c276784_g1_i1	287	-	0	6.844	-Inf	0.000172910825148655	0.00919486084635264	DOWN
c277959_g1_i1	351	-	0	5.634	-Inf	0.000172910825148655	0.00919486084635264	DOWN
c281118_g1_i1	291	-	0	6.734	-Inf	0.000172910825148655	0.00919486084635264	DOWN
c282442_g1_i1	308	-	6.309	0	Inf	0.000172910825148655	0.00919486084635264	UP
c286987_g1_i1	291	-	6.696	0	Inf	0.000172910825148655	0.00919486084635264	UP
c287787_g1_i1	290	tr|C3ZLY3|C3ZLY3_BRAFL:SubName: Full=Putative uncharacterized protein {ECO:0000313|EMBL:EEN46464.1}; GN=BRAFLDRAFT_124569 OS=Branchiostoma floridae	0	6.856	-Inf	0.000172910825148655	0.00919486084635264	DOWN
c288510_g1_i1	302	-	6.345	0	Inf	0.000172910825148655	0.00919486084635264	UP
c289833_g1_i1	306	-	0	6.443	-Inf	0.000172910825148655	0.00919486084635264	DOWN
c291107_g1_i1	305	tr|L8GMP1|L8GMP1_ACACA:SubName: Full=Oxidoreductase, aldo/keto reductase superfamily protein {ECO:0000313|EMBL:ELR13486.1}; GN=ACA1_246490 OS=Acanthamoeba castellanii str. Neff.	6.311	0	Inf	0.000172910825148655	0.00919486084635264	UP
c292301_g1_i1	293	-	0	6.639	-Inf	0.000172910825148655	0.00919486084635264	DOWN
c295968_g1_i1	374	-	5.171	0	Inf	0.000172910825148655	0.00919486084635264	UP
c29956_g1_i1	336	-	5.738	0	Inf	0.000172910825148655	0.00919486084635264	UP
c307349_g1_i1	490	-	4	0	Inf	0.000172910825148655	0.00919486084635264	UP
c309236_g1_i1	334	tr|V3ZE42|V3ZE42_LOTGI:SubName: Full=Uncharacterized protein {ECO:0000313|EMBL:ESO89363.1}; GN=LOTGIDRAFT_229217 OS=Lottia gigantea	5.733	0	Inf	0.000172910825148655	0.00919486084635264	UP
c309271_g1_i1	364	-	0	5.396	-Inf	0.000172910825148655	0.00919486084635264	DOWN
c31417_g1_i1	296	-	6.536	0	Inf	0.000172910825148655	0.00919486084635264	UP
c317594_g1_i1	308	-	6.277	0	Inf	0.000172910825148655	0.00919486084635264	UP
c323773_g1_i1	289	-	0	6.667	-Inf	0.000172910825148655	0.00919486084635264	DOWN
c327312_g1_i1	504	-	3.789	0	Inf	0.000172910825148655	0.00919486084635264	UP
c329554_g1_i1	296	tr|C3YMQ4|C3YMQ4_BRAFL:SubName: Full=Putative uncharacterized protein {ECO:0000313|EMBL:EEN58395.1}; GN=BRAFLDRAFT_63528 OS=Branchiostoma floridae	6.588	0	Inf	0.000172910825148655	0.00919486084635264	UP
c334070_g1_i1	337	-	5.656	0	Inf	0.000172910825148655	0.00919486084635264	UP
c336238_g1_i1	315	-	0	6.232	-Inf	0.000172910825148655	0.00919486084635264	DOWN
c33958_g1_i1	428	-	4.453	0	Inf	0.000172910825148655	0.00919486084635264	UP
c35035_g1_i1	290	-	6.712	0	Inf	0.000172910825148655	0.00919486084635264	UP
c37546_g1_i1	289	-	0	6.712	-Inf	0.000172910825148655	0.00919486084635264	DOWN
c39498_g1_i1	296	-	6.602	0	Inf	0.000172910825148655	0.00919486084635264	UP
c41055_g1_i1	357	-	5.491	0	Inf	0.000172910825148655	0.00919486084635264	UP
c42038_g1_i1	358	-	5.413	0	Inf	0.000172910825148655	0.00919486084635264	UP
c42132_g1_i2	294	-	6.509	0	Inf	0.000172910825148655	0.00919486084635264	UP
c44113_g1_i1	463	-	4.158	0	Inf	0.000172910825148655	0.00919486084635264	UP
c46500_g1_i1	297	-	6.434	0	Inf	0.000172910825148655	0.00919486084635264	UP
c50312_g1_i1	379	-	5.097	0	Inf	0.000172910825148655	0.00919486084635264	UP
c54998_g1_i1	316	-	6.056	0	Inf	0.000172910825148655	0.00919486084635264	UP
c55904_g1_i1	352	-	5.484	0	Inf	0.000172910825148655	0.00919486084635264	UP
c56092_g1_i2	328	-	5.845	0	Inf	0.000172910825148655	0.00919486084635264	UP
c56966_g1_i1	332	-	0	5.851	-Inf	0.000172910825148655	0.00919486084635264	DOWN
c59246_g1_i1	361	-	5.424	0	Inf	0.000172910825148655	0.00919486084635264	UP
c59989_g1_i1	325	-	5.981	0	Inf	0.000172910825148655	0.00919486084635264	UP
c6041_g1_i1	308	-	6.361	0	Inf	0.000172910825148655	0.00919486084635264	UP
c61319_g1_i1	364	-	5.229	0	Inf	0.000172910825148655	0.00919486084635264	UP
c62960_g1_i1	341	-	0	5.71	-Inf	0.000172910825148655	0.00919486084635264	DOWN
c70125_g1_i1	381	-	5.049	0	Inf	0.000172910825148655	0.00919486084635264	UP
c70129_g2_i1	1419	tr|A7ST29|A7ST29_NEMVE:SubName: Full=Predicted protein {ECO:0000313|EMBL:EDO33142.1}; GN=v1g130653 OS=Nematostella vectensis	1.353	0	Inf	0.000172910825148655	0.00919486084635264	UP
c70213_g1_i1	315	-	0	6.145	-Inf	0.000172910825148655	0.00919486084635264	DOWN
c72373_g1_i2	291	-	0	6.719	-Inf	0.000172910825148655	0.00919486084635264	DOWN
c76442_g1_i1	314	-	0	6.317	-Inf	0.000172910825148655	0.00919486084635264	DOWN
c78118_g1_i1	706	-	2.71	0	Inf	0.000172910825148655	0.00919486084635264	UP
c79666_g1_i1	301	-	0	6.473	-Inf	0.000172910825148655	0.00919486084635264	DOWN
c80694_g1_i1	552	tr|V3ZHG3|V3ZHG3_LOTGI:SubName: Full=Uncharacterized protein {ECO:0000313|EMBL:ESO83642.1}; GN=LOTGIDRAFT_133011 OS=Lottia gigantea	3.511	0	Inf	0.000172910825148655	0.00919486084635264	UP
c81461_g1_i1	296	-	6.449	0	Inf	0.000172910825148655	0.00919486084635264	UP
c81971_g1_i1	296	-	0	6.699	-Inf	0.000172910825148655	0.00919486084635264	DOWN
c83917_g1_i1	299	-	6.475	0	Inf	0.000172910825148655	0.00919486084635264	UP
c84982_g1_i1	582	tr|A0A0U2GSZ5|A0A0U2GSZ5_EPHMU:SubName: Full=Myosin regulatory light chain {ECO:0000313|EMBL:ALB75315.1}; GN=unknown OS=Ephydatia muelleri	3.297	0	Inf	0.000172910825148655	0.00919486084635264	UP
c86977_g1_i1	427	-	0	4.631	-Inf	0.000172910825148655	0.00919486084635264	DOWN
c8697_g1_i1	309	-	0	6.412	-Inf	0.000172910825148655	0.00919486084635264	DOWN
c88624_g1_i1	512	-	3.749	0	Inf	0.000172910825148655	0.00919486084635264	UP
c89756_g1_i1	464	tr|T1EEY3|T1EEY3_HELRO:SubName: Full=Uncharacterized protein {ECO:0000313|EnsemblMetazoa:HelroP110019}; GN=HELRODRAFT_110019; OS=Unreviewed; 151 AA.	4.139	0	Inf	0.000172910825148655	0.00919486084635264	UP
c90529_g1_i1	480	-	3.994	0	Inf	0.000172910825148655	0.00919486084635264	UP
c90845_g1_i1	1556	tr|A7T288|A7T288_NEMVE:RecName: Full=T-complex protein 1 subunit delta {ECO:0000256|RuleBase:RU004192}; GN=v1g176357 OS=Nematostella vectensis	1.258	0	Inf	0.000172910825148655	0.00919486084635264	UP
c94574_g1_i1	328	-	0	5.919	-Inf	0.000172910825148655	0.00919486084635264	DOWN
c98557_g1_i1	558	tr|H2Z585|H2Z585_CIOSA:SubName: Full=Uncharacterized protein {ECO:0000313|Ensembl:ENSCSAVP00000012747}; GN=Csa.3508 OS=Ciona savignyi	3.46	0	Inf	0.000172910825148655	0.00919486084635264	UP
c99018_g2_i1	286	-	0.611	15.07	-4.62436322666646	0.000170537505188314	0.00919486084635264	DOWN
c141418_g2_i4	1027	tr|B0WPB5|B0WPB5_CULQU:SubName: Full=Putative uncharacterized protein {ECO:0000313|EMBL:EDS32165.1}; GN=CpipJ_CPIJ008968 OS=Culex quinquefasciatus	22.563	1.926	3.55027929443279	0.000174638121485311	0.00928252423808257	UP
c38474_g1_i1	330	-	44.943	3.473	3.69384211355093	0.000176336943600151	0.00936648430644207	UP
c149094_g1_i1	2972	-	4.495	0.352	3.67467378176451	0.000178158758358698	0.00945685949774278	UP
c147604_g1_i1	530	-	6.594	0.248	4.73274186128351	0.000179716710296924	0.00953311597631758	UP
c152004_g1_i1	4183	tr|C3ZYA3|C3ZYA3_BRAFL:SubName: Full=Putative uncharacterized protein {ECO:0000313|EMBL:EEN42476.1}; GN=BRAFLDRAFT_106667 OS=Branchiostoma floridae	0.834	0.037	4.49445020781571	0.000179716710296924	0.00953311597631758	UP
c153216_g1_i2	1431	-	32.017	2.851	3.48929818895325	0.00018094206140719	0.00959595522782325	UP
[truncated: 286,980 more rows]
