# Supplementary material for: The transcriptome sequencing and functional analysis of eyestalk ganglions in Chinese mitten crab (Eriocheir sinensis) treated with different photoperiods
Source: PLoS One. 2019 Jan 15;14(1):e0210414. doi: 10.1371/journal.pone.0210414 (PMC6333377; doi:10.1371/journal.pone.0210414)
Supplement: S1 File — (ZIP) [file pone.0210414.s004.zip › Supporting Information/unigene.counts.DD-X_vs_LL-X.edgeR_KEGG_enrichment.xls]

pathway_ID	PATHWAY_DES	diff_gene_in_this_pathway	UP_GENES	DOWN_GENES	diff_gene_in_all_pathway	all_gene_in_this_pathway	all_gene_in_all_pathway	all_gene_list	gene_UP_list	gene_DOWN_list	rich_factor	Pvalue	Qvalue
ko03070	Bacterial secretion system	2	1	1	216	13	20477	c99884_g1_i1,c207886_g1_i1,	c99884_g1_i1,	c207886_g1_i1,	14.5847578347578	0.00079606508391529	0.0712478250104184
ko00460	Cyanoamino acid metabolism	2	2	0	216	37	20477	c154800_g1_i1,c223692_g1_i1,	c154800_g1_i1,c223692_g1_i1,	-	5.12437437437437	0.0151694741471847	0.301703985816228
ko01523	Antifolate resistance	7	7	0	216	138	20477	c153878_g2_i2,c144457_g2_i3,c106948_g1_i1,c153878_g2_i3,c215179_g1_i1,c152265_g7_i2,c223692_g1_i1,	c153878_g2_i2,c144457_g2_i3,c106948_g1_i1,c153878_g2_i3,c215179_g1_i1,c152265_g7_i2,c223692_g1_i1,	-	4.80874261943103	0.000311273013264216	0.0557178693742946
ko00982	Drug metabolism	5	0	5	216	106	20477	c152010_g3_i1,c159390_g1_i1,c279780_g1_i1,c103136_g1_i1,c231083_g1_i1,	-	c152010_g3_i1,c159390_g1_i1,c279780_g1_i1,c103136_g1_i1,c231083_g1_i1,	4.47174178895877	0.00225107633464198	0.100735665975229
ko00360	Phenylalanine metabolism	3	1	2	216	72	20477	c152010_g3_i1,c37770_g1_i1,c279780_g1_i1,	c37770_g1_i1,	c152010_g3_i1,c279780_g1_i1,	3.95003858024691	0.0157368159787287	0.281689006019244
ko03450	Non-homologous end-joining	2	2	0	216	52	20477	c281229_g1_i1,c279678_g1_i1,	c281229_g1_i1,c279678_g1_i1,	-	3.64618945868946	0.0374346779449771	0.418800459509431
ko00920	Sulfur metabolism	2	0	2	216	53	20477	c275681_g1_i1,c75606_g1_i1,	-	c275681_g1_i1,c75606_g1_i1,	3.57739343116702	0.0393280291800142	0.414101013130738
ko00980	Metabolism of xenobiotics by cytochrome P450	4	0	4	216	124	20477	c152010_g3_i1,c159390_g1_i1,c103136_g1_i1,c231083_g1_i1,	-	c152010_g3_i1,c159390_g1_i1,c103136_g1_i1,c231083_g1_i1,	3.05809438470729	0.0227952816560459	0.340029618036017
ko02010	ABC transporters	7	7	0	216	235	20477	c153878_g2_i2,c188089_g1_i1,c144457_g2_i3,c106948_g1_i1,c153878_g2_i3,c215179_g1_i1,c152265_g7_i2,	c153878_g2_i2,c188089_g1_i1,c144457_g2_i3,c106948_g1_i1,c153878_g2_i3,c215179_g1_i1,c152265_g7_i2,	-	2.8238573680063	0.00881482890927278	0.262975729126638
ko00051	Fructose and mannose metabolism	6	4	2	216	203	20477	c288794_g1_i1,c326137_g1_i1,c187545_g1_i1,c152196_g1_i3,c152196_g1_i9,c157708_g1_i1,	c288794_g1_i1,c187545_g1_i1,c152196_g1_i3,c152196_g1_i9,	c326137_g1_i1,c157708_g1_i1,	2.8019978106185	0.0139069357928785	0.311167688365657
ko00710	Carbon fixation in photosynthetic organisms	5	3	2	216	174	20477	c49463_g1_i1,c212475_g1_i1,c152196_g1_i3,c285843_g1_i1,c152196_g1_i9,	c212475_g1_i1,c152196_g1_i3,c152196_g1_i9,	c49463_g1_i1,c285843_g1_i1,	2.72416453810132	0.0238886015999892	0.328927668184467
ko03020	RNA polymerase	3	1	2	216	107	20477	c47186_g1_i1,c320316_g1_i1,c24077_g1_i1,	c24077_g1_i1,	c47186_g1_i1,c320316_g1_i1,	2.65796988577362	0.0573991148918048	0.489259122173003
ko00340	Histidine metabolism	3	0	3	216	109	20477	c152010_g3_i1,c137996_g1_i1,c279780_g1_i1,	-	c152010_g3_i1,c137996_g1_i1,c279780_g1_i1,	2.6091997961264	0.0608033267549593	0.494717976778987
ko02020	Two-component system	3	1	2	216	117	20477	c309731_g1_i1,c154654_g1_i1,c75606_g1_i1,	c309731_g1_i1,	c154654_g1_i1,c75606_g1_i1,	2.43079297245964	0.0755857749417029	0.563743904773534
ko00350	Tyrosine metabolism	3	0	3	216	120	20477	c152010_g3_i1,c279780_g1_i1,c212663_g1_i1,	-	c152010_g3_i1,c279780_g1_i1,c212663_g1_i1,	2.37002314814815	0.08161198935314	0.561867157469695
ko04217	Necroptosis	11	8	3	216	449	20477	c163463_g1_i1,c78575_g1_i1,c176198_g1_i1,c148061_g1_i7,c309731_g1_i1,c148061_g1_i5,c22951_g1_i1,c219374_g1_i1,c215805_g1_i1,c99563_g1_i3,c165728_g1_i1,	c163463_g1_i1,c78575_g1_i1,c148061_g1_i7,c309731_g1_i1,c148061_g1_i5,c219374_g1_i1,c215805_g1_i1,c165728_g1_i1,	c176198_g1_i1,c22951_g1_i1,c99563_g1_i3,	2.32251711622536	0.00831313961349289	0.297610398163046
ko04341	Hedgehog signaling pathway	3	0	3	216	123	20477	c63790_g1_i1,c219235_g1_i1,c160300_g1_i1,	-	c63790_g1_i1,c219235_g1_i1,c160300_g1_i1,	2.31221770551039	0.0879018002488857	0.582756379427798
ko00010	Glycolysis / Gluconeogenesis	9	3	6	216	388	20477	c152010_g3_i1,c326137_g1_i1,c137996_g1_i1,c152196_g1_i3,c285843_g1_i1,c152196_g1_i9,c157708_g1_i1,c150886_g1_i3,c150262_g1_i7,	c152196_g1_i3,c152196_g1_i9,c150886_g1_i3,	c152010_g3_i1,c326137_g1_i1,c137996_g1_i1,c285843_g1_i1,c157708_g1_i1,c150262_g1_i7,	2.19899054982818	0.020851961681319	0.339318285541464
ko01230	Biosynthesis of amino acids	12	6	6	216	538	20477	c49463_g1_i1,c326137_g1_i1,c37770_g1_i1,c275681_g1_i1,c152196_g1_i3,c310075_g1_i1,c185853_g1_i1,c285843_g1_i1,c152196_g1_i9,c309731_g1_i1,c157708_g1_i1,c223692_g1_i1,	c37770_g1_i1,c152196_g1_i3,c185853_g1_i1,c152196_g1_i9,c309731_g1_i1,c223692_g1_i1,	c49463_g1_i1,c326137_g1_i1,c275681_g1_i1,c310075_g1_i1,c285843_g1_i1,c157708_g1_i1,	2.11451879388682	0.0132563312852745	0.338983328580591
ko02024	Quorum sensing	2	1	1	216	91	20477	c99884_g1_i1,c207886_g1_i1,	c99884_g1_i1,	c207886_g1_i1,	2.08353683353683	0.148537129875407	0.83087957024056
ko00591	Linoleic acid metabolism	2	1	1	216	92	20477	c151774_g2_i4,c214947_g1_i1,	c151774_g2_i4,	c214947_g1_i1,	2.06088969404187	0.15232519569502	0.826248788769954
ko00040	Pentose and glucuronate interconversions	2	1	1	216	94	20477	c288794_g1_i1,c49463_g1_i1,	c288794_g1_i1,	c49463_g1_i1,	2.01704097714736	0.160027088918506	0.818424254754647
ko00052	Galactose metabolism	4	1	3	216	189	20477	c288794_g1_i1,c326137_g1_i1,c157708_g1_i1,c150262_g1_i7,	c288794_g1_i1,	c326137_g1_i1,c157708_g1_i1,c150262_g1_i7,	2.0063688026651	0.107486883052273	0.687148288084173
ko00910	Nitrogen metabolism	2	2	0	216	95	20477	c245026_g1_i1,c309731_g1_i1,	c245026_g1_i1,c309731_g1_i1,	-	1.9958089668616	0.163940039491981	0.815146307474015
ko03010	Ribosome	28	4	24	216	1345	20477	c312187_g1_i1,c172574_g1_i1,c284519_g1_i1,c219779_g1_i1,c14838_g1_i1,c257770_g1_i1,c161718_g1_i1,c328862_g1_i1,c137467_g4_i1,c149677_g1_i5,c90059_g1_i1,c313628_g1_i1,c245913_g1_i1,c307489_g1_i1,c14992_g1_i1,c296029_g1_i1,c257344_g1_i1,c105657_g1_i1,c267197_g1_i1,c252099_g1_i1,c192290_g1_i1,c182803_g1_i1,c178798_g1_i1,c259984_g1_i1,c52951_g1_i1,c250051_g1_i1,c35846_g1_i1,c260514_g1_i1,	c172574_g1_i1,c149677_g1_i5,c52951_g1_i1,c35846_g1_i1,	c312187_g1_i1,c284519_g1_i1,c219779_g1_i1,c14838_g1_i1,c257770_g1_i1,c161718_g1_i1,c328862_g1_i1,c137467_g4_i1,c90059_g1_i1,c313628_g1_i1,c245913_g1_i1,c307489_g1_i1,c14992_g1_i1,c296029_g1_i1,c257344_g1_i1,c105657_g1_i1,c267197_g1_i1,c252099_g1_i1,c192290_g1_i1,c182803_g1_i1,c178798_g1_i1,c259984_g1_i1,c250051_g1_i1,c260514_g1_i1,	1.97355087429437	0.00124578163467696	0.0743316375357253
ko04210	Apoptosis	12	5	7	216	591	20477	c18186_g1_i1,c229153_g1_i1,c245336_g1_i1,c136928_g1_i1,c134970_g1_i2,c176198_g1_i1,c184723_g1_i1,c192035_g1_i1,c75606_g1_i1,c215805_g1_i1,c75994_g1_i1,c165728_g1_i1,	c229153_g1_i1,c245336_g1_i1,c184723_g1_i1,c215805_g1_i1,c165728_g1_i1,	c18186_g1_i1,c136928_g1_i1,c134970_g1_i2,c176198_g1_i1,c192035_g1_i1,c75606_g1_i1,c75994_g1_i1,	1.92489189697312	0.0268322986213024	0.320198763547541
ko00030	Pentose phosphate pathway	3	0	3	216	149	20477	c49463_g1_i1,c326137_g1_i1,c157708_g1_i1,	-	c49463_g1_i1,c326137_g1_i1,c157708_g1_i1,	1.90874347501864	0.153280560869688	0.806977070461006
ko04071	Sphingolipid signaling pathway	9	6	3	216	450	20477	c153878_g2_i2,c144457_g2_i3,c310628_g1_i1,c106948_g1_i1,c63960_g1_i1,c153878_g2_i3,c289743_g1_i1,c215805_g1_i1,c197533_g1_i1,	c153878_g2_i2,c144457_g2_i3,c106948_g1_i1,c153878_g2_i3,c289743_g1_i1,c215805_g1_i1,	c310628_g1_i1,c63960_g1_i1,c197533_g1_i1,	1.89601851851852	0.0511688748563648	0.457961429964465
ko01524	Platinum drug resistance	4	0	4	216	201	20477	c159390_g1_i1,c75606_g1_i1,c103136_g1_i1,c231083_g1_i1,	-	c159390_g1_i1,c75606_g1_i1,c103136_g1_i1,c231083_g1_i1,	1.88658559056569	0.13215689868731	0.788536162167618
ko04142	Lysosome	14	8	6	216	711	20477	c18186_g1_i1,c16534_g2_i1,c187668_g1_i1,c185378_g1_i1,c155842_g1_i1,c136928_g1_i1,c146965_g1_i2,c192035_g1_i1,c289743_g1_i1,c146965_g1_i3,c247615_g1_i1,c7122_g1_i1,c75994_g1_i1,c146965_g1_i6,	c16534_g2_i1,c187668_g1_i1,c185378_g1_i1,c155842_g1_i1,c146965_g1_i2,c289743_g1_i1,c146965_g1_i3,c146965_g1_i6,	c18186_g1_i1,c136928_g1_i1,c192035_g1_i1,c247615_g1_i1,c7122_g1_i1,c75994_g1_i1,	1.86668489868209	0.0239755379962812	0.306544378666738
ko04340	Hedgehog signaling pathway	4	0	4	216	206	20477	c63790_g1_i1,c198017_g1_i1,c219235_g1_i1,c160300_g1_i1,	-	c63790_g1_i1,c198017_g1_i1,c219235_g1_i1,c160300_g1_i1,	1.84079467817332	0.143285952325726	0.827360821493708
ko04212	Longevity regulating pathway	6	4	2	216	315	20477	c151774_g2_i4,c73579_g1_i1,c176198_g1_i1,c283531_g1_i1,c321639_g1_i1,c165728_g1_i1,	c151774_g2_i4,c283531_g1_i1,c321639_g1_i1,c165728_g1_i1,	c73579_g1_i1,c176198_g1_i1,	1.80573192239859	0.109832673207462	0.677932707039162
ko04145	Phagosome	13	3	10	216	693	20477	c18186_g1_i1,c312028_g1_i1,c229153_g1_i1,c87924_g1_i1,c187051_g1_i1,c202289_g1_i1,c136928_g1_i1,c134970_g1_i2,c192035_g1_i1,c286784_g1_i1,c147285_g2_i3,c7122_g1_i1,c75994_g1_i1,	c229153_g1_i1,c187051_g1_i1,c147285_g2_i3,	c18186_g1_i1,c312028_g1_i1,c87924_g1_i1,c202289_g1_i1,c136928_g1_i1,c134970_g1_i2,c192035_g1_i1,c286784_g1_i1,c7122_g1_i1,c75994_g1_i1,	1.77837234781679	0.0405270395923358	0.403018893723784
ko00062	Fatty acid elongation	2	1	1	216	107	20477	c236815_g1_i1,c140293_g1_i1,	c140293_g1_i1,	c236815_g1_i1,	1.77197992384908	0.213942236089384	0.957391506499993
ko00562	Inositol phosphate metabolism	5	5	0	216	280	20477	c152196_g1_i3,c152196_g1_i9,c29817_g1_i1,c253232_g1_i1,c172026_g1_i1,	c152196_g1_i3,c152196_g1_i9,c29817_g1_i1,c253232_g1_i1,c172026_g1_i1,	-	1.69287367724868	0.164019547392971	0.793499972522752
ko00680	Methane metabolism	3	1	2	216	176	20477	c326137_g1_i1,c157708_g1_i1,c223692_g1_i1,	c223692_g1_i1,	c326137_g1_i1,c157708_g1_i1,	1.61592487373737	0.240410060838912	1
ko04152	AMPK signaling pathway	7	0	7	216	420	20477	c326137_g1_i1,c310628_g1_i1,c63960_g1_i1,c250941_g1_i1,c86929_g1_i1,c34660_g1_i1,c157708_g1_i1,	-	c326137_g1_i1,c310628_g1_i1,c63960_g1_i1,c250941_g1_i1,c86929_g1_i1,c34660_g1_i1,c157708_g1_i1,	1.58001543209877	0.169329823477073	0.797632589536737
ko01130	Biosynthesis of antibiotics	22	11	11	216	1335	20477	c49463_g1_i1,c326137_g1_i1,c137996_g1_i1,c235827_g1_i1,c275681_g1_i1,c187545_g1_i1,c152196_g1_i3,c26874_g1_i1,c310075_g1_i1,c185853_g1_i1,c285843_g1_i1,c152196_g1_i9,c29817_g1_i1,c319326_g1_i1,c157708_g1_i1,c26649_g1_i1,c184538_g1_i1,c66385_g1_i1,c150886_g1_i3,c236815_g1_i1,c150262_g1_i7,c223692_g1_i1,	c187545_g1_i1,c152196_g1_i3,c26874_g1_i1,c185853_g1_i1,c152196_g1_i9,c29817_g1_i1,c319326_g1_i1,c26649_g1_i1,c184538_g1_i1,c150886_g1_i3,c223692_g1_i1,	c49463_g1_i1,c326137_g1_i1,c137996_g1_i1,c235827_g1_i1,c275681_g1_i1,c310075_g1_i1,c285843_g1_i1,c157708_g1_i1,c66385_g1_i1,c236815_g1_i1,c150262_g1_i7,	1.56226244971563	0.0440011572504042	0.41453721830644
ko01120	Microbial metabolism in diverse environments	18	6	12	216	1105	20477	c152010_g3_i1,c49463_g1_i1,c326137_g1_i1,c137996_g1_i1,c235827_g1_i1,c275681_g1_i1,c152196_g1_i3,c310075_g1_i1,c185853_g1_i1,c285843_g1_i1,c152196_g1_i9,c309731_g1_i1,c157708_g1_i1,c150886_g1_i3,c75606_g1_i1,c212663_g1_i1,c150262_g1_i7,c223692_g1_i1,	c152196_g1_i3,c185853_g1_i1,c152196_g1_i9,c309731_g1_i1,c150886_g1_i3,c223692_g1_i1,	c152010_g3_i1,c49463_g1_i1,c326137_g1_i1,c137996_g1_i1,c235827_g1_i1,c275681_g1_i1,c310075_g1_i1,c285843_g1_i1,c157708_g1_i1,c75606_g1_i1,c212663_g1_i1,c150262_g1_i7,	1.54426847662142	0.0685181892317565	0.533250255325409
ko04350	TGF-beta signaling pathway	3	0	3	216	185	20477	c310628_g1_i1,c63960_g1_i1,c160300_g1_i1,	-	c310628_g1_i1,c63960_g1_i1,c160300_g1_i1,	1.53731231231231	0.273284738785273	1
ko03060	Protein export	2	1	1	216	128	20477	c99884_g1_i1,c207886_g1_i1,	c99884_g1_i1,	c207886_g1_i1,	1.48126446759259	0.313103656995934	1
ko00190	Oxidative phosphorylation	8	2	6	216	513	20477	c87924_g1_i1,c187051_g1_i1,c193374_g1_i1,c324686_g1_i1,c317803_g1_i1,c154654_g1_i1,c147285_g2_i3,c7122_g1_i1,	c187051_g1_i1,c147285_g2_i3,	c87924_g1_i1,c193374_g1_i1,c324686_g1_i1,c317803_g1_i1,c154654_g1_i1,c7122_g1_i1,	1.47837701249007	0.205862455629501	0.944855886094375
ko03018	RNA degradation	5	2	3	216	324	20477	c57500_g1_i1,c326137_g1_i1,c157708_g1_i1,c320029_g1_i1,c48588_g1_i1,	c57500_g1_i1,c48588_g1_i1,	c326137_g1_i1,c157708_g1_i1,c320029_g1_i1,	1.4629772519433	0.270593535615122	1
ko00830	Retinol metabolism	2	0	2	216	130	20477	c214947_g1_i1,c263619_g1_i1,	-	c214947_g1_i1,c263619_g1_i1,	1.45847578347578	0.323190225636993	1
ko04146	Peroxisome	7	5	2	216	462	20477	c70324_g1_i1,c216033_g1_i1,c28873_g1_i1,c310075_g1_i1,c283531_g1_i1,c188124_g1_i1,c145999_g1_i1,	c70324_g1_i1,c216033_g1_i1,c28873_g1_i1,c283531_g1_i1,c145999_g1_i1,	c310075_g1_i1,c188124_g1_i1,	1.43637766554433	0.250139223974303	1
ko01110	Biosynthesis of secondary metabolites	29	15	14	216	1962	20477	c152010_g3_i1,c49463_g1_i1,c326137_g1_i1,c154800_g1_i1,c137996_g1_i1,c235827_g1_i1,c275681_g1_i1,c187545_g1_i1,c152196_g1_i3,c26874_g1_i1,c113308_g1_i1,c310075_g1_i1,c185853_g1_i1,c285843_g1_i1,c152196_g1_i9,c319326_g1_i1,c140601_g1_i10,c157708_g1_i1,c26649_g1_i1,c184538_g1_i1,c281375_g1_i1,c66385_g1_i1,c150886_g1_i3,c279780_g1_i1,c236815_g1_i1,c140293_g1_i1,c150262_g1_i7,c223692_g1_i1,c197533_g1…	c154800_g1_i1,c187545_g1_i1,c152196_g1_i3,c26874_g1_i1,c113308_g1_i1,c185853_g1_i1,c152196_g1_i9,c319326_g1_i1,c140601_g1_i10,c26649_g1_i1,c184538_g1_i1,c281375_g1_i1,c150886_g1_i3,c140293_g1_i1,c223692_g1_i1,	c152010_g3_i1,c49463_g1_i1,c326137_g1_i1,c137996_g1_i1,c235827_g1_i1,c275681_g1_i1,c310075_g1_i1,c285843_g1_i1,c157708_g1_i1,c66385_g1_i1,c279780_g1_i1,c236815_g1_i1,c150262_g1_i7,c197533_g1_i1,	1.40123692754936	0.080964171363873	0.57970346696533
ko04111	Cell cycle	4	2	2	216	277	20477	c310628_g1_i1,c224293_g1_i1,c63960_g1_i1,c260306_g1_i1,	c224293_g1_i1,c260306_g1_i1,	c310628_g1_i1,c63960_g1_i1,	1.36896643936355	0.350353302578387	1
ko00071	Fatty acid degradation	4	2	2	216	279	20477	c137996_g1_i1,c145999_g1_i1,c236815_g1_i1,c179282_g1_i1,	c145999_g1_i1,c179282_g1_i1,	c137996_g1_i1,c236815_g1_i1,	1.35915305986991	0.357331550706742	1
ko04624	Toll and Imd signaling pathway	4	4	0	216	280	20477	c142810_g1_i3,c163463_g1_i1,c148061_g1_i7,c148061_g1_i5,	c142810_g1_i3,c163463_g1_i1,c148061_g1_i7,c148061_g1_i5,	-	1.35429894179894	0.360839867547194	1
ko00220	Arginine biosynthesis	2	2	0	216	144	20477	c245026_g1_i1,c309731_g1_i1,	c245026_g1_i1,c309731_g1_i1,	-	1.31667952674897	0.396253980768469	1
ko04214	Apoptosis	4	2	2	216	291	20477	c176198_g1_i1,c184723_g1_i1,c75606_g1_i1,c165728_g1_i1,	c184723_g1_i1,c165728_g1_i1,	c176198_g1_i1,c75606_g1_i1,	1.30310551100929	0.400234890734847	1
ko04657	IL-17 signaling pathway	2	2	0	216	147	20477	c181349_g1_i1,c215805_g1_i1,	c181349_g1_i1,c215805_g1_i1,	-	1.28980851599899	0.412393804844791	1
ko04120	Ubiquitin mediated proteolysis	7	5	2	216	517	20477	c224293_g1_i1,c310591_g1_i1,c192561_g1_i1,c219235_g1_i1,c91091_g1_i2,c160300_g1_i1,c181445_g1_i1,	c224293_g1_i1,c310591_g1_i1,c192561_g1_i1,c91091_g1_i2,c181445_g1_i1,	c219235_g1_i1,c160300_g1_i1,	1.28357153091196	0.380425242710263	1
ko00480	Glutathione metabolism	4	0	4	216	296	20477	c310075_g1_i1,c159390_g1_i1,c103136_g1_i1,c231083_g1_i1,	-	c310075_g1_i1,c159390_g1_i1,c103136_g1_i1,c231083_g1_i1,	1.28109359359359	0.418598164466772	1
ko01200	Carbon metabolism	11	4	7	216	822	20477	c49463_g1_i1,c326137_g1_i1,c235827_g1_i1,c275681_g1_i1,c152196_g1_i3,c310075_g1_i1,c285843_g1_i1,c152196_g1_i9,c157708_g1_i1,c150886_g1_i3,c223692_g1_i1,	c152196_g1_i3,c152196_g1_i9,c150886_g1_i3,c223692_g1_i1,	c49463_g1_i1,c326137_g1_i1,c235827_g1_i1,c275681_g1_i1,c310075_g1_i1,c285843_g1_i1,c157708_g1_i1,	1.26862552942237	0.347841291924265	1
ko05418	Fluid shear stress and atherosclerosis	7	1	6	216	525	20477	c229153_g1_i1,c136928_g1_i1,c192035_g1_i1,c159390_g1_i1,c103136_g1_i1,c75994_g1_i1,c231083_g1_i1,	c229153_g1_i1,	c136928_g1_i1,c192035_g1_i1,c159390_g1_i1,c103136_g1_i1,c75994_g1_i1,c231083_g1_i1,	1.26401234567901	0.401384363926965	1
ko00280	Valine, leucine and isoleucine degradation	4	1	3	216	300	20477	c137996_g1_i1,c319326_g1_i1,c66385_g1_i1,c236815_g1_i1,	c319326_g1_i1,	c137996_g1_i1,c66385_g1_i1,c236815_g1_i1,	1.26401234567901	0.433477818794586	1
ko00250	Alanine, aspartate and glutamate metabolism	3	3	0	216	230	20477	c245026_g1_i1,c309731_g1_i1,c184538_g1_i1,	c245026_g1_i1,c309731_g1_i1,c184538_g1_i1,	-	1.23653381642512	0.459563148601014	1
ko03008	Ribosome biogenesis in eukaryotes	4	2	2	216	311	20477	c256278_g1_i1,c147917_g1_i5,c226755_g1_i1,c315314_g1_i1,	c256278_g1_i1,c147917_g1_i5,	c226755_g1_i1,c315314_g1_i1,	1.21930451351673	0.475187424995861	1
ko04024	cAMP signaling pathway	9	5	4	216	703	20477	c160611_g1_i1,c215179_g1_i1,c152654_g1_i13,c42633_g1_i1,c74282_g1_i1,c275457_g1_i1,c152265_g7_i2,c309801_g1_i1,c197533_g1_i1,	c160611_g1_i1,c215179_g1_i1,c74282_g1_i1,c152265_g7_i2,c309801_g1_i1,	c152654_g1_i13,c42633_g1_i1,c275457_g1_i1,c197533_g1_i1,	1.2136676149834	0.441632973849292	1
ko04022	cGMP-PKG signaling pathway	8	3	5	216	630	20477	c160611_g1_i1,c191711_g1_i1,c152654_g1_i13,c42633_g1_i1,c74282_g1_i1,c275457_g1_i1,c309801_g1_i1,c99563_g1_i3,	c160611_g1_i1,c74282_g1_i1,c309801_g1_i1,	c191711_g1_i1,c152654_g1_i13,c42633_g1_i1,c275457_g1_i1,c99563_g1_i3,	1.20382128159906	0.464459927545852	1
ko04141	Protein processing in endoplasmic reticulum	10	8	2	216	797	20477	c174514_g1_i1,c73045_g1_i1,c226600_g1_i1,c113214_g1_i2,c182221_g1_i1,c283721_g1_i1,c212161_g1_i1,c215805_g1_i1,c125714_g1_i2,c91091_g1_i2,	c174514_g1_i1,c73045_g1_i1,c113214_g1_i2,c182221_g1_i1,c283721_g1_i1,c215805_g1_i1,c125714_g1_i2,c91091_g1_i2,	c226600_g1_i1,c212161_g1_i1,	1.18947209442818	0.467821481439914	1
ko00240	Pyrimidine metabolism	6	4	2	216	480	20477	c26874_g1_i1,c140601_g1_i10,c47186_g1_i1,c320316_g1_i1,c24077_g1_i1,c190001_g1_i1,	c26874_g1_i1,c140601_g1_i10,c24077_g1_i1,c190001_g1_i1,	c47186_g1_i1,c320316_g1_i1,	1.18501157407407	0.504310096804393	1
ko04113	Meiosis	3	1	2	216	243	20477	c310628_g1_i1,c224293_g1_i1,c63960_g1_i1,	c224293_g1_i1,	c310628_g1_i1,c63960_g1_i1,	1.17038180155464	0.518274382921024	1
ko04144	Endocytosis	11	5	6	216	891	20477	c257130_g1_i1,c16534_g2_i1,c198017_g1_i1,c286784_g1_i1,c321920_g1_i1,c321639_g1_i1,c284169_g1_i1,c125714_g1_i2,c164301_g1_i1,c160300_g1_i1,c197533_g1_i1,	c16534_g2_i1,c321920_g1_i1,c321639_g1_i1,c284169_g1_i1,c125714_g1_i2,	c257130_g1_i1,c198017_g1_i1,c286784_g1_i1,c164301_g1_i1,c160300_g1_i1,c197533_g1_i1,	1.17038180155464	0.490652786688942	1
ko03410	Base excision repair	2	1	1	216	163	20477	c176198_g1_i1,c165728_g1_i1,	c165728_g1_i1,	c176198_g1_i1,	1.16320154510339	0.50059712687797	1
ko00380	Tryptophan metabolism	2	0	2	216	177	20477	c137996_g1_i1,c279780_g1_i1,	-	c137996_g1_i1,c279780_g1_i1,	1.07119690311781	0.579739649243718	1
ko01100	Metabolic pathways	62	33	29	216	5605	20477	c288794_g1_i1,c151774_g2_i4,c152010_g3_i1,c174514_g1_i1,c49463_g1_i1,c326137_g1_i1,c87924_g1_i1,c282084_g1_i1,c187051_g1_i1,c193374_g1_i1,c154800_g1_i1,c37770_g1_i1,c137996_g1_i1,c235827_g1_i1,c275681_g1_i1,c187545_g1_i1,c152196_g1_i3,c26874_g1_i1,c109063_g1_i2,c113308_g1_i1,c310075_g1_i1,c185853_g1_i1,c285843_g1_i1,c152196_g1_i9,c324686_g1_i1,c29817_g1_i1,c214947_g1_i1,c263619_g1_i1,c319326_g1_i…	c288794_g1_i1,c151774_g2_i4,c174514_g1_i1,c282084_g1_i1,c187051_g1_i1,c154800_g1_i1,c37770_g1_i1,c187545_g1_i1,c152196_g1_i3,c26874_g1_i1,c109063_g1_i2,c113308_g1_i1,c185853_g1_i1,c152196_g1_i9,c29817_g1_i1,c319326_g1_i1,c245026_g1_i1,c253232_g1_i1,c289743_g1_i1,c140601_g1_i10,c172026_g1_i1,c314151_g1_i1,c309731_g1_i1,c26649_g1_i1,c184538_g1_i1,c281375_g1_i1,c150886_g1_i3,c24077_g1_i1,c190001_g1_…	c152010_g3_i1,c49463_g1_i1,c326137_g1_i1,c87924_g1_i1,c193374_g1_i1,c137996_g1_i1,c235827_g1_i1,c275681_g1_i1,c310075_g1_i1,c285843_g1_i1,c324686_g1_i1,c214947_g1_i1,c263619_g1_i1,c188124_g1_i1,c34660_g1_i1,c157708_g1_i1,c66385_g1_i1,c317803_g1_i1,c47186_g1_i1,c215493_g1_i1,c279780_g1_i1,c320316_g1_i1,c154654_g1_i1,c75606_g1_i1,c236815_g1_i1,c7122_g1_i1,c212663_g1_i1,c150262_g1_i7,c197533_g1_i1,	1.04864538936796	0.702083861830624	1
ko00230	Purine metabolism	8	6	2	216	728	20477	c26874_g1_i1,c113308_g1_i1,c140601_g1_i10,c184538_g1_i1,c47186_g1_i1,c320316_g1_i1,c24077_g1_i1,c309801_g1_i1,	c26874_g1_i1,c113308_g1_i1,c140601_g1_i10,c184538_g1_i1,c24077_g1_i1,c309801_g1_i1,	c47186_g1_i1,c320316_g1_i1,	1.04176841676842	0.736765082828061	1
ko04926	Relaxin signaling pathway	4	2	2	216	371	20477	c191836_g1_i1,c105509_g1_i1,c221590_g1_i1,c309801_g1_i1,	c191836_g1_i1,c309801_g1_i1,	c105509_g1_i1,c221590_g1_i1,	1.02211240890486	0.715826200940329	1
ko00410	beta-Alanine metabolism	2	0	2	216	188	20477	c152010_g3_i1,c137996_g1_i1,	-	c152010_g3_i1,c137996_g1_i1,	1.00852048857368	0.642485474997896	1
ko00730	Thiamine metabolism	1	1	0	216	62	20477	c282084_g1_i1,	c282084_g1_i1,	-	1.52904719235364	1	1
ko04136	Autophagy	1	0	1	216	97	20477	c310628_g1_i1,	-	c310628_g1_i1,	0.977329133256968	1	1
ko00670	One carbon pool by folate	1	1	0	216	98	20477	c223692_g1_i1,	c223692_g1_i1,	-	0.967356386999244	1	1
ko00140	Steroid hormone biosynthesis	1	0	1	216	92	20477	c214947_g1_i1,	-	c214947_g1_i1,	1.03044484702093	1	1
ko00521	Streptomycin biosynthesis	1	1	0	216	44	20477	c29817_g1_i1,	c29817_g1_i1,	-	2.1545664983165	1	1
ko00100	Steroid biosynthesis	1	1	0	216	78	20477	c26649_g1_i1,	c26649_g1_i1,	-	1.21539648622982	1	1
ko00720	Carbon fixation pathways in prokaryotes	1	0	1	216	154	20477	c310075_g1_i1,	-	c310075_g1_i1,	0.615590428090428	1	1
ko04115	p53 signaling pathway	1	0	1	216	130	20477	c75606_g1_i1,	-	c75606_g1_i1,	0.729237891737892	1	1
ko00983	Drug metabolism	1	1	0	216	186	20477	c113308_g1_i1,	c113308_g1_i1,	-	0.509682397451215	1	1
ko00510	N-Glycan biosynthesis	1	1	0	216	177	20477	c174514_g1_i1,	c174514_g1_i1,	-	0.535598451558904	1	1
ko00061	Fatty acid biosynthesis	1	0	1	216	100	20477	c34660_g1_i1,	-	c34660_g1_i1,	0.948009259259259	1	1
ko03440	Homologous recombination	1	0	1	216	159	20477	c318759_g1_i1,	-	c318759_g1_i1,	0.596232238527836	1	1
ko04710	Circadian rhythm	1	0	1	216	100	20477	c63790_g1_i1,	-	c63790_g1_i1,	0.948009259259259	1	1
ko04933	AGE-RAGE signaling pathway in diabetic complications	1	0	1	216	248	20477	c221590_g1_i1,	-	c221590_g1_i1,	0.382261798088411	1	1
ko03050	Proteasome	1	0	1	216	235	20477	c2324_g1_i2,	-	c2324_g1_i2,	0.403408195429472	1	1
ko04211	Longevity regulating pathway	1	1	0	216	288	20477	c309801_g1_i1,	c309801_g1_i1,	-	0.329169881687243	1	1
ko00400	Phenylalanine, tyrosine and tryptophan biosynthesis	1	1	0	216	31	20477	c37770_g1_i1,	c37770_g1_i1,	-	3.05809438470729	1	1
ko04924	Renin secretion	1	1	0	216	356	20477	c146243_g2_i2,	c146243_g2_i2,	-	0.266294735746983	1	1
ko01521	EGFR tyrosine kinase inhibitor resistance	1	0	1	216	200	20477	c137467_g4_i1,	-	c137467_g4_i1,	0.47400462962963	1	1
ko00760	Nicotinate and nicotinamide metabolism	1	1	0	216	150	20477	c140601_g1_i10,	c140601_g1_i10,	-	0.632006172839506	1	1
ko00940	Phenylpropanoid biosynthesis	1	1	0	216	24	20477	c154800_g1_i1,	c154800_g1_i1,	-	3.95003858024691	1	1
ko03460	Fanconi anemia pathway	1	0	1	216	171	20477	c318759_g1_i1,	-	c318759_g1_i1,	0.554391379683777	1	1
ko00565	Ether lipid metabolism	1	0	1	216	131	20477	c197533_g1_i1,	-	c197533_g1_i1,	0.723671190274244	1	1
ko00981	Insect hormone biosynthesis	1	0	1	216	55	20477	c137996_g1_i1,	-	c137996_g1_i1,	1.7236531986532	1	1
ko00600	Sphingolipid metabolism	1	1	0	216	209	20477	c289743_g1_i1,	c289743_g1_i1,	-	0.453592947014	1	1
ko04320	Dorso-ventral axis formation	1	1	0	216	158	20477	c35993_g1_i1,	c35993_g1_i1,	-	0.60000586029067	1	1
ko00073	Cutin, suberine and wax biosynthesis	1	1	0	216	6	20477	c283531_g1_i1,	c283531_g1_i1,	-	15.8001543209877	1	1
ko00900	Terpenoid backbone biosynthesis	1	1	0	216	82	20477	c319326_g1_i1,	c319326_g1_i1,	-	1.15610885275519	1	1
ko04064	NF-kappa B signaling pathway	1	1	0	216	120	20477	c215805_g1_i1,	c215805_g1_i1,	-	0.790007716049383	1	1
ko00450	Selenocompound metabolism	1	1	0	216	74	20477	c198408_g1_i1,	c198408_g1_i1,	-	1.28109359359359	1	1
ko00625	Chloroalkane and chloroalkene degradation	1	0	1	216	51	20477	c137996_g1_i1,	-	c137996_g1_i1,	1.85884168482208	1	1
ko00650	Butanoate metabolism	1	1	0	216	116	20477	c319326_g1_i1,	c319326_g1_i1,	-	0.817249361430396	1	1
ko04216	Ferroptosis	1	0	1	216	162	20477	c22951_g1_i1,	-	c22951_g1_i1,	0.58519090077732	1	1
ko04668	TNF signaling pathway	1	1	0	216	196	20477	c215805_g1_i1,	c215805_g1_i1,	-	0.483678193499622	1	1
ko00950	Isoquinoline alkaloid biosynthesis	1	0	1	216	42	20477	c279780_g1_i1,	-	c279780_g1_i1,	2.25716490299824	1	1
ko04330	Notch signaling pathway	1	0	1	216	145	20477	c313286_g1_i1,	-	c313286_g1_i1,	0.653799489144317	1	1
ko04740	Olfactory transduction	1	0	1	216	214	20477	c198017_g1_i1,	-	c198017_g1_i1,	0.442994980962271	1	1
ko04923	Regulation of lipolysis in adipocytes	1	1	0	216	170	20477	c309801_g1_i1,	c309801_g1_i1,	-	0.557652505446623	1	1
ko00590	Arachidonic acid metabolism	1	1	0	216	150	20477	c151774_g2_i4,	c151774_g2_i4,	-	0.632006172839506	1	1
ko04130	SNARE interactions in vesicular transport	1	1	0	216	78	20477	c248537_g1_i1,	c248537_g1_i1,	-	1.21539648622982	1	1
ko03022	Basal transcription factors	1	1	0	216	145	20477	c309010_g1_i1,	c309010_g1_i1,	-	0.653799489144317	1	1
ko04711	Circadian rhythm	1	0	1	216	45	20477	c63790_g1_i1,	-	c63790_g1_i1,	2.10668724279835	1	1
ko00300	Lysine biosynthesis	1	1	0	216	22	20477	c185853_g1_i1,	c185853_g1_i1,	-	4.309132996633	1	1
ko00643	Styrene degradation	1	0	1	216	28	20477	c212663_g1_i1,	-	c212663_g1_i1,	3.38574735449735	1	1
ko00640	Propanoate metabolism	1	0	1	216	185	20477	c66385_g1_i1,	-	c66385_g1_i1,	0.512437437437437	1	1
ko00903	Limonene and pinene degradation	1	0	1	216	37	20477	c137996_g1_i1,	-	c137996_g1_i1,	2.56218718718719	1	1
ko04137	Mitophagy	1	1	0	216	193	20477	c181349_g1_i1,	c181349_g1_i1,	-	0.491196507388217	1	1
ko01522	Endocrine resistance	1	1	0	216	254	20477	c309801_g1_i1,	c309801_g1_i1,	-	0.373231991834354	1	1
ko04068	FoxO signaling pathway	1	0	1	216	389	20477	c63790_g1_i1,	-	c63790_g1_i1,	0.243704179758164	1	1
ko00072	Synthesis and degradation of ketone bodies	1	1	0	216	41	20477	c319326_g1_i1,	c319326_g1_i1,	-	2.31221770551039	1	1
ko00120	Primary bile acid biosynthesis	1	0	1	216	29	20477	c188124_g1_i1,	-	c188124_g1_i1,	3.26899744572158	1	1
ko04925	Aldosterone synthesis and secretion	1	1	0	216	337	20477	c309801_g1_i1,	c309801_g1_i1,	-	0.281308385536872	1	1
ko00053	Ascorbate and aldarate metabolism	1	0	1	216	77	20477	c137996_g1_i1,	-	c137996_g1_i1,	1.23118085618086	1	1
ko01210	2-Oxocarboxylic acid metabolism	1	0	1	216	151	20477	c310075_g1_i1,	-	c310075_g1_i1,	0.627820701496198	1	1
ko04215	Apoptosis	1	0	1	216	65	20477	c75606_g1_i1,	-	c75606_g1_i1,	1.45847578347578	1	1
ko04512	ECM-receptor interaction	1	0	1	216	233	20477	c221590_g1_i1,	-	c221590_g1_i1,	0.406870926720712	1	1
ko04392	Hippo signaling pathway	1	0	1	216	136	20477	c63790_g1_i1,	-	c63790_g1_i1,	0.697065631808279	1	1
ko04931	Insulin resistance	1	0	1	216	349	20477	c284298_g1_i1,	-	c284298_g1_i1,	0.271635890905232	1	1
ko04080	Neuroactive ligand-receptor interaction	1	1	0	216	359	20477	c95517_g1_i1,	c95517_g1_i1,	-	0.26406943154854	1	1
ko01212	Fatty acid metabolism	3	1	2	216	285	20477	c34660_g1_i1,c236815_g1_i1,c179282_g1_i1,	c179282_g1_i1,	c34660_g1_i1,c236815_g1_i1,	0.997904483430799	1	1
ko00020	Citrate cycle (TCA cycle)	3	1	2	216	286	20477	c235827_g1_i1,c310075_g1_i1,c150886_g1_i3,	c150886_g1_i3,	c235827_g1_i1,c310075_g1_i1,	0.994415306915307	1	1
ko00513	Various types of N-glycan biosynthesis	2	2	0	216	192	20477	c109063_g1_i2,c109063_g1_i5,	c109063_g1_i2,c109063_g1_i5,	-	0.987509645061728	1	1
ko04914	Progesterone-mediated oocyte maturation	3	2	1	216	299	20477	c224293_g1_i1,c65319_g1_i1,c309801_g1_i1,	c224293_g1_i1,c309801_g1_i1,	c65319_g1_i1,	0.951179858788554	1	1
ko04110	Cell cycle	4	3	1	216	406	20477	c281229_g1_i1,c224293_g1_i1,c65319_g1_i1,c260306_g1_i1,	c281229_g1_i1,c224293_g1_i1,c260306_g1_i1,	c65319_g1_i1,	0.933999270206167	1	1
ko04066	HIF-1 signaling pathway	3	1	2	216	309	20477	c137467_g4_i1,c285843_g1_i1,c192561_g1_i1,	c192561_g1_i1,	c137467_g4_i1,c285843_g1_i1,	0.920397339086659	1	1
ko04530	Tight junction	7	3	4	216	723	20477	c229153_g1_i1,c224170_g1_i1,c310628_g1_i1,c214024_g1_i1,c134970_g1_i2,c63960_g1_i1,c221195_g1_i1,	c229153_g1_i1,c224170_g1_i1,c214024_g1_i1,	c310628_g1_i1,c134970_g1_i2,c63960_g1_i1,c221195_g1_i1,	0.917851288356129	1	1
ko04391	Hippo signaling pathway	4	1	3	216	414	20477	c63790_g1_i1,c229153_g1_i1,c310628_g1_i1,c63960_g1_i1,	c229153_g1_i1,	c63790_g1_i1,c310628_g1_i1,c63960_g1_i1,	0.915950975129719	1	1
ko00310	Lysine degradation	3	0	3	216	316	20477	c137996_g1_i1,c235827_g1_i1,c289788_g1_i1,	-	c137996_g1_i1,c235827_g1_i1,c289788_g1_i1,	0.900008790436006	1	1
ko04380	Osteoclast differentiation	2	1	1	216	211	20477	c1418_g1_i1,c215805_g1_i1,	c215805_g1_i1,	c1418_g1_i1,	0.898586975601194	1	1
ko03040	Spliceosome	6	5	1	216	659	20477	c275166_g1_i1,c312509_g1_i1,c154365_g1_i1,c147050_g1_i6,c211306_g1_i1,c125714_g1_i2,	c275166_g1_i1,c312509_g1_i1,c154365_g1_i1,c211306_g1_i1,c125714_g1_i2,	c147050_g1_i6,	0.863134378688248	1	1
ko04510	Focal adhesion	6	3	3	216	695	20477	c229153_g1_i1,c224170_g1_i1,c160611_g1_i1,c191711_g1_i1,c221590_g1_i1,c221195_g1_i1,	c229153_g1_i1,c224170_g1_i1,c160611_g1_i1,	c191711_g1_i1,c221590_g1_i1,c221195_g1_i1,	0.818425259792166	1	1
ko05167	Kaposi's sarcoma-associated herpesvirus infection	3	2	1	216	354	20477	c181349_g1_i1,c75606_g1_i1,c215805_g1_i1,	c181349_g1_i1,c215805_g1_i1,	c75606_g1_i1,	0.803397677338355	1	1
ko00500	Starch and sucrose metabolism	2	2	0	216	237	20477	c154800_g1_i1,c281375_g1_i1,	c154800_g1_i1,c281375_g1_i1,	-	0.800007813720894	1	1
ko04114	Oocyte meiosis	4	2	2	216	475	20477	c310628_g1_i1,c224293_g1_i1,c63960_g1_i1,c309801_g1_i1,	c224293_g1_i1,c309801_g1_i1,	c310628_g1_i1,c63960_g1_i1,	0.798323586744639	1	1
ko00630	Glyoxylate and dicarboxylate metabolism	2	2	0	216	242	20477	c309731_g1_i1,c223692_g1_i1,	c309731_g1_i1,c223692_g1_i1,	-	0.783478726660545	1	1
ko00330	Arginine and proline metabolism	2	0	2	216	243	20477	c137996_g1_i1,c279780_g1_i1,	-	c137996_g1_i1,c279780_g1_i1,	0.780254534369761	1	1
ko00270	Cysteine and methionine metabolism	2	0	2	216	247	20477	c275681_g1_i1,c215493_g1_i1,	-	c275681_g1_i1,c215493_g1_i1,	0.767618833408307	1	1
ko00561	Glycerolipid metabolism	2	1	1	216	248	20477	c288794_g1_i1,c137996_g1_i1,	c288794_g1_i1,	c137996_g1_i1,	0.764523596176822	1	1
ko04390	Hippo signaling pathway	4	1	3	216	496	20477	c63790_g1_i1,c229153_g1_i1,c310628_g1_i1,c63960_g1_i1,	c229153_g1_i1,	c63790_g1_i1,c310628_g1_i1,c63960_g1_i1,	0.764523596176822	1	1
ko04140	Autophagy	4	0	4	216	524	20477	c310628_g1_i1,c136928_g1_i1,c192035_g1_i1,c75994_g1_i1,	-	c310628_g1_i1,c136928_g1_i1,c192035_g1_i1,c75994_g1_i1,	0.723671190274244	1	1
ko04810	Regulation of actin cytoskeleton	5	3	2	216	661	20477	c229153_g1_i1,c224170_g1_i1,c160611_g1_i1,c191711_g1_i1,c221195_g1_i1,	c229153_g1_i1,c224170_g1_i1,c160611_g1_i1,	c191711_g1_i1,c221195_g1_i1,	0.717102314114417	1	1
ko00260	Glycine, serine and threonine metabolism	2	1	1	216	265	20477	c279780_g1_i1,c223692_g1_i1,	c223692_g1_i1,	c279780_g1_i1,	0.715478686233403	1	1
ko04520	Adherens junction	3	2	1	216	402	20477	c229153_g1_i1,c224170_g1_i1,c284298_g1_i1,	c229153_g1_i1,c224170_g1_i1,	c284298_g1_i1,	0.707469596462134	1	1
ko04713	Circadian entrainment	3	2	1	216	403	20477	c191836_g1_i1,c105509_g1_i1,c309801_g1_i1,	c191836_g1_i1,c309801_g1_i1,	c105509_g1_i1,	0.705714088778605	1	1
ko00620	Pyruvate metabolism	2	1	1	216	286	20477	c137996_g1_i1,c150886_g1_i3,	c150886_g1_i3,	c137996_g1_i1,	0.662943537943538	1	1
ko04151	PI3K-Akt signaling pathway	5	1	4	216	728	20477	c310628_g1_i1,c137467_g4_i1,c63960_g1_i1,c221590_g1_i1,c245790_g1_i1,	c245790_g1_i1,	c310628_g1_i1,c137467_g4_i1,c63960_g1_i1,c221590_g1_i1,	0.65110526048026	1	1
ko04213	Longevity regulating pathway	2	2	0	216	292	20477	c309801_g1_i1,c125714_g1_i2,	c309801_g1_i1,c125714_g1_i2,	-	0.649321410451547	1	1
ko00520	Amino sugar and nucleotide sugar metabolism	2	2	0	216	292	20477	c187545_g1_i1,c314151_g1_i1,	c187545_g1_i1,c314151_g1_i1,	-	0.649321410451547	1	1
ko04745	Phototransduction	2	1	1	216	293	20477	c229153_g1_i1,c198017_g1_i1,	c229153_g1_i1,	c198017_g1_i1,	0.647105296422703	1	1
ko04138	Autophagy	2	1	1	216	297	20477	c310628_g1_i1,c244839_g1_i1,	c244839_g1_i1,	c310628_g1_i1,	0.638390073575259	1	1
ko00970	Aminoacyl-tRNA biosynthesis	2	1	1	216	307	20477	c316432_g1_i1,c198408_g1_i1,	c198408_g1_i1,	c316432_g1_i1,	0.617595608637954	1	1
ko04371	Apelin signaling pathway	3	1	2	216	476	20477	c137467_g4_i1,c191711_g1_i1,c309801_g1_i1,	c309801_g1_i1,	c137467_g4_i1,c191711_g1_i1,	0.597484827264239	1	1
ko04020	Calcium signaling pathway	4	1	3	216	636	20477	c191711_g1_i1,c152654_g1_i13,c309801_g1_i1,c99563_g1_i3,	c309801_g1_i1,	c191711_g1_i1,c152654_g1_i13,c99563_g1_i3,	0.596232238527836	1	1
ko04150	mTOR signaling pathway	3	1	2	216	479	20477	c87924_g1_i1,c187051_g1_i1,c137467_g4_i1,	c187051_g1_i1,	c87924_g1_i1,c137467_g4_i1,	0.593742751101832	1	1
ko04218	Cellular senescence	3	1	2	216	502	20477	c137111_g1_i4,c254048_g1_i1,c99563_g1_i3,	c254048_g1_i1,	c137111_g1_i4,c99563_g1_i3,	0.566539397963701	1	1
ko04015	Rap1 signaling pathway	4	3	1	216	686	20477	c229153_g1_i1,c191836_g1_i1,c105509_g1_i1,c309801_g1_i1,	c229153_g1_i1,c191836_g1_i1,c309801_g1_i1,	c105509_g1_i1,	0.552775078285282	1	1
ko05165	Human papillomavirus infection	5	1	4	216	866	20477	c310628_g1_i1,c63960_g1_i1,c221590_g1_i1,c181349_g1_i1,c7122_g1_i1,	c181349_g1_i1,	c310628_g1_i1,c63960_g1_i1,c221590_g1_i1,c7122_g1_i1,	0.547349456847147	1	1
ko04750	Inflammatory mediator regulation of TRP channels	2	2	0	216	365	20477	c151774_g2_i4,c309801_g1_i1,	c151774_g2_i4,c309801_g1_i1,	-	0.519457128361238	1	1
ko00564	Glycerophospholipid metabolism	2	1	1	216	369	20477	c178785_g1_i1,c197533_g1_i1,	c178785_g1_i1,	c197533_g1_i1,	0.513826156780086	1	1
ko03015	mRNA surveillance pathway	2	0	2	216	378	20477	c310628_g1_i1,c63960_g1_i1,	-	c310628_g1_i1,c63960_g1_i1,	0.501592200666275	1	1
ko04070	Phosphatidylinositol signaling system	2	2	0	216	385	20477	c253232_g1_i1,c172026_g1_i1,	c253232_g1_i1,c172026_g1_i1,	-	0.492472342472342	1	1
ko04540	Gap junction	2	1	1	216	410	20477	c134970_g1_i2,c309801_g1_i1,	c309801_g1_i1,	c134970_g1_i2,	0.462443541102078	1	1
ko04014	Ras signaling pathway	3	1	2	216	627	20477	c286784_g1_i1,c181349_g1_i1,c197533_g1_i1,	c181349_g1_i1,	c286784_g1_i1,c197533_g1_i1,	0.453592947014	1	1
ko04310	Wnt signaling pathway	2	0	2	216	420	20477	c63790_g1_i1,c313286_g1_i1,	-	c63790_g1_i1,c313286_g1_i1,	0.451432980599647	1	1
ko03013	RNA transport	3	1	2	216	641	20477	c139245_g2_i1,c23289_g1_i1,c109153_g1_i1,	c23289_g1_i1,	c139245_g2_i1,c109153_g1_i1,	0.443686080776564	1	1
ko04072	Phospholipase D signaling pathway	2	1	1	216	445	20477	c309801_g1_i1,c197533_g1_i1,	c309801_g1_i1,	c197533_g1_i1,	0.426071577195173	1	1
ko04010	MAPK signaling pathway	3	2	1	216	679	20477	c65319_g1_i1,c215805_g1_i1,c125714_g1_i2,	c215805_g1_i1,c125714_g1_i2,	c65319_g1_i1,	0.418855342824415	1	1
ko04013	MAPK signaling pathway	2	0	2	216	517	20477	c310628_g1_i1,c313286_g1_i1,	-	c310628_g1_i1,c313286_g1_i1,	0.366734723117702	1	1
