# Supplementary material for: The transcriptome sequencing and functional analysis of eyestalk ganglions in Chinese mitten crab (Eriocheir sinensis) treated with different photoperiods
Source: PLoS One. 2019 Jan 15;14(1):e0210414. doi: 10.1371/journal.pone.0210414 (PMC6333377; doi:10.1371/journal.pone.0210414)
Supplement: S1 File — (ZIP) [file pone.0210414.s004.zip › Supporting Information/unigene.counts.DD-X_vs_LL-X.edgeR_all.xls]

unigene id	unigene length	protein_ID:protein_description	DD-X	LL-X	log2FC	Pvalue	Qvalue	updown
c141399_g3_i2	299	-	188.406	0	Inf	5.49742937219201e-13	7.02315843300333e-08	UP
c102880_g1_i2	1630	tr|A0A023ZSF4|A0A023ZSF4_LITVA:SubName: Full=Transcription factor ATF-b {ECO:0000313|EMBL:AHY82567.1}; GN=unknown OS=Litopenaeus vannamei	76.185	0.216	8.46233185206185	2.103218727016e-12	1.07477421456736e-07	UP
c154365_g1_i1	18726	tr|A0A0L7RHZ9|A0A0L7RHZ9_9HYME:SubName: Full=Uncharacterized protein {ECO:0000313|EMBL:KOC70351.1}; GN=WH47_02854 OS=Habropoda laboriosa.	4.232	0.016	8.04712391211403	1.51338527420278e-11	4.83350664069662e-07	UP
c98625_g1_i1	1861	-	12.202	0	Inf	1.46046004606546e-10	3.39234331809134e-06	UP
c144144_g1_i2	1379	tr|D2DSX1|D2DSX1_SCYPA:SubName: Full=Putative uncharacterized protein {ECO:0000313|EMBL:ACY66531.1}; GN=unknown OS=Scylla paramamosain	188.304	1.565	6.91075717897827	1.6199508218814e-10	3.44923978872041e-06	UP
c87305_g1_i2	494	-	41.539	0	Inf	2.69627585895897e-10	4.92083825639306e-06	UP
c144144_g1_i1	1338	tr|D2DSX1|D2DSX1_SCYPA:SubName: Full=Putative uncharacterized protein {ECO:0000313|EMBL:ACY66531.1}; GN=unknown OS=Scylla paramamosain	578.323	6.168	6.55092890400113	4.17248774809347e-10	6.56739053822538e-06	UP
c153927_g2_i2	629	-	153	1.248	6.93776990849249	4.369572620313e-10	6.56739053822538e-06	UP
c67981_g1_i1	1184	-	22.34	0.077	8.18055502467578	4.09479144181449e-10	6.56739053822538e-06	UP
c104820_g1_i2	405	-	44.108	0	Inf	6.31590786340561e-10	8.4934666866062e-06	UP
c144538_g2_i3	530	-	30.341	0	Inf	1.19727561485503e-09	1.52956150262382e-05	UP
c154103_g3_i2	4217	-	3.707	0	Inf	1.42008390855032e-09	1.72781609153318e-05	UP
c122517_g1_i1	2428	-	7.964	0.035	7.82999448877554	2.73519631512507e-09	2.58837705514319e-05	UP
c125941_g1_i2	377	-	34.963	0	Inf	3.92952415525526e-09	3.13756540105252e-05	UP
c148421_g3_i3	1282	tr|A0A0N7ZC26|A0A0N7ZC26_9EUCA:SubName: Full=Uncharacterized protein {ECO:0000313|EMBL:JAI63272.1}; GN=unknown OS=Scylla olivacea	9.679	0	Inf	5.62775004910273e-09	3.89048413717159e-05	UP
c137558_g1_i1	2684	tr|D2DSX2|D2DSX2_SCYPA:SubName: Full=Putative uncharacterized protein {ECO:0000313|EMBL:ACY66532.1}; GN=unknown OS=Scylla paramamosain	7.306	0.055	7.05350632483736	9.87402751682548e-09	6.30720787185382e-05	UP
c127434_g1_i1	306	-	0	37.747	-Inf	1.32626654368051e-08	7.70159967673125e-05	DOWN
c145893_g1_i3	780	-	12.869	0	Inf	1.98122661741913e-08	0.000105461931111856	UP
c123967_g1_i2	491	-	19.489	0	Inf	2.59407079542625e-08	0.000118357722629817	UP
c126748_g2_i1	346	-	0	29.945	-Inf	2.49429884175601e-08	0.000118357722629817	DOWN
c151307_g7_i1	399	-	24.234	0	Inf	2.49429884175601e-08	0.000118357722629817	UP
c286941_g1_i1	315	-	0	32.745	-Inf	2.59407079542625e-08	0.000118357722629817	DOWN
c22537_g1_i1	318	-	0	31.301	-Inf	3.1680348503637e-08	0.000137195776357945	DOWN
c141524_g3_i1	300	-	0	32.83	-Inf	3.43799994357761e-08	0.000144005418292407	DOWN
c143192_g1_i2	432	-	20.856	0	Inf	3.73501820787057e-08	0.000151479888450538	UP
c143972_g1_i1	354	-	95.274	1.533	5.95765295841841	4.05163680132657e-08	0.000154914184124675	UP
c65571_g1_i1	294	-	0	32.496	-Inf	4.06221760513537e-08	0.000154914184124675	DOWN
c148953_g1_i2	303	-	28.971	0	Inf	4.42313733543335e-08	0.000161616071307932	UP
c149989_g2_i3	300	-	0	31.261	-Inf	4.61747553119054e-08	0.000161616071307932	DOWN
c154107_g2_i1	317	-	27.354	0	Inf	4.61747553119054e-08	0.000161616071307932	UP
c112639_g1_i1	725	-	11.771	0	Inf	5.03666332293414e-08	0.000171587031420391	UP
c118049_g1_i1	568	tr|U5EN29|U5EN29_9DIPT:SubName: Full=Uncharacterized protein {ECO:0000313|EMBL:JAB55584.1}; GN=unknown OS=Corethrella appendiculata.	14.309	0	Inf	6.89476558349703e-08	0.000228787125966568	UP
c129243_g2_i1	420	-	19.027	0	Inf	7.56444350811609e-08	0.000238613366349163	UP
c42866_g1_i1	1632	-	0.044	7.065	-7.327042226584	9.04139048198815e-08	0.00027178100680957	DOWN
c29191_g1_i2	285	-	0	29.058	-Inf	9.59651449148559e-08	0.000281836394043219	DOWN
c284840_g1_i1	291	-	25.888	0	Inf	1.05821924639903e-07	0.00030380047751649	UP
c136928_g1_i1	937	tr|A0A0K8U8N8|A0A0K8U8N8_BACLA:SubName: Full=Cathepsin L 2 {ECO:0000313|EMBL:JAI23024.1}; GN=GSPATT00022898001_0 OS=Bactrocera latifrons	0.328	23.941	-6.18964378890494	1.09113234882437e-07	0.000306364783572601	DOWN
c153461_g3_i3	1030	-	49.885	1.139	5.45276642234507	1.08198144053888e-07	0.000306364783572601	UP
c104820_g1_i1	533	-	19.219	0.13	7.20787783850294	1.20392582951741e-07	0.00033076502894893	UP
c142453_g3_i1	1256	-	5.782	0	Inf	1.29284551843124e-07	0.000340547505028671	UP
c17920_g1_i1	304	-	0	25.474	-Inf	1.43251828608922e-07	0.000362394504677028	DOWN
c121399_g2_i1	297	-	0	25.54	-Inf	1.59000103780982e-07	0.000386910852540643	DOWN
c152973_g1_i6	2093	tr|A0A0P4WBW8|A0A0P4WBW8_9EUCA:SubName: Full=Uncharacterized protein {ECO:0000313|EMBL:JAI66050.1}; GN=unknown OS=Scylla olivacea	5.829	0.058	6.65105169117893	1.65733727835419e-07	0.000399491769792872	UP
c148421_g3_i2	2405	tr|A0A0N7ZC26|A0A0N7ZC26_9EUCA:SubName: Full=Uncharacterized protein {ECO:0000313|EMBL:JAI63272.1}; GN=unknown OS=Scylla olivacea	43.998	1.199	5.19753438134742	1.69847261417826e-07	0.00040182559465819	UP
c127614_g1_i1	604	-	54.075	1.233	5.45471705533386	1.97905855043998e-07	0.000442878593082039	UP
c156461_g1_i1	335	-	0	21.789	-Inf	1.9693607820197e-07	0.000442878593082039	DOWN
c81971_g1_i1	296	-	0	24.433	-Inf	2.07999902820058e-07	0.000442878593082039	DOWN
c131982_g1_i1	287	-	0	24.979	-Inf	2.19791280530947e-07	0.000456570818818053	DOWN
c144533_g2_i1	985	-	43.986	1.097	5.32540898052052	2.21615420749288e-07	0.000456647510559584	UP
c148421_g3_i1	1987	tr|A0A0N7ZC26|A0A0N7ZC26_9EUCA:SubName: Full=Uncharacterized protein {ECO:0000313|EMBL:JAI63272.1}; GN=unknown OS=Scylla olivacea	41.206	1.163	5.14693142140712	2.46965107692599e-07	0.000478040255842521	UP
c151254_g3_i3	299	-	21.799	0	Inf	2.45781154286395e-07	0.000478040255842521	UP
c61843_g1_i1	304	-	1.57	80.078	-5.67256947814974	2.44092909966554e-07	0.000478040255842521	DOWN
c76909_g1_i2	318	-	0	21.955	-Inf	2.60104065375346e-07	0.000499687288961343	DOWN
c119062_g1_i1	291	-	0	23.181	-Inf	2.91758479367512e-07	0.000521303033480803	DOWN
c145616_g5_i1	288	-	22.214	0	Inf	2.91758479367512e-07	0.000521303033480803	UP
c152973_g1_i2	1881	tr|A0A0P4WBW8|A0A0P4WBW8_9EUCA:SubName: Full=Uncharacterized protein {ECO:0000313|EMBL:JAI66050.1}; GN=unknown OS=Scylla olivacea	5.918	0.088	6.07146236255662	2.85953235190518e-07	0.000521303033480803	UP
c245913_g1_i1	304	tr|A0A023FAH8|A0A023FAH8_TRIIF:SubName: Full=Putative ribosomal protein l3e {ECO:0000313|EMBL:JAC18014.1}; GN=unknown OS=Triatoma infestans	0	22.353	-Inf	2.91758479367512e-07	0.000521303033480803	DOWN
c102555_g1_i1	370	-	17.029	0	Inf	3.09249994917123e-07	0.000530305627189862	UP
c204627_g1_i1	290	-	0	22.999	-Inf	3.09249994917123e-07	0.000530305627189862	DOWN
c307001_g1_i1	292	-	21.64	0	Inf	3.09249994917123e-07	0.000530305627189862	UP
c130185_g1_i1	3741	-	1.67	0	Inf	3.27969728265617e-07	0.000544146502337422	UP
c138702_g1_i1	349	-	17.97	0	Inf	3.27969728265617e-07	0.000544146502337422	UP
c144388_g1_i7	559	-	19.477	0.233	6.38529771424415	3.27468131376255e-07	0.000544146502337422	UP
c150780_g1_i2	912	-	6.83	0	Inf	3.27969728265617e-07	0.000544146502337422	UP
c130789_g1_i3	284	-	4.756	191.569	-5.3319715954485	3.34815477194027e-07	0.000551920633105899	DOWN
c151251_g1_i2	293	-	21.003	0	Inf	3.48016777670606e-07	0.000556961587070522	UP
c147942_g1_i4	1624	tr|Q683N5|Q683N5_CARMA:SubName: Full=Carcinin-like protein {ECO:0000313|EMBL:CAH25401.1}; GN=unknown OS=Carcinus maenas	90.154	2.864	4.97628810561382	3.61840432585616e-07	0.000572179735267967	UP
c149916_g6_i1	288	-	0	22.441	-Inf	3.69499294810767e-07	0.000572179735267967	DOWN
c254744_g1_i1	284	-	0	22.792	-Inf	3.69499294810767e-07	0.000572179735267967	DOWN
c88174_g1_i1	327	-	0	19.541	-Inf	3.92535410447347e-07	0.00059699729236411	DOWN
c145881_g1_i2	285	-	0.318	31.273	-6.61974704703047	4.03106523545363e-07	0.000606594222544688	DOWN
c154381_g3_i1	485	-	21.671	0.313	6.11345926019489	4.03593709106196e-07	0.000606594222544688	UP
c122930_g3_i1	589	tr|A0A0N5DEY3|A0A0N5DEY3_TRIMR:SubName: Full=Uncharacterized protein {ECO:0000313|WBParaSite:TMUE_s0005002800}; GN=unknown OS=Trichuris muris	358.441	11.99	4.90183210453969	4.14385603468034e-07	0.000609207917084506	UP
c142453_g3_i2	1323	-	4.507	0	Inf	4.17254265009524e-07	0.000609207917084506	UP
c195905_g1_i1	288	-	0	22.006	-Inf	4.17254265009524e-07	0.000609207917084506	DOWN
c275228_g1_i1	285	-	0	22.007	-Inf	4.43797157185701e-07	0.000629962668005816	DOWN
c312723_g1_i1	316	-	0	19.975	-Inf	4.43797157185701e-07	0.000629962668005816	DOWN
c46514_g1_i1	298	-	19.864	0	Inf	4.43797157185701e-07	0.000629962668005816	UP
c124188_g2_i1	291	-	20.224	0	Inf	4.72318825385298e-07	0.000659457738348204	UP
c144638_g2_i2	307	tr|A0A147BLL9|A0A147BLL9_IXORI:SubName: Full=Uncharacterized protein {ECO:0000313|EMBL:JAR91362.1}; GN=QLKTKQRNKL ATDTVCGLLH OS=Ixodes ricinus	19.106	0	Inf	4.72318825385298e-07	0.000659457738348204	UP
c109502_g1_i2	367	-	0	16.69	-Inf	5.02988878981745e-07	0.000672625320340786	DOWN
c139397_g1_i5	513	-	0	11.915	-Inf	5.02988878981745e-07	0.000672625320340786	DOWN
c245689_g1_i1	292	-	19.725	0	Inf	5.02988878981745e-07	0.000672625320340786	UP
c147187_g1_i7	370	-	15.548	0	Inf	5.3599339859997e-07	0.000681343608438221	UP
c152335_g1_i1	292	-	0	20.878	-Inf	5.3599339859997e-07	0.000681343608438221	DOWN
c223245_g1_i1	295	-	0	20.495	-Inf	5.3599339859997e-07	0.000681343608438221	DOWN
c316877_g1_i1	303	-	18.883	0	Inf	5.3599339859997e-07	0.000681343608438221	UP
c58960_g1_i1	335	-	0	18.207	-Inf	5.3599339859997e-07	0.000681343608438221	DOWN
c67175_g1_i1	317	-	0	19.145	-Inf	5.3599339859997e-07	0.000681343608438221	DOWN
c133767_g1_i2	581	-	9.692	0	Inf	5.71536727419596e-07	0.00070980382668485	UP
c134255_g1_i1	1018	tr|A0A0P4WN87|A0A0P4WN87_9EUCA:SubName: Full=Uncharacterized protein {ECO:0000313|EMBL:JAI65550.1}; GN=unknown OS=Scylla olivacea	23.08	0.598	5.27035392933474	5.72272338124118e-07	0.00070980382668485	UP
c218864_g1_i1	285	-	0	21.156	-Inf	5.71536727419596e-07	0.00070980382668485	DOWN
c152973_g1_i1	1921	tr|A0A0P4WBW8|A0A0P4WBW8_9EUCA:SubName: Full=Uncharacterized protein {ECO:0000313|EMBL:JAI66050.1}; GN=unknown OS=Scylla olivacea	6.137	0.091	6.07552322793881	6.01542444202202e-07	0.000741996560396961	UP
c149239_g4_i2	587	-	42.689	1.131	5.23819353306581	6.24615811477523e-07	0.0007528005289773	UP
c40985_g1_i1	871	-	46.058	1.417	5.02254010224053	6.22246258928968e-07	0.0007528005289773	UP
c311629_g1_i1	640	tr|A0A078BAJ4|A0A078BAJ4_STYLE:SubName: Full=Galactose-binding domain-containing protein {ECO:0000313|EMBL:CDW91374.1}; GN=Contig15556.g16577 OS=Stylonychia lemnae	0	9.153	-Inf	6.51160787434496e-07	0.000766710319424082	DOWN
c106692_g1_i1	399	-	0	14.457	-Inf	6.95760841368367e-07	0.00080077371754733	DOWN
c128006_g2_i1	295	-	18.501	0	Inf	6.95760841368367e-07	0.00080077371754733	UP
c137056_g5_i1	298	-	18.442	0	Inf	6.95760841368367e-07	0.00080077371754733	UP
c52510_g1_i1	340	-	0	17.027	-Inf	6.95760841368367e-07	0.00080077371754733	DOWN
c137031_g1_i1	463	-	32.823	0.727	5.49660793185883	7.22969789490128e-07	0.000828358035889032	UP
c145893_g1_i4	779	-	6.926	0	Inf	7.43943725119636e-07	0.000835741454954663	UP
c150662_g2_i1	2934	tr|D2DSX1|D2DSX1_SCYPA:SubName: Full=Putative uncharacterized protein {ECO:0000313|EMBL:ACY66531.1}; GN=unknown OS=Scylla paramamosain	799.199	30.248	4.7236431184048	7.45768420159381e-07	0.000835741454954663	UP
c187241_g1_i1	509	tr|A0A0P4VQ93|A0A0P4VQ93_9EUCA:SubName: Full=Uncharacterized protein {ECO:0000313|EMBL:JAI57474.1}; GN=unknown OS=Scylla olivacea	0	11.257	-Inf	7.43943725119636e-07	0.000835741454954663	DOWN
c78088_g1_i1	404	-	0	14.133	-Inf	7.43943725119636e-07	0.000835741454954663	DOWN
c145529_g5_i1	285	-	1.468	70.725	-5.59029639832776	7.52095728339584e-07	0.000839151629960096	DOWN
c143116_g2_i1	357	-	0	15.885	-Inf	7.96040624637817e-07	0.000858202328604788	DOWN
c148339_g1_i1	288	-	18.62	0	Inf	7.96040624637817e-07	0.000858202328604788	UP
c150751_g2_i1	607	tr|A0A0P4W0S8|A0A0P4W0S8_9EUCA:SubName: Full=Uncharacterized protein {ECO:0000313|EMBL:JAI59197.1}; GN=unknown OS=Scylla olivacea	132.018	4.619	4.83701029090118	7.73412976582782e-07	0.000858202328604788	UP
c39209_g1_i1	426	tr|A0A0P4VPP4|A0A0P4VPP4_9EUCA:SubName: Full=Uncharacterized protein {ECO:0000313|EMBL:JAI56858.1}; GN=YRPISLLSIF SKIFEKLMKK HLICFLQTRN OS=Scylla olivacea	12.591	0	Inf	7.96040624637817e-07	0.000858202328604788	UP
c51959_g1_i1	322	-	16.297	0	Inf	8.5241743941387e-07	0.000896290628363455	UP
c182783_g1_i1	340	-	0	16.241	-Inf	9.13478860575322e-07	0.000933600972916075	DOWN
c262067_g1_i1	289	-	17.941	0	Inf	9.13478860575322e-07	0.000933600972916075	UP
c43412_g1_i1	335	-	15.484	0	Inf	9.13478860575322e-07	0.000933600972916075	UP
c152400_g1_i1	297	-	0	18.402	-Inf	9.79672980906866e-07	0.00095539429134569	DOWN
c235873_g1_i1	289	-	17.828	0	Inf	9.79672980906866e-07	0.00095539429134569	UP
c251451_g1_i1	589	tr|A0A0K8VP06|A0A0K8VP06_BACLA:SubName: Full=Uncharacterized protein {ECO:0000313|EMBL:JAI40624.1}; GN=c0_g1_i1 OS=Bactrocera latifrons	0	9.271	-Inf	9.79672980906866e-07	0.00095539429134569	DOWN
c311333_g1_i1	298	-	0	18.282	-Inf	9.79672980906866e-07	0.00095539429134569	DOWN
c3867_g1_i1	295	-	0	18.596	-Inf	9.79672980906866e-07	0.00095539429134569	DOWN
c56986_g1_i1	286	-	0	19.015	-Inf	9.79672980906866e-07	0.00095539429134569	DOWN
c65658_g1_i1	301	-	0	18.236	-Inf	9.79672980906866e-07	0.00095539429134569	DOWN
c99018_g2_i1	286	-	0.611	40.926	-6.06570147816906	9.50781849272983e-07	0.00095539429134569	DOWN
c111102_g1_i1	1238	tr|A0A0B7BGR8|A0A0B7BGR8_9EUPU:SubName: Full=Uncharacterized protein {ECO:0000313|EMBL:CEK91486.1}; GN=ORF183217 OS=Arion vulgaris.	0	4.331	-Inf	1.05149651323141e-06	0.000973422897123981	DOWN
c111954_g2_i1	295	-	17.201	0	Inf	1.05149651323141e-06	0.000973422897123981	UP
c146243_g2_i2	3216	tr|C8UZT5|C8UZT5_CARMA:SubName: Full=Putative angiotensin converting enzyme {ECO:0000313|EMBL:CAX63316.1}; GN=ace OS=Carcinus maenas	2.175	0.015	7.17990909001493	1.05134762500078e-06	0.000973422897123981	UP
c226597_g1_i1	288	-	17.723	0	Inf	1.05149651323141e-06	0.000973422897123981	UP
c50704_g1_i1	306	-	0	17.517	-Inf	1.05149651323141e-06	0.000973422897123981	DOWN
c124101_g1_i4	624	tr|A0A0N7ZDH2|A0A0N7ZDH2_9EUCA:SubName: Full=Uncharacterized protein {ECO:0000313|EMBL:JAI67240.1}; GN=unknown OS=Scylla olivacea	8.074	0	Inf	1.12950070560763e-06	0.00101977150808371	UP
c127408_g2_i1	581	-	8.625	0	Inf	1.12950070560763e-06	0.00101977150808371	UP
c130164_g3_i1	369	-	13.657	0	Inf	1.12950070560763e-06	0.00101977150808371	UP
c162766_g1_i1	297	-	0	18.019	-Inf	1.12950070560763e-06	0.00101977150808371	DOWN
c150662_g2_i2	3087	tr|D2DSX1|D2DSX1_SCYPA:SubName: Full=Putative uncharacterized protein {ECO:0000313|EMBL:ACY66531.1}; GN=unknown OS=Scylla paramamosain	483.9	19.675	4.62027339836931	1.15403551243894e-06	0.00103461105851487	UP
c150735_g1_i1	284	-	4.433	148.297	-5.06406224010859	1.17563887756963e-06	0.00104910777245675	DOWN
c144251_g1_i2	290	-	0	18.127	-Inf	1.21429805587848e-06	0.00105891349270765	DOWN
c243612_g1_i1	292	-	0	17.916	-Inf	1.21429805587848e-06	0.00105891349270765	DOWN
c65903_g1_i1	335	-	0	15.62	-Inf	1.21429805587848e-06	0.00105891349270765	DOWN
c153927_g2_i1	3513	tr|A0A0P4W405|A0A0P4W405_9EUCA:SubName: Full=Uncharacterized protein {ECO:0000313|EMBL:JAI63298.1}; GN=unknown OS=Scylla olivacea	82.515	3.339	4.62716840519073	1.23888207868789e-06	0.00107667701795682	UP
c110141_g1_i1	307	-	0	16.847	-Inf	1.30656994462304e-06	0.00109455005521574	DOWN
c38640_g1_i1	284	-	0	18.321	-Inf	1.30656994462304e-06	0.00109455005521574	DOWN
c51632_g1_i1	300	-	16.255	0	Inf	1.30656994462304e-06	0.00109455005521574	UP
c61955_g1_i1	292	-	16.756	0	Inf	1.30656994462304e-06	0.00109455005521574	UP
c147942_g1_i2	1154	tr|Q683N5|Q683N5_CARMA:SubName: Full=Carcinin-like protein {ECO:0000313|EMBL:CAH25401.1}; GN=unknown OS=Carcinus maenas	1066.901	44.333	4.58890150890324	1.32223788764857e-06	0.00110405567307001	UP
c144402_g2_i1	1158	-	214.451	8.812	4.60503473811288	1.39203184278695e-06	0.00113771390841558	UP
c145486_g2_i5	1419	tr|A0A0P4WKQ8|A0A0P4WKQ8_9EUCA:SubName: Full=Uncharacterized protein {ECO:0000313|EMBL:JAI67700.1}; GN=unknown OS=Scylla olivacea	9.548	0.248	5.2667865406949	1.37862698067495e-06	0.00113771390841558	UP
c153059_g5_i1	299	-	0	17.214	-Inf	1.40707532497866e-06	0.00113771390841558	DOWN
c1885_g1_i1	317	-	0	15.849	-Inf	1.51666063066236e-06	0.00117074745546419	DOWN
c197071_g1_i1	290	-	0	17.435	-Inf	1.51666063066236e-06	0.00117074745546419	DOWN
c262749_g1_i1	284	-	0	17.85	-Inf	1.51666063066236e-06	0.00117074745546419	DOWN
c274897_g1_i1	341	-	0	14.73	-Inf	1.51666063066236e-06	0.00117074745546419	DOWN
c29982_g1_i1	285	-	0	17.647	-Inf	1.51666063066236e-06	0.00117074745546419	DOWN
c61106_g1_i1	324	-	14.611	0	Inf	1.51666063066236e-06	0.00117074745546419	UP
c128553_g1_i1	312	-	15.014	0	Inf	1.63627109049377e-06	0.00121888838926762	UP
c58271_g1_i1	445	-	0	11.228	-Inf	1.63627109049377e-06	0.00121888838926762	DOWN
c139663_g1_i1	338	-	0	14.623	-Inf	1.76696366960669e-06	0.00126830041861524	DOWN
c142420_g2_i1	289	-	16.027	0	Inf	1.76696366960669e-06	0.00126830041861524	UP
c14406_g1_i1	325	-	0	15.088	-Inf	1.76696366960669e-06	0.00126830041861524	DOWN
c146892_g1_i3	314	-	0	15.655	-Inf	1.76696366960669e-06	0.00126830041861524	DOWN
c26758_g1_i1	284	-	0	17.341	-Inf	1.76696366960669e-06	0.00126830041861524	DOWN
c42932_g1_i1	287	-	0	17.21	-Inf	1.76696366960669e-06	0.00126830041861524	DOWN
c66181_g1_i1	289	tr|U6P9Z6|U6P9Z6_HAECO:SubName: Full=Uncharacterised protein family UPF0057 domain containing protein {ECO:0000313|EMBL:CDJ89077.1}; GN=HCOI_01029000 OS=Unreviewed; 469 AA.	0	17.019	-Inf	1.76696366960669e-06	0.00126830041861524	DOWN
c6971_g1_i1	310	-	0	15.833	-Inf	1.76696366960669e-06	0.00126830041861524	DOWN
c112441_g1_i1	454	-	0	10.66	-Inf	1.90992189530303e-06	0.00134128665669216	DOWN
c29638_g1_i1	308	-	0	15.728	-Inf	1.90992189530303e-06	0.00134128665669216	DOWN
c69835_g1_i1	284	-	0.256	23.923	-6.54611069775333	1.91082178975897e-06	0.00134128665669216	DOWN
c124394_g1_i2	481	-	87.829	3.368	4.70473333415048	1.93413813383735e-06	0.00135393378674624	UP
c147829_g1_i1	1600	tr|A0A0P4WBY6|A0A0P4WBY6_9EUCA:SubName: Full=Uncharacterized protein {ECO:0000313|EMBL:JAI58436.1}; GN=unknown OS=Scylla olivacea	48.485	2.017	4.58725549488036	1.94886928516708e-06	0.00136051842744586	UP
c141970_g2_i2	1228	tr|A0A0P4W405|A0A0P4W405_9EUCA:SubName: Full=Uncharacterized protein {ECO:0000313|EMBL:JAI63298.1}; GN=unknown OS=Scylla olivacea	23.074	0.832	4.79354078592934	1.95764507771146e-06	0.00136292103779515	UP
c117908_g2_i1	323	-	44.028	1.348	5.02952890878784	2.05994513351336e-06	0.00137858559707275	UP
c125595_g1_i1	353	-	12.71	0	Inf	2.06647287032787e-06	0.00137858559707275	UP
c2000_g1_i1	301	-	15.005	0	Inf	2.06647287032787e-06	0.00137858559707275	UP
c20176_g1_i1	332	-	0	14.41	-Inf	2.06647287032787e-06	0.00137858559707275	DOWN
c43246_g1_i1	336	-	0	14.264	-Inf	2.06647287032787e-06	0.00137858559707275	DOWN
c152923_g5_i1	290	-	117.186	4.52	4.69633364101543	2.11976515831171e-06	0.00141045530287695	UP
c134369_g4_i1	340	-	13.059	0	Inf	2.23810682965742e-06	0.00143681397418412	UP
c142310_g2_i1	459	-	9.613	0	Inf	2.23810682965742e-06	0.00143681397418412	UP
c147420_g1_i1	350	-	12.701	0	Inf	2.23810682965742e-06	0.00143681397418412	UP
c148363_g3_i1	1717	tr|U1MGQ2|U1MGQ2_ASCSU:SubName: Full=Vitellogenin-6 {ECO:0000313|EMBL:ERG83573.1}; GN=ASU_06794 OS=Ascaris suum	0	2.755	-Inf	2.23810682965742e-06	0.00143681397418412	DOWN
c198265_g1_i1	287	-	0	16.32	-Inf	2.23810682965742e-06	0.00143681397418412	DOWN
c32734_g1_i1	301	-	0	15.661	-Inf	2.23810682965742e-06	0.00143681397418412	DOWN
c34903_g1_i1	309	-	0	15.332	-Inf	2.23810682965742e-06	0.00143681397418412	DOWN
c55785_g1_i1	336	-	13.224	0	Inf	2.23810682965742e-06	0.00143681397418412	UP
c83271_g1_i1	318	-	0	14.846	-Inf	2.23810682965742e-06	0.00143681397418412	DOWN
c101676_g1_i1	339	-	0	13.752	-Inf	2.42649966043667e-06	0.00150482439014367	DOWN
c116475_g1_i1	358	-	12.171	0	Inf	2.42649966043667e-06	0.00150482439014367	UP
c123094_g1_i1	299	-	14.636	0	Inf	2.42649966043667e-06	0.00150482439014367	UP
c1437_g1_i1	301	-	14.433	0	Inf	2.42649966043667e-06	0.00150482439014367	UP
c145769_g1_i3	565	-	7.793	0	Inf	2.42649966043667e-06	0.00150482439014367	UP
c151116_g4_i2	291	-	0	16.018	-Inf	2.42649966043667e-06	0.00150482439014367	DOWN
c248731_g1_i1	306	-	14.401	0	Inf	2.42649966043667e-06	0.00150482439014367	UP
c69779_g1_i1	289	-	0	16.121	-Inf	2.42649966043667e-06	0.00150482439014367	DOWN
c80699_g1_i1	332	-	13.184	0	Inf	2.42649966043667e-06	0.00150482439014367	UP
c142810_g1_i1	2971	tr|E2AFW2|E2AFW2_CAMFO:SubName: Full=Ankyrin repeat domain-containing protein 50 {ECO:0000313|EMBL:EFN67711.1}; GN=EAG_03274 OS=Unreviewed; 1503 AA.	10.651	0.41	4.69922116845878	2.44146372472918e-06	0.00151043843078542	UP
c132289_g1_i2	739	-	0.221	13.38	-5.91988793613739	2.46031112654015e-06	0.00151842201692969	DOWN
c123183_g1_i1	304	-	14.281	0	Inf	2.63353888061045e-06	0.00156850260785113	UP
c127834_g1_i1	299	-	14.332	0	Inf	2.63353888061045e-06	0.00156850260785113	UP
c17675_g1_i1	335	-	0	13.583	-Inf	2.63353888061045e-06	0.00156850260785113	DOWN
c54204_g1_i1	289	-	0	15.728	-Inf	2.63353888061045e-06	0.00156850260785113	DOWN
c145057_g3_i1	3283	tr|V4BW53|V4BW53_LOTGI:SubName: Full=Uncharacterized protein {ECO:0000313|EMBL:ESO93299.1}; GN=LOTGIDRAFT_161865 OS=Lottia gigantea	16.136	0.688	4.55173061391086	2.71217902411595e-06	0.00160784391163525	UP
c140441_g1_i1	660	-	58.081	2.414	4.5885687117049	2.73310048555129e-06	0.00161276283085855	UP
c102714_g1_i1	609	-	22.187	0.629	5.14051078037097	2.75634726082025e-06	0.00161746878382272	UP
c11476_g1_i1	288	-	0	15.653	-Inf	2.86135366267017e-06	0.00161746878382272	DOWN
c140680_g2_i6	1986	tr|A0A0P4W0X3|A0A0P4W0X3_9EUCA:SubName: Full=Uncharacterized protein {ECO:0000313|EMBL:JAI58435.1}; GN=unknown OS=Scylla olivacea	16.315	0.651	4.64739763381359	2.76874178641459e-06	0.00161746878382272	UP
c147113_g2_i1	289	-	14.712	0	Inf	2.86135366267017e-06	0.00161746878382272	UP
c150780_g1_i3	919	-	8.107	0.148	5.77549906210342	2.79698293918915e-06	0.00161746878382272	UP
c190700_g1_i1	300	-	0	15.014	-Inf	2.86135366267017e-06	0.00161746878382272	DOWN
c212027_g1_i1	335	tr|B2YHY2|B2YHY2_9BILA:SubName: Full=Putative 60S ribosomal protein RPL7 {ECO:0000313|EMBL:ACD65113.1}; GN=unknown OS=Novocrania anomala.	0	13.43	-Inf	2.86135366267017e-06	0.00161746878382272	DOWN
c221836_g1_i1	335	-	12.616	0	Inf	2.86135366267017e-06	0.00161746878382272	UP
c285578_g1_i1	253	-	0	17.779	-Inf	2.86135366267017e-06	0.00161746878382272	DOWN
c308044_g1_i1	432	-	0	10.368	-Inf	2.86135366267017e-06	0.00161746878382272	DOWN
c312156_g1_i1	303	-	14.074	0	Inf	2.86135366267017e-06	0.00161746878382272	UP
c72777_g1_i1	322	-	0	13.931	-Inf	2.86135366267017e-06	0.00161746878382272	DOWN
c84158_g1_i1	319	-	0	14.073	-Inf	2.86135366267017e-06	0.00161746878382272	DOWN
c127614_g1_i2	936	-	22.014	0.819	4.74841404832869	2.93352351340281e-06	0.00165460439809936	UP
c141887_g1_i6	524	-	22.655	0.6	5.23872317990487	3.0107389863941e-06	0.00168124124468112	UP
c147585_g2_i4	577	-	7.279	0	Inf	3.11234959799211e-06	0.00168124124468112	UP
c19410_g1_i1	286	-	0	15.427	-Inf	3.11234959799211e-06	0.00168124124468112	DOWN
c220128_g1_i1	295	-	14.265	0	Inf	3.11234959799211e-06	0.00168124124468112	UP
c322376_g1_i1	370	-	0	11.966	-Inf	3.11234959799211e-06	0.00168124124468112	DOWN
c48851_g1_i1	1652	tr|T1I7W2|T1I7W2_RHOPR:SubName: Full=Uncharacterized protein {ECO:0000313|EnsemblMetazoa:RPRC012384-PA}; GN=unknown OS=Rhodnius prolixus	0	2.701	-Inf	3.11234959799211e-06	0.00168124124468112	DOWN
c99917_g1_i1	2392	-	1.745	0	Inf	3.11234959799211e-06	0.00168124124468112	UP
c150662_g2_i3	1976	-	163.967	7.837	4.38696017999735	3.19115292096754e-06	0.00171655138816348	UP
c104323_g1_i1	361	-	0	12.032	-Inf	3.38924902841846e-06	0.00175654533773654	DOWN
c116778_g1_i2	286	-	0.853	38.223	-5.48575146347142	3.35901268239261e-06	0.00175654533773654	DOWN
c122982_g2_i2	290	-	14.231	0	Inf	3.38924902841846e-06	0.00175654533773654	UP
c144619_g1_i4	2296	-	33.278	1.515	4.45717903163973	3.32145871395981e-06	0.00175654533773654	UP
c146245_g1_i2	316	-	0	13.892	-Inf	3.38924902841846e-06	0.00175654533773654	DOWN
c158312_g1_i1	303	-	0	14.363	-Inf	3.38924902841846e-06	0.00175654533773654	DOWN
c181054_g1_i1	295	-	13.878	0	Inf	3.38924902841846e-06	0.00175654533773654	UP
c282515_g1_i1	291	-	0	15.045	-Inf	3.38924902841846e-06	0.00175654533773654	DOWN
c325114_g1_i1	303	-	0	14.483	-Inf	3.38924902841846e-06	0.00175654533773654	DOWN
c145893_g1_i2	630	-	6.387	0	Inf	3.69513792990028e-06	0.00183683581139111	UP
c153858_g4_i1	329	-	0	13.162	-Inf	3.69513792990028e-06	0.00183683581139111	DOWN
c276123_g1_i1	346	-	0	12.39	-Inf	3.69513792990028e-06	0.00183683581139111	DOWN
c328533_g1_i1	292	-	0	14.809	-Inf	3.69513792990028e-06	0.00183683581139111	DOWN
c75408_g1_i1	331	-	0	12.922	-Inf	3.69513792990028e-06	0.00183683581139111	DOWN
c133548_g1_i2	1345	-	5.194	0.093	5.80347148757038	3.95870255496691e-06	0.00190497731715382	UP
c136798_g2_i1	327	-	0	12.886	-Inf	4.03352052421348e-06	0.00190497731715382	DOWN
c138354_g1_i1	287	-	0.94	36.766	-5.28956765836788	4.02588673983041e-06	0.00190497731715382	DOWN
c144258_g2_i1	299	-	13.304	0	Inf	4.03352052421348e-06	0.00190497731715382	UP
c191204_g1_i1	295	-	13.494	0	Inf	4.03352052421348e-06	0.00190497731715382	UP
c209074_g1_i1	291	-	13.797	0	Inf	4.03352052421348e-06	0.00190497731715382	UP
c217230_g1_i1	284	-	0	14.999	-Inf	4.03352052421348e-06	0.00190497731715382	DOWN
c263579_g1_i1	287	-	0	14.842	-Inf	4.03352052421348e-06	0.00190497731715382	DOWN
c284351_g1_i1	295	-	0	14.279	-Inf	4.03352052421348e-06	0.00190497731715382	DOWN
c309173_g1_i1	291	-	0	14.615	-Inf	4.03352052421348e-06	0.00190497731715382	DOWN
c50363_g1_i1	284	-	0	14.888	-Inf	4.03352052421348e-06	0.00190497731715382	DOWN
c51048_g1_i1	284	-	0	14.98	-Inf	4.03352052421348e-06	0.00190497731715382	DOWN
c107336_g1_i1	285	-	20.49	477.983	-4.54396741859395	4.20914735330824e-06	0.00197609249463629	DOWN
c113064_g2_i1	284	-	0	14.602	-Inf	4.4083830264638e-06	0.00197609249463629	DOWN
c125778_g1_i1	287	-	0	14.426	-Inf	4.4083830264638e-06	0.00197609249463629	DOWN
c128614_g1_i1	299	-	289.548	13.847	4.38615718129223	4.26729000285716e-06	0.00197609249463629	UP
c141109_g5_i1	303	-	13.005	0	Inf	4.4083830264638e-06	0.00197609249463629	UP
c216517_g1_i1	312	-	0	13.248	-Inf	4.4083830264638e-06	0.00197609249463629	DOWN
c266364_g1_i1	297	-	0	13.957	-Inf	4.4083830264638e-06	0.00197609249463629	DOWN
c317296_g1_i1	288	-	13.57	0	Inf	4.4083830264638e-06	0.00197609249463629	UP
c333329_g1_i1	335	-	11.762	0	Inf	4.4083830264638e-06	0.00197609249463629	UP
c48313_g1_i1	374	-	0	11.127	-Inf	4.4083830264638e-06	0.00197609249463629	DOWN
c48651_g1_i1	289	-	0	14.417	-Inf	4.4083830264638e-06	0.00197609249463629	DOWN
c50880_g1_i1	304	-	12.968	0	Inf	4.4083830264638e-06	0.00197609249463629	UP
c90179_g1_i1	291	-	0	14.304	-Inf	4.4083830264638e-06	0.00197609249463629	DOWN
c144936_g2_i1	520	-	543.206	27.533	4.30226569511805	4.51179053601446e-06	0.00201890379069255	UP
c102913_g3_i1	295	-	0	13.948	-Inf	4.82426821763964e-06	0.0020407852640471	DOWN
c107767_g1_i1	291	-	13.168	0	Inf	4.82426821763964e-06	0.0020407852640471	UP
c109153_g1_i1	1278	tr|Q23U16|Q23U16_TETTS:SubName: Full=DEAD/DEAH-box helicase {ECO:0000313|EMBL:EAS00033.2}; GN=TTHERM_01197120 OS=Tetrahymena thermophila	0	3.23	-Inf	4.82426821763964e-06	0.0020407852640471	DOWN
c122007_g2_i1	297	-	0	13.773	-Inf	4.82426821763964e-06	0.0020407852640471	DOWN
c124062_g1_i1	342	-	11.262	0	Inf	4.82426821763964e-06	0.0020407852640471	UP
c126175_g2_i1	415	-	19.891	0.476	5.38501042427718	4.58407856727752e-06	0.0020407852640471	UP
c148346_g4_i2	290	-	0	14.171	-Inf	4.82426821763964e-06	0.0020407852640471	DOWN
c148421_g3_i4	965	tr|A0A0N7ZC26|A0A0N7ZC26_9EUCA:SubName: Full=Uncharacterized protein {ECO:0000313|EMBL:JAI63272.1}; GN=unknown OS=Scylla olivacea	12.724	0.407	4.96637967227327	4.71721993797376e-06	0.0020407852640471	UP
c180271_g1_i1	287	-	0	14.27	-Inf	4.82426821763964e-06	0.0020407852640471	DOWN
c18811_g1_i1	319	-	0	12.891	-Inf	4.82426821763964e-06	0.0020407852640471	DOWN
c210290_g1_i1	312	-	12.293	0	Inf	4.82426821763964e-06	0.0020407852640471	UP
c220410_g1_i1	295	-	13.167	0	Inf	4.82426821763964e-06	0.0020407852640471	UP
c243361_g1_i1	303	tr|A0A0G4HMX5|A0A0G4HMX5_9ALVE:SubName: Full=Uncharacterized protein {ECO:0000313|EMBL:CEM45467.1}; GN=Cvel_29251 OS=Chromera velia CCMP2878.	12.753	0	Inf	4.82426821763964e-06	0.0020407852640471	UP
c26493_g1_i1	309	-	12.455	0	Inf	4.82426821763964e-06	0.0020407852640471	UP
c312793_g1_i1	291	-	13.298	0	Inf	4.82426821763964e-06	0.0020407852640471	UP
c64640_g1_i1	284	-	0	14.517	-Inf	4.82426821763964e-06	0.0020407852640471	DOWN
c91493_g2_i1	291	-	13.298	0	Inf	4.82426821763964e-06	0.0020407852640471	UP
c10815_g1_i1	333	-	11.413	0	Inf	5.28636287450167e-06	0.00209736447045854	UP
c144692_g3_i2	538	-	15.111	0.435	5.11843992564325	5.00501094336895e-06	0.00209736447045854	UP
c146315_g2_i2	342	-	11.13	0	Inf	5.28636287450167e-06	0.00209736447045854	UP
c150490_g2_i8	1162	-	3.249	0	Inf	5.28636287450167e-06	0.00209736447045854	UP
c182240_g1_i1	289	-	13.082	0	Inf	5.28636287450167e-06	0.00209736447045854	UP
c210273_g1_i1	381	-	0	10.502	-Inf	5.28636287450167e-06	0.00209736447045854	DOWN
c227615_g1_i1	290	-	13.154	0	Inf	5.28636287450167e-06	0.00209736447045854	UP
c257294_g1_i1	284	-	0	14.218	-Inf	5.28636287450167e-06	0.00209736447045854	DOWN
c266206_g1_i1	330	-	0	12.267	-Inf	5.28636287450167e-06	0.00209736447045854	DOWN
c275180_g1_i1	1542	tr|A0A0V0QZ23|A0A0V0QZ23_PSEPJ:SubName: Full=Insulin-like growth factor binding protein, N-terminal {ECO:0000313|EMBL:KRX07476.1}; GN=PPERSA_11025 OS=Pseudocohnilembus persalinus	2.454	0	Inf	5.28636287450167e-06	0.00209736447045854	UP
c288778_g1_i1	288	-	13.235	0	Inf	5.28636287450167e-06	0.00209736447045854	UP
c32868_g1_i1	486	-	0	8.216	-Inf	5.28636287450167e-06	0.00209736447045854	DOWN
c50830_g1_i1	289	-	0	13.836	-Inf	5.28636287450167e-06	0.00209736447045854	DOWN
c51399_g1_i1	311	-	12.229	0	Inf	5.28636287450167e-06	0.00209736447045854	UP
c63439_g1_i1	300	-	12.578	0	Inf	5.28636287450167e-06	0.00209736447045854	UP
c148629_g2_i2	612	-	0	6.464	-Inf	5.80060050820806e-06	0.00219895257277555	DOWN
c152689_g2_i1	315	-	0	12.539	-Inf	5.80060050820806e-06	0.00219895257277555	DOWN
c159376_g1_i1	308	-	12.132	0	Inf	5.80060050820806e-06	0.00219895257277555	UP
c188153_g1_i1	386	-	0	10.339	-Inf	5.80060050820806e-06	0.00219895257277555	DOWN
c194640_g1_i1	285	-	0	13.894	-Inf	5.80060050820806e-06	0.00219895257277555	DOWN
c197796_g1_i1	296	-	0	13.461	-Inf	5.80060050820806e-06	0.00219895257277555	DOWN
c261836_g1_i1	322	-	0	12.36	-Inf	5.80060050820806e-06	0.00219895257277555	DOWN
c272964_g1_i1	298	-	0	13.297	-Inf	5.80060050820806e-06	0.00219895257277555	DOWN
c318141_g1_i1	288	-	0	13.742	-Inf	5.80060050820806e-06	0.00219895257277555	DOWN
c90114_g1_i1	478	-	7.772	0	Inf	5.80060050820806e-06	0.00219895257277555	UP
c114880_g1_i1	379	-	0	10.214	-Inf	6.37378237660808e-06	0.00228728372710674	DOWN
c116822_g1_i1	431	-	8.579	0	Inf	6.37378237660808e-06	0.00228728372710674	UP
c127513_g1_i1	311	-	11.838	0	Inf	6.37378237660808e-06	0.00228728372710674	UP
c132354_g1_i2	307	-	11.997	0	Inf	6.37378237660808e-06	0.00228728372710674	UP
c137675_g5_i1	352	-	10.401	0	Inf	6.37378237660808e-06	0.00228728372710674	UP
c153125_g1_i5	747	tr|A0A0P4W6B3|A0A0P4W6B3_9EUCA:SubName: Full=Uncharacterized protein {ECO:0000313|EMBL:JAI56781.1}; GN=KLRRTQQALD LISGKCQDLG LKISAEKSRA OS=Scylla olivacea	4.927	0	Inf	6.37378237660808e-06	0.00228728372710674	UP
c153255_g4_i1	524	-	6.954	0	Inf	6.37378237660808e-06	0.00228728372710674	UP
c153994_g2_i1	846	-	0	4.572	-Inf	6.37378237660808e-06	0.00228728372710674	DOWN
c218521_g1_i1	361	-	10.223	0	Inf	6.37378237660808e-06	0.00228728372710674	UP
c248491_g1_i1	304	-	12.034	0	Inf	6.37378237660808e-06	0.00228728372710674	UP
c253988_g1_i1	317	-	11.638	0	Inf	6.37378237660808e-06	0.00228728372710674	UP
c274944_g1_i1	297	-	12.31	0	Inf	6.37378237660808e-06	0.00228728372710674	UP
c28844_g1_i1	301	-	12.084	0	Inf	6.37378237660808e-06	0.00228728372710674	UP
c333095_g1_i1	313	-	0	12.441	-Inf	6.37378237660808e-06	0.00228728372710674	DOWN
c33692_g1_i1	304	-	0	12.87	-Inf	6.37378237660808e-06	0.00228728372710674	DOWN
c54909_g1_i1	316	-	0	12.413	-Inf	6.37378237660808e-06	0.00228728372710674	DOWN
c77560_g1_i1	335	-	10.927	0	Inf	6.37378237660808e-06	0.00228728372710674	UP
c88551_g1_i1	309	-	0	12.5	-Inf	6.37378237660808e-06	0.00228728372710674	DOWN
c90310_g1_i1	519	tr|A0A0J7KVJ8|A0A0J7KVJ8_LASNI:SubName: Full=Vitellogenin {ECO:0000313|EMBL:KMQ94517.1}; GN=RF55_5328 OS=Lasius niger	0	7.504	-Inf	6.37378237660808e-06	0.00228728372710674	DOWN
c102538_g1_i1	373	-	0	10.161	-Inf	7.01372036622736e-06	0.00238622456672923	DOWN
c134818_g3_i1	304	-	0	12.602	-Inf	7.01372036622736e-06	0.00238622456672923	DOWN
c143535_g1_i2	360	-	10.082	0	Inf	7.01372036622736e-06	0.00238622456672923	UP
c146843_g3_i1	314	-	0	12.272	-Inf	7.01372036622736e-06	0.00238622456672923	DOWN
c16262_g1_i1	438	-	8.279	0	Inf	7.01372036622736e-06	0.00238622456672923	UP
c180753_g1_i1	284	-	0	13.559	-Inf	7.01372036622736e-06	0.00238622456672923	DOWN
c204146_g1_i1	286	-	0	13.467	-Inf	7.01372036622736e-06	0.00238622456672923	DOWN
c280473_g1_i1	443	-	0	8.614	-Inf	7.01372036622736e-06	0.00238622456672923	DOWN
c300168_g1_i1	286	-	0	13.27	-Inf	7.01372036622736e-06	0.00238622456672923	DOWN
c32358_g1_i1	347	-	0	11.063	-Inf	7.01372036622736e-06	0.00238622456672923	DOWN
c41704_g1_i1	304	-	0	12.647	-Inf	7.01372036622736e-06	0.00238622456672923	DOWN
c49058_g1_i1	285	-	0.729	28.923	-5.3101545769117	6.87574551514763e-06	0.00238622456672923	DOWN
c5018_g1_i1	304	-	0	12.568	-Inf	7.01372036622736e-06	0.00238622456672923	DOWN
c52520_g1_i1	310	-	0	12.396	-Inf	7.01372036622736e-06	0.00238622456672923	DOWN
c56366_g1_i1	326	-	11.064	0	Inf	7.01372036622736e-06	0.00238622456672923	UP
c85049_g1_i1	375	-	0	10.249	-Inf	7.01372036622736e-06	0.00238622456672923	DOWN
c75994_g1_i1	825	tr|A0A0P6FZJ9|A0A0P6FZJ9_9CRUS:SubName: Full=Cathepsin L {ECO:0000313|EMBL:JAN51569.1}; GN=unknown OS=Daphnia magna.	0.243	9.927	-5.35232957342791	7.20452541774722e-06	0.00244788121796853	DOWN
c125407_g1_i1	342	-	10.324	0	Inf	7.7294061178832e-06	0.00249989540374935	UP
c133331_g1_i2	767	tr|A0A0P4W6V4|A0A0P4W6V4_9EUCA:SubName: Full=Uncharacterized protein {ECO:0000313|EMBL:JAI61050.1}; GN=unknown OS=Scylla olivacea	4.638	0	Inf	7.7294061178832e-06	0.00249989540374935	UP
c148238_g1_i2	322	-	0	11.558	-Inf	7.7294061178832e-06	0.00249989540374935	DOWN
c150284_g2_i5	320	-	11.024	0	Inf	7.7294061178832e-06	0.00249989540374935	UP
c156275_g1_i1	307	-	11.582	0	Inf	7.7294061178832e-06	0.00249989540374935	UP
c165479_g1_i1	289	-	0	12.943	-Inf	7.7294061178832e-06	0.00249989540374935	DOWN
c174661_g1_i1	317	-	0	11.836	-Inf	7.7294061178832e-06	0.00249989540374935	DOWN
c249376_g1_i1	285	-	0	13.132	-Inf	7.7294061178832e-06	0.00249989540374935	DOWN
c275278_g1_i1	320	-	0	11.645	-Inf	7.7294061178832e-06	0.00249989540374935	DOWN
c297970_g1_i1	289	-	0	12.896	-Inf	7.7294061178832e-06	0.00249989540374935	DOWN
c49896_g1_i1	308	-	11.578	0	Inf	7.7294061178832e-06	0.00249989540374935	UP
c63502_g1_i1	437	-	0	8.599	-Inf	7.7294061178832e-06	0.00249989540374935	DOWN
c68872_g1_i1	294	-	0	12.723	-Inf	7.7294061178832e-06	0.00249989540374935	DOWN
c105486_g1_i1	324	-	233.184	12.353	4.23853544431912	7.76350549202532e-06	0.00250774968110103	UP
c118206_g1_i1	309	-	0	11.965	-Inf	8.5312117317715e-06	0.0026230858194341	DOWN
c124127_g1_i1	309	-	11.268	0	Inf	8.5312117317715e-06	0.0026230858194341	UP
c140412_g1_i1	284	-	1.179	37.298	-4.98346264867377	8.48704553706829e-06	0.0026230858194341	DOWN
c141739_g3_i1	336	-	10.259	0	Inf	8.5312117317715e-06	0.0026230858194341	UP
c145999_g1_i1	314	tr|A0A0P4WGE8|A0A0P4WGE8_9EUCA:SubName: Full=Uncharacterized protein {ECO:0000313|EMBL:JAI66551.1}; GN=unknown OS=Scylla olivacea	11.154	0	Inf	8.5312117317715e-06	0.0026230858194341	UP
c152004_g1_i1	4183	tr|C3ZYA3|C3ZYA3_BRAFL:SubName: Full=Putative uncharacterized protein {ECO:0000313|EMBL:EEN42476.1}; GN=BRAFLDRAFT_106667 OS=Branchiostoma floridae	0.834	0	Inf	8.5312117317715e-06	0.0026230858194341	UP
c192483_g1_i1	299	-	0	12.336	-Inf	8.5312117317715e-06	0.0026230858194341	DOWN
c1924_g1_i1	304	-	0	12.072	-Inf	8.5312117317715e-06	0.0026230858194341	DOWN
c195044_g1_i1	307	-	0	12.034	-Inf	8.5312117317715e-06	0.0026230858194341	DOWN
c23819_g1_i1	399	-	8.642	0	Inf	8.5312117317715e-06	0.0026230858194341	UP
c247480_g1_i1	303	-	11.472	0	Inf	8.5312117317715e-06	0.0026230858194341	UP
c275475_g1_i1	331	-	10.468	0	Inf	8.5312117317715e-06	0.0026230858194341	UP
c38517_g1_i1	291	-	0	12.599	-Inf	8.5312117317715e-06	0.0026230858194341	DOWN
c50522_g1_i1	321	-	0	11.449	-Inf	8.5312117317715e-06	0.0026230858194341	DOWN
c79133_g1_i1	298	-	11.723	0	Inf	8.5312117317715e-06	0.0026230858194341	UP
c83737_g1_i1	293	-	11.829	0	Inf	8.5312117317715e-06	0.0026230858194341	UP
c84072_g1_i1	366	-	0	10.09	-Inf	8.5312117317715e-06	0.0026230858194341	DOWN
c8720_g1_i1	294	-	0	12.537	-Inf	8.5312117317715e-06	0.0026230858194341	DOWN
c98600_g2_i1	290	-	0	12.632	-Inf	8.5312117317715e-06	0.0026230858194341	DOWN
c136364_g5_i1	284	-	0.683	27.956	-5.35512856306744	8.71555474689543e-06	0.00267654476768631	DOWN
c121830_g1_i1	546	-	20.157	0.725	4.79715613074764	8.77137010049428e-06	0.00269045193309363	UP
c118058_g1_i1	296	-	0	12.281	-Inf	9.4311285811145e-06	0.00277297971274433	DOWN
c122666_g1_i1	395	-	0	9.11	-Inf	9.4311285811145e-06	0.00277297971274433	DOWN
c137052_g1_i2	582	-	0	6.23	-Inf	9.4311285811145e-06	0.00277297971274433	DOWN
c214024_g1_i1	322	tr|K1RSS3|K1RSS3_CRAGI:SubName: Full=Myosin heavy chain, striated muscle {ECO:0000313|EMBL:EKC37566.1}; GN=CGI_10022093 OS=Crassostrea gigas	10.555	0	Inf	9.4311285811145e-06	0.00277297971274433	UP
c249098_g1_i2	306	-	11.249	0	Inf	9.4311285811145e-06	0.00277297971274433	UP
c284074_g1_i1	310	-	11.048	0	Inf	9.4311285811145e-06	0.00277297971274433	UP
c299606_g1_i1	284	-	0	12.712	-Inf	9.4311285811145e-06	0.00277297971274433	DOWN
c335522_g1_i1	301	-	0	12.042	-Inf	9.4311285811145e-06	0.00277297971274433	DOWN
c66190_g1_i1	332	-	0	10.887	-Inf	9.4311285811145e-06	0.00277297971274433	DOWN
c70322_g1_i1	295	-	0	12.347	-Inf	9.4311285811145e-06	0.00277297971274433	DOWN
c76832_g1_i1	289	-	11.708	0	Inf	9.4311285811145e-06	0.00277297971274433	UP
c80420_g1_i1	298	-	0	12.045	-Inf	9.4311285811145e-06	0.00277297971274433	DOWN
c98627_g1_i1	347	-	0	10.514	-Inf	9.4311285811145e-06	0.00277297971274433	DOWN
c141970_g2_i6	1242	tr|A0A0P4W405|A0A0P4W405_9EUCA:SubName: Full=Uncharacterized protein {ECO:0000313|EMBL:JAI63298.1}; GN=unknown OS=Scylla olivacea	22.95	1.152	4.31628153174622	9.51759205178078e-06	0.00279197634026906	UP
c131358_g1_i3	470	-	0.442	16.606	-5.23151442355275	9.60730969195373e-06	0.00281506293286929	DOWN
c103261_g1_i1	327	-	10.145	0	Inf	1.04430522486161e-05	0.00290978511547126	UP
c117916_g1_i1	299	-	0	11.934	-Inf	1.04430522486161e-05	0.00290978511547126	DOWN
c120226_g2_i1	307	-	10.811	0	Inf	1.04430522486161e-05	0.00290978511547126	UP
c133558_g1_i1	715	-	4.692	0	Inf	1.04430522486161e-05	0.00290978511547126	UP
c134981_g1_i2	356	tr|V3ZFT8|V3ZFT8_LOTGI:SubName: Full=Uncharacterized protein {ECO:0000313|EMBL:ESO90053.1}; GN=LOTGIDRAFT_164356 OS=Lottia gigantea	9.388	0	Inf	1.04430522486161e-05	0.00290978511547126	UP
c135345_g1_i2	1154	-	22.287	1.095	4.34719965698356	1.04100568298277e-05	0.00290978511547126	UP
c139348_g2_i1	300	-	11.25	0	Inf	1.04430522486161e-05	0.00290978511547126	UP
c141256_g3_i1	403	-	0	8.756	-Inf	1.04430522486161e-05	0.00290978511547126	DOWN
c147990_g2_i1	315	-	0	11.288	-Inf	1.04430522486161e-05	0.00290978511547126	DOWN
c149080_g3_i3	351	-	0	10.167	-Inf	1.04430522486161e-05	0.00290978511547126	DOWN
c154328_g1_i1	286	-	0.267	17.364	-6.02311577556533	1.03678346581872e-05	0.00290978511547126	DOWN
c213872_g1_i1	291	-	11.545	0	Inf	1.04430522486161e-05	0.00290978511547126	UP
c245598_g1_i1	315	-	0	11.177	-Inf	1.04430522486161e-05	0.00290978511547126	DOWN
c313773_g1_i1	307	-	0	11.619	-Inf	1.04430522486161e-05	0.00290978511547126	DOWN
c33246_g1_i1	326	-	0	10.871	-Inf	1.04430522486161e-05	0.00290978511547126	DOWN
c50947_g1_i1	291	-	11.445	0	Inf	1.04430522486161e-05	0.00290978511547126	UP
c80629_g1_i1	292	-	0	12.051	-Inf	1.04430522486161e-05	0.00290978511547126	DOWN
c82048_g1_i1	484	-	6.946	0	Inf	1.04430522486161e-05	0.00290978511547126	UP
c122880_g1_i3	297	-	0	11.808	-Inf	1.15831234547968e-05	0.00305425090254363	DOWN
c12445_g1_i1	387	-	0	8.929	-Inf	1.15831234547968e-05	0.00305425090254363	DOWN
c132939_g1_i1	489	-	0	7.072	-Inf	1.15831234547968e-05	0.00305425090254363	DOWN
c142518_g1_i1	292	-	11.336	0	Inf	1.15831234547968e-05	0.00305425090254363	UP
c143940_g1_i1	329	-	9.932	0	Inf	1.15831234547968e-05	0.00305425090254363	UP
c148080_g1_i2	610	-	5.388	0	Inf	1.15831234547968e-05	0.00305425090254363	UP
c179336_g1_i1	293	-	11.12	0	Inf	1.15831234547968e-05	0.00305425090254363	UP
c198167_g1_i1	297	-	0	11.818	-Inf	1.15831234547968e-05	0.00305425090254363	DOWN
c199162_g1_i1	288	-	0	12.133	-Inf	1.15831234547968e-05	0.00305425090254363	DOWN
c282713_g1_i1	294	-	0	11.924	-Inf	1.15831234547968e-05	0.00305425090254363	DOWN
c311191_g1_i1	320	-	0	10.83	-Inf	1.15831234547968e-05	0.00305425090254363	DOWN
c319542_g1_i1	304	-	0	11.383	-Inf	1.15831234547968e-05	0.00305425090254363	DOWN
c51988_g1_i1	302	-	0	11.62	-Inf	1.15831234547968e-05	0.00305425090254363	DOWN
c62613_g2_i1	288	-	11.394	0	Inf	1.15831234547968e-05	0.00305425090254363	UP
c81690_g1_i1	333	-	9.878	0	Inf	1.15831234547968e-05	0.00305425090254363	UP
c104824_g1_i1	384	-	0	8.955	-Inf	1.28701371719965e-05	0.00320820501307835	DOWN
c112385_g1_i1	321	-	9.948	0	Inf	1.28701371719965e-05	0.00320820501307835	UP
c135611_g1_i3	727	-	0	4.667	-Inf	1.28701371719965e-05	0.00320820501307835	DOWN
c13612_g1_i1	295	-	10.895	0	Inf	1.28701371719965e-05	0.00320820501307835	UP
c143750_g4_i7	315	-	10.258	0	Inf	1.28701371719965e-05	0.00320820501307835	UP
c146965_g1_i2	1184	tr|A0A023GN93|A0A023GN93_9ACAR:SubName: Full=Putative peptidase c13 family {ECO:0000313|EMBL:JAC35317.1}; GN=unknown OS=Amblyomma triste.	48.335	2.754	4.13346777706805	1.24832591035464e-05	0.00320820501307835	UP
c153003_g2_i1	649	-	0	5.259	-Inf	1.28701371719965e-05	0.00320820501307835	DOWN
c170732_g1_i1	291	-	10.995	0	Inf	1.28701371719965e-05	0.00320820501307835	UP
c193228_g1_i1	285	-	0	12.08	-Inf	1.28701371719965e-05	0.00320820501307835	DOWN
c194552_g1_i1	320	-	9.992	0	Inf	1.28701371719965e-05	0.00320820501307835	UP
c220564_g1_i1	291	-	0	11.626	-Inf	1.28701371719965e-05	0.00320820501307835	DOWN
c22803_g1_i1	324	-	0	10.607	-Inf	1.28701371719965e-05	0.00320820501307835	DOWN
c275307_g1_i1	309	tr|T1FK50|T1FK50_HELRO:SubName: Full=Uncharacterized protein {ECO:0000313|EnsemblMetazoa:HelroP183749}; GN=HELRODRAFT_183749; OS=Unreviewed; 389 AA.	10.358	0	Inf	1.28701371719965e-05	0.00320820501307835	UP
c281056_g1_i1	304	-	0	11.244	-Inf	1.28701371719965e-05	0.00320820501307835	DOWN
c288174_g1_i1	347	-	0	9.843	-Inf	1.28701371719965e-05	0.00320820501307835	DOWN
c294605_g1_i1	293	tr|W8BZL0|W8BZL0_CERCA:SubName: Full=Uncharacterized protein {ECO:0000313|EMBL:JAC04803.1}; GN=unknown OS=Ceratitis capitata	10.972	0	Inf	1.28701371719965e-05	0.00320820501307835	UP
c295033_g1_i1	304	-	10.565	0	Inf	1.28701371719965e-05	0.00320820501307835	UP
c315946_g1_i1	288	-	0	11.859	-Inf	1.28701371719965e-05	0.00320820501307835	DOWN
c318510_g1_i1	291	-	0	11.821	-Inf	1.28701371719965e-05	0.00320820501307835	DOWN
c41208_g1_i1	341	-	0	10.089	-Inf	1.28701371719965e-05	0.00320820501307835	DOWN
c60316_g1_i1	301	-	10.734	0	Inf	1.28701371719965e-05	0.00320820501307835	UP
c75045_g1_i1	347	-	0	9.864	-Inf	1.28701371719965e-05	0.00320820501307835	DOWN
c76429_g1_i2	290	-	11.087	0	Inf	1.28701371719965e-05	0.00320820501307835	UP
c77099_g1_i1	403	-	8.038	0	Inf	1.28701371719965e-05	0.00320820501307835	UP
c139390_g1_i1	1132	-	23.737	1.256	4.24022924219141	1.31884317538822e-05	0.00328434369604208	UP
c143154_g1_i1	689	-	22.962	1.108	4.37321852034046	1.32025580637725e-05	0.00328466017838394	UP
c108715_g1_i2	294	-	0	11.435	-Inf	1.43260350421319e-05	0.00329765967163062	DOWN
c117080_g1_i2	1043	-	173.894	10.743	4.01673932546873	1.40266232367908e-05	0.00329765967163062	UP
c132798_g1_i1	670	-	0	5.003	-Inf	1.43260350421319e-05	0.00329765967163062	DOWN
c136498_g1_i2	311	-	0	10.694	-Inf	1.43260350421319e-05	0.00329765967163062	DOWN
c141970_g2_i5	1313	tr|A0A0P4W405|A0A0P4W405_9EUCA:SubName: Full=Uncharacterized protein {ECO:0000313|EMBL:JAI63298.1}; GN=unknown OS=Scylla olivacea	28.773	1.593	4.17489747869752	1.35019076304175e-05	0.00329765967163062	UP
c143403_g3_i4	307	tr|A0A0N7ZAR0|A0A0N7ZAR0_9EUCA:SubName: Full=Uncharacterized protein {ECO:0000313|EMBL:JAI59544.1}; GN=unknown OS=Scylla olivacea	10.181	0	Inf	1.43260350421319e-05	0.00329765967163062	UP
c144232_g2_i1	287	-	3.181	71.259	-4.48551996082912	1.34473692857104e-05	0.00329765967163062	DOWN
c149596_g1_i2	322	-	0	10.288	-Inf	1.43260350421319e-05	0.00329765967163062	DOWN
c15158_g1_i1	298	-	0	11.245	-Inf	1.43260350421319e-05	0.00329765967163062	DOWN
c154394_g1_i1	14620	tr|A0A0P4W6G7|A0A0P4W6G7_9EUCA:SubName: Full=Uncharacterized protein {ECO:0000313|EMBL:JAI59196.1}; GN=unknown OS=Scylla olivacea	19.826	1.229	4.01183681477345	1.38965892502894e-05	0.00329765967163062	UP
c154394_g1_i4	14749	tr|A0A0P4W6G7|A0A0P4W6G7_9EUCA:SubName: Full=Uncharacterized protein {ECO:0000313|EMBL:JAI59196.1}; GN=unknown OS=Scylla olivacea	18.061	1.111	4.02294705221394	1.34084290450274e-05	0.00329765967163062	UP
c17570_g1_i1	294	-	10.706	0	Inf	1.43260350421319e-05	0.00329765967163062	UP
c179509_g1_i1	2070	tr|D2VHB8|D2VHB8_NAEGR:SubName: Full=Predicted protein {ECO:0000313|EMBL:EFC43859.1}; GN=NAEGRDRAFT_58186 OS=Naegleria gruberi	0	1.623	-Inf	1.43260350421319e-05	0.00329765967163062	DOWN
c184575_g1_i1	328	-	9.696	0	Inf	1.43260350421319e-05	0.00329765967163062	UP
c185186_g1_i1	290	-	10.83	0	Inf	1.43260350421319e-05	0.00329765967163062	UP
c20082_g1_i1	395	-	7.916	0	Inf	1.43260350421319e-05	0.00329765967163062	UP
c226575_g1_i1	314	-	10.042	0	Inf	1.43260350421319e-05	0.00329765967163062	UP
c25149_g1_i1	304	-	0	10.997	-Inf	1.43260350421319e-05	0.00329765967163062	DOWN
c25644_g1_i1	284	-	0	11.662	-Inf	1.43260350421319e-05	0.00329765967163062	DOWN
c26749_g1_i1	370	-	0	9.024	-Inf	1.43260350421319e-05	0.00329765967163062	DOWN
c280974_g2_i1	313	-	0	10.656	-Inf	1.43260350421319e-05	0.00329765967163062	DOWN
c30965_g1_i1	369	-	0	9.021	-Inf	1.43260350421319e-05	0.00329765967163062	DOWN
c315953_g1_i1	320	-	0	10.544	-Inf	1.43260350421319e-05	0.00329765967163062	DOWN
c319146_g1_i1	299	-	0	11.21	-Inf	1.43260350421319e-05	0.00329765967163062	DOWN
c33358_g1_i1	327	-	9.633	0	Inf	1.43260350421319e-05	0.00329765967163062	UP
c39982_g1_i1	327	-	9.655	0	Inf	1.43260350421319e-05	0.00329765967163062	UP
c47138_g1_i1	300	-	0	11.22	-Inf	1.43260350421319e-05	0.00329765967163062	DOWN
c59400_g1_i1	291	-	0	11.439	-Inf	1.43260350421319e-05	0.00329765967163062	DOWN
c69839_g1_i1	670	tr|D3B7L3|D3B7L3_POLPA:SubName: Full=Uncharacterized protein {ECO:0000313|EMBL:EFA82756.1}; GN=PPL_04451 OS=Polysphondylium pallidum	0	5.013	-Inf	1.43260350421319e-05	0.00329765967163062	DOWN
c71689_g1_i1	305	-	0	10.888	-Inf	1.43260350421319e-05	0.00329765967163062	DOWN
c84917_g2_i2	286	-	0	11.803	-Inf	1.43260350421319e-05	0.00329765967163062	DOWN
c93163_g1_i1	314	-	9.991	0	Inf	1.43260350421319e-05	0.00329765967163062	UP
c94174_g1_i1	291	-	0	11.589	-Inf	1.43260350421319e-05	0.00329765967163062	DOWN
c95274_g1_i1	459	-	0	7.257	-Inf	1.43260350421319e-05	0.00329765967163062	DOWN
c117080_g1_i1	1020	-	169.31	10.531	4.00695284297053	1.4527634131038e-05	0.00333805055208554	UP
c308055_g1_i1	284	tr|X1XDC6|X1XDC6_ACYPI:SubName: Full=Uncharacterized protein {ECO:0000313|EnsemblMetazoa:ACYPI083756-PA}; GN=unknown OS=Acyrthosiphon pisum	0.279	16.396	-5.87693496280559	1.52372121534253e-05	0.00349480643239249	DOWN
c100361_g1_i1	743	-	4.193	0	Inf	1.59764999087369e-05	0.00349495510460757	UP
c11626_g1_i1	303	-	10.257	0	Inf	1.59764999087369e-05	0.00349495510460757	UP
c121553_g1_i1	287	-	0.351	20.367	-5.85861865040464	1.54669456285642e-05	0.00349495510460757	DOWN
c12563_g1_i1	284	-	0	11.543	-Inf	1.59764999087369e-05	0.00349495510460757	DOWN
c137034_g2_i1	291	-	10.723	0	Inf	1.59764999087369e-05	0.00349495510460757	UP
c147950_g3_i1	288	-	10.62	0	Inf	1.59764999087369e-05	0.00349495510460757	UP
c151380_g2_i1	307	-	0	10.688	-Inf	1.59764999087369e-05	0.00349495510460757	DOWN
c155762_g1_i1	306	-	10.089	0	Inf	1.59764999087369e-05	0.00349495510460757	UP
c174514_g1_i1	298	tr|A0A0K2TMD1|A0A0K2TMD1_LEPSM:SubName: Full=Mannosyloligosaccharide glucosidase [Strongylocentrotus purpuratus] {ECO:0000313|EMBL:CDW26782.1}; GN=mogs OS=Lepeophtheirus salmonis	10.375	0	Inf	1.59764999087369e-05	0.00349495510460757	UP
c200355_g1_i1	303	-	10.21	0	Inf	1.59764999087369e-05	0.00349495510460757	UP
c216195_g1_i1	286	-	0	11.453	-Inf	1.59764999087369e-05	0.00349495510460757	DOWN
c232544_g1_i1	288	-	0	11.472	-Inf	1.59764999087369e-05	0.00349495510460757	DOWN
c239342_g1_i1	298	-	0	10.904	-Inf	1.59764999087369e-05	0.00349495510460757	DOWN
c280141_g1_i1	300	tr|D1KRS4|D1KRS4_9BILA:RecName: Full=ATP synthase subunit a {ECO:0000256|RuleBase:RU004450}; GN=ATP6 OS=Rotaria rotatoria.	0	10.814	-Inf	1.59764999087369e-05	0.00349495510460757	DOWN
c301403_g1_i1	368	-	8.336	0	Inf	1.59764999087369e-05	0.00349495510460757	UP
c302100_g1_i1	297	-	0	11.092	-Inf	1.59764999087369e-05	0.00349495510460757	DOWN
c315183_g1_i1	304	-	0	10.81	-Inf	1.59764999087369e-05	0.00349495510460757	DOWN
c325163_g1_i1	299	-	0	11.026	-Inf	1.59764999087369e-05	0.00349495510460757	DOWN
c49447_g1_i1	302	-	10.305	0	Inf	1.59764999087369e-05	0.00349495510460757	UP
c7388_g1_i1	293	-	10.639	0	Inf	1.59764999087369e-05	0.00349495510460757	UP
c103573_g1_i1	359	-	8.366	0	Inf	1.78516759543633e-05	0.00364606568191167	UP
c124535_g1_i2	292	-	10.264	0	Inf	1.78516759543633e-05	0.00364606568191167	UP
c12702_g1_i1	293	-	0	10.981	-Inf	1.78516759543633e-05	0.00364606568191167	DOWN
c136498_g1_i1	320	-	0	10.115	-Inf	1.78516759543633e-05	0.00364606568191167	DOWN
c138949_g2_i1	325	-	0	9.774	-Inf	1.78516759543633e-05	0.00364606568191167	DOWN
c140825_g1_i2	2064	-	7.337	0.369	4.31349756376149	1.70275634419319e-05	0.00364606568191167	UP
c144946_g4_i3	680	tr|T1EWN6|T1EWN6_HELRO:SubName: Full=Uncharacterized protein {ECO:0000313|EMBL:ESN91348.1, ECO:0000313|EnsemblMetazoa:HelroP165371}; GN=HELRODRAFT_165371 OS=Unreviewed; 213 AA.	4.461	0	Inf	1.78516759543633e-05	0.00364606568191167	UP
c146162_g4_i1	319	-	0	10.043	-Inf	1.78516759543633e-05	0.00364606568191167	DOWN
c146617_g2_i1	327	-	0	9.892	-Inf	1.78516759543633e-05	0.00364606568191167	DOWN
c147539_g3_i1	294	-	10.183	0	Inf	1.78516759543633e-05	0.00364606568191167	UP
c166473_g1_i1	310	-	0	10.272	-Inf	1.78516759543633e-05	0.00364606568191167	DOWN
c187677_g1_i1	288	-	0	11.114	-Inf	1.78516759543633e-05	0.00364606568191167	DOWN
c190392_g1_i1	299	-	0	10.723	-Inf	1.78516759543633e-05	0.00364606568191167	DOWN
c194516_g1_i1	320	-	9.534	0	Inf	1.78516759543633e-05	0.00364606568191167	UP
c195629_g1_i1	287	-	0	11.285	-Inf	1.78516759543633e-05	0.00364606568191167	DOWN
c23942_g1_i1	292	-	0	11.085	-Inf	1.78516759543633e-05	0.00364606568191167	DOWN
c247634_g1_i1	286	-	0	11.138	-Inf	1.78516759543633e-05	0.00364606568191167	DOWN
c282102_g1_i1	304	-	0	10.592	-Inf	1.78516759543633e-05	0.00364606568191167	DOWN
c293_g1_i1	305	-	0	10.532	-Inf	1.78516759543633e-05	0.00364606568191167	DOWN
c313357_g1_i1	290	-	10.459	0	Inf	1.78516759543633e-05	0.00364606568191167	UP
c38879_g1_i1	299	-	0	10.812	-Inf	1.78516759543633e-05	0.00364606568191167	DOWN
c47723_g1_i1	316	tr|A2HXJ8|A2HXJ8_TRIVA:SubName: Full=Uncharacterized protein {ECO:0000313|EMBL:EAX65869.1}; GN=TVAG_485350 OS=Trichomonas vaginalis.	9.643	0	Inf	1.78516759543633e-05	0.00364606568191167	UP
c56763_g1_i1	299	-	10.042	0	Inf	1.78516759543633e-05	0.00364606568191167	UP
c62571_g1_i1	336	-	9.02	0	Inf	1.78516759543633e-05	0.00364606568191167	UP
c6445_g1_i1	335	-	0	9.521	-Inf	1.78516759543633e-05	0.00364606568191167	DOWN
c77336_g1_i1	408	-	0	7.796	-Inf	1.78516759543633e-05	0.00364606568191167	DOWN
c98414_g1_i1	388	-	0	8.312	-Inf	1.78516759543633e-05	0.00364606568191167	DOWN
c138520_g1_i1	284	-	0.827	28.34	-5.09880861863411	1.86443090311779e-05	0.00380491331280286	DOWN
c100271_g1_i1	290	-	0	10.89	-Inf	1.99870438914881e-05	0.00387468104975906	DOWN
c114950_g1_i1	319	-	0	9.836	-Inf	1.99870438914881e-05	0.00387468104975906	DOWN
c118144_g1_i1	324	-	22.827	0.93	4.61736674181068	1.95436204811834e-05	0.00387468104975906	UP
c122439_g1_i1	328	-	0	9.574	-Inf	1.99870438914881e-05	0.00387468104975906	DOWN
c130836_g1_i1	478	-	0	6.544	-Inf	1.99870438914881e-05	0.00387468104975906	DOWN
c136991_g1_i1	349	-	0	9.026	-Inf	1.99870438914881e-05	0.00387468104975906	DOWN
c143080_g3_i1	290	-	0	10.925	-Inf	1.99870438914881e-05	0.00387468104975906	DOWN
c145079_g6_i2	717	-	29.181	1.654	4.14099818401509	1.95782265569819e-05	0.00387468104975906	UP
c145698_g1_i1	471	-	0	6.63	-Inf	1.99870438914881e-05	0.00387468104975906	DOWN
c151180_g1_i1	667	-	145.987	9.278	3.97588224782538	1.9188866056064e-05	0.00387468104975906	UP
c155567_g1_i1	409	tr|Q6TY94|Q6TY94_XIPAM:RecName: Full=Cytochrome c oxidase subunit 2 {ECO:0000256|RuleBase:RU000457}; GN=COII OS=Xiphinema americanum	0	7.739	-Inf	1.99870438914881e-05	0.00387468104975906	DOWN
c222907_g1_i1	285	-	0.299	15.605	-5.70571906260847	1.94270853939186e-05	0.00387468104975906	DOWN
c262330_g1_i1	348	-	0	8.933	-Inf	1.99870438914881e-05	0.00387468104975906	DOWN
c296417_g1_i1	288	-	10.24	0	Inf	1.99870438914881e-05	0.00387468104975906	UP
c318268_g1_i1	347	-	0	8.992	-Inf	1.99870438914881e-05	0.00387468104975906	DOWN
c327122_g1_i1	302	-	0	10.432	-Inf	1.99870438914881e-05	0.00387468104975906	DOWN
c330563_g1_i1	292	-	10.084	0	Inf	1.99870438914881e-05	0.00387468104975906	UP
c39006_g1_i1	307	-	0	10.333	-Inf	1.99870438914881e-05	0.00387468104975906	DOWN
c46760_g1_i1	311	-	9.503	0	Inf	1.99870438914881e-05	0.00387468104975906	UP
c53120_g1_i1	291	-	0	10.754	-Inf	1.99870438914881e-05	0.00387468104975906	DOWN
c60350_g1_i2	288	-	10.321	0	Inf	1.99870438914881e-05	0.00387468104975906	UP
c63456_g1_i1	310	-	9.527	0	Inf	1.99870438914881e-05	0.00387468104975906	UP
c69661_g1_i2	335	-	8.879	0	Inf	1.99870438914881e-05	0.00387468104975906	UP
c70881_g1_i1	338	-	0	9.279	-Inf	1.99870438914881e-05	0.00387468104975906	DOWN
c74043_g1_i1	298	-	0	10.624	-Inf	1.99870438914881e-05	0.00387468104975906	DOWN
c74943_g1_i1	327	-	0	9.684	-Inf	1.99870438914881e-05	0.00387468104975906	DOWN
c83287_g1_i3	311	-	0	10.078	-Inf	1.99870438914881e-05	0.00387468104975906	DOWN
c147536_g2_i1	593	-	8.862	0.258	5.10218935606269	2.00398678735735e-05	0.00387903524300996	UP
c103999_g1_i1	290	-	9.875	0	Inf	2.24244882684988e-05	0.00407801688542301	UP
c123183_g2_i1	339	-	0	8.966	-Inf	2.24244882684988e-05	0.00407801688542301	DOWN
c13080_g2_i1	445	-	0	6.855	-Inf	2.24244882684988e-05	0.00407801688542301	DOWN
c133565_g1_i1	1423	tr|A0A0P4WY80|A0A0P4WY80_9EUCA:SubName: Full=Uncharacterized protein {ECO:0000313|EMBL:JAI66546.1}; GN=unknown OS=Scylla olivacea	0	2.165	-Inf	2.24244882684988e-05	0.00407801688542301	DOWN
c147737_g1_i7	1295	-	0	2.347	-Inf	2.24244882684988e-05	0.00407801688542301	DOWN
c152004_g1_i2	3907	tr|C3ZYA3|C3ZYA3_BRAFL:SubName: Full=Putative uncharacterized protein {ECO:0000313|EMBL:EEN42476.1}; GN=BRAFLDRAFT_106667 OS=Branchiostoma floridae	0.743	0	Inf	2.24244882684988e-05	0.00407801688542301	UP
c152723_g6_i1	414	-	6.98	0	Inf	2.24244882684988e-05	0.00407801688542301	UP
c15942_g1_i1	350	-	8.323	0	Inf	2.24244882684988e-05	0.00407801688542301	UP
c169491_g1_i1	286	-	0	10.701	-Inf	2.24244882684988e-05	0.00407801688542301	DOWN
c174349_g1_i1	319	-	9.09	0	Inf	2.24244882684988e-05	0.00407801688542301	UP
c176418_g1_i1	354	-	0	8.74	-Inf	2.24244882684988e-05	0.00407801688542301	DOWN
c179737_g1_i1	343	-	8.433	0	Inf	2.24244882684988e-05	0.00407801688542301	UP
c187560_g1_i1	296	-	9.769	0	Inf	2.24244882684988e-05	0.00407801688542301	UP
c187680_g1_i1	285	-	0	10.738	-Inf	2.24244882684988e-05	0.00407801688542301	DOWN
c196345_g1_i1	318	-	9.123	0	Inf	2.24244882684988e-05	0.00407801688542301	UP
c211237_g1_i1	288	-	9.986	0	Inf	2.24244882684988e-05	0.00407801688542301	UP
c212301_g1_i1	319	-	0	9.565	-Inf	2.24244882684988e-05	0.00407801688542301	DOWN
c213508_g1_i1	359	-	8.02	0	Inf	2.24244882684988e-05	0.00407801688542301	UP
c220201_g1_i1	286	-	0	10.675	-Inf	2.24244882684988e-05	0.00407801688542301	DOWN
c245538_g1_i1	295	-	0	10.361	-Inf	2.24244882684988e-05	0.00407801688542301	DOWN
c264069_g1_i1	294	-	0	10.41	-Inf	2.24244882684988e-05	0.00407801688542301	DOWN
c264425_g1_i1	348	-	0	8.797	-Inf	2.24244882684988e-05	0.00407801688542301	DOWN
c276458_g1_i1	325	-	0	9.515	-Inf	2.24244882684988e-05	0.00407801688542301	DOWN
c282712_g1_i1	339	-	0	9.1	-Inf	2.24244882684988e-05	0.00407801688542301	DOWN
c286955_g1_i1	295	-	0	10.449	-Inf	2.24244882684988e-05	0.00407801688542301	DOWN
c293875_g1_i1	297	-	0	10.239	-Inf	2.24244882684988e-05	0.00407801688542301	DOWN
c295934_g1_i1	337	-	0	9.114	-Inf	2.24244882684988e-05	0.00407801688542301	DOWN
c298264_g1_i1	290	-	10.041	0	Inf	2.24244882684988e-05	0.00407801688542301	UP
c2995_g1_i1	287	-	0	10.79	-Inf	2.24244882684988e-05	0.00407801688542301	DOWN
c311676_g1_i1	304	-	9.51	0	Inf	2.24244882684988e-05	0.00407801688542301	UP
c330355_g1_i1	330	-	0	9.344	-Inf	2.24244882684988e-05	0.00407801688542301	DOWN
c4650_g1_i1	341	-	8.412	0	Inf	2.24244882684988e-05	0.00407801688542301	UP
c48364_g1_i1	345	-	8.358	0	Inf	2.24244882684988e-05	0.00407801688542301	UP
c54879_g1_i1	299	-	0	10.311	-Inf	2.24244882684988e-05	0.00407801688542301	DOWN
c60429_g1_i1	288	-	0	10.693	-Inf	2.24244882684988e-05	0.00407801688542301	DOWN
c63646_g1_i1	288	-	0	10.755	-Inf	2.24244882684988e-05	0.00407801688542301	DOWN
c73787_g1_i1	349	-	0	8.789	-Inf	2.24244882684988e-05	0.00407801688542301	DOWN
c77331_g1_i1	316	-	0	9.738	-Inf	2.24244882684988e-05	0.00407801688542301	DOWN
c82054_g1_i1	295	-	0	10.332	-Inf	2.24244882684988e-05	0.00407801688542301	DOWN
c84514_g1_i1	525	-	0	5.863	-Inf	2.24244882684988e-05	0.00407801688542301	DOWN
c92225_g1_i1	326	-	0	9.424	-Inf	2.24244882684988e-05	0.00407801688542301	DOWN
c145621_g2_i2	287	-	1.137	30.741	-4.75685993709692	2.36436697656827e-05	0.00429361985132927	DOWN
c109303_g1_i2	322	-	0	9.275	-Inf	2.52136037247798e-05	0.00433238214317909	DOWN
c11220_g1_i1	303	-	9.425	0	Inf	2.52136037247798e-05	0.00433238214317909	UP
c113190_g1_i1	354	-	7.975	0	Inf	2.52136037247798e-05	0.00433238214317909	UP
c116932_g2_i1	321	-	0	9.396	-Inf	2.52136037247798e-05	0.00433238214317909	DOWN
c130221_g3_i1	298	-	9.595	0	Inf	2.52136037247798e-05	0.00433238214317909	UP
c130463_g3_i1	368	-	0	8.154	-Inf	2.52136037247798e-05	0.00433238214317909	DOWN
c132925_g1_i1	292	-	9.619	0	Inf	2.52136037247798e-05	0.00433238214317909	UP
c146276_g1_i2	396	-	7.215	0	Inf	2.52136037247798e-05	0.00433238214317909	UP
c153728_g2_i3	449	-	0	6.683	-Inf	2.52136037247798e-05	0.00433238214317909	DOWN
c15903_g1_i1	329	-	8.681	0	Inf	2.52136037247798e-05	0.00433238214317909	UP
c159766_g1_i1	300	-	0	10.106	-Inf	2.52136037247798e-05	0.00433238214317909	DOWN
c162851_g1_i1	288	-	9.936	0	Inf	2.52136037247798e-05	0.00433238214317909	UP
c182632_g1_i1	459	-	0	6.589	-Inf	2.52136037247798e-05	0.00433238214317909	DOWN
c187068_g1_i1	313	-	0	9.527	-Inf	2.52136037247798e-05	0.00433238214317909	DOWN
c191338_g1_i1	292	tr|A0A0B1TR39|A0A0B1TR39_OESDE:Unreviewed; 90 AA. GN=OESDEN_01732 OS=Oesophagostomum dentatum	0	10.375	-Inf	2.52136037247798e-05	0.00433238214317909	DOWN
c197132_g1_i1	305	-	0	9.888	-Inf	2.52136037247798e-05	0.00433238214317909	DOWN
c229598_g1_i1	301	tr|B7P5D7|B7P5D7_IXOSC:SubName: Full=Putative uncharacterized protein {ECO:0000313|EMBL:EEC01809.1}; GN=IscW_ISCW016445 OS=Ixodes scapularis	0	9.885	-Inf	2.52136037247798e-05	0.00433238214317909	DOWN
c252024_g1_i1	349	-	0	8.532	-Inf	2.52136037247798e-05	0.00433238214317909	DOWN
c276714_g1_i1	351	-	8.137	0	Inf	2.52136037247798e-05	0.00433238214317909	UP
c289345_g1_i1	406	-	0	7.443	-Inf	2.52136037247798e-05	0.00433238214317909	DOWN
c293893_g1_i1	371	-	7.586	0	Inf	2.52136037247798e-05	0.00433238214317909	UP
c299565_g1_i1	286	-	0	10.579	-Inf	2.52136037247798e-05	0.00433238214317909	DOWN
c314840_g1_i1	300	-	9.431	0	Inf	2.52136037247798e-05	0.00433238214317909	UP
c315465_g1_i1	288	-	0	10.408	-Inf	2.52136037247798e-05	0.00433238214317909	DOWN
c316326_g1_i1	296	-	0	10.241	-Inf	2.52136037247798e-05	0.00433238214317909	DOWN
c33887_g1_i1	415	-	0	7.257	-Inf	2.52136037247798e-05	0.00433238214317909	DOWN
c39567_g1_i1	365	-	0	8.258	-Inf	2.52136037247798e-05	0.00433238214317909	DOWN
c49665_g1_i1	289	-	0	10.394	-Inf	2.52136037247798e-05	0.00433238214317909	DOWN
c60074_g1_i1	299	-	0	9.937	-Inf	2.52136037247798e-05	0.00433238214317909	DOWN
c67065_g1_i1	373	-	0	7.991	-Inf	2.52136037247798e-05	0.00433238214317909	DOWN
c70062_g1_i2	517	-	5.526	0	Inf	2.52136037247798e-05	0.00433238214317909	UP
c78911_g1_i2	388	-	0	7.751	-Inf	2.52136037247798e-05	0.00433238214317909	DOWN
c81964_g1_i1	382	-	0	7.914	-Inf	2.52136037247798e-05	0.00433238214317909	DOWN
c86026_g2_i1	357	-	7.998	0	Inf	2.52136037247798e-05	0.00433238214317909	UP
c93379_g1_i1	378	-	7.424	0	Inf	2.52136037247798e-05	0.00433238214317909	UP
c150873_g1_i2	382	-	119.155	7.61	3.9687992274302	2.54143513673538e-05	0.00436394131372208	UP
c107695_g1_i1	295	-	0	9.975	-Inf	2.84132996289396e-05	0.00461819144293351	DOWN
c118053_g1_i1	410	tr|A0A078AQB3|A0A078AQB3_STYLE:SubName: Full=Exported protein {ECO:0000313|EMBL:CDW84354.1}; GN=Contig4233.g4530 OS=Stylonychia lemnae	12.126	0.415	4.8688485808666	2.81435471842941e-05	0.00461819144293351	UP
c12012_g1_i1	559	-	0	5.266	-Inf	2.84132996289396e-05	0.00461819144293351	DOWN
c151453_g1_i3	308	-	8.963	0	Inf	2.84132996289396e-05	0.00461819144293351	UP
c152436_g1_i1	326	-	0	9.07	-Inf	2.84132996289396e-05	0.00461819144293351	DOWN
c169616_g1_i1	302	-	9.059	0	Inf	2.84132996289396e-05	0.00461819144293351	UP
c181765_g1_i1	303	-	0	9.576	-Inf	2.84132996289396e-05	0.00461819144293351	DOWN
c217281_g1_i1	360	-	7.735	0	Inf	2.84132996289396e-05	0.00461819144293351	UP
c225951_g1_i1	535	tr|A0A0P4W9C7|A0A0P4W9C7_9EUCA:SubName: Full=Uncharacterized protein {ECO:0000313|EMBL:JAI62631.1}; GN=unknown OS=Scylla olivacea	5.132	0	Inf	2.84132996289396e-05	0.00461819144293351	UP
c229470_g1_i1	301	-	9.267	0	Inf	2.84132996289396e-05	0.00461819144293351	UP
c248645_g1_i1	294	-	0	9.971	-Inf	2.84132996289396e-05	0.00461819144293351	DOWN
c253955_g1_i1	331	-	8.266	0	Inf	2.84132996289396e-05	0.00461819144293351	UP
c258780_g1_i1	327	-	0	8.953	-Inf	2.84132996289396e-05	0.00461819144293351	DOWN
c291640_g1_i1	307	-	8.993	0	Inf	2.84132996289396e-05	0.00461819144293351	UP
c293872_g1_i1	334	-	8.261	0	Inf	2.84132996289396e-05	0.00461819144293351	UP
c318083_g1_i1	292	-	0	9.953	-Inf	2.84132996289396e-05	0.00461819144293351	DOWN
c33033_g1_i1	339	-	0	8.712	-Inf	2.84132996289396e-05	0.00461819144293351	DOWN
c332260_g1_i1	294	-	9.331	0	Inf	2.84132996289396e-05	0.00461819144293351	UP
c334455_g1_i1	309	-	8.997	0	Inf	2.84132996289396e-05	0.00461819144293351	UP
c42458_g1_i2	307	-	0	9.642	-Inf	2.84132996289396e-05	0.00461819144293351	DOWN
c43117_g1_i1	323	-	8.561	0	Inf	2.84132996289396e-05	0.00461819144293351	UP
c43831_g1_i1	295	-	0	9.882	-Inf	2.84132996289396e-05	0.00461819144293351	DOWN
c651_g1_i1	291	-	9.399	0	Inf	2.84132996289396e-05	0.00461819144293351	UP
c65918_g1_i1	319	-	0	9.202	-Inf	2.84132996289396e-05	0.00461819144293351	DOWN
c6638_g1_i1	314	-	0	9.252	-Inf	2.84132996289396e-05	0.00461819144293351	DOWN
c75989_g1_i1	324	-	0	9.04	-Inf	2.84132996289396e-05	0.00461819144293351	DOWN
c79932_g1_i2	296	-	0	9.974	-Inf	2.84132996289396e-05	0.00461819144293351	DOWN
c9445_g1_i1	298	-	9.212	0	Inf	2.84132996289396e-05	0.00461819144293351	UP
c98510_g1_i1	371	-	0	7.959	-Inf	2.84132996289396e-05	0.00461819144293351	DOWN
c148755_g3_i2	492	-	140.811	9.523	3.88620009719202	2.90748380797729e-05	0.00472271115908997	UP
c108221_g1_i1	281	-	21.046	0.706	4.89773406719342	2.96292175391491e-05	0.00480970297698563	UP
c109194_g1_i1	387	-	6.958	0	Inf	3.20937788554862e-05	0.00492799588583456	UP
c112821_g1_i1	407	-	0	7.058	-Inf	3.20937788554862e-05	0.00492799588583456	DOWN
c120187_g1_i1	1450	-	1.864	0	Inf	3.20937788554862e-05	0.00492799588583456	UP
c129303_g1_i1	327	-	8.31	0	Inf	3.20937788554862e-05	0.00492799588583456	UP
c138338_g1_i2	284	-	0	10.072	-Inf	3.20937788554862e-05	0.00492799588583456	DOWN
c138394_g5_i1	330	-	0	8.778	-Inf	3.20937788554862e-05	0.00492799588583456	DOWN
c150796_g1_i4	301	-	0	9.477	-Inf	3.20937788554862e-05	0.00492799588583456	DOWN
c154586_g1_i1	336	-	7.95	0	Inf	3.20937788554862e-05	0.00492799588583456	UP
c15906_g1_i1	297	-	0	9.613	-Inf	3.20937788554862e-05	0.00492799588583456	DOWN
c17612_g1_i1	327	-	8.194	0	Inf	3.20937788554862e-05	0.00492799588583456	UP
c190330_g1_i1	305	-	0	9.447	-Inf	3.20937788554862e-05	0.00492799588583456	DOWN
c212874_g1_i1	322	-	0	8.992	-Inf	3.20937788554862e-05	0.00492799588583456	DOWN
c255000_g1_i1	297	-	0	9.68	-Inf	3.20937788554862e-05	0.00492799588583456	DOWN
c2555_g1_i1	360	-	0	7.907	-Inf	3.20937788554862e-05	0.00492799588583456	DOWN
c263709_g1_i1	292	-	9.276	0	Inf	3.20937788554862e-05	0.00492799588583456	UP
c290456_g1_i1	314	-	8.64	0	Inf	3.20937788554862e-05	0.00492799588583456	UP
c293821_g1_i1	326	tr|L7M8I3|L7M8I3_9ACAR:SubName: Full=Putative immunoglobulin cd79a binding protein 1 {ECO:0000313|EMBL:JAA59478.1}; GN=unknown OS=Rhipicephalus pulchellus.	8.196	0	Inf	3.20937788554862e-05	0.00492799588583456	UP
c296029_g1_i1	311	tr|Q6BFU7|Q6BFU7_PARTE:SubName: Full=40S ribosomal protein S9, putative {ECO:0000313|EMBL:CAH03473.1}; GN=GSPATT00000232001 OS=Paramecium tetraurelia.	0	9.244	-Inf	3.20937788554862e-05	0.00492799588583456	DOWN
c299294_g1_i1	316	-	0	9.087	-Inf	3.20937788554862e-05	0.00492799588583456	DOWN
c302547_g1_i1	297	-	9.171	0	Inf	3.20937788554862e-05	0.00492799588583456	UP
c307489_g1_i1	296	tr|A0BE74|A0BE74_PARTE:SubName: Full=Uncharacterized protein {ECO:0000313|EMBL:CAK56841.1}; GN=GSPATT00027873001 OS=Paramecium tetraurelia.	0	9.783	-Inf	3.20937788554862e-05	0.00492799588583456	DOWN
c312218_g1_i1	291	-	9.211	0	Inf	3.20937788554862e-05	0.00492799588583456	UP
c318363_g1_i1	353	-	0	8.043	-Inf	3.20937788554862e-05	0.00492799588583456	DOWN
c323099_g1_i1	324	-	8.398	0	Inf	3.20937788554862e-05	0.00492799588583456	UP
c334990_g1_i1	305	-	8.892	0	Inf	3.20937788554862e-05	0.00492799588583456	UP
c34673_g1_i1	342	-	7.816	0	Inf	3.20937788554862e-05	0.00492799588583456	UP
c35846_g1_i1	354	tr|H2KSY0|H2KSY0_CLOSI:SubName: Full=40S ribosomal protein S12 mitochondrial {ECO:0000313|EMBL:GAA40566.1}; GN=CLF_110712 OS=Clonorchis sinensis	7.714	0	Inf	3.20937788554862e-05	0.00492799588583456	UP
c62872_g1_i1	566	-	0	5.061	-Inf	3.20937788554862e-05	0.00492799588583456	DOWN
c93015_g1_i1	350	-	7.791	0	Inf	3.20937788554862e-05	0.00492799588583456	UP
c96990_g1_i1	332	-	0	8.544	-Inf	3.20937788554862e-05	0.00492799588583456	DOWN
c98083_g2_i1	312	-	0	9.087	-Inf	3.20937788554862e-05	0.00492799588583456	DOWN
c98415_g1_i1	437	-	0	6.632	-Inf	3.20937788554862e-05	0.00492799588583456	DOWN
c108426_g1_i1	539	-	16.077	0.714	4.49293033740335	3.21650477362461e-05	0.00493597288405107	UP
c135611_g1_i2	2590	tr|J9L4I7|J9L4I7_ACYPI:SubName: Full=Uncharacterized protein {ECO:0000313|EnsemblMetazoa:ACYPI34943-PA}; GN=LOC100574911 OS=Acyrthosiphon pisum	0.032	1.567	-5.61378946447258	3.25499476293617e-05	0.00498605483749119	DOWN
c153878_g2_i2	4933	tr|A0A0P5TDN5|A0A0P5TDN5_9CRUS:SubName: Full=Multidrug resistance-associated protein lethal(2)03659 {ECO:0000313|EMBL:JAL72197.1}; GN=TTTKNHTIEQ QRDIYLGVYG ALGFGQAILV MLASVLLGLA SLRAARTLHI RLIGDVLRLP OS=Daphnia magna.	4.808	0.304	3.9832936672676	3.29732667617672e-05	0.00504183152034641	UP
c139245_g2_i1	1138	tr|A0A0P6HL23|A0A0P6HL23_9CRUS:RecName: Full=Elongation factor 1-alpha {ECO:0000256|RuleBase:RU004060}; GN=unknown OS=Daphnia magna.	0.238	6.345	-4.73658668542052	3.36367740400613e-05	0.00514021006259206	DOWN
c107155_g2_i1	427	-	0	6.544	-Inf	3.63389876988045e-05	0.00515539463073761	DOWN
c108956_g1_i1	290	-	0	9.538	-Inf	3.63389876988045e-05	0.00515539463073761	DOWN
c113991_g1_i1	1267	-	2.059	0	Inf	3.63389876988045e-05	0.00515539463073761	UP
c119427_g1_i1	462	-	0	6.048	-Inf	3.63389876988045e-05	0.00515539463073761	DOWN
c128595_g1_i1	379	-	0	7.335	-Inf	3.63389876988045e-05	0.00515539463073761	DOWN
c142742_g1_i1	1005	-	24.437	1.572	3.95839406135175	3.37669979896344e-05	0.00515539463073761	UP
c144976_g3_i1	383	tr|A0A0P4W3E4|A0A0P4W3E4_9EUCA:SubName: Full=Uncharacterized protein {ECO:0000313|EMBL:JAI63020.1}; GN=unknown OS=Scylla olivacea	6.91	0	Inf	3.63389876988045e-05	0.00515539463073761	UP
c14521_g1_i1	328	-	0	8.595	-Inf	3.63389876988045e-05	0.00515539463073761	DOWN
c146137_g4_i1	292	-	9.013	0	Inf	3.63389876988045e-05	0.00515539463073761	UP
c148585_g1_i3	624	-	34.408	2.185	3.97703885155669	3.61648403805531e-05	0.00515539463073761	UP
c151051_g1_i4	448	-	0	6.225	-Inf	3.63389876988045e-05	0.00515539463073761	DOWN
c151187_g1_i1	324	-	0	8.647	-Inf	3.63389876988045e-05	0.00515539463073761	DOWN
c155842_g1_i1	323	tr|A0A087SWL7|A0A087SWL7_9ARAC:SubName: Full=Uncharacterized protein {ECO:0000313|EMBL:KFM57256.1}; GN=X975_26086 OS=Stegodyphus mimosarum.	8.222	0	Inf	3.63389876988045e-05	0.00515539463073761	UP
c164537_g1_i1	302	-	8.815	0	Inf	3.63389876988045e-05	0.00515539463073761	UP
c165824_g1_i1	287	-	0	9.752	-Inf	3.63389876988045e-05	0.00515539463073761	DOWN
c168421_g1_i1	304	-	0	9.282	-Inf	3.63389876988045e-05	0.00515539463073761	DOWN
c177106_g1_i1	324	-	0	8.59	-Inf	3.63389876988045e-05	0.00515539463073761	DOWN
c195537_g1_i1	289	-	0	9.672	-Inf	3.63389876988045e-05	0.00515539463073761	DOWN
c204048_g1_i1	392	-	0	7.096	-Inf	3.63389876988045e-05	0.00515539463073761	DOWN
c207169_g1_i1	309	-	0	8.976	-Inf	3.63389876988045e-05	0.00515539463073761	DOWN
c212817_g1_i1	287	-	0	9.758	-Inf	3.63389876988045e-05	0.00515539463073761	DOWN
c214889_g1_i1	295	-	9.014	0	Inf	3.63389876988045e-05	0.00515539463073761	UP
c218436_g1_i1	319	-	8.301	0	Inf	3.63389876988045e-05	0.00515539463073761	UP
c227810_g1_i1	311	-	0	9.041	-Inf	3.63389876988045e-05	0.00515539463073761	DOWN
c227840_g1_i1	306	-	8.555	0	Inf	3.63389876988045e-05	0.00515539463073761	UP
c232788_g1_i1	313	-	0	8.88	-Inf	3.63389876988045e-05	0.00515539463073761	DOWN
c245644_g1_i1	291	-	0	9.58	-Inf	3.63389876988045e-05	0.00515539463073761	DOWN
c245937_g2_i1	303	-	8.687	0	Inf	3.63389876988045e-05	0.00515539463073761	UP
c247806_g1_i1	292	-	0	9.541	-Inf	3.63389876988045e-05	0.00515539463073761	DOWN
c253555_g1_i1	289	-	9.14	0	Inf	3.63389876988045e-05	0.00515539463073761	UP
c26023_g1_i1	290	-	9.164	0	Inf	3.63389876988045e-05	0.00515539463073761	UP
c261116_g1_i1	295	-	9.047	0	Inf	3.63389876988045e-05	0.00515539463073761	UP
c269688_g1_i1	348	-	7.666	0	Inf	3.63389876988045e-05	0.00515539463073761	UP
c270801_g1_i1	324	-	8.185	0	Inf	3.63389876988045e-05	0.00515539463073761	UP
c274911_g1_i1	308	tr|K1Q7K0|K1Q7K0_CRAGI:SubName: Full=Putative serine carboxypeptidase CPVL {ECO:0000313|EMBL:EKC27269.1}; GN=CGI_10007785 OS=Crassostrea gigas	8.566	0	Inf	3.63389876988045e-05	0.00515539463073761	UP
c280745_g1_i1	301	-	0	9.195	-Inf	3.63389876988045e-05	0.00515539463073761	DOWN
c288678_g1_i1	295	-	0	9.489	-Inf	3.63389876988045e-05	0.00515539463073761	DOWN
c300870_g1_i1	396	-	0	7.077	-Inf	3.63389876988045e-05	0.00515539463073761	DOWN
c30112_g1_i2	288	-	9.163	0	Inf	3.63389876988045e-05	0.00515539463073761	UP
c310459_g1_i1	288	tr|A0A158RAM0|A0A158RAM0_THECL:SubName: Full=Uncharacterized protein {ECO:0000313|WBParaSite:TCLT_0000013501-mRNA-1}; GN=unknown OS=Thelazia callipaeda	0	9.71	-Inf	3.63389876988045e-05	0.00515539463073761	DOWN
c317093_g1_i1	340	-	0	8.227	-Inf	3.63389876988045e-05	0.00515539463073761	DOWN
c317546_g1_i1	336	-	0	8.4	-Inf	3.63389876988045e-05	0.00515539463073761	DOWN
c318870_g1_i1	288	-	0	9.703	-Inf	3.63389876988045e-05	0.00515539463073761	DOWN
c333018_g1_i1	306	-	0	9.133	-Inf	3.63389876988045e-05	0.00515539463073761	DOWN
c3941_g1_i1	339	-	7.719	0	Inf	3.63389876988045e-05	0.00515539463073761	UP
c44343_g1_i1	290	-	9.133	0	Inf	3.63389876988045e-05	0.00515539463073761	UP
c45529_g1_i1	338	-	0	8.321	-Inf	3.63389876988045e-05	0.00515539463073761	DOWN
c45539_g1_i1	289	-	0	9.617	-Inf	3.63389876988045e-05	0.00515539463073761	DOWN
c56942_g1_i1	356	-	7.459	0	Inf	3.63389876988045e-05	0.00515539463073761	UP
c57875_g1_i1	332	-	7.96	0	Inf	3.63389876988045e-05	0.00515539463073761	UP
c63294_g1_i1	515	-	0	5.479	-Inf	3.63389876988045e-05	0.00515539463073761	DOWN
c65319_g1_i1	407	tr|A0A0B7A1N2|A0A0B7A1N2_9EUPU:SubName: Full=Uncharacterized protein {ECO:0000313|EMBL:CEK73860.1}; GN=ORF88628 OS=Arion vulgaris.	0	6.812	-Inf	3.63389876988045e-05	0.00515539463073761	DOWN
c7864_g1_i1	321	-	0	8.753	-Inf	3.63389876988045e-05	0.00515539463073761	DOWN
c83463_g1_i1	347	-	0	7.984	-Inf	3.63389876988045e-05	0.00515539463073761	DOWN
c87393_g1_i1	334	-	0	8.359	-Inf	3.63389876988045e-05	0.00515539463073761	DOWN
c89963_g1_i1	288	-	0	9.8	-Inf	3.63389876988045e-05	0.00515539463073761	DOWN
c90801_g1_i1	340	-	0	8.132	-Inf	3.63389876988045e-05	0.00515539463073761	DOWN
c91372_g1_i1	409	-	0	6.828	-Inf	3.63389876988045e-05	0.00515539463073761	DOWN
c70353_g1_i1	287	-	11.462	185.764	-4.01854023628734	3.75606054785096e-05	0.00531101141339102	DOWN
c133389_g1_i1	715	-	39.069	601.357	-3.94412547751013	3.78425689687658e-05	0.00534792105614073	DOWN
c105493_g1_i3	666	-	0	4.066	-Inf	4.12496617121564e-05	0.00544118601708206	DOWN
c106239_g1_i1	305	-	0	8.968	-Inf	4.12496617121564e-05	0.00544118601708206	DOWN
c110656_g1_i2	338	-	0	8.125	-Inf	4.12496617121564e-05	0.00544118601708206	DOWN
c12304_g1_i1	292	-	8.878	0	Inf	4.12496617121564e-05	0.00544118601708206	UP
c123060_g3_i1	305	-	0	8.928	-Inf	4.12496617121564e-05	0.00544118601708206	DOWN
c124534_g1_i1	344	-	0	7.855	-Inf	4.12496617121564e-05	0.00544118601708206	DOWN
c128745_g1_i1	645	-	0	4.246	-Inf	4.12496617121564e-05	0.00544118601708206	DOWN
c136797_g6_i2	407	-	0	6.649	-Inf	4.12496617121564e-05	0.00544118601708206	DOWN
c136944_g1_i3	455	-	5.606	0	Inf	4.12496617121564e-05	0.00544118601708206	UP
c141214_g2_i1	318	-	0	8.647	-Inf	4.12496617121564e-05	0.00544118601708206	DOWN
c142401_g1_i1	306	-	0	8.897	-Inf	4.12496617121564e-05	0.00544118601708206	DOWN
c142769_g1_i1	299	-	0	9.214	-Inf	4.12496617121564e-05	0.00544118601708206	DOWN
c142951_g1_i1	305	-	8.411	0	Inf	4.12496617121564e-05	0.00544118601708206	UP
c146965_g1_i6	1861	tr|A0A023GN93|A0A023GN93_9ACAR:SubName: Full=Putative peptidase c13 family {ECO:0000313|EMBL:JAC35317.1}; GN=unknown OS=Amblyomma triste.	83.981	6.256	3.74675054934396	4.06147572555828e-05	0.00544118601708206	UP
c147367_g3_i3	297	-	8.77	0	Inf	4.12496617121564e-05	0.00544118601708206	UP
c148776_g5_i2	437	-	0	6.263	-Inf	4.12496617121564e-05	0.00544118601708206	DOWN
c151710_g4_i1	287	-	0	9.628	-Inf	4.12496617121564e-05	0.00544118601708206	DOWN
c153798_g2_i3	338	-	0	7.978	-Inf	4.12496617121564e-05	0.00544118601708206	DOWN
c155970_g1_i1	323	-	8.042	0	Inf	4.12496617121564e-05	0.00544118601708206	UP
c160347_g1_i1	315	tr|V4BNI4|V4BNI4_LOTGI:SubName: Full=Uncharacterized protein {ECO:0000313|EMBL:ESO90404.1}; GN=LOTGIDRAFT_123657 OS=Lottia gigantea	0	8.606	-Inf	4.12496617121564e-05	0.00544118601708206	DOWN
c160434_g1_i1	388	-	0	6.981	-Inf	4.12496617121564e-05	0.00544118601708206	DOWN
c16114_g1_i1	312	-	0	8.671	-Inf	4.12496617121564e-05	0.00544118601708206	DOWN
c165377_g1_i1	335	-	7.731	0	Inf	4.12496617121564e-05	0.00544118601708206	UP
c179865_g1_i1	341	-	0	8.032	-Inf	4.12496617121564e-05	0.00544118601708206	DOWN
c182689_g1_i1	297	-	8.65	0	Inf	4.12496617121564e-05	0.00544118601708206	UP
c184282_g1_i1	422	-	0	6.466	-Inf	4.12496617121564e-05	0.00544118601708206	DOWN
c186016_g1_i1	299	-	0	9.098	-Inf	4.12496617121564e-05	0.00544118601708206	DOWN
c195807_g1_i1	295	-	8.688	0	Inf	4.12496617121564e-05	0.00544118601708206	UP
c202026_g1_i1	295	-	8.723	0	Inf	4.12496617121564e-05	0.00544118601708206	UP
c209648_g1_i1	298	-	0	9.272	-Inf	4.12496617121564e-05	0.00544118601708206	DOWN
c215841_g1_i1	318	-	8.013	0	Inf	4.12496617121564e-05	0.00544118601708206	UP
c218347_g1_i1	302	-	8.574	0	Inf	4.12496617121564e-05	0.00544118601708206	UP
c245259_g1_i1	306	-	8.391	0	Inf	4.12496617121564e-05	0.00544118601708206	UP
c249787_g1_i1	330	-	0	8.315	-Inf	4.12496617121564e-05	0.00544118601708206	DOWN
c255535_g1_i1	300	tr|D2W0I9|D2W0I9_NAEGR:SubName: Full=Putative uncharacterized protein {ECO:0000313|EMBL:EFC37437.1}; GN=NAEGRDRAFT_59766 OS=Naegleria gruberi	8.513	0	Inf	4.12496617121564e-05	0.00544118601708206	UP
c258900_g1_i1	300	-	8.505	0	Inf	4.12496617121564e-05	0.00544118601708206	UP
c259508_g1_i1	319	-	8.027	0	Inf	4.12496617121564e-05	0.00544118601708206	UP
c261318_g1_i1	290	-	0	9.345	-Inf	4.12496617121564e-05	0.00544118601708206	DOWN
c264562_g1_i1	296	-	0	9.269	-Inf	4.12496617121564e-05	0.00544118601708206	DOWN
c266723_g1_i1	300	-	0	9.194	-Inf	4.12496617121564e-05	0.00544118601708206	DOWN
c269881_g1_i1	291	-	0	9.291	-Inf	4.12496617121564e-05	0.00544118601708206	DOWN
c278032_g1_i1	311	tr|W5JPE1|W5JPE1_ANODA:SubName: Full=Nadph oxidase {ECO:0000313|EMBL:ETN64634.1}; GN=AND_003621 OS=Anopheles darlingi	0	8.844	-Inf	4.12496617121564e-05	0.00544118601708206	DOWN
c279988_g1_i1	302	-	0	9.068	-Inf	4.12496617121564e-05	0.00544118601708206	DOWN
c292526_g1_i1	319	-	0	8.634	-Inf	4.12496617121564e-05	0.00544118601708206	DOWN
c294155_g1_i1	357	-	7.239	0	Inf	4.12496617121564e-05	0.00544118601708206	UP
c306147_g1_i1	293	-	0	9.267	-Inf	4.12496617121564e-05	0.00544118601708206	DOWN
c307107_g1_i1	290	-	0	9.302	-Inf	4.12496617121564e-05	0.00544118601708206	DOWN
c30903_g1_i1	351	-	0	7.826	-Inf	4.12496617121564e-05	0.00544118601708206	DOWN
c311692_g1_i1	1110	-	2.299	0	Inf	4.12496617121564e-05	0.00544118601708206	UP
c313527_g1_i1	285	-	0	9.606	-Inf	4.12496617121564e-05	0.00544118601708206	DOWN
c316794_g1_i1	324	-	8.004	0	Inf	4.12496617121564e-05	0.00544118601708206	UP
c318489_g1_i1	334	-	0	8.224	-Inf	4.12496617121564e-05	0.00544118601708206	DOWN
c321379_g1_i1	324	-	0	8.369	-Inf	4.12496617121564e-05	0.00544118601708206	DOWN
c327413_g1_i1	290	-	0	9.466	-Inf	4.12496617121564e-05	0.00544118601708206	DOWN
c327619_g1_i1	292	-	0	9.271	-Inf	4.12496617121564e-05	0.00544118601708206	DOWN
c328463_g1_i1	353	-	7.34	0	Inf	4.12496617121564e-05	0.00544118601708206	UP
c336244_g1_i1	321	-	0	8.435	-Inf	4.12496617121564e-05	0.00544118601708206	DOWN
c51673_g1_i1	284	-	0	9.621	-Inf	4.12496617121564e-05	0.00544118601708206	DOWN
c54959_g1_i1	376	-	0	7.309	-Inf	4.12496617121564e-05	0.00544118601708206	DOWN
c56589_g1_i1	296	-	8.602	0	Inf	4.12496617121564e-05	0.00544118601708206	UP
c59292_g1_i1	449	-	0	6.012	-Inf	4.12496617121564e-05	0.00544118601708206	DOWN
c81872_g1_i1	313	-	8.19	0	Inf	4.12496617121564e-05	0.00544118601708206	UP
c86093_g2_i1	323	-	8.046	0	Inf	4.12496617121564e-05	0.00544118601708206	UP
c86642_g1_i1	318	-	0	8.678	-Inf	4.12496617121564e-05	0.00544118601708206	DOWN
c88727_g1_i1	362	-	0	7.473	-Inf	4.12496617121564e-05	0.00544118601708206	DOWN
c97431_g1_i1	488	-	0	5.645	-Inf	4.12496617121564e-05	0.00544118601708206	DOWN
c89374_g1_i1	218	-	16.558	0.464	5.15725980820511	4.28502477849073e-05	0.00564066886181263	UP
c103027_g1_i1	295	-	0	8.991	-Inf	4.69471287994709e-05	0.00579484059814802	DOWN
c113145_g1_i1	290	-	8.581	0	Inf	4.69471287994709e-05	0.00579484059814802	UP
c115091_g2_i1	302	-	0	8.703	-Inf	4.69471287994709e-05	0.00579484059814802	DOWN
c128534_g1_i1	313	-	7.943	0	Inf	4.69471287994709e-05	0.00579484059814802	UP
c139506_g2_i5	332	tr|A0A0P4VNP1|A0A0P4VNP1_9EUCA:SubName: Full=Uncharacterized protein {ECO:0000313|EMBL:JAI56852.1}; GN=unknown OS=Scylla olivacea	7.612	0	Inf	4.69471287994709e-05	0.00579484059814802	UP
c142720_g5_i2	355	-	7.019	0	Inf	4.69471287994709e-05	0.00579484059814802	UP
c143400_g2_i5	328	-	7.642	0	Inf	4.69471287994709e-05	0.00579484059814802	UP
c144125_g3_i1	294	-	8.531	0	Inf	4.69471287994709e-05	0.00579484059814802	UP
c145893_g1_i1	792	-	3.197	0	Inf	4.69471287994709e-05	0.00579484059814802	UP
c148831_g2_i2	323	-	0	8.318	-Inf	4.69471287994709e-05	0.00579484059814802	DOWN
c151830_g7_i1	288	-	0	9.23	-Inf	4.69471287994709e-05	0.00579484059814802	DOWN
c154394_g1_i3	12879	tr|A0A0P4W6G7|A0A0P4W6G7_9EUCA:SubName: Full=Uncharacterized protein {ECO:0000313|EMBL:JAI59196.1}; GN=unknown OS=Scylla olivacea	13.356	1.025	3.70379218367031	4.63312536193599e-05	0.00579484059814802	UP
c155032_g1_i1	301	tr|A0A0V0QD30|A0A0V0QD30_PSEPJ:SubName: Full=Uncharacterized protein {ECO:0000313|EMBL:KRX00129.1}; GN=PPERSA_10628 OS=Pseudocohnilembus persalinus	0	8.744	-Inf	4.69471287994709e-05	0.00579484059814802	DOWN
c155238_g1_i1	295	-	8.428	0	Inf	4.69471287994709e-05	0.00579484059814802	UP
c161827_g1_i1	293	-	8.639	0	Inf	4.69471287994709e-05	0.00579484059814802	UP
c162076_g1_i1	293	-	0	9.1	-Inf	4.69471287994709e-05	0.00579484059814802	DOWN
c162823_g1_i1	290	-	0	9.1	-Inf	4.69471287994709e-05	0.00579484059814802	DOWN
c163575_g1_i1	365	-	0	7.223	-Inf	4.69471287994709e-05	0.00579484059814802	DOWN
c168023_g1_i1	291	-	0	9.232	-Inf	4.69471287994709e-05	0.00579484059814802	DOWN
c169058_g1_i1	292	-	8.606	0	Inf	4.69471287994709e-05	0.00579484059814802	UP
c188306_g1_i1	457	-	0	5.874	-Inf	4.69471287994709e-05	0.00579484059814802	DOWN
c190175_g1_i1	311	tr|J9J898|J9J898_9SPIT:SubName: Full=Swarming motility protein YbiA {ECO:0000313|EMBL:EJY83400.1}; GN=OXYTRI_18978 OS=Oxytricha trifallax.	0	8.533	-Inf	4.69471287994709e-05	0.00579484059814802	DOWN
c191733_g1_i1	284	-	0	9.434	-Inf	4.69471287994709e-05	0.00579484059814802	DOWN
c193418_g1_i1	396	-	0	6.655	-Inf	4.69471287994709e-05	0.00579484059814802	DOWN
c197517_g1_i1	323	-	0	8.334	-Inf	4.69471287994709e-05	0.00579484059814802	DOWN
c213635_g1_i1	303	-	0	8.769	-Inf	4.69471287994709e-05	0.00579484059814802	DOWN
c215160_g1_i1	296	-	0	8.977	-Inf	4.69471287994709e-05	0.00579484059814802	DOWN
c216298_g1_i1	323	-	0	8.341	-Inf	4.69471287994709e-05	0.00579484059814802	DOWN
c222341_g1_i1	294	-	0	9.149	-Inf	4.69471287994709e-05	0.00579484059814802	DOWN
c223478_g1_i1	309	-	0	8.565	-Inf	4.69471287994709e-05	0.00579484059814802	DOWN
c226705_g1_i1	293	-	0	9.127	-Inf	4.69471287994709e-05	0.00579484059814802	DOWN
c232035_g1_i1	293	-	0	8.968	-Inf	4.69471287994709e-05	0.00579484059814802	DOWN
c235880_g1_i1	359	-	6.934	0	Inf	4.69471287994709e-05	0.00579484059814802	UP
c237751_g1_i1	286	-	0	9.338	-Inf	4.69471287994709e-05	0.00579484059814802	DOWN
c244681_g1_i1	290	-	0	9.134	-Inf	4.69471287994709e-05	0.00579484059814802	DOWN
c247571_g1_i1	298	-	0	9.026	-Inf	4.69471287994709e-05	0.00579484059814802	DOWN
c248470_g1_i1	320	-	0	8.398	-Inf	4.69471287994709e-05	0.00579484059814802	DOWN
c251107_g1_i1	287	-	0	9.25	-Inf	4.69471287994709e-05	0.00579484059814802	DOWN
c25697_g1_i1	290	-	0	9.195	-Inf	4.69471287994709e-05	0.00579484059814802	DOWN
c259946_g1_i1	319	tr|H2YCW5|H2YCW5_CIOSA:SubName: Full=Uncharacterized protein {ECO:0000313|Ensembl:ENSCSAVP00000003163}; GN=Csa.792 OS=Ciona savignyi	7.786	0	Inf	4.69471287994709e-05	0.00579484059814802	UP
c280307_g1_i1	296	-	0	9.017	-Inf	4.69471287994709e-05	0.00579484059814802	DOWN
c280789_g1_i1	342	-	0	7.784	-Inf	4.69471287994709e-05	0.00579484059814802	DOWN
c280954_g1_i1	355	-	7.093	0	Inf	4.69471287994709e-05	0.00579484059814802	UP
c284242_g1_i1	316	-	0	8.476	-Inf	4.69471287994709e-05	0.00579484059814802	DOWN
c284255_g1_i1	331	tr|A0A0P4W233|A0A0P4W233_9EUCA:SubName: Full=Uncharacterized protein {ECO:0000313|EMBL:JAI59638.1}; GN=unknown OS=Scylla olivacea	7.594	0	Inf	4.69471287994709e-05	0.00579484059814802	UP
c299416_g1_i1	284	-	0	9.295	-Inf	4.69471287994709e-05	0.00579484059814802	DOWN
c310594_g1_i1	290	-	8.677	0	Inf	4.69471287994709e-05	0.00579484059814802	UP
c313592_g1_i1	285	-	0	9.289	-Inf	4.69471287994709e-05	0.00579484059814802	DOWN
c31359_g1_i1	317	-	0	8.302	-Inf	4.69471287994709e-05	0.00579484059814802	DOWN
c314655_g1_i1	328	-	7.699	0	Inf	4.69471287994709e-05	0.00579484059814802	UP
c31703_g1_i1	374	-	6.632	0	Inf	4.69471287994709e-05	0.00579484059814802	UP
c31824_g1_i1	544	-	0	4.839	-Inf	4.69471287994709e-05	0.00579484059814802	DOWN
c318927_g1_i1	296	-	8.44	0	Inf	4.69471287994709e-05	0.00579484059814802	UP
c325887_g1_i1	355	-	7.005	0	Inf	4.69471287994709e-05	0.00579484059814802	UP
c37926_g1_i1	292	-	8.583	0	Inf	4.69471287994709e-05	0.00579484059814802	UP
c38419_g1_i1	308	-	0	8.676	-Inf	4.69471287994709e-05	0.00579484059814802	DOWN
c40737_g1_i1	307	-	0	8.728	-Inf	4.69471287994709e-05	0.00579484059814802	DOWN
c42125_g1_i1	296	-	0	8.913	-Inf	4.69471287994709e-05	0.00579484059814802	DOWN
c45638_g1_i1	285	-	0.855	23.743	-4.79543400516367	4.61943616613051e-05	0.00579484059814802	DOWN
c48373_g1_i1	665	-	0	3.986	-Inf	4.69471287994709e-05	0.00579484059814802	DOWN
c4912_g1_i1	285	-	0	9.311	-Inf	4.69471287994709e-05	0.00579484059814802	DOWN
c54513_g1_i1	309	-	8.048	0	Inf	4.69471287994709e-05	0.00579484059814802	UP
c60372_g1_i1	360	-	6.946	0	Inf	4.69471287994709e-05	0.00579484059814802	UP
c68211_g1_i1	323	-	0	8.29	-Inf	4.69471287994709e-05	0.00579484059814802	DOWN
c71252_g1_i1	330	-	0	8.093	-Inf	4.69471287994709e-05	0.00579484059814802	DOWN
c74436_g1_i1	285	-	0	9.227	-Inf	4.69471287994709e-05	0.00579484059814802	DOWN
c79550_g1_i1	303	-	0	8.868	-Inf	4.69471287994709e-05	0.00579484059814802	DOWN
c79880_g2_i1	308	-	0	8.613	-Inf	4.69471287994709e-05	0.00579484059814802	DOWN
c84357_g1_i1	297	-	8.405	0	Inf	4.69471287994709e-05	0.00579484059814802	UP
c8746_g1_i1	287	-	0	9.197	-Inf	4.69471287994709e-05	0.00579484059814802	DOWN
c88724_g1_i2	328	-	7.691	0	Inf	4.69471287994709e-05	0.00579484059814802	UP
c103130_g1_i1	310	-	7.787	0	Inf	5.35780791948764e-05	0.00614709217819726	UP
c108276_g1_i1	303	-	7.991	0	Inf	5.35780791948764e-05	0.00614709217819726	UP
c11075_g1_i1	292	-	0	8.869	-Inf	5.35780791948764e-05	0.00614709217819726	DOWN
c115407_g2_i1	329	-	7.36	0	Inf	5.35780791948764e-05	0.00614709217819726	UP
c115990_g1_i1	369	-	0	6.99	-Inf	5.35780791948764e-05	0.00614709217819726	DOWN
c122100_g1_i1	294	-	0	8.902	-Inf	5.35780791948764e-05	0.00614709217819726	DOWN
c126021_g1_i1	817	-	3.011	0	Inf	5.35780791948764e-05	0.00614709217819726	UP
c129497_g1_i1	379	-	6.39	0	Inf	5.35780791948764e-05	0.00614709217819726	UP
c130097_g1_i1	360	-	6.797	0	Inf	5.35780791948764e-05	0.00614709217819726	UP
c131218_g1_i1	291	tr|A0A0P4VPM3|A0A0P4VPM3_9EUCA:SubName: Full=Uncharacterized protein {ECO:0000313|EMBL:JAI56839.1}; GN=unknown OS=Scylla olivacea	8.341	0	Inf	5.35780791948764e-05	0.00614709217819726	UP
c135588_g1_i1	326	-	0	7.922	-Inf	5.35780791948764e-05	0.00614709217819726	DOWN
c137603_g1_i1	618	-	0	4.242	-Inf	5.35780791948764e-05	0.00614709217819726	DOWN
c140747_g1_i2	306	-	8.007	0	Inf	5.35780791948764e-05	0.00614709217819726	UP
c143016_g2_i1	312	-	7.924	0	Inf	5.35780791948764e-05	0.00614709217819726	UP
c143425_g3_i1	370	-	0	7.1	-Inf	5.35780791948764e-05	0.00614709217819726	DOWN
c145408_g4_i1	1118	tr|A0A0P4VXB7|A0A0P4VXB7_9EUCA:SubName: Full=Uncharacterized protein {ECO:0000313|EMBL:JAI56853.1}; GN=unknown OS=Scylla olivacea	0	2.306	-Inf	5.35780791948764e-05	0.00614709217819726	DOWN
c148198_g1_i5	1019	-	0.079	3.596	-5.50839655733734	5.18287148817397e-05	0.00614709217819726	DOWN
c148541_g2_i1	483	-	5.083	0	Inf	5.35780791948764e-05	0.00614709217819726	UP
c150777_g3_i1	308	-	0	8.369	-Inf	5.35780791948764e-05	0.00614709217819726	DOWN
c150804_g1_i1	346	-	0	7.44	-Inf	5.35780791948764e-05	0.00614709217819726	DOWN
c151198_g7_i1	658	-	0	3.952	-Inf	5.35780791948764e-05	0.00614709217819726	DOWN
c152740_g4_i3	311	-	7.822	0	Inf	5.35780791948764e-05	0.00614709217819726	UP
c153245_g3_i1	321	-	7.582	0	Inf	5.35780791948764e-05	0.00614709217819726	UP
c153513_g1_i1	497	-	0	5.206	-Inf	5.35780791948764e-05	0.00614709217819726	DOWN
c153710_g2_i2	397	-	6.18	0	Inf	5.35780791948764e-05	0.00614709217819726	UP
c16078_g1_i1	294	-	0	8.735	-Inf	5.35780791948764e-05	0.00614709217819726	DOWN
c162655_g1_i1	299	-	8.25	0	Inf	5.35780791948764e-05	0.00614709217819726	UP
c169641_g1_i1	305	-	7.99	0	Inf	5.35780791948764e-05	0.00614709217819726	UP
c169915_g1_i1	334	-	0	7.675	-Inf	5.35780791948764e-05	0.00614709217819726	DOWN
c171561_g1_i1	295	tr|D7GXP1|D7GXP1_TRICA:SubName: Full=Putative uncharacterized protein {ECO:0000313|EMBL:EFA13520.1}; GN=TcasGA2_TC001493 OS=Tribolium castaneum	8.358	0	Inf	5.35780791948764e-05	0.00614709217819726	UP
c178158_g1_i1	290	-	0	8.956	-Inf	5.35780791948764e-05	0.00614709217819726	DOWN
c18024_g1_i1	288	-	0	8.915	-Inf	5.35780791948764e-05	0.00614709217819726	DOWN
c188361_g1_i1	295	-	0	8.759	-Inf	5.35780791948764e-05	0.00614709217819726	DOWN
c20099_g1_i1	373	-	0	7.03	-Inf	5.35780791948764e-05	0.00614709217819726	DOWN
c208174_g1_i1	328	-	7.516	0	Inf	5.35780791948764e-05	0.00614709217819726	UP
c21195_g1_i1	307	-	8.028	0	Inf	5.35780791948764e-05	0.00614709217819726	UP
c212400_g1_i1	286	-	0	9.053	-Inf	5.35780791948764e-05	0.00614709217819726	DOWN
c213897_g1_i1	284	-	0	9.217	-Inf	5.35780791948764e-05	0.00614709217819726	DOWN
c215960_g1_i1	284	-	0	9.188	-Inf	5.35780791948764e-05	0.00614709217819726	DOWN
c253663_g1_i1	307	tr|A0A016TN31|A0A016TN31_9BILA:SubName: Full=Uncharacterized protein {ECO:0000313|EMBL:EYC04155.1}; GN=Acey_s0089.g2251 OS=Ancylostoma ceylanicum.	8.004	0	Inf	5.35780791948764e-05	0.00614709217819726	UP
c255903_g1_i1	295	-	0	8.82	-Inf	5.35780791948764e-05	0.00614709217819726	DOWN
c261649_g1_i1	293	-	8.394	0	Inf	5.35780791948764e-05	0.00614709217819726	UP
c262133_g1_i1	324	-	7.557	0	Inf	5.35780791948764e-05	0.00614709217819726	UP
c27666_g1_i1	317	-	0	8.108	-Inf	5.35780791948764e-05	0.00614709217819726	DOWN
c279332_g1_i1	299	-	8.101	0	Inf	5.35780791948764e-05	0.00614709217819726	UP
c291675_g1_i1	383	-	0	6.752	-Inf	5.35780791948764e-05	0.00614709217819726	DOWN
c294261_g1_i1	315	-	7.736	0	Inf	5.35780791948764e-05	0.00614709217819726	UP
c295386_g1_i1	287	-	0	9.003	-Inf	5.35780791948764e-05	0.00614709217819726	DOWN
c299373_g1_i1	309	-	0	8.298	-Inf	5.35780791948764e-05	0.00614709217819726	DOWN
c314640_g1_i1	321	-	0	7.991	-Inf	5.35780791948764e-05	0.00614709217819726	DOWN
c3172_g1_i1	391	-	6.253	0	Inf	5.35780791948764e-05	0.00614709217819726	UP
c320833_g1_i1	311	-	7.781	0	Inf	5.35780791948764e-05	0.00614709217819726	UP
c322473_g1_i1	314	-	0	8.173	-Inf	5.35780791948764e-05	0.00614709217819726	DOWN
c34839_g1_i1	317	-	0	8.101	-Inf	5.35780791948764e-05	0.00614709217819726	DOWN
c47505_g1_i1	293	-	0	8.895	-Inf	5.35780791948764e-05	0.00614709217819726	DOWN
c53093_g1_i1	316	-	7.784	0	Inf	5.35780791948764e-05	0.00614709217819726	UP
c55391_g1_i1	321	-	0	8.095	-Inf	5.35780791948764e-05	0.00614709217819726	DOWN
c56236_g1_i1	353	-	0	7.426	-Inf	5.35780791948764e-05	0.00614709217819726	DOWN
c60731_g1_i1	321	-	7.68	0	Inf	5.35780791948764e-05	0.00614709217819726	UP
c63021_g1_i1	320	-	7.623	0	Inf	5.35780791948764e-05	0.00614709217819726	UP
c63258_g1_i1	337	-	0	7.691	-Inf	5.35780791948764e-05	0.00614709217819726	DOWN
c66636_g2_i1	298	-	8.141	0	Inf	5.35780791948764e-05	0.00614709217819726	UP
c71241_g1_i1	310	-	7.845	0	Inf	5.35780791948764e-05	0.00614709217819726	UP
c7165_g1_i1	365	-	0	7.18	-Inf	5.35780791948764e-05	0.00614709217819726	DOWN
c72337_g1_i1	312	-	0	8.418	-Inf	5.35780791948764e-05	0.00614709217819726	DOWN
c75967_g1_i1	377	-	0	6.939	-Inf	5.35780791948764e-05	0.00614709217819726	DOWN
c78287_g1_i1	388	-	0	6.698	-Inf	5.35780791948764e-05	0.00614709217819726	DOWN
c78921_g1_i1	337	-	0	7.626	-Inf	5.35780791948764e-05	0.00614709217819726	DOWN
c78967_g1_i1	332	-	0	7.86	-Inf	5.35780791948764e-05	0.00614709217819726	DOWN
c81988_g1_i1	307	-	7.947	0	Inf	5.35780791948764e-05	0.00614709217819726	UP
c87413_g1_i1	304	-	8.056	0	Inf	5.35780791948764e-05	0.00614709217819726	UP
c93488_g1_i1	317	-	7.761	0	Inf	5.35780791948764e-05	0.00614709217819726	UP
c98982_g2_i1	359	-	6.862	0	Inf	5.35780791948764e-05	0.00614709217819726	UP
c86317_g1_i1	286	-	0.489	16.324	-5.06101634030587	5.4553524574392e-05	0.00625339049054697	DOWN
c148916_g6_i1	570	-	734.287	58.688	3.64520660920818	5.49334826353446e-05	0.00629195644102896	UP
c38474_g1_i1	330	-	44.943	2.913	3.94751882279267	5.49392181816373e-05	0.00629195644102896	UP
c10149_g1_i1	409	-	5.787	0	Inf	6.13205761883558e-05	0.00658312456309169	UP
c11903_g1_i1	375	-	0	6.687	-Inf	6.13205761883558e-05	0.00658312456309169	DOWN
c119487_g1_i1	329	-	0	7.71	-Inf	6.13205761883558e-05	0.00658312456309169	DOWN
c120172_g1_i1	308	-	7.74	0	Inf	6.13205761883558e-05	0.00658312456309169	UP
c127709_g1_i1	797	-	3.017	0	Inf	6.13205761883558e-05	0.00658312456309169	UP
c127827_g1_i1	300	-	0	8.403	-Inf	6.13205761883558e-05	0.00658312456309169	DOWN
c128281_g1_i1	591	-	0	4.282	-Inf	6.13205761883558e-05	0.00658312456309169	DOWN
c128526_g2_i3	294	-	8.2	0	Inf	6.13205761883558e-05	0.00658312456309169	UP
c134477_g1_i1	336	-	0	7.435	-Inf	6.13205761883558e-05	0.00658312456309169	DOWN
c134522_g2_i1	305	-	7.812	0	Inf	6.13205761883558e-05	0.00658312456309169	UP
c138883_g2_i1	305	-	0	8.172	-Inf	6.13205761883558e-05	0.00658312456309169	DOWN
c140734_g1_i1	513	tr|A7T6Q7|A7T6Q7_NEMVE:SubName: Full=Predicted protein {ECO:0000313|EMBL:EDO28348.1}; GN=v1g223105 OS=Nematostella vectensis	0	4.965	-Inf	6.13205761883558e-05	0.00658312456309169	DOWN
c148885_g1_i3	297	-	0	8.396	-Inf	6.13205761883558e-05	0.00658312456309169	DOWN
c152191_g3_i1	311	-	49.941	3.336	3.90403351564878	5.79731946952829e-05	0.00658312456309169	UP
c158922_g1_i1	318	-	0	7.953	-Inf	6.13205761883558e-05	0.00658312456309169	DOWN
c161477_g1_i1	297	-	8.003	0	Inf	6.13205761883558e-05	0.00658312456309169	UP
c168708_g1_i1	294	-	8.022	0	Inf	6.13205761883558e-05	0.00658312456309169	UP
c177333_g1_i1	289	-	8.212	0	Inf	6.13205761883558e-05	0.00658312456309169	UP
c177633_g1_i1	293	-	0	8.518	-Inf	6.13205761883558e-05	0.00658312456309169	DOWN
c179177_g1_i1	310	-	0	8.141	-Inf	6.13205761883558e-05	0.00658312456309169	DOWN
c179292_g1_i1	301	-	0	8.364	-Inf	6.13205761883558e-05	0.00658312456309169	DOWN
c17972_g1_i1	290	-	8.131	0	Inf	6.13205761883558e-05	0.00658312456309169	UP
c180301_g1_i1	314	-	7.637	0	Inf	6.13205761883558e-05	0.00658312456309169	UP
c211083_g1_i1	298	-	7.901	0	Inf	6.13205761883558e-05	0.00658312456309169	UP
c212347_g1_i1	293	-	8.124	0	Inf	6.13205761883558e-05	0.00658312456309169	UP
c217578_g1_i1	322	-	0	7.757	-Inf	6.13205761883558e-05	0.00658312456309169	DOWN
c219285_g1_i1	322	-	0	7.779	-Inf	6.13205761883558e-05	0.00658312456309169	DOWN
c224784_g1_i1	311	-	7.75	0	Inf	6.13205761883558e-05	0.00658312456309169	UP
c228933_g1_i1	309	-	7.734	0	Inf	6.13205761883558e-05	0.00658312456309169	UP
c23318_g1_i1	319	-	7.423	0	Inf	6.13205761883558e-05	0.00658312456309169	UP
c241893_g1_i1	290	-	8.112	0	Inf	6.13205761883558e-05	0.00658312456309169	UP
c251276_g1_i1	332	-	0	7.594	-Inf	6.13205761883558e-05	0.00658312456309169	DOWN
c264473_g1_i1	297	-	0	8.493	-Inf	6.13205761883558e-05	0.00658312456309169	DOWN
c268130_g1_i1	297	-	8.026	0	Inf	6.13205761883558e-05	0.00658312456309169	UP
c273270_g1_i1	290	-	0	8.779	-Inf	6.13205761883558e-05	0.00658312456309169	DOWN
c27455_g1_i1	310	-	7.741	0	Inf	6.13205761883558e-05	0.00658312456309169	UP
c279469_g1_i1	312	-	7.687	0	Inf	6.13205761883558e-05	0.00658312456309169	UP
c279678_g1_i1	341	tr|K1R1F0|K1R1F0_CRAGI:SubName: Full=ATP-dependent DNA helicase 2 subunit 1 {ECO:0000313|EMBL:EKC34975.1}; GN=CGI_10005536 OS=Crassostrea gigas	6.994	0	Inf	6.13205761883558e-05	0.00658312456309169	UP
c281391_g1_i1	286	-	0	8.729	-Inf	6.13205761883558e-05	0.00658312456309169	DOWN
c288659_g1_i1	289	-	0	8.623	-Inf	6.13205761883558e-05	0.00658312456309169	DOWN
c288794_g1_i1	397	tr|C5KHV3|C5KHV3_PERM5:SubName: Full=Aldose reductase, putative {ECO:0000313|EMBL:EER16165.1}; GN=Pmar_PMAR003628 OS=Perkinsus marinus	5.957	0	Inf	6.13205761883558e-05	0.00658312456309169	UP
c295252_g1_i1	298	-	0	8.451	-Inf	6.13205761883558e-05	0.00658312456309169	DOWN
c302450_g1_i1	300	-	0	8.487	-Inf	6.13205761883558e-05	0.00658312456309169	DOWN
c320890_g1_i1	334	-	7.053	0	Inf	6.13205761883558e-05	0.00658312456309169	UP
c320930_g1_i1	296	tr|I7M905|I7M905_TETTS:SubName: Full=Tubulin-specific chaperone C {ECO:0000313|EMBL:EAS00400.2}; GN=TTHERM_00220730 OS=Tetrahymena thermophila	0	8.578	-Inf	6.13205761883558e-05	0.00658312456309169	DOWN
c324011_g1_i1	288	-	0	8.685	-Inf	6.13205761883558e-05	0.00658312456309169	DOWN
c331198_g1_i1	300	-	7.878	0	Inf	6.13205761883558e-05	0.00658312456309169	UP
c333598_g1_i1	322	-	7.379	0	Inf	6.13205761883558e-05	0.00658312456309169	UP
c37794_g1_i1	311	-	7.608	0	Inf	6.13205761883558e-05	0.00658312456309169	UP
c38176_g1_i1	382	-	0	6.577	-Inf	6.13205761883558e-05	0.00658312456309169	DOWN
c3902_g1_i2	633	-	3.715	0	Inf	6.13205761883558e-05	0.00658312456309169	UP
c40754_g1_i1	364	-	0	6.846	-Inf	6.13205761883558e-05	0.00658312456309169	DOWN
c42843_g1_i1	309	-	0	8.232	-Inf	6.13205761883558e-05	0.00658312456309169	DOWN
c46360_g1_i1	317	-	0	7.88	-Inf	6.13205761883558e-05	0.00658312456309169	DOWN
c46731_g1_i1	293	-	8.142	0	Inf	6.13205761883558e-05	0.00658312456309169	UP
c52929_g1_i1	349	-	6.887	0	Inf	6.13205761883558e-05	0.00658312456309169	UP
c55763_g1_i1	406	tr|A7SBN0|A7SBN0_NEMVE:SubName: Full=Predicted protein {ECO:0000313|EMBL:EDO38900.1}; GN=v1g229839 OS=Nematostella vectensis	5.898	0	Inf	6.13205761883558e-05	0.00658312456309169	UP
c61235_g1_i1	372	-	6.416	0	Inf	6.13205761883558e-05	0.00658312456309169	UP
c68280_g1_i1	289	-	0	8.816	-Inf	6.13205761883558e-05	0.00658312456309169	DOWN
c7256_g1_i1	328	-	0	7.643	-Inf	6.13205761883558e-05	0.00658312456309169	DOWN
c73860_g1_i1	338	-	0	7.53	-Inf	6.13205761883558e-05	0.00658312456309169	DOWN
c75644_g1_i1	332	-	0	7.536	-Inf	6.13205761883558e-05	0.00658312456309169	DOWN
c83375_g1_i1	291	-	0	8.595	-Inf	6.13205761883558e-05	0.00658312456309169	DOWN
c84526_g1_i1	294	-	8.099	0	Inf	6.13205761883558e-05	0.00658312456309169	UP
c90637_g1_i1	470	-	0	5.305	-Inf	6.13205761883558e-05	0.00658312456309169	DOWN
c95236_g1_i2	293	-	8.195	0	Inf	6.13205761883558e-05	0.00658312456309169	UP
c5781_g1_i1	875	-	4.844	0.155	4.96585874442009	6.38318966084477e-05	0.00683836327326401	UP
c10086_g1_i1	312	-	7.422	0	Inf	7.03916673404793e-05	0.00697926416265574	UP
c102811_g1_i1	444	-	0	5.49	-Inf	7.03916673404793e-05	0.00697926416265574	DOWN
c105955_g1_i1	398	-	0	6.219	-Inf	7.03916673404793e-05	0.00697926416265574	DOWN
c106943_g1_i1	402	-	0	6.098	-Inf	7.03916673404793e-05	0.00697926416265574	DOWN
c108077_g1_i1	449	-	0	5.479	-Inf	7.03916673404793e-05	0.00697926416265574	DOWN
c112000_g1_i1	333	-	0	7.467	-Inf	7.03916673404793e-05	0.00697926416265574	DOWN
c112501_g1_i1	794	-	0	3.075	-Inf	7.03916673404793e-05	0.00697926416265574	DOWN
c112687_g1_i1	322	-	0	7.655	-Inf	7.03916673404793e-05	0.00697926416265574	DOWN
c113078_g1_i1	296	-	0	8.284	-Inf	7.03916673404793e-05	0.00697926416265574	DOWN
c114702_g1_i1	345	-	6.699	0	Inf	7.03916673404793e-05	0.00697926416265574	UP
c122821_g1_i1	294	-	0	8.326	-Inf	7.03916673404793e-05	0.00697926416265574	DOWN
c125812_g1_i1	369	-	0	6.734	-Inf	7.03916673404793e-05	0.00697926416265574	DOWN
c129191_g1_i2	359	-	1.028	22.737	-4.46712974286887	6.61903183384388e-05	0.00697926416265574	DOWN
c133167_g2_i1	350	-	0	7.057	-Inf	7.03916673404793e-05	0.00697926416265574	DOWN
c135733_g2_i2	405	-	0	6.033	-Inf	7.03916673404793e-05	0.00697926416265574	DOWN
c137031_g2_i1	762	-	37.005	2.812	3.71805171683611	6.86083327026005e-05	0.00697926416265574	UP
c144186_g2_i1	288	-	8.131	0	Inf	7.03916673404793e-05	0.00697926416265574	UP
c145306_g6_i1	422	-	5.479	0	Inf	7.03916673404793e-05	0.00697926416265574	UP
c147238_g1_i1	956	-	79.946	6.394	3.64423520280439	6.91565504125853e-05	0.00697926416265574	UP
c148309_g1_i1	285	-	0	8.606	-Inf	7.03916673404793e-05	0.00697926416265574	DOWN
c150725_g2_i1	290	-	8.093	0	Inf	7.03916673404793e-05	0.00697926416265574	UP
c15179_g1_i1	322	-	7.283	0	Inf	7.03916673404793e-05	0.00697926416265574	UP
c157090_g1_i1	284	-	0	8.737	-Inf	7.03916673404793e-05	0.00697926416265574	DOWN
c158471_g1_i1	289	-	8.015	0	Inf	7.03916673404793e-05	0.00697926416265574	UP
c160155_g1_i1	293	-	0	8.347	-Inf	7.03916673404793e-05	0.00697926416265574	DOWN
c160940_g1_i1	298	-	0	8.24	-Inf	7.03916673404793e-05	0.00697926416265574	DOWN
c16115_g1_i1	333	-	0	7.453	-Inf	7.03916673404793e-05	0.00697926416265574	DOWN
c165797_g1_i1	316	-	0	7.794	-Inf	7.03916673404793e-05	0.00697926416265574	DOWN
c170843_g1_i1	287	-	0	8.558	-Inf	7.03916673404793e-05	0.00697926416265574	DOWN
c171327_g1_i1	351	-	0	7.071	-Inf	7.03916673404793e-05	0.00697926416265574	DOWN
c171681_g1_i1	313	-	0	7.899	-Inf	7.03916673404793e-05	0.00697926416265574	DOWN
c175662_g1_i1	334	-	7.021	0	Inf	7.03916673404793e-05	0.00697926416265574	UP
c181706_g1_i1	328	-	0	7.453	-Inf	7.03916673404793e-05	0.00697926416265574	DOWN
c183057_g1_i1	310	-	7.408	0	Inf	7.03916673404793e-05	0.00697926416265574	UP
c18867_g1_i1	380	-	0	6.538	-Inf	7.03916673404793e-05	0.00697926416265574	DOWN
c189655_g1_i1	293	-	0	8.314	-Inf	7.03916673404793e-05	0.00697926416265574	DOWN
c192428_g1_i1	394	-	5.873	0	Inf	7.03916673404793e-05	0.00697926416265574	UP
c193071_g1_i1	294	-	0	8.333	-Inf	7.03916673404793e-05	0.00697926416265574	DOWN
c196279_g1_i1	309	-	0	7.928	-Inf	7.03916673404793e-05	0.00697926416265574	DOWN
c200457_g1_i1	304	-	7.644	0	Inf	7.03916673404793e-05	0.00697926416265574	UP
c201206_g1_i1	356	-	0	6.984	-Inf	7.03916673404793e-05	0.00697926416265574	DOWN
c218831_g1_i1	293	-	7.887	0	Inf	7.03916673404793e-05	0.00697926416265574	UP
c22259_g1_i1	473	tr|A0DV26|A0DV26_PARTE:RecName: Full=Eukaryotic translation initiation factor 5A {ECO:0000256|RuleBase:RU362005}; GN=GSPATT00020555001 OS=Paramecium tetraurelia.	0	5.18	-Inf	7.03916673404793e-05	0.00697926416265574	DOWN
c222698_g1_i1	294	-	7.845	0	Inf	7.03916673404793e-05	0.00697926416265574	UP
c223527_g1_i1	295	-	7.872	0	Inf	7.03916673404793e-05	0.00697926416265574	UP
c241840_g1_i1	290	-	0	8.473	-Inf	7.03916673404793e-05	0.00697926416265574	DOWN
c249701_g1_i1	290	-	7.938	0	Inf	7.03916673404793e-05	0.00697926416265574	UP
c250536_g1_i1	344	-	0	7.052	-Inf	7.03916673404793e-05	0.00697926416265574	DOWN
c254630_g1_i1	343	-	6.66	0	Inf	7.03916673404793e-05	0.00697926416265574	UP
c256495_g1_i1	299	-	7.781	0	Inf	7.03916673404793e-05	0.00697926416265574	UP
c271360_g1_i1	350	-	0	7.039	-Inf	7.03916673404793e-05	0.00697926416265574	DOWN
c271921_g1_i1	328	-	0	7.443	-Inf	7.03916673404793e-05	0.00697926416265574	DOWN
c279663_g1_i1	308	-	7.579	0	Inf	7.03916673404793e-05	0.00697926416265574	UP
c289341_g1_i1	319	-	7.289	0	Inf	7.03916673404793e-05	0.00697926416265574	UP
c290461_g1_i1	297	-	7.816	0	Inf	7.03916673404793e-05	0.00697926416265574	UP
c292902_g1_i1	315	tr|Q23JX2|Q23JX2_TETTS:SubName: Full=MIF4G domain protein {ECO:0000313|EMBL:EAR97071.2}; GN=TTHERM_00196620 OS=Tetrahymena thermophila	0	7.695	-Inf	7.03916673404793e-05	0.00697926416265574	DOWN
c30348_g1_i1	305	-	0	7.993	-Inf	7.03916673404793e-05	0.00697926416265574	DOWN
c304928_g1_i1	295	-	0	8.353	-Inf	7.03916673404793e-05	0.00697926416265574	DOWN
c306918_g1_i1	1686	tr|A0A0P4WFI2|A0A0P4WFI2_9EUCA:SubName: Full=Uncharacterized protein {ECO:0000313|EMBL:JAI67537.1}; GN=unknown OS=Scylla olivacea	1.93	0.049	5.29967528804023	6.97267549700171e-05	0.00697926416265574	UP
c307049_g1_i1	323	-	0	7.64	-Inf	7.03916673404793e-05	0.00697926416265574	DOWN
c308346_g1_i1	304	-	7.585	0	Inf	7.03916673404793e-05	0.00697926416265574	UP
c310900_g1_i1	302	-	0	8.025	-Inf	7.03916673404793e-05	0.00697926416265574	DOWN
c313373_g1_i1	318	-	0	7.745	-Inf	7.03916673404793e-05	0.00697926416265574	DOWN
c313595_g1_i1	342	-	6.71	0	Inf	7.03916673404793e-05	0.00697926416265574	UP
c316178_g1_i1	303	-	7.751	0	Inf	7.03916673404793e-05	0.00697926416265574	UP
c317803_g1_i1	615	tr|J7KCL7|J7KCL7_9BILA:RecName: Full=Cytochrome c oxidase subunit 1 {ECO:0000256|RuleBase:RU000369}; GN=COX1 OS=Macrotrachela quadricornifera.	0	3.999	-Inf	7.03916673404793e-05	0.00697926416265574	DOWN
c32407_g1_i1	331	-	7.032	0	Inf	7.03916673404793e-05	0.00697926416265574	UP
c328124_g1_i1	284	-	0	8.722	-Inf	7.03916673404793e-05	0.00697926416265574	DOWN
c32946_g1_i1	304	-	7.608	0	Inf	7.03916673404793e-05	0.00697926416265574	UP
c331398_g1_i1	301	-	0	8.22	-Inf	7.03916673404793e-05	0.00697926416265574	DOWN
c42012_g1_i1	336	-	0	7.382	-Inf	7.03916673404793e-05	0.00697926416265574	DOWN
c43330_g1_i1	294	-	0	8.328	-Inf	7.03916673404793e-05	0.00697926416265574	DOWN
c49701_g1_i1	300	-	0	8.236	-Inf	7.03916673404793e-05	0.00697926416265574	DOWN
c52164_g1_i1	369	tr|B6S340|B6S340_PHIRO:SubName: Full=Ubiquitin ligase E3 alpha-II-like protein {ECO:0000313|EMBL:ACI90360.1}; GN=YELKLNRLVE YNPFYYHYSK OS=Unreviewed; 1580 AA.	6.306	0	Inf	7.03916673404793e-05	0.00697926416265574	UP
c61089_g1_i1	371	-	6.267	0	Inf	7.03916673404793e-05	0.00697926416265574	UP
c71561_g1_i1	307	-	86.28	6.519	3.72630359614538	6.89293968780125e-05	0.00697926416265574	UP
c74694_g1_i1	355	-	6.61	0	Inf	7.03916673404793e-05	0.00697926416265574	UP
c75606_g1_i1	350	tr|G6CNV3|G6CNV3_DANPL:SubName: Full=Cytochrome c {ECO:0000313|EMBL:EHJ77081.1}; GN=KGM_12547 OS=Danaus plexippus	0	7.091	-Inf	7.03916673404793e-05	0.00697926416265574	DOWN
c76890_g1_i1	294	-	7.85	0	Inf	7.03916673404793e-05	0.00697926416265574	UP
c77301_g1_i1	319	-	0	7.74	-Inf	7.03916673404793e-05	0.00697926416265574	DOWN
c80882_g1_i2	294	-	0	8.423	-Inf	7.03916673404793e-05	0.00697926416265574	DOWN
c8116_g1_i1	319	-	0	7.711	-Inf	7.03916673404793e-05	0.00697926416265574	DOWN
c82447_g1_i2	290	-	7.994	0	Inf	7.03916673404793e-05	0.00697926416265574	UP
c86837_g1_i1	363	-	0	6.693	-Inf	7.03916673404793e-05	0.00697926416265574	DOWN
c87537_g1_i1	427	-	5.427	0	Inf	7.03916673404793e-05	0.00697926416265574	UP
c93781_g1_i1	319	-	0	7.74	-Inf	7.03916673404793e-05	0.00697926416265574	DOWN
c9477_g1_i1	314	-	7.344	0	Inf	7.03916673404793e-05	0.00697926416265574	UP
c99321_g1_i1	297	-	7.77	0	Inf	7.03916673404793e-05	0.00697926416265574	UP
c102288_g1_i1	303	-	7.422	0	Inf	8.1057071482976e-05	0.00748758104244423	UP
c103219_g1_i1	345	-	0	6.917	-Inf	8.1057071482976e-05	0.00748758104244423	DOWN
c10330_g1_i1	499	tr|A0A0L8HYU8|A0A0L8HYU8_OCTBM:SubName: Full=Uncharacterized protein {ECO:0000313|EMBL:KOF94349.1}; GN=OCBIM_22002005mg OS=Octopus bimaculoides	4.554	0	Inf	8.1057071482976e-05	0.00748758104244423	UP
c104429_g1_i1	384	-	0	6.283	-Inf	8.1057071482976e-05	0.00748758104244423	DOWN
c107025_g1_i2	429	-	0	5.631	-Inf	8.1057071482976e-05	0.00748758104244423	DOWN
c108166_g1_i1	415	-	0	5.796	-Inf	8.1057071482976e-05	0.00748758104244423	DOWN
c114256_g1_i1	374	-	0	6.389	-Inf	8.1057071482976e-05	0.00748758104244423	DOWN
c121895_g1_i2	335	-	6.744	0	Inf	8.1057071482976e-05	0.00748758104244423	UP
c132673_g2_i1	423	-	5.325	0	Inf	8.1057071482976e-05	0.00748758104244423	UP
c136364_g3_i1	348	-	0	6.952	-Inf	8.1057071482976e-05	0.00748758104244423	DOWN
c137625_g5_i2	310	-	0	7.811	-Inf	8.1057071482976e-05	0.00748758104244423	DOWN
c138370_g1_i1	335	tr|A7S6G3|A7S6G3_NEMVE:SubName: Full=Predicted protein {ECO:0000313|EMBL:EDO40743.1}; GN=v1g106330 OS=Nematostella vectensis	0	7.219	-Inf	8.1057071482976e-05	0.00748758104244423	DOWN
c139938_g2_i1	398	-	5.591	0	Inf	8.1057071482976e-05	0.00748758104244423	UP
c140905_g1_i4	286	tr|A0A0P4WJ72|A0A0P4WJ72_9EUCA:SubName: Full=Uncharacterized protein {ECO:0000313|EMBL:JAI61334.1}; GN=unknown OS=Scylla olivacea	0	8.237	-Inf	8.1057071482976e-05	0.00748758104244423	DOWN
c142522_g1_i2	430	-	5.175	0	Inf	8.1057071482976e-05	0.00748758104244423	UP
c143053_g9_i2	307	-	7.298	0	Inf	8.1057071482976e-05	0.00748758104244423	UP
c147923_g3_i1	305	-	0	7.83	-Inf	8.1057071482976e-05	0.00748758104244423	DOWN
c148363_g2_i1	1102	tr|A0A0B2W6C1|A0A0B2W6C1_TOXCA:SubName: Full=Vitellogenin-6 {ECO:0000313|EMBL:KHN88795.1}; GN=vit-6 OS=Toxocara canis	0	2.18	-Inf	8.1057071482976e-05	0.00748758104244423	DOWN
c149239_g5_i1	899	tr|A0A0P4VRT0|A0A0P4VRT0_9EUCA:SubName: Full=Uncharacterized protein {ECO:0000313|EMBL:JAI58141.1}; GN=unknown OS=Scylla olivacea	2.532	0	Inf	8.1057071482976e-05	0.00748758104244423	UP
c149677_g1_i5	447	tr|A0A0P4WED0|A0A0P4WED0_9EUCA:SubName: Full=Uncharacterized protein {ECO:0000313|EMBL:JAI64866.1}; GN=unknown OS=Scylla olivacea	5.074	0	Inf	8.1057071482976e-05	0.00748758104244423	UP
c14992_g1_i1	768	tr|A0A023FRR2|A0A023FRR2_9ACAR:SubName: Full=Putative 60s ribosomal protein l23 {ECO:0000313|EMBL:JAC23340.1}; GN=unknown OS=Amblyomma cajennense	0	3.113	-Inf	8.1057071482976e-05	0.00748758104244423	DOWN
c152035_g1_i1	322	-	0	7.427	-Inf	8.1057071482976e-05	0.00748758104244423	DOWN
c154245_g2_i3	307	-	7.304	0	Inf	8.1057071482976e-05	0.00748758104244423	UP
c157636_g1_i1	312	-	0	7.699	-Inf	8.1057071482976e-05	0.00748758104244423	DOWN
c168141_g1_i1	327	-	0	7.39	-Inf	8.1057071482976e-05	0.00748758104244423	DOWN
c168299_g1_i1	318	tr|B0W860|B0W860_CULQU:SubName: Full=Nebl protein {ECO:0000313|EMBL:EDS38685.1}; GN=CpipJ_CPIJ003002 OS=Culex quinquefasciatus	0	7.555	-Inf	8.1057071482976e-05	0.00748758104244423	DOWN
c170392_g1_i1	289	-	7.882	0	Inf	8.1057071482976e-05	0.00748758104244423	UP
c173219_g1_i1	309	-	7.293	0	Inf	8.1057071482976e-05	0.00748758104244423	UP
c179602_g1_i1	288	-	7.879	0	Inf	8.1057071482976e-05	0.00748758104244423	UP
c181513_g1_i1	297	-	0	8.065	-Inf	8.1057071482976e-05	0.00748758104244423	DOWN
c18152_g1_i1	311	tr|A0A0L8HQ93|A0A0L8HQ93_OCTBM:SubName: Full=Uncharacterized protein {ECO:0000313|EMBL:KOF90915.1}; GN=OCBIM_22010186mg OS=Octopus bimaculoides	7.324	0	Inf	8.1057071482976e-05	0.00748758104244423	UP
c183648_g1_i1	319	-	0	7.458	-Inf	8.1057071482976e-05	0.00748758104244423	DOWN
c185378_g1_i1	362	tr|A0A085MX06|A0A085MX06_9BILA:SubName: Full=Uncharacterized protein {ECO:0000313|EMBL:KFD61752.1}; GN=M514_26048 OS=Trichuris suis	6.303	0	Inf	8.1057071482976e-05	0.00748758104244423	UP
c186891_g1_i1	289	-	7.716	0	Inf	8.1057071482976e-05	0.00748758104244423	UP
c188673_g1_i1	284	-	0	8.292	-Inf	8.1057071482976e-05	0.00748758104244423	DOWN
c192649_g1_i1	284	-	0	8.374	-Inf	8.1057071482976e-05	0.00748758104244423	DOWN
c192891_g1_i1	304	-	0	7.84	-Inf	8.1057071482976e-05	0.00748758104244423	DOWN
c199935_g1_i1	320	-	6.945	0	Inf	8.1057071482976e-05	0.00748758104244423	UP
c202065_g1_i1	289	-	7.847	0	Inf	8.1057071482976e-05	0.00748758104244423	UP
c211256_g1_i1	299	-	0	8.059	-Inf	8.1057071482976e-05	0.00748758104244423	DOWN
c212918_g1_i1	299	-	7.511	0	Inf	8.1057071482976e-05	0.00748758104244423	UP
c218116_g1_i1	860	-	2.603	0	Inf	8.1057071482976e-05	0.00748758104244423	UP
c220147_g1_i1	324	-	6.968	0	Inf	8.1057071482976e-05	0.00748758104244423	UP
c221874_g1_i1	329	-	0	7.219	-Inf	8.1057071482976e-05	0.00748758104244423	DOWN
c227888_g1_i1	300	-	0	7.963	-Inf	8.1057071482976e-05	0.00748758104244423	DOWN
c230307_g1_i1	302	-	7.407	0	Inf	8.1057071482976e-05	0.00748758104244423	UP
c232565_g1_i1	351	-	6.401	0	Inf	8.1057071482976e-05	0.00748758104244423	UP
c244687_g1_i1	316	-	0	7.549	-Inf	8.1057071482976e-05	0.00748758104244423	DOWN
c246522_g1_i1	324	tr|A0A0L8HTT9|A0A0L8HTT9_OCTBM:SubName: Full=Uncharacterized protein {ECO:0000313|EMBL:KOF92633.1}; GN=OCBIM_22006144mg OS=Octopus bimaculoides	0	7.443	-Inf	8.1057071482976e-05	0.00748758104244423	DOWN
c250682_g1_i1	308	-	7.308	0	Inf	8.1057071482976e-05	0.00748758104244423	UP
c254006_g1_i1	288	-	7.754	0	Inf	8.1057071482976e-05	0.00748758104244423	UP
c274807_g1_i1	369	-	0	6.488	-Inf	8.1057071482976e-05	0.00748758104244423	DOWN
c275091_g1_i1	284	-	0	8.35	-Inf	8.1057071482976e-05	0.00748758104244423	DOWN
c275641_g1_i1	317	-	0	7.482	-Inf	8.1057071482976e-05	0.00748758104244423	DOWN
c275681_g1_i1	316	tr|A0A0N4VRB7|A0A0N4VRB7_ENTVE:SubName: Full=Uncharacterized protein {ECO:0000313|WBParaSite:EVEC_0001358201-mRNA-1}; GN=unknown OS=Enterobius vermicularis	0	7.524	-Inf	8.1057071482976e-05	0.00748758104244423	DOWN
c276281_g1_i1	303	-	0	7.945	-Inf	8.1057071482976e-05	0.00748758104244423	DOWN
c276641_g1_i1	337	-	6.736	0	Inf	8.1057071482976e-05	0.00748758104244423	UP
c279273_g1_i1	329	-	0	7.17	-Inf	8.1057071482976e-05	0.00748758104244423	DOWN
c28147_g1_i1	427	-	0	5.517	-Inf	8.1057071482976e-05	0.00748758104244423	DOWN
c283364_g1_i1	411	-	0	5.743	-Inf	8.1057071482976e-05	0.00748758104244423	DOWN
c283644_g1_i1	318	-	7.01	0	Inf	8.1057071482976e-05	0.00748758104244423	UP
c288775_g1_i1	316	-	0	7.641	-Inf	8.1057071482976e-05	0.00748758104244423	DOWN
c292124_g1_i1	303	-	7.499	0	Inf	8.1057071482976e-05	0.00748758104244423	UP
c293781_g1_i1	291	-	0	8.177	-Inf	8.1057071482976e-05	0.00748758104244423	DOWN
c295838_g1_i1	326	-	0	7.271	-Inf	8.1057071482976e-05	0.00748758104244423	DOWN
c298204_g1_i1	359	-	0	6.674	-Inf	8.1057071482976e-05	0.00748758104244423	DOWN
c31297_g1_i1	291	-	0	8.288	-Inf	8.1057071482976e-05	0.00748758104244423	DOWN
c321701_g1_i1	292	-	0	8.101	-Inf	8.1057071482976e-05	0.00748758104244423	DOWN
c325548_g1_i1	318	-	0	7.578	-Inf	8.1057071482976e-05	0.00748758104244423	DOWN
c330607_g1_i1	306	-	0	7.771	-Inf	8.1057071482976e-05	0.00748758104244423	DOWN
c3486_g1_i1	400	-	0	6.054	-Inf	8.1057071482976e-05	0.00748758104244423	DOWN
c35802_g1_i1	386	-	0	6.165	-Inf	8.1057071482976e-05	0.00748758104244423	DOWN
c37935_g1_i1	322	-	0	7.324	-Inf	8.1057071482976e-05	0.00748758104244423	DOWN
c45325_g1_i1	286	-	0	8.389	-Inf	8.1057071482976e-05	0.00748758104244423	DOWN
c55705_g1_i1	345	-	6.507	0	Inf	8.1057071482976e-05	0.00748758104244423	UP
c56467_g1_i1	293	-	7.778	0	Inf	8.1057071482976e-05	0.00748758104244423	UP
c57378_g1_i1	318	-	7.164	0	Inf	8.1057071482976e-05	0.00748758104244423	UP
c57920_g1_i2	299	-	0	8.057	-Inf	8.1057071482976e-05	0.00748758104244423	DOWN
c58124_g1_i1	314	-	0	7.564	-Inf	8.1057071482976e-05	0.00748758104244423	DOWN
c58644_g1_i1	306	-	0	7.847	-Inf	8.1057071482976e-05	0.00748758104244423	DOWN
c71183_g1_i1	425	-	0	5.578	-Inf	8.1057071482976e-05	0.00748758104244423	DOWN
c73217_g1_i1	380	-	0	6.272	-Inf	8.1057071482976e-05	0.00748758104244423	DOWN
c73709_g1_i1	340	-	0	6.929	-Inf	8.1057071482976e-05	0.00748758104244423	DOWN
c75965_g1_i1	337	-	0	7.005	-Inf	8.1057071482976e-05	0.00748758104244423	DOWN
c76469_g1_i1	311	-	7.22	0	Inf	8.1057071482976e-05	0.00748758104244423	UP
c86876_g1_i1	321	-	0	7.546	-Inf	8.1057071482976e-05	0.00748758104244423	DOWN
c87502_g1_i1	333	tr|A0A0P6ITA3|A0A0P6ITA3_9CRUS:SubName: Full=Uncharacterized protein {ECO:0000313|EMBL:JAN76745.1}; GN=unknown OS=Daphnia magna.	6.827	0	Inf	8.1057071482976e-05	0.00748758104244423	UP
c89677_g1_i1	298	-	0	7.942	-Inf	8.1057071482976e-05	0.00748758104244423	DOWN
c152433_g2_i3	286	tr|T1J6L2|T1J6L2_STRMM:SubName: Full=Uncharacterized protein {ECO:0000313|EnsemblMetazoa:SMAR009284-PA}; GN=unknown OS=Strigamia maritima	0.546	15.023	-4.78212817751028	8.14089123710733e-05	0.00751736428377153	DOWN
c109434_g1_i1	284	-	8.143	118.096	-3.85825588785096	8.18363856469008e-05	0.00755410743767438	DOWN
c145095_g1_i1	2308	-	2.458	0.104	4.56282948223157	8.64573453107399e-05	0.00796626647252478	UP
c102100_g1_i1	358	-	6.027	0	Inf	9.36435732660469e-05	0.00803714762327438	UP
c102410_g1_i1	449	-	0	5.147	-Inf	9.36435732660469e-05	0.00803714762327438	DOWN
c103785_g2_i1	319	-	0	7.321	-Inf	9.36435732660469e-05	0.00803714762327438	DOWN
c116947_g1_i1	306	-	7.253	0	Inf	9.36435732660469e-05	0.00803714762327438	UP
c120298_g1_i2	331	-	6.69	0	Inf	9.36435732660469e-05	0.00803714762327438	UP
c123874_g1_i1	626	-	3.486	0	Inf	9.36435732660469e-05	0.00803714762327438	UP
c13769_g1_i1	326	-	0	7.172	-Inf	9.36435732660469e-05	0.00803714762327438	DOWN
c137782_g1_i1	333	-	0	7.057	-Inf	9.36435732660469e-05	0.00803714762327438	DOWN
c142042_g1_i1	352	-	6.124	0	Inf	9.36435732660469e-05	0.00803714762327438	UP
c143812_g3_i1	342	-	0	6.838	-Inf	9.36435732660469e-05	0.00803714762327438	DOWN
c1455_g1_i1	335	-	6.471	0	Inf	9.36435732660469e-05	0.00803714762327438	UP
c146068_g1_i1	304	-	7.294	0	Inf	9.36435732660469e-05	0.00803714762327438	UP
c150276_g4_i4	497	tr|D2A1N8|D2A1N8_TRICA:SubName: Full=Uncharacterized protein {ECO:0000313|EMBL:EFA01518.2}; GN=TcasGA2_TC007077 OS=Tribolium castaneum	4.391	0	Inf	9.36435732660469e-05	0.00803714762327438	UP
c151392_g6_i1	322	-	0	7.184	-Inf	9.36435732660469e-05	0.00803714762327438	DOWN
c152196_g1_i9	1213	tr|A0A0P4W597|A0A0P4W597_9EUCA:RecName: Full=Triosephosphate isomerase {ECO:0000256|RuleBase:RU363013}; GN=unknown OS=Scylla olivacea	5.227	0.257	4.34614289476601	8.93968126018618e-05	0.00803714762327438	UP
c152317_g5_i1	377	-	5.838	0	Inf	9.36435732660469e-05	0.00803714762327438	UP
c155350_g1_i1	330	-	0	7.114	-Inf	9.36435732660469e-05	0.00803714762327438	DOWN
c157708_g1_i1	311	tr|A0A0N7IL87|A0A0N7IL87_STIJA:RecName: Full=ATP-dependent 6-phosphofructokinase {ECO:0000256|HAMAP-Rule:MF_03184}; GN=unknown OS=Stichopus japonicus	0	7.54	-Inf	9.36435732660469e-05	0.00803714762327438	DOWN
c160361_g1_i1	327	-	0	7.112	-Inf	9.36435732660469e-05	0.00803714762327438	DOWN
c164109_g1_i1	289	-	0	8.08	-Inf	9.36435732660469e-05	0.00803714762327438	DOWN
c165182_g1_i1	295	-	7.437	0	Inf	9.36435732660469e-05	0.00803714762327438	UP
c171846_g1_i1	285	-	0	8.26	-Inf	9.36435732660469e-05	0.00803714762327438	DOWN
c17555_g1_i1	402	-	5.485	0	Inf	9.36435732660469e-05	0.00803714762327438	UP
c187597_g1_i1	366	-	0	6.334	-Inf	9.36435732660469e-05	0.00803714762327438	DOWN
c188606_g1_i1	296	-	0	7.738	-Inf	9.36435732660469e-05	0.00803714762327438	DOWN
c190601_g1_i1	337	-	6.549	0	Inf	9.36435732660469e-05	0.00803714762327438	UP
c191653_g1_i1	320	-	0	7.274	-Inf	9.36435732660469e-05	0.00803714762327438	DOWN
c192511_g1_i1	308	-	7.045	0	Inf	9.36435732660469e-05	0.00803714762327438	UP
c198408_g1_i1	327	tr|A0A151XIW2|A0A151XIW2_9HYME:SubName: Full=Methionyl-tRNA synthetase, cytoplasmic {ECO:0000313|EMBL:KYQ60255.1}; GN=ALC60_00663 OS=Trachymyrmex zeteki.	6.727	0	Inf	9.36435732660469e-05	0.00803714762327438	UP
c20023_g1_i1	310	-	0	7.562	-Inf	9.36435732660469e-05	0.00803714762327438	DOWN
c207388_g1_i1	294	-	7.5	0	Inf	9.36435732660469e-05	0.00803714762327438	UP
c211750_g1_i1	342	-	6.342	0	Inf	9.36435732660469e-05	0.00803714762327438	UP
c212475_g1_i1	291	tr|A0A0K0EIQ9|A0A0K0EIQ9_STRER:SubName: Full=Uncharacterized protein {ECO:0000313|WBParaSite:SSTP_0000936500.1}; GN=unknown OS=Strongyloides stercoralis	7.424	0	Inf	9.36435732660469e-05	0.00803714762327438	UP
c213156_g1_i1	292	-	7.46	0	Inf	9.36435732660469e-05	0.00803714762327438	UP
c219586_g1_i1	341	-	6.385	0	Inf	9.36435732660469e-05	0.00803714762327438	UP
c220756_g1_i1	299	-	0	7.737	-Inf	9.36435732660469e-05	0.00803714762327438	DOWN
c227429_g1_i1	290	-	7.543	0	Inf	9.36435732660469e-05	0.00803714762327438	UP
c227501_g1_i1	290	-	0	7.945	-Inf	9.36435732660469e-05	0.00803714762327438	DOWN
c232830_g1_i1	288	-	0	7.974	-Inf	9.36435732660469e-05	0.00803714762327438	DOWN
c234698_g1_i1	300	-	7.35	0	Inf	9.36435732660469e-05	0.00803714762327438	UP
c236234_g1_i1	340	-	6.393	0	Inf	9.36435732660469e-05	0.00803714762327438	UP
c236950_g1_i1	304	-	7.246	0	Inf	9.36435732660469e-05	0.00803714762327438	UP
c237056_g1_i1	295	-	7.326	0	Inf	9.36435732660469e-05	0.00803714762327438	UP
c23986_g1_i1	301	-	0	7.652	-Inf	9.36435732660469e-05	0.00803714762327438	DOWN
c24211_g1_i1	322	-	0	7.19	-Inf	9.36435732660469e-05	0.00803714762327438	DOWN
c243268_g1_i1	298	-	0	7.792	-Inf	9.36435732660469e-05	0.00803714762327438	DOWN
c248864_g1_i1	284	-	0	8.11	-Inf	9.36435732660469e-05	0.00803714762327438	DOWN
c249510_g1_i1	320	-	0	7.353	-Inf	9.36435732660469e-05	0.00803714762327438	DOWN
c255657_g1_i1	335	-	0	6.888	-Inf	9.36435732660469e-05	0.00803714762327438	DOWN
c256030_g1_i1	289	-	7.612	0	Inf	9.36435732660469e-05	0.00803714762327438	UP
c257103_g1_i1	285	tr|T2M841|T2M841_HYDVU:RecName: Full=tRNA-dihydrouridine(47) synthase [NAD(P)(+)] {ECO:0000256|RuleBase:RU291113}; GN=DUS3L OS=Hydra vulgaris	0	8.071	-Inf	9.36435732660469e-05	0.00803714762327438	DOWN
c259372_g1_i1	291	-	7.585	0	Inf	9.36435732660469e-05	0.00803714762327438	UP
c27002_g1_i1	344	-	0	6.652	-Inf	9.36435732660469e-05	0.00803714762327438	DOWN
c280495_g1_i1	322	-	0	7.141	-Inf	9.36435732660469e-05	0.00803714762327438	DOWN
c281470_g1_i1	366	tr|A0A0P4VNP1|A0A0P4VNP1_9EUCA:SubName: Full=Uncharacterized protein {ECO:0000313|EMBL:JAI56852.1}; GN=unknown OS=Scylla olivacea	6.021	0	Inf	9.36435732660469e-05	0.00803714762327438	UP
c282271_g1_i1	296	-	7.478	0	Inf	9.36435732660469e-05	0.00803714762327438	UP
c284681_g1_i1	292	-	7.431	0	Inf	9.36435732660469e-05	0.00803714762327438	UP
c287464_g1_i1	301	-	0	7.759	-Inf	9.36435732660469e-05	0.00803714762327438	DOWN
c290130_g1_i1	295	-	0	7.937	-Inf	9.36435732660469e-05	0.00803714762327438	DOWN
c295035_g1_i1	286	-	0	8.197	-Inf	9.36435732660469e-05	0.00803714762327438	DOWN
c296609_g1_i1	294	-	7.441	0	Inf	9.36435732660469e-05	0.00803714762327438	UP
c298551_g1_i1	288	-	0	8.012	-Inf	9.36435732660469e-05	0.00803714762327438	DOWN
c299885_g1_i1	304	-	7.263	0	Inf	9.36435732660469e-05	0.00803714762327438	UP
c303079_g1_i1	330	-	6.538	0	Inf	9.36435732660469e-05	0.00803714762327438	UP
c304384_g1_i1	310	-	7.011	0	Inf	9.36435732660469e-05	0.00803714762327438	UP
c307833_g1_i1	320	tr|A0A132AE09|A0A132AE09_SARSC:SubName: Full=Sad1 / UNC-like C-terminal domain containing protein {ECO:0000313|EMBL:KPM09163.1}; GN=QR98_0076960 OS=Sarcoptes scabiei	0	7.211	-Inf	9.36435732660469e-05	0.00803714762327438	DOWN
c310078_g1_i1	404	-	0	5.774	-Inf	9.36435732660469e-05	0.00803714762327438	DOWN
c316125_g1_i1	295	tr|A0A087SWG1|A0A087SWG1_9ARAC:SubName: Full=BTB/POZ domain-containing protein 10 {ECO:0000313|EMBL:KFM57200.1}; GN=X975_09797 OS=Stegodyphus mimosarum.	7.334	0	Inf	9.36435732660469e-05	0.00803714762327438	UP
c317100_g1_i1	290	-	0	8.018	-Inf	9.36435732660469e-05	0.00803714762327438	DOWN
c321472_g1_i1	297	-	0	7.896	-Inf	9.36435732660469e-05	0.00803714762327438	DOWN
c322829_g1_i1	290	-	0	8.106	-Inf	9.36435732660469e-05	0.00803714762327438	DOWN
c325890_g1_i1	293	-	0	7.932	-Inf	9.36435732660469e-05	0.00803714762327438	DOWN
c332691_g1_i1	300	-	7.282	0	Inf	9.36435732660469e-05	0.00803714762327438	UP
c332994_g1_i1	290	-	0	7.894	-Inf	9.36435732660469e-05	0.00803714762327438	DOWN
c333783_g1_i1	353	-	0	6.562	-Inf	9.36435732660469e-05	0.00803714762327438	DOWN
c38181_g1_i1	340	-	0	6.841	-Inf	9.36435732660469e-05	0.00803714762327438	DOWN
c39689_g1_i1	299	-	7.396	0	Inf	9.36435732660469e-05	0.00803714762327438	UP
c40530_g1_i1	388	-	5.584	0	Inf	9.36435732660469e-05	0.00803714762327438	UP
c42288_g1_i1	353	-	0	6.6	-Inf	9.36435732660469e-05	0.00803714762327438	DOWN
c4369_g1_i1	469	-	0	4.93	-Inf	9.36435732660469e-05	0.00803714762327438	DOWN
c48417_g1_i1	340	-	0	6.761	-Inf	9.36435732660469e-05	0.00803714762327438	DOWN
c50765_g1_i1	363	-	6.048	0	Inf	9.36435732660469e-05	0.00803714762327438	UP
c5299_g1_i1	314	-	6.96	0	Inf	9.36435732660469e-05	0.00803714762327438	UP
c5342_g1_i1	323	-	0	7.124	-Inf	9.36435732660469e-05	0.00803714762327438	DOWN
c61561_g1_i1	319	-	0	7.188	-Inf	9.36435732660469e-05	0.00803714762327438	DOWN
c702_g1_i1	347	-	0	6.599	-Inf	9.36435732660469e-05	0.00803714762327438	DOWN
c71514_g1_i1	345	-	0	6.678	-Inf	9.36435732660469e-05	0.00803714762327438	DOWN
c72796_g1_i1	300	-	0	7.749	-Inf	9.36435732660469e-05	0.00803714762327438	DOWN
c78651_g1_i1	357	-	6.156	0	Inf	9.36435732660469e-05	0.00803714762327438	UP
c8063_g1_i1	321	-	0	7.269	-Inf	9.36435732660469e-05	0.00803714762327438	DOWN
c86161_g1_i1	286	-	3.256	50.683	-3.96032931749332	8.96291983935511e-05	0.00803714762327438	DOWN
c90838_g1_i1	291	-	0	7.958	-Inf	9.36435732660469e-05	0.00803714762327438	DOWN
c91935_g1_i1	296	-	7.496	0	Inf	9.36435732660469e-05	0.00803714762327438	UP
c92887_g1_i1	516	-	0	4.432	-Inf	9.36435732660469e-05	0.00803714762327438	DOWN
c98745_g1_i1	300	-	0	7.665	-Inf	9.36435732660469e-05	0.00803714762327438	DOWN
c99479_g2_i1	308	-	0	7.588	-Inf	9.36435732660469e-05	0.00803714762327438	DOWN
c99884_g1_i1	596	tr|A0A151X4X8|A0A151X4X8_9HYME:SubName: Full=Signal recognition particle 54 kDa protein {ECO:0000313|EMBL:KYQ55485.1}; GN=ALC60_05547 OS=Trachymyrmex zeteki.	3.711	0	Inf	9.36435732660469e-05	0.00803714762327438	UP
c87878_g1_i2	1319	-	2.346	0.057	5.36309728386377	9.51988135057794e-05	0.0081678855750239	UP
c139705_g2_i5	1785	tr|A6XIA2|A6XIA2_ERISI:SubName: Full=Anti-lipopolysaccharide factor {ECO:0000313|EMBL:ABG82027.1}; GN=unknown OS=Eriocheir sinensis	65.894	5.729	3.52379186325606	9.52707007803949e-05	0.00817130948113339	UP
c146382_g1_i2	1103	tr|A0A0P4VXB7|A0A0P4VXB7_9EUCA:SubName: Full=Uncharacterized protein {ECO:0000313|EMBL:JAI56853.1}; GN=unknown OS=Scylla olivacea	8.501	0.568	3.90366972525282	9.82431749824862e-05	0.00841777964797119	UP
c100006_g1_i1	311	-	6.878	0	Inf	0.000108554970282933	0.00859248909296204	UP
c100399_g1_i1	299	-	0	7.449	-Inf	0.000108554970282933	0.00859248909296204	DOWN
c108979_g1_i1	330	-	0	6.835	-Inf	0.000108554970282933	0.00859248909296204	DOWN
c112085_g1_i1	418	-	5.077	0	Inf	0.000108554970282933	0.00859248909296204	UP
c117371_g1_i3	2099	tr|J9JNE1|J9JNE1_ACYPI:SubName: Full=Uncharacterized protein {ECO:0000313|EnsemblMetazoa:ACYPI001755-PA}; GN=unknown OS=Acyrthosiphon pisum	0.043	1.54	-5.16244988088017	0.000105984950098804	0.00859248909296204	DOWN
c121038_g2_i1	319	-	0	7.15	-Inf	0.000108554970282933	0.00859248909296204	DOWN
c122527_g1_i1	444	-	0	5.097	-Inf	0.000108554970282933	0.00859248909296204	DOWN
c124078_g1_i1	316	-	0	7.207	-Inf	0.000108554970282933	0.00859248909296204	DOWN
c125169_g1_i1	657	-	3.264	0	Inf	0.000108554970282933	0.00859248909296204	UP
c128831_g3_i1	303	-	0	7.329	-Inf	0.000108554970282933	0.00859248909296204	DOWN
c132853_g1_i1	298	-	0	7.482	-Inf	0.000108554970282933	0.00859248909296204	DOWN
c138479_g1_i1	1404	-	3.911	0.18	4.44146872440327	0.000103754385459913	0.00859248909296204	UP
c144121_g5_i1	286	-	0	7.941	-Inf	0.000108554970282933	0.00859248909296204	DOWN
c144471_g1_i1	345	-	0	6.584	-Inf	0.000108554970282933	0.00859248909296204	DOWN
c144638_g2_i3	2304	tr|A0A0P4VQ55|A0A0P4VQ55_9EUCA:SubName: Full=Uncharacterized protein {ECO:0000313|EMBL:JAI57446.1}; GN=FMKKLLCLPH SSASVERVFS OS=Scylla olivacea	0.922	0	Inf	0.000108554970282933	0.00859248909296204	UP
c145075_g1_i6	301	-	0	7.548	-Inf	0.000108554970282933	0.00859248909296204	DOWN
c145168_g2_i1	327	-	6.517	0	Inf	0.000108554970282933	0.00859248909296204	UP
c145769_g1_i2	756	-	95.719	8.293	3.52883932731731	0.000104176229096851	0.00859248909296204	UP
c148597_g3_i1	312	-	0	7.254	-Inf	0.000108554970282933	0.00859248909296204	DOWN
c150143_g2_i1	284	tr|Q17JT6|Q17JT6_AEDAE:SubName: Full=AAEL001914-PA {ECO:0000313|EMBL:EAT46976.1}; GN=AAEL001914 OS=Aedes aegypti	0.202	11.373	-5.81511375914001	0.000105984950098804	0.00859248909296204	DOWN
c152216_g1_i1	371	-	5.719	0	Inf	0.000108554970282933	0.00859248909296204	UP
c152825_g1_i5	690	-	49.038	4.03	3.60504839648172	0.000101062415763395	0.00859248909296204	UP
c154689_g1_i1	306	-	0	7.33	-Inf	0.000108554970282933	0.00859248909296204	DOWN
c157357_g1_i1	309	-	6.853	0	Inf	0.000108554970282933	0.00859248909296204	UP
c158083_g1_i1	322	-	0	7.021	-Inf	0.000108554970282933	0.00859248909296204	DOWN
c16043_g1_i1	492	-	0	4.535	-Inf	0.000108554970282933	0.00859248909296204	DOWN
c161796_g1_i1	290	-	0	7.706	-Inf	0.000108554970282933	0.00859248909296204	DOWN
c162163_g1_i1	299	-	7.175	0	Inf	0.000108554970282933	0.00859248909296204	UP
c17633_g1_i1	333	-	6.331	0	Inf	0.000108554970282933	0.00859248909296204	UP
c17831_g1_i1	323	-	0	6.897	-Inf	0.000108554970282933	0.00859248909296204	DOWN
c180004_g1_i1	294	-	0	7.601	-Inf	0.000108554970282933	0.00859248909296204	DOWN
c180070_g1_i1	324	-	0	7.056	-Inf	0.000108554970282933	0.00859248909296204	DOWN
c18293_g1_i1	347	-	0	6.555	-Inf	0.000108554970282933	0.00859248909296204	DOWN
c184259_g1_i1	341	-	0	6.632	-Inf	0.000108554970282933	0.00859248909296204	DOWN
c18497_g1_i1	310	-	0	7.192	-Inf	0.000108554970282933	0.00859248909296204	DOWN
c187505_g1_i1	299	-	6.996	0	Inf	0.000108554970282933	0.00859248909296204	UP
c196111_g1_i1	299	-	7.175	0	Inf	0.000108554970282933	0.00859248909296204	UP
c198397_g1_i1	344	-	0	6.593	-Inf	0.000108554970282933	0.00859248909296204	DOWN
c20302_g1_i1	302	-	7.115	0	Inf	0.000108554970282933	0.00859248909296204	UP
c203646_g1_i1	321	-	0	6.912	-Inf	0.000108554970282933	0.00859248909296204	DOWN
c207738_g1_i1	295	tr|A7RUD6|A7RUD6_NEMVE:SubName: Full=Predicted protein {ECO:0000313|EMBL:EDO44836.1}; GN=v1g93761 OS=Nematostella vectensis	0	7.728	-Inf	0.000108554970282933	0.00859248909296204	DOWN
c213277_g1_i1	311	-	6.777	0	Inf	0.000108554970282933	0.00859248909296204	UP
c213456_g1_i1	344	-	6.15	0	Inf	0.000108554970282933	0.00859248909296204	UP
c214444_g1_i1	307	tr|L8HI41|L8HI41_ACACA:SubName: Full=Glutathione Stransferase domain containing protein {ECO:0000313|EMBL:ELR25249.1}; GN=ACA1_290130 OS=Acanthamoeba castellanii str. Neff.	0	7.441	-Inf	0.000108554970282933	0.00859248909296204	DOWN
c214995_g1_i1	316	-	6.62	0	Inf	0.000108554970282933	0.00859248909296204	UP
c215685_g1_i1	296	-	0	7.563	-Inf	0.000108554970282933	0.00859248909296204	DOWN
c216468_g1_i1	331	tr|G3KGX5|G3KGX5_PHIRO:SubName: Full=Kelch repeat-containing protein {ECO:0000313|EMBL:AEN94432.1}; GN=unknown OS=Unreviewed; 334 AA.	6.429	0	Inf	0.000108554970282933	0.00859248909296204	UP
c224057_g1_i1	298	-	7.229	0	Inf	0.000108554970282933	0.00859248909296204	UP
c227447_g1_i1	289	-	7.298	0	Inf	0.000108554970282933	0.00859248909296204	UP
c23175_g1_i1	323	-	0	6.893	-Inf	0.000108554970282933	0.00859248909296204	DOWN
c233302_g1_i1	362	-	0	6.137	-Inf	0.000108554970282933	0.00859248909296204	DOWN
c233407_g1_i1	302	tr|B7PP15|B7PP15_IXOSC:RecName: Full=Mannosyltransferase {ECO:0000256|RuleBase:RU363075}; GN=IscW_ISCW019142 OS=Ixodes scapularis	0	7.416	-Inf	0.000108554970282933	0.00859248909296204	DOWN
c236316_g1_i1	316	-	6.691	0	Inf	0.000108554970282933	0.00859248909296204	UP
c237450_g1_i1	300	-	0	7.522	-Inf	0.000108554970282933	0.00859248909296204	DOWN
c243771_g1_i1	290	tr|B7PTH0|B7PTH0_IXOSC:SubName: Full=Ankyrin repeat containing protein {ECO:0000313|EMBL:EEC09892.1}; GN=IscW_ISCW007976 OS=Ixodes scapularis	7.309	0	Inf	0.000108554970282933	0.00859248909296204	UP
c244791_g1_i1	297	-	7.231	0	Inf	0.000108554970282933	0.00859248909296204	UP
c245973_g1_i1	486	-	0	4.567	-Inf	0.000108554970282933	0.00859248909296204	DOWN
c250347_g1_i1	290	-	0	7.813	-Inf	0.000108554970282933	0.00859248909296204	DOWN
c255641_g1_i1	386	-	0	5.915	-Inf	0.000108554970282933	0.00859248909296204	DOWN
c255936_g1_i1	363	-	0	6.165	-Inf	0.000108554970282933	0.00859248909296204	DOWN
c264286_g1_i1	299	-	0	7.563	-Inf	0.000108554970282933	0.00859248909296204	DOWN
c266405_g1_i1	302	-	7.128	0	Inf	0.000108554970282933	0.00859248909296204	UP
c267946_g1_i1	295	-	7.121	0	Inf	0.000108554970282933	0.00859248909296204	UP
c27353_g1_i1	285	-	0	7.963	-Inf	0.000108554970282933	0.00859248909296204	DOWN
c276673_g1_i1	297	-	0	7.546	-Inf	0.000108554970282933	0.00859248909296204	DOWN
c279001_g1_i1	340	-	0	6.562	-Inf	0.000108554970282933	0.00859248909296204	DOWN
c28021_g1_i1	305	-	6.91	0	Inf	0.000108554970282933	0.00859248909296204	UP
c281847_g1_i1	552	-	0	4.13	-Inf	0.000108554970282933	0.00859248909296204	DOWN
c28363_g1_i1	366	-	0	6.171	-Inf	0.000108554970282933	0.00859248909296204	DOWN
c287116_g1_i1	334	-	6.32	0	Inf	0.000108554970282933	0.00859248909296204	UP
c288231_g1_i1	374	-	0	6.004	-Inf	0.000108554970282933	0.00859248909296204	DOWN
c288952_g1_i1	294	-	0	7.729	-Inf	0.000108554970282933	0.00859248909296204	DOWN
c295334_g1_i1	288	-	0	7.81	-Inf	0.000108554970282933	0.00859248909296204	DOWN
c299759_g1_i1	429	-	0	5.173	-Inf	0.000108554970282933	0.00859248909296204	DOWN
c307795_g1_i1	306	tr|A0A0V0Y4I9|A0A0V0Y4I9_TRIPS:SubName: Full=Translation initiation factor IF-2, mitochondrial {ECO:0000313|EMBL:KRX95149.1}; GN=Mtif2 OS=Trichinella pseudospiralis	7.023	0	Inf	0.000108554970282933	0.00859248909296204	UP
c312509_g1_i1	305	tr|W4XSN4|W4XSN4_STRPU:SubName: Full=Uncharacterized protein {ECO:0000313|EnsemblMetazoa:SPU_006432-tr}; GN=Sp-Unk_7 OS=Strongylocentrotus purpuratus	6.935	0	Inf	0.000108554970282933	0.00859248909296204	UP
c31269_g1_i1	292	-	7.343	0	Inf	0.000108554970282933	0.00859248909296204	UP
c316432_g1_i1	329	tr|G0QXQ7|G0QXQ7_ICHMG:SubName: Full=Putative uncharacterized protein {ECO:0000313|EMBL:EGR29994.1}; GN=IMG5_144680 OS=Ichthyophthirius multifiliis	0	6.843	-Inf	0.000108554970282933	0.00859248909296204	DOWN
c319425_g1_i1	332	-	0	6.752	-Inf	0.000108554970282933	0.00859248909296204	DOWN
c320946_g1_i1	302	-	0	7.468	-Inf	0.000108554970282933	0.00859248909296204	DOWN
c327040_g1_i1	285	-	0	7.844	-Inf	0.000108554970282933	0.00859248909296204	DOWN
c329155_g1_i1	297	-	7.152	0	Inf	0.000108554970282933	0.00859248909296204	UP
c35850_g1_i1	314	-	0	7.112	-Inf	0.000108554970282933	0.00859248909296204	DOWN
c36339_g1_i1	293	tr|A0A0P4VVU6|A0A0P4VVU6_9EUCA:SubName: Full=Uncharacterized protein {ECO:0000313|EMBL:JAI56786.1}; GN=unknown OS=Scylla olivacea	7.248	0	Inf	0.000108554970282933	0.00859248909296204	UP
c39578_g1_i1	311	-	0	7.152	-Inf	0.000108554970282933	0.00859248909296204	DOWN
c40915_g1_i1	291	-	7.319	0	Inf	0.000108554970282933	0.00859248909296204	UP
c41765_g1_i1	378	-	0	5.903	-Inf	0.000108554970282933	0.00859248909296204	DOWN
c4303_g1_i1	444	-	4.769	0	Inf	0.000108554970282933	0.00859248909296204	UP
c43565_g1_i1	317	-	0	6.998	-Inf	0.000108554970282933	0.00859248909296204	DOWN
c43772_g1_i1	290	-	7.372	0	Inf	0.000108554970282933	0.00859248909296204	UP
c44890_g1_i1	301	-	0	7.505	-Inf	0.000108554970282933	0.00859248909296204	DOWN
c47337_g1_i1	342	-	0	6.566	-Inf	0.000108554970282933	0.00859248909296204	DOWN
c50327_g1_i1	335	-	0	6.693	-Inf	0.000108554970282933	0.00859248909296204	DOWN
c54401_g1_i1	330	-	0	6.876	-Inf	0.000108554970282933	0.00859248909296204	DOWN
c59991_g1_i2	320	-	0	7.144	-Inf	0.000108554970282933	0.00859248909296204	DOWN
c62043_g1_i1	461	-	0	4.895	-Inf	0.000108554970282933	0.00859248909296204	DOWN
c64568_g1_i1	331	-	0	6.883	-Inf	0.000108554970282933	0.00859248909296204	DOWN
c6755_g1_i1	296	-	0	7.633	-Inf	0.000108554970282933	0.00859248909296204	DOWN
c7359_g1_i1	284	-	0	7.909	-Inf	0.000108554970282933	0.00859248909296204	DOWN
c76689_g1_i1	289	-	0	7.769	-Inf	0.000108554970282933	0.00859248909296204	DOWN
c78041_g1_i1	298	-	7.225	0	Inf	0.000108554970282933	0.00859248909296204	UP
c8004_g1_i1	300	-	0	7.451	-Inf	0.000108554970282933	0.00859248909296204	DOWN
c80462_g1_i1	288	-	7.283	0	Inf	0.000108554970282933	0.00859248909296204	UP
c80484_g1_i1	384	-	5.474	0	Inf	0.000108554970282933	0.00859248909296204	UP
c82344_g1_i1	286	-	1.275	26.33	-4.3681383691872	0.000105557658010399	0.00859248909296204	DOWN
c85617_g1_i1	364	-	0	6.218	-Inf	0.000108554970282933	0.00859248909296204	DOWN
c86731_g1_i1	386	-	0	5.802	-Inf	0.000108554970282933	0.00859248909296204	DOWN
c88239_g1_i1	306	-	0	7.391	-Inf	0.000108554970282933	0.00859248909296204	DOWN
c97463_g1_i1	286	-	0	7.777	-Inf	0.000108554970282933	0.00859248909296204	DOWN
c97598_g1_i1	426	-	0	5.341	-Inf	0.000108554970282933	0.00859248909296204	DOWN
c9973_g1_i1	338	-	6.312	0	Inf	0.000108554970282933	0.00859248909296204	UP
c145486_g2_i8	1035	tr|A0A0P4WKQ8|A0A0P4WKQ8_9EUCA:SubName: Full=Uncharacterized protein {ECO:0000313|EMBL:JAI67700.1}; GN=unknown OS=Scylla olivacea	3.654	0.106	5.10734046406429	0.000114340701893942	0.00904204571922482	UP
c121353_g1_i2	650	tr|Q2V6U3|Q2V6U3_CALSI:SubName: Full=Arthrodial cuticle protein AMP13.4 {ECO:0000313|EMBL:ABB91672.1}; GN=unknown OS=Callinectes sapidus	2.243	32.34	-3.84981815327475	0.000116174954269735	0.00918141479758654	DOWN
c101570_g1_i1	546	-	3.83	0	Inf	0.000126292710525243	0.00918953441859142	UP
c102348_g1_i1	422	-	0	5.235	-Inf	0.000126292710525243	0.00918953441859142	DOWN
c102479_g1_i1	286	-	3.101	47.42	-3.93469023175675	0.000125904454247137	0.00918953441859142	DOWN
c103932_g1_i1	311	-	0	7	-Inf	0.000126292710525243	0.00918953441859142	DOWN
c107939_g1_i1	895	-	0	2.42	-Inf	0.000126292710525243	0.00918953441859142	DOWN
c108764_g1_i1	594	-	0	3.669	-Inf	0.000126292710525243	0.00918953441859142	DOWN
c108832_g1_i1	292	-	0	7.548	-Inf	0.000126292710525243	0.00918953441859142	DOWN
c108869_g1_i2	329	-	0	6.566	-Inf	0.000126292710525243	0.00918953441859142	DOWN
c1123_g1_i1	337	-	0	6.562	-Inf	0.000126292710525243	0.00918953441859142	DOWN
c113603_g3_i1	350	-	0	6.191	-Inf	0.000126292710525243	0.00918953441859142	DOWN
c114500_g2_i1	851	-	14.093	1.033	3.77006659388103	0.000124056428236002	0.00918953441859142	UP
c115217_g1_i1	304	-	0	7.182	-Inf	0.000126292710525243	0.00918953441859142	DOWN
c116331_g1_i1	330	-	0	6.592	-Inf	0.000126292710525243	0.00918953441859142	DOWN
c118233_g1_i1	512	-	0	4.269	-Inf	0.000126292710525243	0.00918953441859142	DOWN
c125701_g1_i1	425	-	4.905	0	Inf	0.000126292710525243	0.00918953441859142	UP
c125898_g1_i1	301	-	0	7.175	-Inf	0.000126292710525243	0.00918953441859142	DOWN
c127139_g2_i1	340	-	0	6.387	-Inf	0.000126292710525243	0.00918953441859142	DOWN
c128018_g1_i1	299	-	6.819	0	Inf	0.000126292710525243	0.00918953441859142	UP
c132562_g1_i1	355	-	163.778	14.637	3.48404978119013	0.000125703506149457	0.00918953441859142	UP
c139767_g1_i1	292	-	0	7.484	-Inf	0.000126292710525243	0.00918953441859142	DOWN
c141486_g2_i1	398	-	0	5.542	-Inf	0.000126292710525243	0.00918953441859142	DOWN
c142829_g1_i2	401	-	0	5.515	-Inf	0.000126292710525243	0.00918953441859142	DOWN
c144144_g2_i1	360	-	5.72	0	Inf	0.000126292710525243	0.00918953441859142	UP
c146892_g1_i1	474	-	4.304	0	Inf	0.000126292710525243	0.00918953441859142	UP
c147737_g1_i3	1612	-	0.109	2.946	-4.75635739025892	0.000125951430920603	0.00918953441859142	DOWN
c149508_g1_i3	404	-	0	5.473	-Inf	0.000126292710525243	0.00918953441859142	DOWN
c150220_g1_i4	360	-	0	6.079	-Inf	0.000126292710525243	0.00918953441859142	DOWN
c150879_g2_i2	288	tr|A0A0P4VWR7|A0A0P4VWR7_9EUCA:SubName: Full=Uncharacterized protein {ECO:0000313|EMBL:JAI57359.1}; GN=unknown OS=Scylla olivacea	0	7.666	-Inf	0.000126292710525243	0.00918953441859142	DOWN
c152072_g2_i1	332	-	0	6.535	-Inf	0.000126292710525243	0.00918953441859142	DOWN
c153468_g3_i1	377	-	5.481	0	Inf	0.000126292710525243	0.00918953441859142	UP
c153653_g4_i1	436	-	4.709	0	Inf	0.000126292710525243	0.00918953441859142	UP
c153858_g4_i2	520	tr|E2BX35|E2BX35_HARSA:SubName: Full=Activating molecule in BECN1-regulated autophagy protein 1 {ECO:0000313|EMBL:EFN79754.1}; GN=EAI_16331 OS=Harpegnathos saltator	0	4.141	-Inf	0.000126292710525243	0.00918953441859142	DOWN
c155741_g1_i1	289	-	0	7.515	-Inf	0.000126292710525243	0.00918953441859142	DOWN
c156759_g1_i1	299	-	0	7.298	-Inf	0.000126292710525243	0.00918953441859142	DOWN
c157330_g1_i1	313	-	6.519	0	Inf	0.000126292710525243	0.00918953441859142	UP
c159017_g1_i1	339	-	0	6.468	-Inf	0.000126292710525243	0.00918953441859142	DOWN
c169121_g1_i1	382	-	5.439	0	Inf	0.000126292710525243	0.00918953441859142	UP
c17495_g1_i1	361	-	0	6.048	-Inf	0.000126292710525243	0.00918953441859142	DOWN
c178789_g1_i1	309	-	6.597	0	Inf	0.000126292710525243	0.00918953441859142	UP
c179978_g1_i1	355	-	5.862	0	Inf	0.000126292710525243	0.00918953441859142	UP
c180532_g1_i1	336	-	6.116	0	Inf	0.000126292710525243	0.00918953441859142	UP
c1824_g1_i1	315	-	0	6.954	-Inf	0.000126292710525243	0.00918953441859142	DOWN
c187317_g1_i1	485	-	0	4.53	-Inf	0.000126292710525243	0.00918953441859142	DOWN
c189770_g1_i1	309	-	0	7.06	-Inf	0.000126292710525243	0.00918953441859142	DOWN
c191332_g1_i1	289	-	7.119	0	Inf	0.000126292710525243	0.00918953441859142	UP
c193150_g1_i1	345	-	0	6.409	-Inf	0.000126292710525243	0.00918953441859142	DOWN
c195835_g1_i1	334	-	6.132	0	Inf	0.000126292710525243	0.00918953441859142	UP
c196561_g1_i1	289	-	7.223	0	Inf	0.000126292710525243	0.00918953441859142	UP
c198423_g1_i1	284	-	0	7.695	-Inf	0.000126292710525243	0.00918953441859142	DOWN
c198845_g1_i1	321	-	0	6.858	-Inf	0.000126292710525243	0.00918953441859142	DOWN
c201254_g1_i1	308	-	0	7.029	-Inf	0.000126292710525243	0.00918953441859142	DOWN
c205035_g1_i1	349	-	0	6.192	-Inf	0.000126292710525243	0.00918953441859142	DOWN
c205610_g1_i1	291	-	7.163	0	Inf	0.000126292710525243	0.00918953441859142	UP
c212114_g1_i1	291	-	0	7.534	-Inf	0.000126292710525243	0.00918953441859142	DOWN
c212179_g1_i1	365	-	0	5.965	-Inf	0.000126292710525243	0.00918953441859142	DOWN
c213105_g1_i1	323	-	0	6.703	-Inf	0.000126292710525243	0.00918953441859142	DOWN
c216420_g1_i1	293	-	0	7.359	-Inf	0.000126292710525243	0.00918953441859142	DOWN
c223160_g1_i1	316	-	0	6.872	-Inf	0.000126292710525243	0.00918953441859142	DOWN
c227785_g1_i1	343	-	0	6.357	-Inf	0.000126292710525243	0.00918953441859142	DOWN
c232083_g1_i1	289	-	0	7.537	-Inf	0.000126292710525243	0.00918953441859142	DOWN
c233662_g1_i1	339	-	0	6.378	-Inf	0.000126292710525243	0.00918953441859142	DOWN
c243420_g1_i1	314	-	0	7.063	-Inf	0.000126292710525243	0.00918953441859142	DOWN
c245400_g1_i1	332	-	6.176	0	Inf	0.000126292710525243	0.00918953441859142	UP
c246574_g1_i1	377	-	0	5.733	-Inf	0.000126292710525243	0.00918953441859142	DOWN
c249212_g1_i1	307	-	0	7.09	-Inf	0.000126292710525243	0.00918953441859142	DOWN
c25068_g1_i1	314	-	6.484	0	Inf	0.000126292710525243	0.00918953441859142	UP
c251484_g1_i1	305	-	0	7.239	-Inf	0.000126292710525243	0.00918953441859142	DOWN
c251911_g1_i1	297	-	0	7.319	-Inf	0.000126292710525243	0.00918953441859142	DOWN
c252099_g1_i1	350	tr|A0A0N4Z3N0|A0A0N4Z3N0_PARTI:SubName: Full=Uncharacterized protein {ECO:0000313|WBParaSite:PTRK_0000152300.1}; GN=unknown OS=Parastrongyloides trichosuri	0	6.256	-Inf	0.000126292710525243	0.00918953441859142	DOWN
c252326_g1_i1	305	-	0	7.088	-Inf	0.000126292710525243	0.00918953441859142	DOWN
c252363_g1_i1	331	-	0	6.568	-Inf	0.000126292710525243	0.00918953441859142	DOWN
c252981_g1_i1	285	-	0	7.696	-Inf	0.000126292710525243	0.00918953441859142	DOWN
c262064_g1_i1	338	-	6.074	0	Inf	0.000126292710525243	0.00918953441859142	UP
c263367_g1_i1	323	-	0	6.683	-Inf	0.000126292710525243	0.00918953441859142	DOWN
c26988_g1_i1	305	-	6.718	0	Inf	0.000126292710525243	0.00918953441859142	UP
c270477_g1_i1	304	-	6.73	0	Inf	0.000126292710525243	0.00918953441859142	UP
c270557_g1_i1	303	-	6.9	0	Inf	0.000126292710525243	0.00918953441859142	UP
c271512_g1_i1	319	-	6.486	0	Inf	0.000126292710525243	0.00918953441859142	UP
c276633_g1_i1	301	-	0	7.259	-Inf	0.000126292710525243	0.00918953441859142	DOWN
c279780_g1_i1	348	tr|A0A0P5VLC4|A0A0P5VLC4_9CRUS:SubName: Full=Amine oxidase [flavin-containing] B {ECO:0000313|EMBL:JAM03929.1}; GN=unknown OS=Daphnia magna.	0	6.316	-Inf	0.000126292710525243	0.00918953441859142	DOWN
c286312_g1_i1	358	-	0	6.013	-Inf	0.000126292710525243	0.00918953441859142	DOWN
c2872_g1_i1	335	-	0	6.599	-Inf	0.000126292710525243	0.00918953441859142	DOWN
c287465_g1_i1	306	tr|A0A154PSA1|A0A154PSA1_9HYME:SubName: Full=Putative cell division control protein 7 like protein 1 {ECO:0000313|EMBL:KZC14627.1}; GN=WN55_07040 OS=Dufourea novaeangliae.	0	7.188	-Inf	0.000126292710525243	0.00918953441859142	DOWN
c288922_g1_i1	338	-	0	6.558	-Inf	0.000126292710525243	0.00918953441859142	DOWN
c289020_g1_i1	291	-	0	7.548	-Inf	0.000126292710525243	0.00918953441859142	DOWN
c290795_g1_i1	310	-	0	7.018	-Inf	0.000126292710525243	0.00918953441859142	DOWN
c291992_g1_i1	329	-	0	6.681	-Inf	0.000126292710525243	0.00918953441859142	DOWN
c293357_g1_i1	310	-	6.566	0	Inf	0.000126292710525243	0.00918953441859142	UP
c306960_g1_i1	308	-	0	7.155	-Inf	0.000126292710525243	0.00918953441859142	DOWN
c310570_g1_i1	304	tr|C3YZR8|C3YZR8_BRAFL:SubName: Full=Putative uncharacterized protein {ECO:0000313|EMBL:EEN54339.1}; GN=BRAFLDRAFT_276559 OS=Branchiostoma floridae	6.673	0	Inf	0.000126292710525243	0.00918953441859142	UP
c311975_g1_i1	293	-	0	7.462	-Inf	0.000126292710525243	0.00918953441859142	DOWN
c312187_g1_i1	432	tr|A0A087UVP7|A0A087UVP7_9ARAC:SubName: Full=60S ribosomal protein L37a {ECO:0000313|EMBL:KFM81436.1}; GN=X975_03671 OS=Stegodyphus mimosarum.	0	5.021	-Inf	0.000126292710525243	0.00918953441859142	DOWN
c319341_g1_i1	294	-	7.046	0	Inf	0.000126292710525243	0.00918953441859142	UP
c3328_g1_i1	308	-	0	7.185	-Inf	0.000126292710525243	0.00918953441859142	DOWN
c35594_g1_i1	290	-	7.086	0	Inf	0.000126292710525243	0.00918953441859142	UP
c40599_g1_i1	372	-	0	5.957	-Inf	0.000126292710525243	0.00918953441859142	DOWN
c42156_g1_i1	327	-	0	6.593	-Inf	0.000126292710525243	0.00918953441859142	DOWN
c50725_g1_i1	331	-	0	6.648	-Inf	0.000126292710525243	0.00918953441859142	DOWN
c54049_g1_i1	325	-	0	6.716	-Inf	0.000126292710525243	0.00918953441859142	DOWN
c60397_g1_i1	516	-	4.033	0	Inf	0.000126292710525243	0.00918953441859142	UP
c61986_g1_i1	439	-	0	4.948	-Inf	0.000126292710525243	0.00918953441859142	DOWN
c62008_g1_i1	296	-	0	7.265	-Inf	0.000126292710525243	0.00918953441859142	DOWN
c65523_g1_i2	317	-	6.563	0	Inf	0.000126292710525243	0.00918953441859142	UP
c65600_g1_i1	330	tr|A0A0P6JRG9|A0A0P6JRG9_9CRUS:SubName: Full=Uncharacterized protein {ECO:0000313|EMBL:JAN94692.1}; GN=unknown OS=Daphnia magna.	6.27	0	Inf	0.000126292710525243	0.00918953441859142	UP
c74068_g1_i1	328	-	6.32	0	Inf	0.000126292710525243	0.00918953441859142	UP
c76415_g1_i1	467	-	0	4.697	-Inf	0.000126292710525243	0.00918953441859142	DOWN
c76723_g1_i1	294	-	6.941	0	Inf	0.000126292710525243	0.00918953441859142	UP
c78003_g1_i1	666	-	0	3.3	-Inf	0.000126292710525243	0.00918953441859142	DOWN
c80728_g1_i2	336	-	0	6.453	-Inf	0.000126292710525243	0.00918953441859142	DOWN
c81496_g1_i1	289	-	0	7.554	-Inf	0.000126292710525243	0.00918953441859142	DOWN
c84101_g1_i1	298	-	7.016	0	Inf	0.000126292710525243	0.00918953441859142	UP
c85429_g1_i2	357	-	0	6.184	-Inf	0.000126292710525243	0.00918953441859142	DOWN
c87908_g1_i1	370	-	0	5.927	-Inf	0.000126292710525243	0.00918953441859142	DOWN
c88120_g1_i1	333	-	0	6.493	-Inf	0.000126292710525243	0.00918953441859142	DOWN
c9016_g1_i1	319	-	0	6.895	-Inf	0.000126292710525243	0.00918953441859142	DOWN
c95039_g1_i2	505	-	4.137	0	Inf	0.000126292710525243	0.00918953441859142	UP
c97106_g1_i1	309	-	0	7.028	-Inf	0.000126292710525243	0.00918953441859142	DOWN
c97642_g1_i1	356	-	0	6.066	-Inf	0.000126292710525243	0.00918953441859142	DOWN
c99741_g1_i1	324	-	6.441	0	Inf	0.000126292710525243	0.00918953441859142	UP
c289991_g1_i1	284	-	0.814	19.471	-4.58015437579714	0.000133448958836875	0.00970322798108519	DOWN
c138692_g1_i2	1313	tr|A0A0P4WC93|A0A0P4WC93_9EUCA:SubName: Full=Uncharacterized protein {ECO:0000313|EMBL:JAI63177.1}; GN=unknown OS=Scylla olivacea	1.865	24.369	-3.7077995146211	0.000135490095241763	0.00984603747580693	DOWN
c103135_g1_i1	323	-	6.083	0	Inf	0.000147482762626793	0.00986204612156088	UP
c104092_g1_i1	453	-	0	4.614	-Inf	0.000147482762626793	0.00986204612156088	DOWN
c108023_g1_i1	387	-	0	5.429	-Inf	0.000147482762626793	0.00986204612156088	DOWN
c110495_g1_i1	363	-	0.435	10.714	-4.62233798998355	0.000136479968823959	0.00986204612156088	DOWN
c110688_g1_i1	543	-	0	3.892	-Inf	0.000147482762626793	0.00986204612156088	DOWN
c110957_g1_i1	320	-	0	6.529	-Inf	0.000147482762626793	0.00986204612156088	DOWN
c112517_g1_i1	498	-	3.978	0	Inf	0.000147482762626793	0.00986204612156088	UP
c113221_g1_i1	294	-	0	7.236	-Inf	0.000147482762626793	0.00986204612156088	DOWN
c117218_g1_i1	307	-	0	6.901	-Inf	0.000147482762626793	0.00986204612156088	DOWN
c121248_g1_i1	333	tr|A0A0N7ZBW5|A0A0N7ZBW5_9EUCA:SubName: Full=Uncharacterized protein {ECO:0000313|EMBL:JAI62784.1}; GN=unknown OS=Scylla olivacea	6.05	0	Inf	0.000147482762626793	0.00986204612156088	UP
c12669_g1_i1	321	tr|A0A0K2TT31|A0A0K2TT31_LEPSM:SubName: Full=Uncharacterized protein {ECO:0000313|EMBL:CDW28551.1}; GN=unknown OS=Lepeophtheirus salmonis	6.242	0	Inf	0.000147482762626793	0.00986204612156088	UP
c130459_g1_i2	425	-	0.682	14.757	-4.43548391142031	0.000138542151692572	0.00986204612156088	DOWN
c130622_g2_i1	301	-	6.713	0	Inf	0.000147482762626793	0.00986204612156088	UP
c132772_g1_i1	641	-	3.1	0	Inf	0.000147482762626793	0.00986204612156088	UP
c132939_g1_i2	451	-	4.394	0	Inf	0.000147482762626793	0.00986204612156088	UP
c13571_g1_i1	482	-	0	4.417	-Inf	0.000147482762626793	0.00986204612156088	DOWN
c137013_g3_i1	469	-	0	4.578	-Inf	0.000147482762626793	0.00986204612156088	DOWN
c13931_g1_i1	326	-	0	6.446	-Inf	0.000147482762626793	0.00986204612156088	DOWN
c139545_g2_i1	416	-	4.822	0	Inf	0.000147482762626793	0.00986204612156088	UP
c142037_g1_i2	292	-	0	7.289	-Inf	0.000147482762626793	0.00986204612156088	DOWN
c145692_g8_i1	323	-	0	6.459	-Inf	0.000147482762626793	0.00986204612156088	DOWN
c146296_g2_i5	296	-	0	7.254	-Inf	0.000147482762626793	0.00986204612156088	DOWN
c147702_g3_i1	303	-	0	6.923	-Inf	0.000147482762626793	0.00986204612156088	DOWN
c147877_g1_i12	1413	tr|J9LNA1|J9LNA1_ACYPI:SubName: Full=Uncharacterized protein {ECO:0000313|EnsemblMetazoa:ACYPI44692-PA}; GN=LOC100572766 OS=Acyrthosiphon pisum	3.662	0.193	4.24595903852926	0.000142343998153566	0.00986204612156088	UP
c149249_g1_i6	376	-	0	5.569	-Inf	0.000147482762626793	0.00986204612156088	DOWN
c149308_g4_i1	328	-	0	6.465	-Inf	0.000147482762626793	0.00986204612156088	DOWN
c15033_g1_i1	346	-	0	6.052	-Inf	0.000147482762626793	0.00986204612156088	DOWN
c151608_g3_i1	338	-	0	6.344	-Inf	0.000147482762626793	0.00986204612156088	DOWN
c154654_g1_i1	602	tr|Q6TY86|Q6TY86_XIPAM:RecName: Full=Cytochrome b {ECO:0000256|RuleBase:RU362117}; GN=Cytb OS=Xiphinema americanum	0	3.559	-Inf	0.000147482762626793	0.00986204612156088	DOWN
c156039_g1_i1	418	-	0	5.116	-Inf	0.000147482762626793	0.00986204612156088	DOWN
c160800_g1_i1	301	-	0	7.021	-Inf	0.000147482762626793	0.00986204612156088	DOWN
c161090_g1_i1	315	-	0	6.706	-Inf	0.000147482762626793	0.00986204612156088	DOWN
c161138_g1_i1	318	-	0	6.728	-Inf	0.000147482762626793	0.00986204612156088	DOWN
c178762_g1_i1	298	-	0	6.998	-Inf	0.000147482762626793	0.00986204612156088	DOWN
c179009_g1_i1	304	-	0	6.885	-Inf	0.000147482762626793	0.00986204612156088	DOWN
c179925_g1_i1	371	-	0	5.656	-Inf	0.000147482762626793	0.00986204612156088	DOWN
c180254_g1_i1	349	-	0	6.121	-Inf	0.000147482762626793	0.00986204612156088	DOWN
c180713_g1_i1	304	-	0	6.863	-Inf	0.000147482762626793	0.00986204612156088	DOWN
c181554_g1_i1	300	-	0	7.127	-Inf	0.000147482762626793	0.00986204612156088	DOWN
c18186_g1_i1	609	tr|A0A0P6HMP1|A0A0P6HMP1_9CRUS:SubName: Full=Putative Cathepsin L {ECO:0000313|EMBL:JAN77055.1}; GN=unknown OS=Daphnia magna.	0	3.455	-Inf	0.000147482762626793	0.00986204612156088	DOWN
c182021_g1_i1	288	-	0	7.429	-Inf	0.000147482762626793	0.00986204612156088	DOWN
c182446_g1_i1	386	-	0	5.493	-Inf	0.000147482762626793	0.00986204612156088	DOWN
c182939_g1_i1	388	-	0	5.413	-Inf	0.000147482762626793	0.00986204612156088	DOWN
c185670_g1_i1	678	-	0	3.166	-Inf	0.000147482762626793	0.00986204612156088	DOWN
c187603_g1_i1	294	-	6.865	0	Inf	0.000147482762626793	0.00986204612156088	UP
c190557_g1_i1	302	tr|J9J8G8|J9J8G8_9SPIT:SubName: Full=Uncharacterized protein {ECO:0000313|EMBL:EJY83585.1}; GN=OXYTRI_18686 OS=Oxytricha trifallax.	0	7.015	-Inf	0.000147482762626793	0.00986204612156088	DOWN
c192290_g1_i1	692	tr|Q22AV9|Q22AV9_TETTS:SubName: Full=40S ribosomal protein S3 {ECO:0000313|EMBL:EAR82420.3}; GN=TTHERM_01151500 OS=Tetrahymena thermophila	0	3.057	-Inf	0.000147482762626793	0.00986204612156088	DOWN
c19257_g1_i1	300	-	0	6.975	-Inf	0.000147482762626793	0.00986204612156088	DOWN
c199410_g1_i1	302	-	0	7.086	-Inf	0.000147482762626793	0.00986204612156088	DOWN
c20030_g1_i2	337	-	0	6.296	-Inf	0.000147482762626793	0.00986204612156088	DOWN
c202861_g1_i1	342	-	0	6.188	-Inf	0.000147482762626793	0.00986204612156088	DOWN
c202980_g1_i1	284	-	0	7.443	-Inf	0.000147482762626793	0.00986204612156088	DOWN
c206382_g1_i1	362	-	5.583	0	Inf	0.000147482762626793	0.00986204612156088	UP
c20647_g1_i1	303	-	0	6.973	-Inf	0.000147482762626793	0.00986204612156088	DOWN
c209215_g1_i1	340	-	0	6.152	-Inf	0.000147482762626793	0.00986204612156088	DOWN
c212091_g1_i1	293	-	0	7.283	-Inf	0.000147482762626793	0.00986204612156088	DOWN
c212427_g1_i1	325	tr|T1J145|T1J145_STRMM:RecName: Full=Phospholipase A(2) {ECO:0000256|RuleBase:RU361236}; GN=unknown OS=Strigamia maritima	6.044	0	Inf	0.000147482762626793	0.00986204612156088	UP
c213532_g1_i1	339	-	0	6.338	-Inf	0.000147482762626793	0.00986204612156088	DOWN
c214143_g1_i1	352	-	0	6.055	-Inf	0.000147482762626793	0.00986204612156088	DOWN
c224048_g1_i1	358	-	0	5.888	-Inf	0.000147482762626793	0.00986204612156088	DOWN
c225219_g1_i1	293	tr|A7SFK7|A7SFK7_NEMVE:SubName: Full=Predicted protein {ECO:0000313|EMBL:EDO37484.1}; GN=v1g189274 OS=Nematostella vectensis	0	7.238	-Inf	0.000147482762626793	0.00986204612156088	DOWN
c228758_g1_i1	293	-	6.909	0	Inf	0.000147482762626793	0.00986204612156088	UP
c229718_g1_i1	339	-	0	6.247	-Inf	0.000147482762626793	0.00986204612156088	DOWN
c232107_g1_i1	296	-	0	7.25	-Inf	0.000147482762626793	0.00986204612156088	DOWN
c236203_g1_i1	299	-	6.65	0	Inf	0.000147482762626793	0.00986204612156088	UP
c236958_g1_i1	298	-	0	6.993	-Inf	0.000147482762626793	0.00986204612156088	DOWN
c237726_g1_i1	358	-	0	5.909	-Inf	0.000147482762626793	0.00986204612156088	DOWN
c240799_g1_i1	309	-	6.535	0	Inf	0.000147482762626793	0.00986204612156088	UP
c243730_g1_i1	289	-	0	7.404	-Inf	0.000147482762626793	0.00986204612156088	DOWN
c243984_g1_i1	341	tr|A0A0V0QIJ4|A0A0V0QIJ4_PSEPJ:SubName: Full=Uncharacterized protein {ECO:0000313|EMBL:KRX02129.1}; GN=PPERSA_06324 OS=Pseudocohnilembus persalinus	0	6.267	-Inf	0.000147482762626793	0.00986204612156088	DOWN
c244301_g1_i1	302	-	0	6.917	-Inf	0.000147482762626793	0.00986204612156088	DOWN
c248256_g1_i1	1133	-	1.741	0	Inf	0.000147482762626793	0.00986204612156088	UP
c25442_g1_i1	319	-	0	6.543	-Inf	0.000147482762626793	0.00986204612156088	DOWN
c254819_g1_i1	288	tr|A7S9A4|A7S9A4_NEMVE:RecName: Full=Coatomer subunit alpha {ECO:0000256|PIRNR:PIRNR003354}; GN=v1g187173 OS=Nematostella vectensis	7.038	0	Inf	0.000147482762626793	0.00986204612156088	UP
c256355_g1_i1	295	-	0	7.062	-Inf	0.000147482762626793	0.00986204612156088	DOWN
c271249_g1_i1	340	-	0	6.219	-Inf	0.000147482762626793	0.00986204612156088	DOWN
c275854_g1_i1	292	-	0	7.32	-Inf	0.000147482762626793	0.00986204612156088	DOWN
c276682_g1_i1	341	tr|A0A0J7KZM2|A0A0J7KZM2_LASNI:SubName: Full=Ubiquitin-like modifier-activating enzyme 5 protein {ECO:0000313|EMBL:KMQ95816.1}; GN=RF55_3942 OS=Lasius niger	5.839	0	Inf	0.000147482762626793	0.00986204612156088	UP
c280701_g1_i1	307	-	6.427	0	Inf	0.000147482762626793	0.00986204612156088	UP
c281180_g1_i1	299	-	6.721	0	Inf	0.000147482762626793	0.00986204612156088	UP
c281641_g1_i1	314	-	0	6.668	-Inf	0.000147482762626793	0.00986204612156088	DOWN
c281654_g1_i1	285	-	0.443	13.7	-4.95072538418023	0.000136479968823959	0.00986204612156088	DOWN
c283376_g1_i1	363	-	5.465	0	Inf	0.000147482762626793	0.00986204612156088	UP
c285334_g1_i1	298	tr|A0A0V0R1L2|A0A0V0R1L2_PSEPJ:SubName: Full=Uncharacterized protein {ECO:0000313|EMBL:KRX08040.1}; GN=PPERSA_06218 OS=Pseudocohnilembus persalinus	6.733	0	Inf	0.000147482762626793	0.00986204612156088	UP
c285473_g1_i1	299	-	6.631	0	Inf	0.000147482762626793	0.00986204612156088	UP
c285878_g1_i1	287	-	0	7.457	-Inf	0.000147482762626793	0.00986204612156088	DOWN
c286164_g1_i1	359	-	0	5.822	-Inf	0.000147482762626793	0.00986204612156088	DOWN
c286226_g1_i1	299	-	0	7.025	-Inf	0.000147482762626793	0.00986204612156088	DOWN
c286327_g1_i1	291	-	0	7.305	-Inf	0.000147482762626793	0.00986204612156088	DOWN
c28656_g2_i1	292	-	6.749	0	Inf	0.000147482762626793	0.00986204612156088	UP
c288573_g1_i1	300	tr|V4BGG3|V4BGG3_LOTGI:SubName: Full=Uncharacterized protein {ECO:0000313|EMBL:ESP04937.1}; GN=LOTGIDRAFT_184912 OS=Lottia gigantea	6.558	0	Inf	0.000147482762626793	0.00986204612156088	UP
c299121_g1_i1	337	-	0	6.355	-Inf	0.000147482762626793	0.00986204612156088	DOWN
c30093_g1_i1	437	-	0	4.833	-Inf	0.000147482762626793	0.00986204612156088	DOWN
c305923_g1_i1	289	-	0	7.428	-Inf	0.000147482762626793	0.00986204612156088	DOWN
c306878_g1_i1	507	-	0	4.12	-Inf	0.000147482762626793	0.00986204612156088	DOWN
c307853_g1_i1	319	-	0	6.536	-Inf	0.000147482762626793	0.00986204612156088	DOWN
c308492_g1_i1	308	-	0	6.786	-Inf	0.000147482762626793	0.00986204612156088	DOWN
c309430_g1_i1	491	-	35.474	2.88	3.62262129899608	0.000142721260819819	0.00986204612156088	UP
c310084_g1_i1	328	-	6.01	0	Inf	0.000147482762626793	0.00986204612156088	UP
c311902_g1_i1	397	-	5.034	0	Inf	0.000147482762626793	0.00986204612156088	UP
c316823_g2_i1	312	-	6.408	0	Inf	0.000147482762626793	0.00986204612156088	UP
c322672_g1_i1	348	-	5.684	0	Inf	0.000147482762626793	0.00986204612156088	UP
c325914_g1_i1	291	tr|A0BXR8|A0BXR8_PARTE:SubName: Full=Uncharacterized protein {ECO:0000313|EMBL:CAK63335.1}; GN=GSPATT00033188001 OS=Paramecium tetraurelia.	0	7.205	-Inf	0.000147482762626793	0.00986204612156088	DOWN
c326725_g1_i1	311	-	6.472	0	Inf	0.000147482762626793	0.00986204612156088	UP
c32996_g2_i1	295	-	0	7.118	-Inf	0.000147482762626793	0.00986204612156088	DOWN
c330777_g1_i1	294	-	0	7.285	-Inf	0.000147482762626793	0.00986204612156088	DOWN
c332403_g1_i1	307	tr|A0A0J7N6L9|A0A0J7N6L9_LASNI:SubName: Full=Reverse transcriptase {ECO:0000313|EMBL:KMQ88340.1}; GN=RF55_12193 OS=Lasius niger	6.538	0	Inf	0.000147482762626793	0.00986204612156088	UP
c333308_g1_i1	296	-	6.805	0	Inf	0.000147482762626793	0.00986204612156088	UP
c334905_g1_i1	320	-	0	6.674	-Inf	0.000147482762626793	0.00986204612156088	DOWN
c37925_g1_i1	408	-	4.897	0	Inf	0.000147482762626793	0.00986204612156088	UP
c38975_g1_i1	506	-	3.939	0	Inf	0.000147482762626793	0.00986204612156088	UP
c40994_g1_i1	293	tr|V3ZYG7|V3ZYG7_LOTGI:SubName: Full=Uncharacterized protein {ECO:0000313|EMBL:ESO87685.1}; GN=LOTGIDRAFT_179232 OS=Lottia gigantea	6.879	0	Inf	0.000147482762626793	0.00986204612156088	UP
c42939_g1_i1	483	-	4.086	0	Inf	0.000147482762626793	0.00986204612156088	UP
c43600_g1_i1	363	-	0	5.791	-Inf	0.000147482762626793	0.00986204612156088	DOWN
c45774_g1_i1	297	-	0	7.095	-Inf	0.000147482762626793	0.00986204612156088	DOWN
c51362_g1_i1	298	-	0	7.113	-Inf	0.000147482762626793	0.00986204612156088	DOWN
c53340_g1_i1	363	-	5.538	0	Inf	0.000147482762626793	0.00986204612156088	UP
c56652_g1_i2	318	-	6.257	0	Inf	0.000147482762626793	0.00986204612156088	UP
c61660_g1_i1	351	-	0	5.978	-Inf	0.000147482762626793	0.00986204612156088	DOWN
c63718_g1_i1	346	-	0	6.21	-Inf	0.000147482762626793	0.00986204612156088	DOWN
c64094_g1_i1	315	-	0	6.664	-Inf	0.000147482762626793	0.00986204612156088	DOWN
c64430_g1_i1	292	-	6.723	0	Inf	0.000147482762626793	0.00986204612156088	UP
c65525_g1_i1	324	-	0	6.492	-Inf	0.000147482762626793	0.00986204612156088	DOWN
c680_g1_i1	308	-	0	6.826	-Inf	0.000147482762626793	0.00986204612156088	DOWN
c70879_g1_i1	302	tr|A0A067R538|A0A067R538_ZOONE:SubName: Full=Uncharacterized protein {ECO:0000313|EMBL:KDR13177.1}; GN=L798_12934 OS=Zootermopsis nevadensis	0	6.909	-Inf	0.000147482762626793	0.00986204612156088	DOWN
c71607_g1_i1	382	-	0	5.591	-Inf	0.000147482762626793	0.00986204612156088	DOWN
c75054_g1_i1	314	-	0	6.757	-Inf	0.000147482762626793	0.00986204612156088	DOWN
c76095_g1_i1	313	-	6.401	0	Inf	0.000147482762626793	0.00986204612156088	UP
c76518_g2_i1	296	-	6.757	0	Inf	0.000147482762626793	0.00986204612156088	UP
c77703_g1_i1	317	-	0	6.649	-Inf	0.000147482762626793	0.00986204612156088	DOWN
c838_g1_i1	305	-	0	6.919	-Inf	0.000147482762626793	0.00986204612156088	DOWN
c84576_g1_i1	285	-	0	7.404	-Inf	0.000147482762626793	0.00986204612156088	DOWN
c8805_g1_i1	326	-	0	6.409	-Inf	0.000147482762626793	0.00986204612156088	DOWN
c90273_g1_i1	299	-	0	7.019	-Inf	0.000147482762626793	0.00986204612156088	DOWN
c97548_g1_i1	2418	tr|R7TD63|R7TD63_CAPTE:SubName: Full=Uncharacterized protein {ECO:0000313|EMBL:ELT91427.1, ECO:0000313|EnsemblMetazoa:CapteP195363}; GN=CAPTEDRAFT_195363 OS=Capitella teleta	0.815	0	Inf	0.000147482762626793	0.00986204612156088	UP
c98080_g1_i2	316	-	0	6.673	-Inf	0.000147482762626793	0.00986204612156088	DOWN
c101637_g6_i1	523	tr|A0A0N8DRL1|A0A0N8DRL1_9CRUS:SubName: Full=Uncharacterized protein {ECO:0000313|EMBL:JAM95956.1}; GN=unknown OS=Daphnia magna.	3.665	0	Inf	0.000172910825148655	0.0105240414962499	UP
c106575_g1_i1	296	-	6.496	0	Inf	0.000172910825148655	0.0105240414962499	UP
c109558_g1_i2	1062	-	2.626	0.06	5.45176060528437	0.000166000223507814	0.0105240414962499	UP
c109967_g1_i1	333	-	5.747	0	Inf	0.000172910825148655	0.0105240414962499	UP
c111116_g2_i1	309	-	0	6.646	-Inf	0.000172910825148655	0.0105240414962499	DOWN
c112628_g2_i1	316	-	0	6.407	-Inf	0.000172910825148655	0.0105240414962499	DOWN
c113214_g1_i2	296	tr|T1H0N4|T1H0N4_MEGSC:SubName: Full=Uncharacterized protein {ECO:0000313|EnsemblMetazoa:MESCA009715-PA}; GN=unknown OS=Megaselia scalaris	6.565	0	Inf	0.000172910825148655	0.0105240414962499	UP
c113668_g1_i1	327	-	0	6.29	-Inf	0.000172910825148655	0.0105240414962499	DOWN
c114192_g2_i1	439	-	0	4.685	-Inf	0.000172910825148655	0.0105240414962499	DOWN
c115005_g1_i1	994	-	1.922	0	Inf	0.000172910825148655	0.0105240414962499	UP
c116877_g1_i1	322	-	0	6.284	-Inf	0.000172910825148655	0.0105240414962499	DOWN
c119995_g1_i1	366	-	5.209	0	Inf	0.000172910825148655	0.0105240414962499	UP
c121128_g2_i1	323	-	0	6.343	-Inf	0.000172910825148655	0.0105240414962499	DOWN
c122949_g1_i1	365	-	0	5.528	-Inf	0.000172910825148655	0.0105240414962499	DOWN
c126579_g1_i1	284	-	0	7.147	-Inf	0.000172910825148655	0.0105240414962499	DOWN
c127336_g1_i1	446	-	0	4.636	-Inf	0.000172910825148655	0.0105240414962499	DOWN
c133611_g1_i1	306	-	6.211	0	Inf	0.000172910825148655	0.0105240414962499	UP
c134944_g1_i2	771	-	9.229	0.621	3.89350916085664	0.000158839593028776	0.0105240414962499	UP
c136456_g2_i2	333	-	5.721	0	Inf	0.000172910825148655	0.0105240414962499	UP
c136536_g1_i2	292	-	0	6.966	-Inf	0.000172910825148655	0.0105240414962499	DOWN
c137766_g1_i2	348	-	5.549	0	Inf	0.000172910825148655	0.0105240414962499	UP
c138703_g2_i1	807	tr|A0A067RHV8|A0A067RHV8_ZOONE:SubName: Full=Double-stranded RNA-binding protein Staufen-like protein 2 {ECO:0000313|EMBL:KDR18807.1}; GN=L798_07068 OS=Zootermopsis nevadensis	2.374	0	Inf	0.000172910825148655	0.0105240414962499	UP
c139257_g2_i1	290	-	0	6.967	-Inf	0.000172910825148655	0.0105240414962499	DOWN
c139272_g2_i2	415	tr|J9KIX2|J9KIX2_ACYPI:SubName: Full=Uncharacterized protein {ECO:0000313|EnsemblMetazoa:ACYPI23954-PA}; GN=unknown OS=Acyrthosiphon pisum	4.647	0	Inf	0.000172910825148655	0.0105240414962499	UP
c140609_g1_i2	701	-	0	2.9	-Inf	0.000172910825148655	0.0105240414962499	DOWN
c142017_g2_i1	286	-	0	7.184	-Inf	0.000172910825148655	0.0105240414962499	DOWN
c142751_g2_i2	320	-	0	6.364	-Inf	0.000172910825148655	0.0105240414962499	DOWN
c144339_g1_i2	590	-	3.253	0	Inf	0.000172910825148655	0.0105240414962499	UP
c144739_g1_i4	579	-	0	3.5	-Inf	0.000172910825148655	0.0105240414962499	DOWN
c148132_g2_i1	389	-	0.551	11.607	-4.39679900559321	0.000170537505188314	0.0105240414962499	DOWN
c149104_g2_i5	378	-	5.164	0	Inf	0.000172910825148655	0.0105240414962499	UP
c149306_g1_i3	663	-	0.635	11.545	-4.18436777100195	0.000166457342180086	0.0105240414962499	DOWN
c149358_g1_i1	554	-	46.938	4.148	3.50026857153737	0.000166015580717805	0.0105240414962499	UP
c151565_g2_i1	284	-	3.021	42.941	-3.82925769955527	0.00016108219980315	0.0105240414962499	DOWN
c152931_g6_i1	386	-	4.939	0	Inf	0.000172910825148655	0.0105240414962499	UP
c153811_g3_i1	322	tr|A0A0P4WB23|A0A0P4WB23_9EUCA:SubName: Full=Uncharacterized protein {ECO:0000313|EMBL:JAI61445.1}; GN=unknown OS=Scylla olivacea	0	6.349	-Inf	0.000172910825148655	0.0105240414962499	DOWN
c154557_g1_i1	422	-	0	4.92	-Inf	0.000172910825148655	0.0105240414962499	DOWN
c160696_g1_i1	298	-	6.554	0	Inf	0.000172910825148655	0.0105240414962499	UP
c162741_g1_i1	288	-	6.669	0	Inf	0.000172910825148655	0.0105240414962499	UP
c163463_g1_i1	342	tr|B4J9X3|B4J9X3_DROGR:SubName: Full=GH19823 {ECO:0000313|EMBL:EDW02560.1}; GN=Dgri\GH19823 OS=Drosophila grimshawi	5.712	0	Inf	0.000172910825148655	0.0105240414962499	UP
c164196_g1_i1	371	-	0	5.529	-Inf	0.000172910825148655	0.0105240414962499	DOWN
c164428_g1_i1	298	-	6.419	0	Inf	0.000172910825148655	0.0105240414962499	UP
c164459_g1_i1	299	-	0	6.904	-Inf	0.000172910825148655	0.0105240414962499	DOWN
c165086_g1_i1	428	-	0	4.856	-Inf	0.000172910825148655	0.0105240414962499	DOWN
c165631_g1_i1	333	tr|A0A0G4GBC2|A0A0G4GBC2_9ALVE:SubName: Full=Uncharacterized protein {ECO:0000313|EMBL:CEM26260.1}; GN=Cvel_21079 OS=Chromera velia CCMP2878.	5.73	0	Inf	0.000172910825148655	0.0105240414962499	UP
c181394_g1_i1	313	-	6.151	0	Inf	0.000172910825148655	0.0105240414962499	UP
c182730_g1_i1	292	tr|A0A0P5R1W1|A0A0P5R1W1_9CRUS:SubName: Full=Putative WD repeat-containing protein {ECO:0000313|EMBL:JAL45046.1}; GN=unknown OS=Daphnia magna.	6.584	0	Inf	0.000172910825148655	0.0105240414962499	UP
c185138_g1_i1	296	-	6.492	0	Inf	0.000172910825148655	0.0105240414962499	UP
c186729_g1_i1	293	tr|V4A394|V4A394_LOTGI:SubName: Full=Uncharacterized protein {ECO:0000313|EMBL:ESO89370.1}; GN=LOTGIDRAFT_154478 OS=Lottia gigantea	6.665	0	Inf	0.000172910825148655	0.0105240414962499	UP
c187545_g1_i1	296	tr|T1EMB4|T1EMB4_HELRO:RecName: Full=Phosphomannomutase {ECO:0000256|RuleBase:RU361118}; GN=unknown OS=Unreviewed; 231 AA.	6.48	0	Inf	0.000172910825148655	0.0105240414962499	UP
c189323_g1_i1	290	-	6.628	0	Inf	0.000172910825148655	0.0105240414962499	UP
c189929_g1_i1	366	-	0	5.505	-Inf	0.000172910825148655	0.0105240414962499	DOWN
c19041_g1_i1	648	-	0	3.143	-Inf	0.000172910825148655	0.0105240414962499	DOWN
c193414_g1_i1	303	-	0	6.695	-Inf	0.000172910825148655	0.0105240414962499	DOWN
c193434_g1_i1	307	-	0	6.623	-Inf	0.000172910825148655	0.0105240414962499	DOWN
c193683_g1_i1	298	-	0	6.832	-Inf	0.000172910825148655	0.0105240414962499	DOWN
c200624_g1_i1	295	-	0	6.957	-Inf	0.000172910825148655	0.0105240414962499	DOWN
c201595_g1_i1	307	-	6.241	0	Inf	0.000172910825148655	0.0105240414962499	UP
c206168_g1_i1	295	-	0	6.905	-Inf	0.000172910825148655	0.0105240414962499	DOWN
c209907_g1_i1	297	-	0	6.858	-Inf	0.000172910825148655	0.0105240414962499	DOWN
c212559_g1_i1	308	-	0	6.607	-Inf	0.000172910825148655	0.0105240414962499	DOWN
c212760_g1_i1	326	-	0	6.357	-Inf	0.000172910825148655	0.0105240414962499	DOWN
c214242_g1_i1	284	-	0	7.159	-Inf	0.000172910825148655	0.0105240414962499	DOWN
c214711_g1_i1	389	-	5.039	0	Inf	0.000172910825148655	0.0105240414962499	UP
c215100_g1_i1	297	-	0	6.881	-Inf	0.000172910825148655	0.0105240414962499	DOWN
c218444_g1_i1	292	-	0	6.908	-Inf	0.000172910825148655	0.0105240414962499	DOWN
c222668_g1_i1	323	-	0	6.328	-Inf	0.000172910825148655	0.0105240414962499	DOWN
c222984_g1_i1	382	tr|S4PA80|S4PA80_9NEOP:SubName: Full=Bladder cancer-associated protein {ECO:0000313|EMBL:JAA86053.1}; GN=unknown OS=Pararge aegeria	0	5.395	-Inf	0.000172910825148655	0.0105240414962499	DOWN
c224378_g1_i1	286	tr|A0A084VL31|A0A084VL31_ANOSI:SubName: Full=Myosin-VIIa {ECO:0000313|EMBL:KFB38675.1}; GN=ZHAS_00006070 OS=Anopheles sinensis	0	7.04	-Inf	0.000172910825148655	0.0105240414962499	DOWN
c226343_g1_i1	327	-	0	6.168	-Inf	0.000172910825148655	0.0105240414962499	DOWN
c228979_g1_i1	295	-	0	7.021	-Inf	0.000172910825148655	0.0105240414962499	DOWN
c229525_g1_i1	288	-	0	7.019	-Inf	0.000172910825148655	0.0105240414962499	DOWN
c231239_g1_i1	293	-	6.63	0	Inf	0.000172910825148655	0.0105240414962499	UP
c235973_g1_i1	294	-	6.66	0	Inf	0.000172910825148655	0.0105240414962499	UP
c238290_g1_i1	346	-	0	5.938	-Inf	0.000172910825148655	0.0105240414962499	DOWN
c23932_g1_i1	300	-	0	6.832	-Inf	0.000172910825148655	0.0105240414962499	DOWN
c246528_g1_i1	346	-	0	5.862	-Inf	0.000172910825148655	0.0105240414962499	DOWN
c250559_g1_i1	388	-	0	5.221	-Inf	0.000172910825148655	0.0105240414962499	DOWN
c253046_g1_i1	292	-	6.576	0	Inf	0.000172910825148655	0.0105240414962499	UP
c258442_g1_i1	292	-	6.685	0	Inf	0.000172910825148655	0.0105240414962499	UP
c260998_g1_i1	302	-	6.313	0	Inf	0.000172910825148655	0.0105240414962499	UP
c261929_g1_i1	284	-	0	7.185	-Inf	0.000172910825148655	0.0105240414962499	DOWN
c264191_g1_i1	427	tr|A0A0P5PSK5|A0A0P5PSK5_9CRUS:SubName: Full=Histone H3.2 {ECO:0000313|EMBL:JAL06732.1}; GN=unknown OS=Daphnia magna.	4.462	0	Inf	0.000172910825148655	0.0105240414962499	UP
c2645_g1_i1	348	-	0	5.974	-Inf	0.000172910825148655	0.0105240414962499	DOWN
c273323_g1_i1	286	-	0	7.117	-Inf	0.000172910825148655	0.0105240414962499	DOWN
c278353_g1_i1	332	-	0	6.269	-Inf	0.000172910825148655	0.0105240414962499	DOWN
c279801_g1_i1	339	-	0	6.114	-Inf	0.000172910825148655	0.0105240414962499	DOWN
c282377_g1_i1	346	-	0	5.884	-Inf	0.000172910825148655	0.0105240414962499	DOWN
c282442_g1_i1	308	-	6.309	0	Inf	0.000172910825148655	0.0105240414962499	UP
c286831_g1_i1	353	-	0	5.779	-Inf	0.000172910825148655	0.0105240414962499	DOWN
c286899_g1_i1	307	-	0	6.566	-Inf	0.000172910825148655	0.0105240414962499	DOWN
c286987_g1_i1	291	-	6.696	0	Inf	0.000172910825148655	0.0105240414962499	UP
c288510_g1_i1	302	-	6.345	0	Inf	0.000172910825148655	0.0105240414962499	UP
c290926_g1_i1	369	-	0	5.486	-Inf	0.000172910825148655	0.0105240414962499	DOWN
c291107_g1_i1	305	tr|L8GMP1|L8GMP1_ACACA:SubName: Full=Oxidoreductase, aldo/keto reductase superfamily protein {ECO:0000313|EMBL:ELR13486.1}; GN=ACA1_246490 OS=Acanthamoeba castellanii str. Neff.	6.311	0	Inf	0.000172910825148655	0.0105240414962499	UP
c292212_g1_i1	306	-	6.258	0	Inf	0.000172910825148655	0.0105240414962499	UP
c294708_g1_i1	303	-	0	6.684	-Inf	0.000172910825148655	0.0105240414962499	DOWN
c295243_g1_i1	299	-	0	6.825	-Inf	0.000172910825148655	0.0105240414962499	DOWN
c295507_g1_i1	300	-	0	6.779	-Inf	0.000172910825148655	0.0105240414962499	DOWN
c295968_g1_i1	374	-	5.171	0	Inf	0.000172910825148655	0.0105240414962499	UP
c297288_g1_i1	345	-	0	6.028	-Inf	0.000172910825148655	0.0105240414962499	DOWN
c29956_g1_i1	336	-	5.738	0	Inf	0.000172910825148655	0.0105240414962499	UP
c30072_g1_i1	311	-	0	6.591	-Inf	0.000172910825148655	0.0105240414962499	DOWN
c307349_g1_i1	490	-	4	0	Inf	0.000172910825148655	0.0105240414962499	UP
c308478_g1_i1	360	-	0	5.756	-Inf	0.000172910825148655	0.0105240414962499	DOWN
c309236_g1_i1	334	tr|V3ZE42|V3ZE42_LOTGI:SubName: Full=Uncharacterized protein {ECO:0000313|EMBL:ESO89363.1}; GN=LOTGIDRAFT_229217 OS=Lottia gigantea	5.733	0	Inf	0.000172910825148655	0.0105240414962499	UP
c30985_g1_i1	294	-	0	6.929	-Inf	0.000172910825148655	0.0105240414962499	DOWN
c310105_g1_i1	298	-	0	6.791	-Inf	0.000172910825148655	0.0105240414962499	DOWN
c311437_g1_i1	301	-	0	6.784	-Inf	0.000172910825148655	0.0105240414962499	DOWN
c315314_g1_i1	352	tr|A0E714|A0E714_PARTE:RecName: Full=Eukaryotic translation initiation factor 6 {ECO:0000256|HAMAP-Rule:MF_03132}; GN=EIF6 OS=Paramecium tetraurelia.	0	5.852	-Inf	0.000172910825148655	0.0105240414962499	DOWN
c316617_g1_i1	300	-	0	6.937	-Inf	0.000172910825148655	0.0105240414962499	DOWN
c317513_g1_i1	318	-	0	6.42	-Inf	0.000172910825148655	0.0105240414962499	DOWN
c317594_g1_i1	308	-	6.277	0	Inf	0.000172910825148655	0.0105240414962499	UP
c317730_g1_i1	312	-	0	6.651	-Inf	0.000172910825148655	0.0105240414962499	DOWN
c320381_g1_i1	341	-	0	6.091	-Inf	0.000172910825148655	0.0105240414962499	DOWN
c320739_g1_i1	342	tr|A0A0V1M3Q8|A0A0V1M3Q8_9BILA:SubName: Full=Uncharacterized protein {ECO:0000313|EMBL:KRZ66234.1}; GN=T10_5017 OS=Trichinella papuae.	0	5.951	-Inf	0.000172910825148655	0.0105240414962499	DOWN
c321683_g1_i1	314	-	0	6.454	-Inf	0.000172910825148655	0.0105240414962499	DOWN
c323235_g1_i1	294	-	0	6.916	-Inf	0.000172910825148655	0.0105240414962499	DOWN
c323995_g1_i1	293	-	0	7.011	-Inf	0.000172910825148655	0.0105240414962499	DOWN
c327312_g1_i1	504	-	3.789	0	Inf	0.000172910825148655	0.0105240414962499	UP
c329108_g1_i1	285	-	0	7.113	-Inf	0.000172910825148655	0.0105240414962499	DOWN
c329335_g1_i1	297	-	0	6.792	-Inf	0.000172910825148655	0.0105240414962499	DOWN
c329503_g1_i1	286	-	0	7.067	-Inf	0.000172910825148655	0.0105240414962499	DOWN
c334070_g1_i1	337	-	5.656	0	Inf	0.000172910825148655	0.0105240414962499	UP
c34255_g1_i1	290	-	0	7.075	-Inf	0.000172910825148655	0.0105240414962499	DOWN
c3466_g1_i1	325	-	0	6.356	-Inf	0.000172910825148655	0.0105240414962499	DOWN
c35035_g1_i1	290	-	6.712	0	Inf	0.000172910825148655	0.0105240414962499	UP
c36821_g1_i1	284	-	0	7.316	-Inf	0.000172910825148655	0.0105240414962499	DOWN
c37057_g1_i1	302	-	0	6.702	-Inf	0.000172910825148655	0.0105240414962499	DOWN
c39162_g1_i1	295	-	0	6.836	-Inf	0.000172910825148655	0.0105240414962499	DOWN
c41055_g1_i1	357	-	5.491	0	Inf	0.000172910825148655	0.0105240414962499	UP
c42038_g1_i1	358	-	5.413	0	Inf	0.000172910825148655	0.0105240414962499	UP
c42132_g1_i2	294	-	6.509	0	Inf	0.000172910825148655	0.0105240414962499	UP
c42799_g1_i1	349	-	0	5.831	-Inf	0.000172910825148655	0.0105240414962499	DOWN
c44113_g1_i1	463	-	4.158	0	Inf	0.000172910825148655	0.0105240414962499	UP
c47315_g1_i1	286	-	0	7.227	-Inf	0.000172910825148655	0.0105240414962499	DOWN
c51877_g1_i1	304	-	0	6.807	-Inf	0.000172910825148655	0.0105240414962499	DOWN
c56092_g1_i2	328	-	5.845	0	Inf	0.000172910825148655	0.0105240414962499	UP
c59379_g1_i1	385	-	0	5.313	-Inf	0.000172910825148655	0.0105240414962499	DOWN
c59492_g1_i1	298	-	0	6.924	-Inf	0.000172910825148655	0.0105240414962499	DOWN
c59989_g1_i1	325	-	5.981	0	Inf	0.000172910825148655	0.0105240414962499	UP
c60103_g1_i1	348	-	0	5.949	-Inf	0.000172910825148655	0.0105240414962499	DOWN
c62834_g1_i1	318	-	0	6.525	-Inf	0.000172910825148655	0.0105240414962499	DOWN
c63078_g1_i1	390	-	0	5.231	-Inf	0.000172910825148655	0.0105240414962499	DOWN
c64305_g1_i1	402	-	0	5.153	-Inf	0.000172910825148655	0.0105240414962499	DOWN
c65971_g1_i1	346	sp|P81581|CUPC2_CANPG:RecName: Full=Cuticle protein CP1243; GN=NRQFTAAESD NLVLVGPSGA VTADGKNVQF TDAGLPT OS=Cancer pagurus	0	5.939	-Inf	0.000172910825148655	0.0105240414962499	DOWN
c68724_g1_i1	338	-	0	5.959	-Inf	0.000172910825148655	0.0105240414962499	DOWN
c70125_g1_i1	381	-	5.049	0	Inf	0.000172910825148655	0.0105240414962499	UP
c72008_g1_i1	358	tr|A0A0S4JJL7|A0A0S4JJL7_BODSA:SubName: Full=Membrane-associated protein, putative {ECO:0000313|EMBL:CUG88664.1}; GN=BSAL_16670 OS=Bodo saltans	0	5.707	-Inf	0.000172910825148655	0.0105240414962499	DOWN
c77592_g1_i1	397	-	0	5.098	-Inf	0.000172910825148655	0.0105240414962499	DOWN
c78118_g1_i1	706	-	2.71	0	Inf	0.000172910825148655	0.0105240414962499	UP
c80694_g1_i1	552	tr|V3ZHG3|V3ZHG3_LOTGI:SubName: Full=Uncharacterized protein {ECO:0000313|EMBL:ESO83642.1}; GN=LOTGIDRAFT_133011 OS=Lottia gigantea	3.511	0	Inf	0.000172910825148655	0.0105240414962499	UP
c81037_g1_i1	421	-	0	4.92	-Inf	0.000172910825148655	0.0105240414962499	DOWN
c8261_g1_i1	534	-	0	3.819	-Inf	0.000172910825148655	0.0105240414962499	DOWN
c86929_g1_i1	1719	tr|Q22DR0|Q22DR0_TETTS:SubName: Full=Elongation factor 2, putative {ECO:0000313|EMBL:EAR83394.2}; GN=TTHERM_00938820 OS=Tetrahymena thermophila	0.035	1.719	-5.61807081253309	0.000166000223507814	0.0105240414962499	DOWN
c89027_g2_i1	342	-	0	6.012	-Inf	0.000172910825148655	0.0105240414962499	DOWN
c94199_g1_i1	425	-	0	4.805	-Inf	0.000172910825148655	0.0105240414962499	DOWN
c95964_g1_i2	335	tr|F0ZCK3|F0ZCK3_DICPU:SubName: Full=Putative uncharacterized protein {ECO:0000313|EMBL:EGC38312.1}; GN=DICPUDRAFT_28909 OS=Dictyostelium purpureum	0	6.065	-Inf	0.000172910825148655	0.0105240414962499	DOWN
c97902_g1_i1	296	-	6.468	0	Inf	0.000172910825148655	0.0105240414962499	UP
c122470_g1_i2	731	-	4.716	0.176	4.74391638434247	0.000179716710296924	0.010925262312119	UP
c147204_g5_i2	3498	tr|T1KRA4|T1KRA4_TETUR:SubName: Full=Uncharacterized protein {ECO:0000313|EnsemblMetazoa:tetur18g02840.1}; GN=GTIFAQKSEA OS=Tetranychus urticae	0.03	1.048	-5.12653240592893	0.000179716710296924	0.010925262312119	DOWN
c33422_g1_i1	286	tr|Q56J89|Q56J89_ADIRI:SubName: Full=RAD23B-like protein {ECO:0000313|EMBL:AAX81530.1}; GN=unknown OS=Adineta ricciae	0.403	12.953	-5.00636262529451	0.000179716710296924	0.010925262312119	DOWN
c144388_g3_i1	1068	-	2.51	0.073	5.10364708995812	0.000186673906370443	0.0113293324928724	UP
c100039_g1_i1	325	-	0	6.05	-Inf	0.000203568772870047	0.0113665311297437	DOWN
c100472_g1_i1	392	-	0	5.131	-Inf	0.000203568772870047	0.0113665311297437	DOWN
c100709_g1_i1	333	-	0	5.864	-Inf	0.000203568772870047	0.0113665311297437	DOWN
c103665_g1_i1	356	-	5.195	0	Inf	0.000203568772870047	0.0113665311297437	UP
c105232_g1_i1	292	tr|B6S356|B6S356_PHIRO:RecName: Full=NAD(P)(+)--arginine ADP-ribosyltransferase {ECO:0000256|RuleBase:RU361228}; GN=unknown OS=Unreviewed; 1044 AA.	6.329	0	Inf	0.000203568772870047	0.0113665311297437	UP
c107344_g2_i1	292	-	0	6.758	-Inf	0.000203568772870047	0.0113665311297437	DOWN
c111440_g1_i2	906	-	0	2.147	-Inf	0.000203568772870047	0.0113665311297437	DOWN
c113308_g1_i1	686	tr|E9HFQ8|E9HFQ8_DAPPU:SubName: Full=Putative uncharacterized protein {ECO:0000313|EMBL:EFX69362.1}; GN=DAPPUDRAFT_300939 OS=Daphnia pulex	2.749	0	Inf	0.000203568772870047	0.0113665311297437	UP
c113586_g2_i1	323	-	5.858	0	Inf	0.000203568772870047	0.0113665311297437	UP
c117623_g1_i2	337	-	0	5.825	-Inf	0.000203568772870047	0.0113665311297437	DOWN
c11881_g1_i1	290	-	0	6.824	-Inf	0.000203568772870047	0.0113665311297437	DOWN
c120882_g2_i1	547	-	0	3.638	-Inf	0.000203568772870047	0.0113665311297437	DOWN
c121729_g1_i1	308	-	0	6.334	-Inf	0.000203568772870047	0.0113665311297437	DOWN
c125142_g1_i1	286	-	0	6.815	-Inf	0.000203568772870047	0.0113665311297437	DOWN
c127646_g1_i1	324	-	0	6.059	-Inf	0.000203568772870047	0.0113665311297437	DOWN
c1280_g1_i1	292	-	6.361	0	Inf	0.000203568772870047	0.0113665311297437	UP
c129259_g1_i2	361	-	0	5.428	-Inf	0.000203568772870047	0.0113665311297437	DOWN
c132727_g2_i1	327	-	5.686	0	Inf	0.000203568772870047	0.0113665311297437	UP
c133477_g1_i1	218	-	8.551	0	Inf	0.000203568772870047	0.0113665311297437	UP
c133982_g1_i1	303	-	6.17	0	Inf	0.000203568772870047	0.0113665311297437	UP
c135840_g1_i5	364	-	5.128	0	Inf	0.000203568772870047	0.0113665311297437	UP
c136830_g1_i1	217	-	241.467	23.419	3.36607465848516	0.000192696359860769	0.0113665311297437	UP
c137555_g2_i1	537	tr|A0A0L8HTB3|A0A0L8HTB3_OCTBM:SubName: Full=Uncharacterized protein {ECO:0000313|EMBL:KOF92456.1}; GN=OCBIM_22006514mg OS=Octopus bimaculoides	0	3.655	-Inf	0.000203568772870047	0.0113665311297437	DOWN
c141770_g5_i1	288	-	0	6.892	-Inf	0.000203568772870047	0.0113665311297437	DOWN
c142352_g4_i1	306	-	6.116	0	Inf	0.000203568772870047	0.0113665311297437	UP
c14420_g1_i1	321	-	0	6.183	-Inf	0.000203568772870047	0.0113665311297437	DOWN
c144692_g3_i1	1275	-	23.887	2.267	3.39736937899695	0.00020241473793566	0.0113665311297437	UP
c144760_g2_i1	321	-	5.792	0	Inf	0.000203568772870047	0.0113665311297437	UP
c146036_g5_i2	292	-	0	6.724	-Inf	0.000203568772870047	0.0113665311297437	DOWN
c146965_g1_i3	2100	tr|A0A023GN93|A0A023GN93_9ACAR:SubName: Full=Putative peptidase c13 family {ECO:0000313|EMBL:JAC35317.1}; GN=unknown OS=Amblyomma triste.	63.12	6.315	3.32124256622591	0.000195457899742363	0.0113665311297437	UP
c147542_g5_i1	293	-	0	6.868	-Inf	0.000203568772870047	0.0113665311297437	DOWN
c14838_g1_i1	392	tr|B3G4T2|B3G4T2_ADIVA:SubName: Full=Ribosomal protein L26 {ECO:0000313|EMBL:ACD01097.1}; GN=unknown OS=Adineta vaga	0	5.072	-Inf	0.000203568772870047	0.0113665311297437	DOWN
c148969_g6_i1	1738	tr|V9HZD3|V9HZD3_FENCH:SubName: Full=Transposase {ECO:0000313|EMBL:ADU33112.1}; GN=unknown OS=Fenneropenaeus chinensis	1.092	0	Inf	0.000203568772870047	0.0113665311297437	UP
c150780_g1_i1	936	-	6.645	0.441	3.91341863860602	0.000194262225500438	0.0113665311297437	UP
c151271_g1_i2	296	tr|A0A0N7ZA99|A0A0N7ZA99_9EUCA:SubName: Full=Uncharacterized protein {ECO:0000313|EMBL:JAI58256.1}; GN=unknown OS=Scylla olivacea	0	6.581	-Inf	0.000203568772870047	0.0113665311297437	DOWN
c151774_g2_i4	1101	tr|A0A0K2CTL6|A0A0K2CTL6_ERISI:SubName: Full=Cytochrome P450 CYP2 {ECO:0000313|EMBL:ALA09303.1}; GN=unknown OS=Eriocheir sinensis	16.906	1.48	3.51386627406194	0.000188586870387581	0.0113665311297437	UP
c152487_g1_i1	295	-	0	6.762	-Inf	0.000203568772870047	0.0113665311297437	DOWN
c152847_g4_i1	304	-	0	6.591	-Inf	0.000203568772870047	0.0113665311297437	DOWN
c153216_g1_i2	1431	-	32.017	3.057	3.38864967600423	0.000187350635921634	0.0113665311297437	UP
c154726_g1_i1	327	-	0	6.052	-Inf	0.000203568772870047	0.0113665311297437	DOWN
c155212_g1_i1	334	-	0	6.013	-Inf	0.000203568772870047	0.0113665311297437	DOWN
c157471_g1_i1	555	-	0	3.612	-Inf	0.000203568772870047	0.0113665311297437	DOWN
c159283_g1_i1	295	-	0	6.628	-Inf	0.000203568772870047	0.0113665311297437	DOWN
c160869_g1_i1	325	-	0	6.134	-Inf	0.000203568772870047	0.0113665311297437	DOWN
c161069_g1_i1	300	-	0	6.692	-Inf	0.000203568772870047	0.0113665311297437	DOWN
c161542_g1_i1	296	-	0	6.733	-Inf	0.000203568772870047	0.0113665311297437	DOWN
c163995_g1_i1	300	-	6.285	0	Inf	0.000203568772870047	0.0113665311297437	UP
c167658_g1_i1	284	-	0	6.969	-Inf	0.000203568772870047	0.0113665311297437	DOWN
c167842_g1_i1	285	-	0	6.976	-Inf	0.000203568772870047	0.0113665311297437	DOWN
c170976_g1_i1	317	-	0	6.239	-Inf	0.000203568772870047	0.0113665311297437	DOWN
c179200_g1_i1	315	-	0	6.205	-Inf	0.000203568772870047	0.0113665311297437	DOWN
c181445_g1_i1	406	tr|E4X493|E4X493_OIKDI:SubName: Full=Uncharacterized protein {ECO:0000313|EMBL:CBY23882.1}; GN=GSOID_T00001211001 OS=Oikopleura dioica	4.653	0	Inf	0.000203568772870047	0.0113665311297437	UP
c182131_g1_i1	309	-	6.052	0	Inf	0.000203568772870047	0.0113665311297437	UP
c186896_g1_i1	310	-	0	6.326	-Inf	0.000203568772870047	0.0113665311297437	DOWN
c191203_g1_i1	290	-	6.425	0	Inf	0.000203568772870047	0.0113665311297437	UP
c192903_g1_i1	390	-	0	5.127	-Inf	0.000203568772870047	0.0113665311297437	DOWN
c192961_g1_i1	289	-	6.41	0	Inf	0.000203568772870047	0.0113665311297437	UP
c19994_g1_i1	322	-	0	6.058	-Inf	0.000203568772870047	0.0113665311297437	DOWN
c201193_g1_i1	321	-	0	6.174	-Inf	0.000203568772870047	0.0113665311297437	DOWN
c201712_g1_i1	365	-	0	5.506	-Inf	0.000203568772870047	0.0113665311297437	DOWN
c203569_g1_i1	284	-	0	6.997	-Inf	0.000203568772870047	0.0113665311297437	DOWN
c204196_g1_i1	301	-	0	6.576	-Inf	0.000203568772870047	0.0113665311297437	DOWN
c21079_g1_i1	376	-	0	5.313	-Inf	0.000203568772870047	0.0113665311297437	DOWN
c211584_g1_i1	304	-	0	6.617	-Inf	0.000203568772870047	0.0113665311297437	DOWN
c211958_g1_i1	396	tr|A0A146LT16|A0A146LT16_LYGHE:SubName: Full=LETM1 and EF-hand domain-containing protein anon-60Da, mitochondrial {ECO:0000313|EMBL:JAQ09847.1}; GN=Letm1_0 OS=Lygus hesperus	4.79	0	Inf	0.000203568772870047	0.0113665311297437	UP
c214826_g1_i1	320	-	5.881	0	Inf	0.000203568772870047	0.0113665311297437	UP
c214947_g1_i1	358	tr|R7V6N3|R7V6N3_CAPTE:SubName: Full=Uncharacterized protein {ECO:0000313|EMBL:ELU14194.1, ECO:0000313|EnsemblMetazoa:CapteP220559}; GN=CAPTEDRAFT_220559 OS=Capitella teleta	0	5.593	-Inf	0.000203568772870047	0.0113665311297437	DOWN
c216215_g1_i1	309	-	0	6.339	-Inf	0.000203568772870047	0.0113665311297437	DOWN
c220850_g1_i1	327	tr|T1J5J3|T1J5J3_STRMM:SubName: Full=Uncharacterized protein {ECO:0000313|EnsemblMetazoa:SMAR008895-PA}; GN=GIRSDTIETP LKIATIHEKC VDIACGSHHS AAVDKNGHIY OS=Strigamia maritima	5.73	0	Inf	0.000203568772870047	0.0113665311297437	UP
c2232_g1_i1	661	-	2.853	0	Inf	0.000203568772870047	0.0113665311297437	UP
c223692_g1_i1	363	tr|N6TFB8|N6TFB8_DENPD:RecName: Full=Serine hydroxymethyltransferase {ECO:0000256|RuleBase:RU000585}; GN=D910_07110 OS=Dendroctonus ponderosae	5.118	0	Inf	0.000203568772870047	0.0113665311297437	UP
c224173_g1_i1	301	-	0	6.491	-Inf	0.000203568772870047	0.0113665311297437	DOWN
c224499_g1_i1	301	-	0	6.684	-Inf	0.000203568772870047	0.0113665311297437	DOWN
c228194_g1_i1	361	-	0	5.472	-Inf	0.000203568772870047	0.0113665311297437	DOWN
c231232_g1_i1	310	-	6.098	0	Inf	0.000203568772870047	0.0113665311297437	UP
c233006_g1_i1	287	-	0	6.932	-Inf	0.000203568772870047	0.0113665311297437	DOWN
c235022_g1_i1	320	-	5.794	0	Inf	0.000203568772870047	0.0113665311297437	UP
c237843_g1_i1	286	-	0	6.976	-Inf	0.000203568772870047	0.0113665311297437	DOWN
c246086_g1_i1	344	-	0	5.663	-Inf	0.000203568772870047	0.0113665311297437	DOWN
c247482_g1_i1	314	-	0	6.266	-Inf	0.000203568772870047	0.0113665311297437	DOWN
c249078_g1_i1	284	-	0	7.057	-Inf	0.000203568772870047	0.0113665311297437	DOWN
c250357_g1_i1	614	-	0	3.217	-Inf	0.000203568772870047	0.0113665311297437	DOWN
c250470_g1_i1	291	-	6.316	0	Inf	0.000203568772870047	0.0113665311297437	UP
c250578_g1_i1	350	-	0	5.608	-Inf	0.000203568772870047	0.0113665311297437	DOWN
c25066_g1_i1	339	-	5.589	0	Inf	0.000203568772870047	0.0113665311297437	UP
c251742_g1_i1	290	-	0	6.825	-Inf	0.000203568772870047	0.0113665311297437	DOWN
c253757_g1_i1	309	-	0	6.416	-Inf	0.000203568772870047	0.0113665311297437	DOWN
c255259_g1_i1	416	-	0	4.679	-Inf	0.000203568772870047	0.0113665311297437	DOWN
c25568_g1_i1	341	-	0	5.751	-Inf	0.000203568772870047	0.0113665311297437	DOWN
c255809_g1_i1	304	-	6.058	0	Inf	0.000203568772870047	0.0113665311297437	UP
c258659_g1_i1	320	-	0	6.235	-Inf	0.000203568772870047	0.0113665311297437	DOWN
c259273_g1_i1	331	-	5.65	0	Inf	0.000203568772870047	0.0113665311297437	UP
c264628_g1_i1	288	-	6.449	0	Inf	0.000203568772870047	0.0113665311297437	UP
c267620_g1_i1	285	-	0	6.975	-Inf	0.000203568772870047	0.0113665311297437	DOWN
c268642_g1_i1	291	-	0	6.816	-Inf	0.000203568772870047	0.0113665311297437	DOWN
c275002_g1_i1	602	-	0	3.312	-Inf	0.000203568772870047	0.0113665311297437	DOWN
c275723_g1_i1	292	-	0	6.73	-Inf	0.000203568772870047	0.0113665311297437	DOWN
c277092_g1_i1	312	-	0	6.408	-Inf	0.000203568772870047	0.0113665311297437	DOWN
c277349_g2_i1	330	-	0	6.002	-Inf	0.000203568772870047	0.0113665311297437	DOWN
c279481_g1_i1	312	-	0	6.305	-Inf	0.000203568772870047	0.0113665311297437	DOWN
c283046_g1_i1	325	-	0	6.06	-Inf	0.000203568772870047	0.0113665311297437	DOWN
c283797_g1_i1	304	tr|A0A0P4VXU0|A0A0P4VXU0_9EUCA:SubName: Full=Uncharacterized protein {ECO:0000313|EMBL:JAI57791.1}; GN=unknown OS=Scylla olivacea	6.113	0	Inf	0.000203568772870047	0.0113665311297437	UP
c28417_g1_i1	321	-	5.779	0	Inf	0.000203568772870047	0.0113665311297437	UP
c284189_g1_i1	300	-	6.24	0	Inf	0.000203568772870047	0.0113665311297437	UP
c287403_g1_i1	319	-	0	6.138	-Inf	0.000203568772870047	0.0113665311297437	DOWN
c288133_g1_i1	335	-	5.483	0	Inf	0.000203568772870047	0.0113665311297437	UP
c289743_g1_i1	322	tr|S4SBL5|S4SBL5_CRAGI:SubName: Full=Acid ceramidase {ECO:0000313|EMBL:AFM78305.1}; GN=unknown OS=Crassostrea gigas	5.834	0	Inf	0.000203568772870047	0.0113665311297437	UP
c29025_g1_i1	356	-	0	5.599	-Inf	0.000203568772870047	0.0113665311297437	DOWN
c29074_g1_i1	326	-	0	6.005	-Inf	0.000203568772870047	0.0113665311297437	DOWN
c292919_g1_i1	288	-	6.466	0	Inf	0.000203568772870047	0.0113665311297437	UP
c293236_g1_i1	289	-	6.548	0	Inf	0.000203568772870047	0.0113665311297437	UP
c29557_g1_i1	377	-	0	5.33	-Inf	0.000203568772870047	0.0113665311297437	DOWN
c296877_g1_i1	295	-	0	6.721	-Inf	0.000203568772870047	0.0113665311297437	DOWN
c302754_g1_i1	346	-	0	5.719	-Inf	0.000203568772870047	0.0113665311297437	DOWN
c308021_g1_i1	313	-	0	6.279	-Inf	0.000203568772870047	0.0113665311297437	DOWN
c309671_g1_i1	356	-	5.242	0	Inf	0.000203568772870047	0.0113665311297437	UP
c309773_g1_i1	409	-	0	4.897	-Inf	0.000203568772870047	0.0113665311297437	DOWN
c309846_g1_i1	390	-	4.816	0	Inf	0.000203568772870047	0.0113665311297437	UP
c311234_g1_i1	300	tr|A0A0P4VXB7|A0A0P4VXB7_9EUCA:SubName: Full=Uncharacterized protein {ECO:0000313|EMBL:JAI56853.1}; GN=unknown OS=Scylla olivacea	6.211	0	Inf	0.000203568772870047	0.0113665311297437	UP
c311675_g1_i1	285	-	0	6.926	-Inf	0.000203568772870047	0.0113665311297437	DOWN
c319428_g1_i1	304	-	6.175	0	Inf	0.000203568772870047	0.0113665311297437	UP
c319516_g1_i1	364	-	5.112	0	Inf	0.000203568772870047	0.0113665311297437	UP
c321757_g1_i1	340	-	0	5.789	-Inf	0.000203568772870047	0.0113665311297437	DOWN
c322705_g1_i1	294	-	6.394	0	Inf	0.000203568772870047	0.0113665311297437	UP
c326869_g1_i1	322	-	5.826	0	Inf	0.000203568772870047	0.0113665311297437	UP
c327419_g1_i1	349	-	0	5.671	-Inf	0.000203568772870047	0.0113665311297437	DOWN
c330906_g1_i1	285	-	0	6.857	-Inf	0.000203568772870047	0.0113665311297437	DOWN
c336432_g1_i1	284	-	0	7.015	-Inf	0.000203568772870047	0.0113665311297437	DOWN
c34812_g1_i1	308	-	0	6.424	-Inf	0.000203568772870047	0.0113665311297437	DOWN
c35165_g1_i1	315	-	5.853	0	Inf	0.000203568772870047	0.0113665311297437	UP
c36186_g1_i1	313	-	6.034	0	Inf	0.000203568772870047	0.0113665311297437	UP
c38454_g1_i1	406	-	0	4.822	-Inf	0.000203568772870047	0.0113665311297437	DOWN
c40787_g1_i1	408	-	4.545	0	Inf	0.000203568772870047	0.0113665311297437	UP
c41169_g1_i1	344	-	0	5.721	-Inf	0.000203568772870047	0.0113665311297437	DOWN
c45973_g1_i2	315	-	5.867	0	Inf	0.000203568772870047	0.0113665311297437	UP
c46191_g1_i1	304	-	0	6.449	-Inf	0.000203568772870047	0.0113665311297437	DOWN
c51202_g1_i1	308	-	6.04	0	Inf	0.000203568772870047	0.0113665311297437	UP
c51275_g1_i1	298	-	6.204	0	Inf	0.000203568772870047	0.0113665311297437	UP
c51365_g1_i1	323	-	5.683	0	Inf	0.000203568772870047	0.0113665311297437	UP
c55010_g1_i1	354	-	5.303	0	Inf	0.000203568772870047	0.0113665311297437	UP
c56392_g1_i1	295	tr|A0A0P4VXI1|A0A0P4VXI1_9EUCA:SubName: Full=Uncharacterized protein {ECO:0000313|EMBL:JAI57679.1}; GN=unknown OS=Scylla olivacea	6.428	0	Inf	0.000203568772870047	0.0113665311297437	UP
[truncated: 295,588 more rows]
