# Supplementary material for: The transcriptome sequencing and functional analysis of eyestalk ganglions in Chinese mitten crab (Eriocheir sinensis) treated with different photoperiods
Source: PLoS One. 2019 Jan 15;14(1):e0210414. doi: 10.1371/journal.pone.0210414 (PMC6333377; doi:10.1371/journal.pone.0210414)
Supplement: S1 File — (ZIP) [file pone.0210414.s004.zip › Supporting Information/unigene.counts.LL-X_vs_C-X.edgeR_KEGG_enrichment.xls]

pathway_ID	PATHWAY_DES	diff_gene_in_this_pathway	UP_GENES	DOWN_GENES	diff_gene_in_all_pathway	all_gene_in_this_pathway	all_gene_in_all_pathway	all_gene_list	gene_UP_list	gene_DOWN_list	rich_factor	Pvalue	Qvalue
ko00965	Betalain biosynthesis	2	2	0	516	19	20477	c52208_g1_i1,c81450_g1_i1,	c52208_g1_i1,c81450_g1_i1,	-	4.17727458180335	0.0258924281526952	0.315563968110973
ko00120	Primary bile acid biosynthesis	3	3	0	516	29	20477	c54573_g1_i1,c101170_g1_i1,c188124_g1_i1,	c54573_g1_i1,c101170_g1_i1,c188124_g1_i1,	-	4.10525260625501	0.0135335805732659	0.239913473798805
ko00400	Phenylalanine, tyrosine and tryptophan biosynthesis	3	3	0	516	31	20477	c150942_g1_i1,c103900_g1_i1,c132057_g1_i1,	c150942_g1_i1,c103900_g1_i1,c132057_g1_i1,	-	3.84039759939985	0.0169858710372617	0.276020404355502
ko00960	Tropane, piperidine and pyridine alkaloid biosynthesis	2	2	0	516	24	20477	c150942_g1_i1,c103900_g1_i1,	c150942_g1_i1,c103900_g1_i1,	-	3.30700904392765	0.0475774595335539	0.488294979423317
ko03010	Ribosome	107	107	0	516	1345	20477	c312187_g1_i1,c111286_g1_i1,c124359_g1_i1,c121204_g1_i2,c313657_g1_i1,c120921_g1_i2,c129959_g1_i1,c133442_g1_i1,c127450_g1_i1,c284519_g1_i1,c98293_g1_i1,c86499_g1_i1,c110438_g1_i1,c136013_g1_i1,c138960_g2_i2,c219779_g1_i1,c117249_g1_i1,c14838_g1_i1,c131242_g1_i2,c128541_g1_i1,c257770_g1_i1,c18469_g1_i1,c117349_g1_i1,c161718_g1_i1,c158254_g1_i1,c328862_g1_i1,c112974_g1_i1,c137467_g4_i1,c132079_g2_…	c312187_g1_i1,c111286_g1_i1,c124359_g1_i1,c121204_g1_i2,c313657_g1_i1,c120921_g1_i2,c129959_g1_i1,c133442_g1_i1,c127450_g1_i1,c284519_g1_i1,c98293_g1_i1,c86499_g1_i1,c110438_g1_i1,c136013_g1_i1,c138960_g2_i2,c219779_g1_i1,c117249_g1_i1,c14838_g1_i1,c131242_g1_i2,c128541_g1_i1,c257770_g1_i1,c18469_g1_i1,c117349_g1_i1,c161718_g1_i1,c158254_g1_i1,c328862_g1_i1,c112974_g1_i1,c137467_g4_i1,c132079_g2_…	-	3.1570257341287	9.78016318757846e-22	1.9071318215778e-19
ko00190	Oxidative phosphorylation	38	38	0	516	513	20477	c143303_g1_i2,c96792_g1_i1,c35952_g1_i1,c87924_g1_i1,c84299_g1_i1,c136425_g1_i1,c193374_g1_i1,c278371_g1_i1,c147676_g3_i1,c72764_g1_i1,c136076_g3_i2,c65467_g1_i1,c324686_g1_i1,c234195_g1_i1,c25198_g1_i1,c276667_g1_i1,c51345_g1_i1,c78327_g1_i1,c83130_g1_i1,c215423_g1_i1,c116566_g1_i1,c80985_g1_i1,c258495_g1_i1,c25055_g1_i1,c130564_g2_i1,c117168_g1_i1,c317803_g1_i1,c144911_g5_i1,c154654_g1_i1,c1249…	c143303_g1_i2,c96792_g1_i1,c35952_g1_i1,c87924_g1_i1,c84299_g1_i1,c136425_g1_i1,c193374_g1_i1,c278371_g1_i1,c147676_g3_i1,c72764_g1_i1,c136076_g3_i2,c65467_g1_i1,c324686_g1_i1,c234195_g1_i1,c25198_g1_i1,c276667_g1_i1,c51345_g1_i1,c78327_g1_i1,c83130_g1_i1,c215423_g1_i1,c116566_g1_i1,c80985_g1_i1,c258495_g1_i1,c25055_g1_i1,c130564_g2_i1,c117168_g1_i1,c317803_g1_i1,c144911_g5_i1,c154654_g1_i1,c1249…	-	2.93956359460235	1.52512483734736e-08	1.48699671641368e-06
ko00950	Isoquinoline alkaloid biosynthesis	3	3	0	516	42	20477	c150942_g1_i1,c279780_g1_i1,c103900_g1_i1,	c150942_g1_i1,c279780_g1_i1,c103900_g1_i1,	-	2.83457918050941	0.0461094720495956	0.499519280537286
ko00360	Phenylalanine metabolism	5	4	1	516	72	20477	c115499_g1_i1,c150942_g1_i1,c153456_g1_i7,c279780_g1_i1,c103900_g1_i1,	c115499_g1_i1,c150942_g1_i1,c279780_g1_i1,c103900_g1_i1,	c153456_g1_i7,	2.75584086993971	0.0220007332527788	0.306438784592277
ko00710	Carbon fixation in photosynthetic organisms	12	12	0	516	174	20477	c49463_g1_i1,c138326_g2_i2,c2662_g1_i1,c78196_g1_i1,c133872_g1_i1,c102455_g1_i1,c285843_g1_i1,c150942_g1_i1,c137310_g1_i1,c137310_g2_i1,c66482_g1_i1,c103900_g1_i1,	c49463_g1_i1,c138326_g2_i2,c2662_g1_i1,c78196_g1_i1,c133872_g1_i1,c102455_g1_i1,c285843_g1_i1,c150942_g1_i1,c137310_g1_i1,c137310_g2_i1,c66482_g1_i1,c103900_g1_i1,	-	2.73683507083667	0.0013854303295718	0.0450264857110836
ko00982	Drug metabolism	7	6	1	516	106	20477	c160447_g1_i1,c98723_g1_i1,c159390_g1_i1,c279780_g1_i1,c103136_g1_i1,c231083_g1_i1,c121710_g1_i1,	c98723_g1_i1,c159390_g1_i1,c279780_g1_i1,c103136_g1_i1,c231083_g1_i1,c121710_g1_i1,	c160447_g1_i1,	2.62064867632002	0.0128945021378366	0.251442791687813
ko04016	MAPK signaling pathway	7	6	1	516	112	20477	c153579_g1_i6,c143241_g1_i2,c147056_g5_i1,c89756_g1_i1,c132148_g1_i2,c135904_g2_i2,c132148_g1_i3,	c143241_g1_i2,c147056_g5_i1,c89756_g1_i1,c132148_g1_i2,c135904_g2_i2,c132148_g1_i3,	c153579_g1_i6,	2.48025678294574	0.017572614730256	0.263589220953841
ko00350	Tyrosine metabolism	7	7	0	516	120	20477	c115499_g1_i1,c52208_g1_i1,c150942_g1_i1,c81450_g1_i1,c279780_g1_i1,c212663_g1_i1,c103900_g1_i1,	c115499_g1_i1,c52208_g1_i1,c150942_g1_i1,c81450_g1_i1,c279780_g1_i1,c212663_g1_i1,c103900_g1_i1,	-	2.31490633074935	0.0256435617225189	0.333366302392746
ko04145	Phagosome	38	36	2	516	693	20477	c139739_g3_i1,c134724_g2_i2,c124036_g1_i4,c49501_g1_i1,c18186_g1_i1,c312028_g1_i1,c87924_g1_i1,c127294_g1_i3,c76318_g1_i1,c150962_g3_i1,c148367_g2_i7,c150962_g1_i4,c150962_g1_i9,c137222_g1_i2,c202289_g1_i1,c150962_g1_i3,c140448_g3_i2,c150962_g1_i8,c136928_g1_i1,c157273_g1_i1,c134970_g1_i2,c144237_g2_i1,c109156_g1_i1,c65467_g1_i1,c148088_g2_i5,c192035_g1_i1,c51345_g1_i1,c148367_g2_i3,c112157_g1_i1…	c139739_g3_i1,c134724_g2_i2,c124036_g1_i4,c49501_g1_i1,c18186_g1_i1,c312028_g1_i1,c87924_g1_i1,c127294_g1_i3,c76318_g1_i1,c150962_g3_i1,c148367_g2_i7,c150962_g1_i4,c150962_g1_i9,c137222_g1_i2,c202289_g1_i1,c150962_g1_i3,c140448_g3_i2,c150962_g1_i8,c136928_g1_i1,c134970_g1_i2,c144237_g2_i1,c109156_g1_i1,c65467_g1_i1,c148088_g2_i5,c192035_g1_i1,c51345_g1_i1,c148367_g2_i3,c112157_g1_i1,c286784_g1_i1…	c157273_g1_i1,c165475_g1_i1,	2.17604058301733	1.97267763730766e-05	0.00128224046424998
ko00903	Limonene and pinene degradation	2	2	0	516	37	20477	c135584_g1_i1,c117556_g1_i1,	c135584_g1_i1,c117556_g1_i1,	-	2.14508694741253	0.137529259269663	0.83806892367451
ko05418	Fluid shear stress and atherosclerosis	28	26	2	516	525	20477	c124036_g1_i4,c49501_g1_i1,c76318_g1_i1,c150962_g3_i1,c148367_g2_i7,c150962_g1_i4,c150962_g1_i9,c160447_g1_i1,c150962_g1_i3,c150962_g1_i8,c136928_g1_i1,c157273_g1_i1,c117683_g1_i2,c143241_g1_i2,c89756_g1_i1,c192035_g1_i1,c117301_g2_i1,c148367_g2_i3,c112157_g1_i1,c159390_g1_i1,c89714_g1_i1,c137978_g1_i1,c148367_g2_i6,c132763_g1_i1,c103136_g1_i1,c75994_g1_i1,c231083_g1_i1,c121710_g1_i1,	c124036_g1_i4,c49501_g1_i1,c76318_g1_i1,c150962_g3_i1,c148367_g2_i7,c150962_g1_i4,c150962_g1_i9,c150962_g1_i3,c150962_g1_i8,c136928_g1_i1,c117683_g1_i2,c143241_g1_i2,c89756_g1_i1,c192035_g1_i1,c117301_g2_i1,c148367_g2_i3,c112157_g1_i1,c159390_g1_i1,c89714_g1_i1,c137978_g1_i1,c148367_g2_i6,c132763_g1_i1,c103136_g1_i1,c75994_g1_i1,c231083_g1_i1,c121710_g1_i1,	c160447_g1_i1,c157273_g1_i1,	2.1164857881137	0.000309842233319148	0.0151048088743085
ko00130	Ubiquinone and other terpenoid-quinone biosynthesis	3	2	1	516	57	20477	c115499_g1_i1,c153456_g1_i7,c324998_g1_i1,	c115499_g1_i1,c324998_g1_i1,	c153456_g1_i7,	2.08863729090167	0.116983399263522	0.877375494476414
ko04745	Phototransduction	15	14	1	516	293	20477	c124036_g1_i4,c141081_g2_i7,c150962_g3_i1,c150962_g1_i4,c150962_g1_i9,c150962_g1_i3,c150962_g1_i8,c157273_g1_i1,c143241_g1_i2,c89756_g1_i1,c198017_g1_i1,c112157_g1_i1,c97342_g2_i1,c142816_g7_i4,c132763_g1_i1,	c124036_g1_i4,c141081_g2_i7,c150962_g3_i1,c150962_g1_i4,c150962_g1_i9,c150962_g1_i3,c150962_g1_i8,c143241_g1_i2,c89756_g1_i1,c198017_g1_i1,c112157_g1_i1,c97342_g2_i1,c142816_g7_i4,c132763_g1_i1,	c157273_g1_i1,	2.03160965155965	0.00867970865043443	0.241791883833531
ko04210	Apoptosis	30	27	3	516	591	20477	c139739_g3_i1,c134724_g2_i2,c124036_g1_i4,c49501_g1_i1,c18186_g1_i1,c76318_g1_i1,c150962_g3_i1,c148367_g2_i7,c150962_g1_i4,c150962_g1_i9,c133719_g1_i1,c150962_g1_i3,c150962_g1_i8,c136928_g1_i1,c157273_g1_i1,c134970_g1_i2,c176198_g1_i1,c148088_g2_i5,c192035_g1_i1,c102386_g1_i1,c148367_g2_i3,c112157_g1_i1,c148088_g2_i2,c157652_g1_i1,c24545_g1_i1,c75606_g1_i1,c148367_g2_i6,c132763_g1_i1,c75994_g1_i1…	c139739_g3_i1,c134724_g2_i2,c124036_g1_i4,c49501_g1_i1,c18186_g1_i1,c76318_g1_i1,c150962_g3_i1,c148367_g2_i7,c150962_g1_i4,c150962_g1_i9,c133719_g1_i1,c150962_g1_i3,c150962_g1_i8,c136928_g1_i1,c134970_g1_i2,c176198_g1_i1,c148088_g2_i5,c192035_g1_i1,c102386_g1_i1,c148367_g2_i3,c112157_g1_i1,c148088_g2_i2,c157652_g1_i1,c75606_g1_i1,c148367_g2_i6,c132763_g1_i1,c75994_g1_i1,	c157273_g1_i1,c24545_g1_i1,c173183_g1_i1,	2.01442175264628	0.000457939483553837	0.0178596398585996
ko00980	Metabolism of xenobiotics by cytochrome P450	6	5	1	516	124	20477	c160447_g1_i1,c98723_g1_i1,c159390_g1_i1,c103136_g1_i1,c231083_g1_i1,c121710_g1_i1,	c98723_g1_i1,c159390_g1_i1,c103136_g1_i1,c231083_g1_i1,c121710_g1_i1,	c160447_g1_i1,	1.92019879969992	0.0820616727295438	0.666751090927543
ko00030	Pentose phosphate pathway	7	7	0	516	149	20477	c49463_g1_i1,c326137_g1_i1,c76705_g1_i1,c137310_g1_i1,c157708_g1_i1,c137310_g2_i1,c66482_g1_i1,	c49463_g1_i1,c326137_g1_i1,c76705_g1_i1,c137310_g1_i1,c157708_g1_i1,c137310_g2_i1,c66482_g1_i1,	-	1.86435409187867	0.0775661003163328	0.720256645794519
ko00010	Glycolysis / Gluconeogenesis	18	16	2	516	388	20477	c135584_g1_i1,c86307_g1_i1,c326137_g1_i1,c149220_g1_i1,c138326_g2_i2,c141289_g1_i1,c133872_g1_i1,c102455_g1_i1,c285843_g1_i1,c144943_g3_i1,c117556_g1_i1,c3347_g1_i1,c137310_g1_i1,c157708_g1_i1,c151606_g1_i4,c137310_g2_i1,c26670_g1_i1,c131167_g3_i1,	c135584_g1_i1,c86307_g1_i1,c326137_g1_i1,c138326_g2_i2,c141289_g1_i1,c133872_g1_i1,c102455_g1_i1,c285843_g1_i1,c144943_g3_i1,c117556_g1_i1,c3347_g1_i1,c137310_g1_i1,c157708_g1_i1,c137310_g2_i1,c26670_g1_i1,c131167_g3_i1,	c149220_g1_i1,c151606_g1_i4,	1.8410153440422	0.0126566274437196	0.274226927947257
ko00340	Histidine metabolism	5	5	0	516	109	20477	c135584_g1_i1,c117320_g1_i1,c142438_g1_i1,c117556_g1_i1,c279780_g1_i1,	c135584_g1_i1,c117320_g1_i1,c142438_g1_i1,c117556_g1_i1,c279780_g1_i1,	-	1.82037195078586	0.123010082569388	0.856677360751097
ko00140	Steroid hormone biosynthesis	4	4	0	516	92	20477	c52208_g1_i1,c285119_g1_i1,c214947_g1_i1,c81450_g1_i1,	c52208_g1_i1,c285119_g1_i1,c214947_g1_i1,c81450_g1_i1,	-	1.72539602291877	0.17377025986185	0.891715807185808
ko02020	Two-component system	5	5	0	516	117	20477	c141875_g1_i1,c278371_g1_i1,c147676_g3_i1,c154654_g1_i1,c75606_g1_i1,	c141875_g1_i1,c278371_g1_i1,c147676_g3_i1,c154654_g1_i1,c75606_g1_i1,	-	1.69590207380905	0.15984104463561	0.916735403057174
ko03013	RNA transport	27	27	0	516	641	20477	c33669_g1_i1,c129178_g1_i1,c139245_g2_i1,c116795_g1_i1,c277096_g1_i1,c120557_g1_i1,c129966_g1_i1,c88159_g1_i1,c122580_g1_i1,c106019_g1_i1,c131550_g1_i2,c70764_g1_i1,c150184_g2_i2,c98490_g1_i1,c134985_g1_i5,c102386_g1_i1,c110223_g2_i1,c109153_g1_i1,c79186_g1_i1,c82595_g1_i1,c153118_g1_i6,c126183_g1_i2,c89626_g1_i1,c89714_g1_i1,c132036_g1_i1,c153118_g1_i7,c126071_g1_i1,	c33669_g1_i1,c129178_g1_i1,c139245_g2_i1,c116795_g1_i1,c277096_g1_i1,c120557_g1_i1,c129966_g1_i1,c88159_g1_i1,c122580_g1_i1,c106019_g1_i1,c131550_g1_i2,c70764_g1_i1,c150184_g2_i2,c98490_g1_i1,c134985_g1_i5,c102386_g1_i1,c110223_g2_i1,c109153_g1_i1,c79186_g1_i1,c82595_g1_i1,c153118_g1_i6,c126183_g1_i2,c89626_g1_i1,c89714_g1_i1,c132036_g1_i1,c153118_g1_i7,c126071_g1_i1,	-	1.67156151362334	0.0108488673196041	0.264441140915349
ko03008	Ribosome biogenesis in eukaryotes	13	13	0	516	311	20477	c129966_g1_i1,c88159_g1_i1,c114767_g1_i1,c104318_g1_i3,c106019_g1_i1,c110223_g2_i1,c226755_g1_i1,c89465_g1_i1,c315314_g1_i1,c89626_g1_i1,c223423_g1_i1,c3174_g1_i1,c139469_g1_i1,	c129966_g1_i1,c88159_g1_i1,c114767_g1_i1,c104318_g1_i3,c106019_g1_i1,c110223_g2_i1,c226755_g1_i1,c89465_g1_i1,c315314_g1_i1,c89626_g1_i1,c223423_g1_i1,c3174_g1_i1,c139469_g1_i1,	-	1.65882125676114	0.0621041795955192	0.605515751056312
ko04341	Hedgehog signaling pathway	5	5	0	516	123	20477	c63790_g1_i1,c96628_g1_i1,c309166_g1_i1,c219235_g1_i1,c160300_g1_i1,	c63790_g1_i1,c96628_g1_i1,c309166_g1_i1,c219235_g1_i1,c160300_g1_i1,	-	1.61317514337934	0.19107087436252	0.931470512517287
ko00680	Methane metabolism	7	6	1	516	176	20477	c326137_g1_i1,c149220_g1_i1,c28733_g1_i1,c3347_g1_i1,c137310_g1_i1,c157708_g1_i1,c137310_g2_i1,	c326137_g1_i1,c28733_g1_i1,c3347_g1_i1,c137310_g1_i1,c157708_g1_i1,c137310_g2_i1,	c149220_g1_i1,	1.57834522551092	0.165776164913532	0.897954226614965
ko01210	2-Oxocarboxylic acid metabolism	6	6	0	516	151	20477	c78196_g1_i1,c310075_g1_i1,c150942_g1_i1,c134909_g1_i1,c115121_g1_i1,c103900_g1_i1,	c78196_g1_i1,c310075_g1_i1,c150942_g1_i1,c134909_g1_i1,c115121_g1_i1,c103900_g1_i1,	-	1.57685199445557	0.185630873517785	0.928154367588927
ko00625	Chloroalkane and chloroalkene degradation	2	2	0	516	51	20477	c135584_g1_i1,c117556_g1_i1,	c135584_g1_i1,c117556_g1_i1,	-	1.5562395500836	0.280506009393352	1
ko00250	Alanine, aspartate and glutamate metabolism	9	9	0	516	230	20477	c142343_g2_i3,c117070_g2_i1,c78196_g1_i1,c142343_g2_i2,c90530_g1_i1,c150942_g1_i1,c10767_g1_i1,c124614_g1_i1,c103900_g1_i1,	c142343_g2_i3,c117070_g2_i1,c78196_g1_i1,c142343_g2_i2,c90530_g1_i1,c150942_g1_i1,c10767_g1_i1,c124614_g1_i1,c103900_g1_i1,	-	1.5528564206269	0.144777640813415	0.85550424117018
ko00020	Citrate cycle (TCA cycle)	11	10	1	516	286	20477	c86307_g1_i1,c2662_g1_i1,c235827_g1_i1,c141289_g1_i1,c310075_g1_i1,c144943_g3_i1,c83130_g1_i1,c130564_g2_i1,c134909_g1_i1,c151606_g1_i4,c26670_g1_i1,	c86307_g1_i1,c2662_g1_i1,c235827_g1_i1,c141289_g1_i1,c310075_g1_i1,c144943_g3_i1,c83130_g1_i1,c130564_g2_i1,c134909_g1_i1,c26670_g1_i1,	c151606_g1_i4,	1.52631186642815	0.13060567785245	0.848936906040927
ko04744	Phototransduction	3	3	0	516	78	20477	c211862_g1_i1,c143241_g1_i2,c89756_g1_i1,	c211862_g1_i1,c143241_g1_i2,c89756_g1_i1,	-	1.52631186642815	0.275465707799434	1
ko00620	Pyruvate metabolism	11	9	2	516	286	20477	c135584_g1_i1,c86307_g1_i1,c149220_g1_i1,c2662_g1_i1,c141289_g1_i1,c60723_g1_i1,c144943_g3_i1,c117556_g1_i1,c3347_g1_i1,c151606_g1_i4,c26670_g1_i1,	c135584_g1_i1,c86307_g1_i1,c2662_g1_i1,c141289_g1_i1,c60723_g1_i1,c144943_g3_i1,c117556_g1_i1,c3347_g1_i1,c26670_g1_i1,	c149220_g1_i1,c151606_g1_i4,	1.52631186642815	0.13060567785245	0.848936906040927
ko03050	Proteasome	9	8	1	516	235	20477	c97986_g1_i1,c2324_g1_i2,c101273_g1_i1,c123706_g1_i1,c308363_g1_i1,c126646_g1_i1,c115748_g1_i1,c151091_g5_i4,c222739_g1_i1,	c97986_g1_i1,c2324_g1_i2,c101273_g1_i1,c123706_g1_i1,c308363_g1_i1,c126646_g1_i1,c115748_g1_i1,c222739_g1_i1,	c151091_g5_i4,	1.51981692231569	0.161139476262524	0.897777082034061
ko00565	Ether lipid metabolism	5	5	0	516	131	20477	c86125_g1_i2,c86825_g1_i1,c55791_g1_i1,c125864_g1_i1,c197533_g1_i1,	c86125_g1_i2,c86825_g1_i1,c55791_g1_i1,c125864_g1_i1,c197533_g1_i1,	-	1.51466063080656	0.237347569704827	1
ko00920	Sulfur metabolism	2	2	0	516	53	20477	c275681_g1_i1,c75606_g1_i1,	c275681_g1_i1,c75606_g1_i1,	-	1.49751352932573	0.303917166772722	1
ko01200	Carbon metabolism	31	29	2	516	822	20477	c86307_g1_i1,c49463_g1_i1,c326137_g1_i1,c149220_g1_i1,c138326_g2_i2,c2662_g1_i1,c235827_g1_i1,c275681_g1_i1,c78196_g1_i1,c76705_g1_i1,c133872_g1_i1,c28733_g1_i1,c310075_g1_i1,c147056_g5_i1,c90530_g1_i1,c102455_g1_i1,c285843_g1_i1,c150942_g1_i1,c3347_g1_i1,c83130_g1_i1,c137310_g1_i1,c130564_g2_i1,c157708_g1_i1,c135904_g2_i2,c134909_g1_i1,c151606_g1_i4,c135557_g1_i1,c137310_g2_i1,c66482_g1_i1,c1039…	c86307_g1_i1,c49463_g1_i1,c326137_g1_i1,c138326_g2_i2,c2662_g1_i1,c235827_g1_i1,c275681_g1_i1,c78196_g1_i1,c76705_g1_i1,c133872_g1_i1,c28733_g1_i1,c310075_g1_i1,c147056_g5_i1,c90530_g1_i1,c102455_g1_i1,c285843_g1_i1,c150942_g1_i1,c3347_g1_i1,c83130_g1_i1,c137310_g1_i1,c130564_g2_i1,c157708_g1_i1,c135904_g2_i2,c134909_g1_i1,c135557_g1_i1,c137310_g2_i1,c66482_g1_i1,c103900_g1_i1,c5459_g1_i1,	c149220_g1_i1,c151606_g1_i4,	1.49660263301835	0.0294955229751738	0.338330998832875
ko04740	Olfactory transduction	8	8	0	516	214	20477	c143241_g1_i2,c96628_g1_i1,c89756_g1_i1,c198017_g1_i1,c129464_g1_i1,c97342_g2_i1,c176108_g1_i1,c1684_g1_i1,	c143241_g1_i2,c96628_g1_i1,c89756_g1_i1,c198017_g1_i1,c129464_g1_i1,c97342_g2_i1,c176108_g1_i1,c1684_g1_i1,	-	1.48351807578063	0.197380272966897	0.93875983484256
ko00280	Valine, leucine and isoleucine degradation	11	11	0	516	300	20477	c74640_g1_i1,c135584_g1_i1,c117070_g2_i1,c70949_g1_i1,c117556_g1_i1,c66385_g1_i1,c135557_g1_i1,c115121_g1_i1,c124614_g1_i1,c236815_g1_i1,c129996_g1_i1,	c74640_g1_i1,c135584_g1_i1,c117070_g2_i1,c70949_g1_i1,c117556_g1_i1,c66385_g1_i1,c135557_g1_i1,c115121_g1_i1,c124614_g1_i1,c236815_g1_i1,c129996_g1_i1,	-	1.45508397932817	0.170354185417338	0.897812598821107
ko00981	Insect hormone biosynthesis	2	2	0	516	55	20477	c135584_g1_i1,c117556_g1_i1,	c135584_g1_i1,c117556_g1_i1,	-	1.4430584918957	0.32791680786163	1
ko01230	Biosynthesis of amino acids	19	19	0	516	538	20477	c49463_g1_i1,c326137_g1_i1,c138326_g2_i2,c275681_g1_i1,c78196_g1_i1,c76705_g1_i1,c133872_g1_i1,c310075_g1_i1,c102455_g1_i1,c285843_g1_i1,c150942_g1_i1,c137310_g1_i1,c157708_g1_i1,c134909_g1_i1,c137310_g2_i1,c66482_g1_i1,c115121_g1_i1,c103900_g1_i1,c132057_g1_i1,	c49463_g1_i1,c326137_g1_i1,c138326_g2_i2,c275681_g1_i1,c78196_g1_i1,c76705_g1_i1,c133872_g1_i1,c310075_g1_i1,c102455_g1_i1,c285843_g1_i1,c150942_g1_i1,c137310_g1_i1,c157708_g1_i1,c134909_g1_i1,c137310_g2_i1,c66482_g1_i1,c115121_g1_i1,c103900_g1_i1,c132057_g1_i1,	-	1.40148338664592	0.126394639153618	0.849894987412258
ko04141	Protein processing in endoplasmic reticulum	28	26	2	516	797	20477	c133142_g1_i1,c34164_g1_i1,c211133_g1_i1,c147197_g1_i2,c127294_g1_i3,c137222_g1_i2,c130771_g1_i1,c77537_g1_i1,c121568_g1_i1,c144237_g2_i1,c109156_g1_i1,c226600_g1_i1,c114502_g1_i1,c102386_g1_i1,c156706_g1_i1,c97604_g1_i1,c35290_g1_i1,c118745_g1_i1,c137978_g1_i1,c212161_g1_i1,c148349_g1_i2,c142763_g1_i1,c144237_g3_i1,c128879_g1_i1,c91091_g1_i2,c252044_g1_i1,c111313_g1_i1,c234176_g1_i1,	c133142_g1_i1,c34164_g1_i1,c147197_g1_i2,c127294_g1_i3,c137222_g1_i2,c130771_g1_i1,c77537_g1_i1,c121568_g1_i1,c144237_g2_i1,c109156_g1_i1,c226600_g1_i1,c114502_g1_i1,c102386_g1_i1,c156706_g1_i1,c97604_g1_i1,c35290_g1_i1,c118745_g1_i1,c137978_g1_i1,c212161_g1_i1,c148349_g1_i2,c142763_g1_i1,c144237_g3_i1,c128879_g1_i1,c252044_g1_i1,c111313_g1_i1,c234176_g1_i1,	c211133_g1_i1,c91091_g1_i2,	1.39417194323675	0.079052634757258	0.700693808075696
ko01524	Platinum drug resistance	7	5	2	516	201	20477	c153579_g1_i6,c160447_g1_i1,c159390_g1_i1,c75606_g1_i1,c103136_g1_i1,c231083_g1_i1,c121710_g1_i1,	c159390_g1_i1,c75606_g1_i1,c103136_g1_i1,c231083_g1_i1,c121710_g1_i1,	c153579_g1_i6,c160447_g1_i1,	1.38203363029812	0.284621504704171	1
ko00220	Arginine biosynthesis	5	5	0	516	144	20477	c78196_g1_i1,c90530_g1_i1,c150942_g1_i1,c10767_g1_i1,c103900_g1_i1,	c78196_g1_i1,c90530_g1_i1,c150942_g1_i1,c10767_g1_i1,c103900_g1_i1,	-	1.37792043496985	0.322989290717298	1
ko00380	Tryptophan metabolism	6	6	0	516	177	20477	c135584_g1_i1,c147056_g5_i1,c291469_g1_i1,c117556_g1_i1,c135904_g2_i2,c279780_g1_i1,	c135584_g1_i1,c147056_g5_i1,c291469_g1_i1,c117556_g1_i1,c135904_g2_i2,c279780_g1_i1,	-	1.34522401786887	0.331629545400588	1
ko04391	Hippo signaling pathway	14	13	1	516	414	20477	c63790_g1_i1,c124036_g1_i4,c150962_g3_i1,c150962_g1_i4,c150962_g1_i9,c310628_g1_i1,c150962_g1_i3,c150962_g1_i8,c157273_g1_i1,c63960_g1_i1,c111871_g1_i2,c112157_g1_i1,c114387_g2_i1,c132763_g1_i1,	c63790_g1_i1,c124036_g1_i4,c150962_g3_i1,c150962_g1_i4,c150962_g1_i9,c310628_g1_i1,c150962_g1_i3,c150962_g1_i8,c63960_g1_i1,c111871_g1_i2,c112157_g1_i1,c114387_g2_i1,c132763_g1_i1,	c157273_g1_i1,	1.34197468449238	0.222709705342408	1
ko00480	Glutathione metabolism	10	9	1	516	296	20477	c160447_g1_i1,c310075_g1_i1,c98723_g1_i1,c159390_g1_i1,c80551_g1_i1,c96179_g1_i1,c229665_g1_i1,c103136_g1_i1,c231083_g1_i1,c121710_g1_i1,	c310075_g1_i1,c98723_g1_i1,c159390_g1_i1,c80551_g1_i1,c96179_g1_i1,c229665_g1_i1,c103136_g1_i1,c231083_g1_i1,c121710_g1_i1,	c160447_g1_i1,	1.34067934213283	0.274049217790906	1
ko04626	Plant-pathogen interaction	4	4	0	516	119	20477	c143241_g1_i2,c89756_g1_i1,c137978_g1_i1,c114470_g1_i1,	c143241_g1_i2,c89756_g1_i1,c137978_g1_i1,c114470_g1_i1,	-	1.33391961435737	0.371952911192297	1
ko04217	Necroptosis	15	15	0	516	449	20477	c98374_g1_i1,c127031_g1_i1,c113204_g1_i1,c117683_g1_i2,c90530_g1_i1,c176198_g1_i1,c105042_g1_i1,c117301_g2_i1,c91741_g1_i1,c150872_g3_i3,c329290_g1_i1,c157652_g1_i1,c22951_g1_i1,c127900_g1_i1,c99563_g1_i3,	c98374_g1_i1,c127031_g1_i1,c113204_g1_i1,c117683_g1_i2,c90530_g1_i1,c176198_g1_i1,c105042_g1_i1,c117301_g2_i1,c91741_g1_i1,c150872_g3_i3,c329290_g1_i1,c157652_g1_i1,c22951_g1_i1,c127900_g1_i1,c99563_g1_i3,	-	1.3257497280779	0.228039927742535	1
ko01130	Biosynthesis of antibiotics	44	42	2	516	1335	20477	c74640_g1_i1,c135584_g1_i1,c86307_g1_i1,c49463_g1_i1,c326137_g1_i1,c149220_g1_i1,c138326_g2_i2,c2662_g1_i1,c235827_g1_i1,c275681_g1_i1,c141289_g1_i1,c76705_g1_i1,c133872_g1_i1,c310075_g1_i1,c147056_g5_i1,c102455_g1_i1,c285843_g1_i1,c144943_g3_i1,c150942_g1_i1,c117556_g1_i1,c3347_g1_i1,c83130_g1_i1,c137310_g1_i1,c130564_g2_i1,c157708_g1_i1,c132148_g1_i2,c66385_g1_i1,c130377_g1_i1,c135904_g2_i2,c13…	c74640_g1_i1,c135584_g1_i1,c86307_g1_i1,c49463_g1_i1,c326137_g1_i1,c138326_g2_i2,c2662_g1_i1,c235827_g1_i1,c275681_g1_i1,c141289_g1_i1,c76705_g1_i1,c133872_g1_i1,c310075_g1_i1,c147056_g5_i1,c102455_g1_i1,c285843_g1_i1,c144943_g3_i1,c150942_g1_i1,c117556_g1_i1,c3347_g1_i1,c83130_g1_i1,c137310_g1_i1,c130564_g2_i1,c157708_g1_i1,c132148_g1_i2,c66385_g1_i1,c130377_g1_i1,c135904_g2_i2,c134909_g1_i1,c13…	c149220_g1_i1,c151606_g1_i4,	1.30794065557588	0.0816603267544475	0.692337552918142
ko00330	Arginine and proline metabolism	8	8	0	516	243	20477	c135584_g1_i1,c117320_g1_i1,c130094_g1_i1,c150942_g1_i1,c117556_g1_i1,c130377_g1_i1,c279780_g1_i1,c103900_g1_i1,	c135584_g1_i1,c117320_g1_i1,c130094_g1_i1,c150942_g1_i1,c117556_g1_i1,c130377_g1_i1,c279780_g1_i1,c103900_g1_i1,	-	1.30647270871216	0.336435186695727	1
ko00591	Linoleic acid metabolism	3	3	0	516	92	20477	c214947_g1_i1,c86825_g1_i1,c125864_g1_i1,	c214947_g1_i1,c86825_g1_i1,c125864_g1_i1,	-	1.29404701718908	0.41122891065218	1
ko01120	Microbial metabolism in diverse environments	36	34	2	516	1105	20477	c135584_g1_i1,c86307_g1_i1,c49463_g1_i1,c326137_g1_i1,c149220_g1_i1,c138326_g2_i2,c2662_g1_i1,c235827_g1_i1,c275681_g1_i1,c78196_g1_i1,c141289_g1_i1,c76705_g1_i1,c133872_g1_i1,c28733_g1_i1,c310075_g1_i1,c102455_g1_i1,c285843_g1_i1,c144943_g3_i1,c150942_g1_i1,c117556_g1_i1,c3347_g1_i1,c83130_g1_i1,c137310_g1_i1,c130564_g2_i1,c157708_g1_i1,c134909_g1_i1,c162841_g1_i1,c151606_g1_i4,c135557_g1_i1,c13…	c135584_g1_i1,c86307_g1_i1,c49463_g1_i1,c326137_g1_i1,c138326_g2_i2,c2662_g1_i1,c235827_g1_i1,c275681_g1_i1,c78196_g1_i1,c141289_g1_i1,c76705_g1_i1,c133872_g1_i1,c28733_g1_i1,c310075_g1_i1,c102455_g1_i1,c285843_g1_i1,c144943_g3_i1,c150942_g1_i1,c117556_g1_i1,c3347_g1_i1,c83130_g1_i1,c137310_g1_i1,c130564_g2_i1,c157708_g1_i1,c134909_g1_i1,c162841_g1_i1,c135557_g1_i1,c137310_g2_i1,c66482_g1_i1,c756…	c149220_g1_i1,c151606_g1_i4,	1.29287593391561	0.122923684864022	0.88778216846238
ko00970	Aminoacyl-tRNA biosynthesis	10	9	1	516	307	20477	c83269_g1_i1,c316432_g1_i1,c317917_g1_i1,c139749_g1_i1,c114290_g1_i1,c218602_g1_i1,c114219_g1_i2,c123777_g1_i1,c127264_g1_i1,c218608_g1_i1,	c83269_g1_i1,c316432_g1_i1,c139749_g1_i1,c114290_g1_i1,c218602_g1_i1,c114219_g1_i2,c123777_g1_i1,c127264_g1_i1,c218608_g1_i1,	c317917_g1_i1,	1.29264197156781	0.323493185147814	1
ko00640	Propanoate metabolism	6	5	1	516	185	20477	c149220_g1_i1,c130951_g1_i1,c3347_g1_i1,c66385_g1_i1,c135557_g1_i1,c124614_g1_i1,	c130951_g1_i1,c3347_g1_i1,c66385_g1_i1,c135557_g1_i1,c124614_g1_i1,	c149220_g1_i1,	1.28705216844752	0.38449318236322	1
ko00270	Cysteine and methionine metabolism	8	8	0	516	247	20477	c117070_g2_i1,c2662_g1_i1,c275681_g1_i1,c115603_g1_i1,c150942_g1_i1,c215493_g1_i1,c115121_g1_i1,c103900_g1_i1,	c117070_g2_i1,c2662_g1_i1,c275681_g1_i1,c115603_g1_i1,c150942_g1_i1,c215493_g1_i1,c115121_g1_i1,c103900_g1_i1,	-	1.28531525593949	0.358515304609531	1
ko00730	Thiamine metabolism	2	2	0	516	62	20477	c141875_g1_i1,c65896_g1_i1,	c141875_g1_i1,c65896_g1_i1,	-	1.28013253313328	0.415798091922695	1
ko04390	Hippo signaling pathway	16	15	1	516	496	20477	c310334_g1_i1,c63790_g1_i1,c124036_g1_i4,c150962_g3_i1,c150962_g1_i4,c150962_g1_i9,c310628_g1_i1,c150962_g1_i3,c150962_g1_i8,c157273_g1_i1,c63960_g1_i1,c213005_g1_i1,c111871_g1_i2,c112157_g1_i1,c114387_g2_i1,c132763_g1_i1,	c310334_g1_i1,c63790_g1_i1,c124036_g1_i4,c150962_g3_i1,c150962_g1_i4,c150962_g1_i9,c310628_g1_i1,c150962_g1_i3,c150962_g1_i8,c63960_g1_i1,c213005_g1_i1,c111871_g1_i2,c112157_g1_i1,c114387_g2_i1,c132763_g1_i1,	c157273_g1_i1,	1.28013253313328	0.269582737729158	1
ko04530	Tight junction	23	22	1	516	723	20477	c310334_g1_i1,c139739_g3_i1,c124036_g1_i4,c61160_g1_i1,c151572_g2_i3,c150962_g3_i1,c150962_g1_i4,c150962_g1_i9,c310628_g1_i1,c150962_g1_i3,c150962_g1_i8,c157273_g1_i1,c134970_g1_i2,c63960_g1_i1,c96628_g1_i1,c84982_g1_i1,c128784_g1_i1,c148088_g2_i5,c112157_g1_i1,c138129_g1_i1,c221195_g1_i1,c148088_g2_i2,c132763_g1_i1,	c310334_g1_i1,c139739_g3_i1,c124036_g1_i4,c61160_g1_i1,c151572_g2_i3,c150962_g3_i1,c150962_g1_i4,c150962_g1_i9,c310628_g1_i1,c150962_g1_i3,c150962_g1_i8,c134970_g1_i2,c63960_g1_i1,c96628_g1_i1,c84982_g1_i1,c128784_g1_i1,c148088_g2_i5,c112157_g1_i1,c138129_g1_i1,c221195_g1_i1,c148088_g2_i2,c132763_g1_i1,	c157273_g1_i1,	1.26242668896823	0.232993746847187	1
ko00592	alpha-Linolenic acid metabolism	2	2	0	516	64	20477	c86825_g1_i1,c125864_g1_i1,	c86825_g1_i1,c125864_g1_i1,	-	1.24012839147287	0.441807454308793	1
ko00513	Various types of N-glycan biosynthesis	6	3	3	516	192	20477	c152428_g1_i2,c121568_g1_i1,c153372_g1_i3,c155793_g1_i1,c152428_g1_i1,c152428_g1_i7,	c121568_g1_i1,c153372_g1_i3,c155793_g1_i1,	c152428_g1_i2,c152428_g1_i1,c152428_g1_i7,	1.24012839147287	0.43328928527256	1
ko01110	Biosynthesis of secondary metabolites	61	58	3	516	1962	20477	c91194_g1_i1,c74640_g1_i1,c135584_g1_i1,c86307_g1_i1,c211169_g1_i1,c49463_g1_i1,c326137_g1_i1,c149220_g1_i1,c159432_g1_i1,c138326_g2_i2,c117070_g2_i1,c2662_g1_i1,c235827_g1_i1,c275681_g1_i1,c138368_g4_i1,c141289_g1_i1,c76705_g1_i1,c113204_g1_i1,c133872_g1_i1,c310075_g1_i1,c147056_g5_i1,c102455_g1_i1,c285843_g1_i1,c163802_g1_i1,c86825_g1_i1,c144943_g3_i1,c150942_g1_i1,c117556_g1_i1,c3347_g1_i1,c83…	c91194_g1_i1,c74640_g1_i1,c135584_g1_i1,c86307_g1_i1,c211169_g1_i1,c49463_g1_i1,c326137_g1_i1,c159432_g1_i1,c138326_g2_i2,c117070_g2_i1,c2662_g1_i1,c235827_g1_i1,c275681_g1_i1,c138368_g4_i1,c141289_g1_i1,c76705_g1_i1,c113204_g1_i1,c133872_g1_i1,c310075_g1_i1,c147056_g5_i1,c102455_g1_i1,c285843_g1_i1,c163802_g1_i1,c86825_g1_i1,c144943_g3_i1,c150942_g1_i1,c117556_g1_i1,c3347_g1_i1,c83130_g1_i1,c137…	c149220_g1_i1,c153456_g1_i7,c151606_g1_i4,	1.23380765553264	0.112925744455937	0.880820806756307
ko00790	Folate biosynthesis	2	2	0	516	65	20477	c141875_g1_i1,c142982_g4_i3,	c141875_g1_i1,c142982_g4_i3,	-	1.22104949314252	0.454931621346243	1
ko00830	Retinol metabolism	4	4	0	516	130	20477	c285119_g1_i1,c214947_g1_i1,c263619_g1_i1,c316267_g1_i1,	c285119_g1_i1,c214947_g1_i1,c263619_g1_i1,c316267_g1_i1,	-	1.22104949314252	0.469172400183611	1
ko00051	Fructose and mannose metabolism	6	6	0	516	203	20477	c326137_g1_i1,c102455_g1_i1,c137310_g1_i1,c157708_g1_i1,c162841_g1_i1,c137310_g2_i1,	c326137_g1_i1,c102455_g1_i1,c137310_g1_i1,c157708_g1_i1,c162841_g1_i1,c137310_g2_i1,	-	1.17292931607286	0.514005347317598	1
ko04340	Hedgehog signaling pathway	6	6	0	516	206	20477	c63790_g1_i1,c96628_g1_i1,c198017_g1_i1,c309166_g1_i1,c219235_g1_i1,c160300_g1_i1,	c63790_g1_i1,c96628_g1_i1,c198017_g1_i1,c309166_g1_i1,c219235_g1_i1,c160300_g1_i1,	-	1.1558478211786	0.536738818933745	1
ko00630	Glyoxylate and dicarboxylate metabolism	7	7	0	516	242	20477	c2662_g1_i1,c28733_g1_i1,c147056_g5_i1,c135904_g2_i2,c134909_g1_i1,c135557_g1_i1,c5459_g1_i1,	c2662_g1_i1,c28733_g1_i1,c147056_g5_i1,c135904_g2_i2,c134909_g1_i1,c135557_g1_i1,c5459_g1_i1,	-	1.14788743673522	0.544047353956029	1
ko04810	Regulation of actin cytoskeleton	19	17	2	516	661	20477	c124036_g1_i4,c61160_g1_i1,c150962_g3_i1,c150962_g1_i4,c150962_g1_i9,c191460_g1_i1,c150962_g1_i3,c150962_g1_i8,c157273_g1_i1,c49436_g1_i1,c47885_g1_i1,c84982_g1_i1,c191711_g1_i1,c213005_g1_i1,c112157_g1_i1,c221195_g1_i1,c86166_g1_i1,c164777_g1_i1,c132763_g1_i1,	c124036_g1_i4,c61160_g1_i1,c150962_g3_i1,c150962_g1_i4,c150962_g1_i9,c150962_g1_i3,c150962_g1_i8,c49436_g1_i1,c47885_g1_i1,c84982_g1_i1,c191711_g1_i1,c213005_g1_i1,c112157_g1_i1,c221195_g1_i1,c86166_g1_i1,c164777_g1_i1,c132763_g1_i1,	c191460_g1_i1,c157273_g1_i1,	1.140692983382	0.483380735946459	1
ko04931	Insulin resistance	10	9	1	516	349	20477	c94644_g1_i1,c133425_g1_i2,c141289_g1_i1,c113204_g1_i1,c213005_g1_i1,c144943_g3_i1,c284298_g1_i1,c133425_g1_i1,c26670_g1_i1,c39369_g1_i1,	c94644_g1_i1,c133425_g1_i2,c141289_g1_i1,c113204_g1_i1,c213005_g1_i1,c144943_g3_i1,c284298_g1_i1,c133425_g1_i1,c26670_g1_i1,	c39369_g1_i1,	1.13708047355678	0.546127364997708	1
ko04140	Autophagy	15	13	2	516	524	20477	c49501_g1_i1,c76318_g1_i1,c148367_g2_i7,c310628_g1_i1,c133719_g1_i1,c136928_g1_i1,c96628_g1_i1,c192035_g1_i1,c102386_g1_i1,c148367_g2_i3,c72884_g1_i1,c165475_g1_i1,c148367_g2_i6,c75994_g1_i1,c173183_g1_i1,	c49501_g1_i1,c76318_g1_i1,c148367_g2_i7,c310628_g1_i1,c133719_g1_i1,c136928_g1_i1,c96628_g1_i1,c192035_g1_i1,c102386_g1_i1,c148367_g2_i3,c72884_g1_i1,c148367_g2_i6,c75994_g1_i1,	c165475_g1_i1,c173183_g1_i1,	1.13599547310492	0.518215219033355	1
ko04152	AMPK signaling pathway	12	12	0	516	420	20477	c326137_g1_i1,c310628_g1_i1,c141289_g1_i1,c63960_g1_i1,c150972_g1_i1,c250941_g1_i1,c86929_g1_i1,c144943_g3_i1,c249786_g1_i1,c34660_g1_i1,c157708_g1_i1,c26670_g1_i1,	c326137_g1_i1,c310628_g1_i1,c141289_g1_i1,c63960_g1_i1,c150972_g1_i1,c250941_g1_i1,c86929_g1_i1,c144943_g3_i1,c249786_g1_i1,c34660_g1_i1,c157708_g1_i1,c26670_g1_i1,	-	1.13383167220377	0.540668171601297	1
ko04142	Lysosome	20	18	2	516	711	20477	c134724_g2_i2,c49501_g1_i1,c18186_g1_i1,c76318_g1_i1,c148367_g2_i7,c125002_g1_i1,c133719_g1_i1,c136928_g1_i1,c151538_g2_i7,c192035_g1_i1,c181005_g1_i1,c148367_g2_i3,c247615_g1_i1,c122366_g1_i1,c24545_g1_i1,c52236_g1_i1,c7122_g1_i1,c148367_g2_i6,c75994_g1_i1,c173183_g1_i1,	c134724_g2_i2,c49501_g1_i1,c18186_g1_i1,c76318_g1_i1,c148367_g2_i7,c125002_g1_i1,c133719_g1_i1,c136928_g1_i1,c151538_g2_i7,c192035_g1_i1,c181005_g1_i1,c148367_g2_i3,c247615_g1_i1,c122366_g1_i1,c52236_g1_i1,c7122_g1_i1,c148367_g2_i6,c75994_g1_i1,	c24545_g1_i1,c173183_g1_i1,	1.11628997263381	0.536289190282183	1
ko00062	Fatty acid elongation	3	3	0	516	107	20477	c138368_g4_i1,c101096_g1_i2,c236815_g1_i1,	c138368_g4_i1,c101096_g1_i2,c236815_g1_i1,	-	1.11263855683547	0.572826851848683	1
ko03018	RNA degradation	9	9	0	516	324	20477	c326137_g1_i1,c122580_g1_i1,c151281_g4_i1,c151281_g2_i2,c151281_g2_i1,c157708_g1_i1,c133869_g1_i1,c320029_g1_i1,c106766_g1_i1,	c326137_g1_i1,c122580_g1_i1,c151281_g4_i1,c151281_g2_i2,c151281_g2_i1,c157708_g1_i1,c133869_g1_i1,c320029_g1_i1,c106766_g1_i1,	-	1.10233634797588	0.613584901619761	1
ko04520	Adherens junction	11	10	1	516	402	20477	c124036_g1_i4,c61160_g1_i1,c150962_g3_i1,c150962_g1_i4,c150962_g1_i9,c150962_g1_i3,c150962_g1_i8,c157273_g1_i1,c112157_g1_i1,c284298_g1_i1,c132763_g1_i1,	c124036_g1_i4,c61160_g1_i1,c150962_g3_i1,c150962_g1_i4,c150962_g1_i9,c150962_g1_i3,c150962_g1_i8,c112157_g1_i1,c284298_g1_i1,c132763_g1_i1,	c157273_g1_i1,	1.08588356666281	0.642616320423285	1
ko04011	MAPK signaling pathway	6	6	0	516	225	20477	c61160_g1_i1,c147056_g5_i1,c111871_g1_i2,c114387_g2_i1,c135904_g2_i2,c164777_g1_i1,	c61160_g1_i1,c147056_g5_i1,c111871_g1_i2,c114387_g2_i1,c135904_g2_i2,c164777_g1_i1,	-	1.05824289405685	0.685689076584079	1
ko00590	Arachidonic acid metabolism	4	4	0	516	150	20477	c86825_g1_i1,c98723_g1_i1,c123435_g1_i2,c125864_g1_i1,	c86825_g1_i1,c98723_g1_i1,c123435_g1_i2,c125864_g1_i1,	-	1.05824289405685	0.659628864962129	1
ko01100	Metabolic pathways	147	141	6	516	5605	20477	c91194_g1_i1,c143303_g1_i2,c122536_g1_i1,c96792_g1_i1,c35952_g1_i1,c74640_g1_i1,c135584_g1_i1,c117320_g1_i1,c115499_g1_i1,c86307_g1_i1,c211169_g1_i1,c142343_g2_i3,c49463_g1_i1,c326137_g1_i1,c87924_g1_i1,c141875_g1_i1,c149220_g1_i1,c84299_g1_i1,c159432_g1_i1,c124093_g1_i1,c142530_g1_i1,c147103_g1_i3,c193374_g1_i1,c138326_g2_i2,c115581_g1_i1,c152428_g1_i2,c117676_g1_i1,c117070_g2_i1,c278371_g1_i1,c…	c91194_g1_i1,c143303_g1_i2,c122536_g1_i1,c96792_g1_i1,c35952_g1_i1,c74640_g1_i1,c135584_g1_i1,c117320_g1_i1,c115499_g1_i1,c86307_g1_i1,c211169_g1_i1,c142343_g2_i3,c49463_g1_i1,c326137_g1_i1,c87924_g1_i1,c141875_g1_i1,c84299_g1_i1,c159432_g1_i1,c124093_g1_i1,c142530_g1_i1,c147103_g1_i3,c193374_g1_i1,c138326_g2_i2,c115581_g1_i1,c117676_g1_i1,c117070_g2_i1,c278371_g1_i1,c2662_g1_i1,c235827_g1_i1,c27…	c149220_g1_i1,c152428_g1_i2,c153456_g1_i7,c151606_g1_i4,c152428_g1_i1,c152428_g1_i7,	1.04077858224592	0.644633615211251	1
ko00720	Carbon fixation pathways in prokaryotes	4	3	1	516	154	20477	c149220_g1_i1,c310075_g1_i1,c3347_g1_i1,c134909_g1_i1,	c310075_g1_i1,c3347_g1_i1,c134909_g1_i1,	c149220_g1_i1,	1.03075606563979	0.698813635491309	1
ko00053	Ascorbate and aldarate metabolism	2	2	0	516	77	20477	c135584_g1_i1,c117556_g1_i1,	c135584_g1_i1,c117556_g1_i1,	-	1.03075606563979	0.616441373967196	1
ko04130	SNARE interactions in vesicular transport	2	2	0	516	78	20477	c109986_g1_i1,c79828_g1_i1,	c109986_g1_i1,c79828_g1_i1,	-	1.01754124428543	0.630077188923838	1
ko04212	Longevity regulating pathway	8	8	0	516	315	20477	c73579_g1_i1,c147056_g5_i1,c176198_g1_i1,c13875_g1_i1,c41951_g1_i1,c135904_g2_i2,c157652_g1_i1,c106766_g1_i1,	c73579_g1_i1,c147056_g5_i1,c176198_g1_i1,c13875_g1_i1,c41951_g1_i1,c135904_g2_i2,c157652_g1_i1,c106766_g1_i1,	-	1.00785037529224	0.801898289947264	1
ko00500	Starch and sucrose metabolism	6	6	0	516	237	20477	c122536_g1_i1,c117676_g1_i1,c113204_g1_i1,c257051_g1_i1,c114927_g1_i1,c136708_g1_i1,	c122536_g1_i1,c117676_g1_i1,c113204_g1_i1,c257051_g1_i1,c114927_g1_i1,c136708_g1_i1,	-	1.00466097537042	0.782196735984959	1
ko04136	Autophagy	1	1	0	516	97	20477	c310628_g1_i1,	c310628_g1_i1,	-	0.409114520898266	1	1
ko00670	One carbon pool by folate	1	1	0	516	98	20477	c5459_g1_i1,	c5459_g1_i1,	-	0.404939882929916	1	1
ko02024	Quorum sensing	1	1	0	516	91	20477	c207886_g1_i1,	c207886_g1_i1,	-	0.436089104693756	1	1
ko04115	p53 signaling pathway	1	1	0	516	130	20477	c75606_g1_i1,	c75606_g1_i1,	-	0.305262373285629	1	1
ko00983	Drug metabolism	1	1	0	516	186	20477	c275201_g1_i1,	c275201_g1_i1,	-	0.213355422188881	1	1
ko00290	Valine, leucine and isoleucine biosynthesis	1	1	0	516	33	20477	c115121_g1_i1,	c115121_g1_i1,	-	1.20254874324642	1	1
ko01051	Biosynthesis of ansamycins	1	1	0	516	12	20477	c66482_g1_i1,	c66482_g1_i1,	-	3.30700904392765	1	1
ko00061	Fatty acid biosynthesis	1	1	0	516	100	20477	c34660_g1_i1,	c34660_g1_i1,	-	0.396841085271318	1	1
ko04710	Circadian rhythm	1	1	0	516	100	20477	c63790_g1_i1,	c63790_g1_i1,	-	0.396841085271318	1	1
ko00785	Lipoic acid metabolism	1	1	0	516	9	20477	c51671_g1_i1,	c51671_g1_i1,	-	4.40934539190353	1	1
ko00860	Porphyrin and chlorophyll metabolism	1	1	0	516	100	20477	c159432_g1_i1,	c159432_g1_i1,	-	0.396841085271318	1	1
ko02026	Biofilm formation	1	1	0	516	24	20477	c113204_g1_i1,	c113204_g1_i1,	-	1.65350452196382	1	1
ko00760	Nicotinate and nicotinamide metabolism	1	1	0	516	150	20477	c163802_g1_i1,	c163802_g1_i1,	-	0.264560723514212	1	1
ko00940	Phenylpropanoid biosynthesis	1	0	1	516	24	20477	c153456_g1_i7,	-	c153456_g1_i7,	1.65350452196382	1	1
ko03070	Bacterial secretion system	1	1	0	516	13	20477	c207886_g1_i1,	c207886_g1_i1,	-	3.05262373285629	1	1
ko03030	DNA replication	1	0	1	516	152	20477	c150648_g2_i1,	-	c150648_g2_i1,	0.261079661362709	1	1
ko03460	Fanconi anemia pathway	1	1	0	516	171	20477	c318759_g1_i1,	c318759_g1_i1,	-	0.232070810100186	1	1
ko04320	Dorso-ventral axis formation	1	0	1	516	158	20477	c277992_g1_i1,	-	c277992_g1_i1,	0.251165243842606	1	1
ko04657	IL-17 signaling pathway	1	1	0	516	147	20477	c137978_g1_i1,	c137978_g1_i1,	-	0.269959921953277	1	1
ko00450	Selenocompound metabolism	1	1	0	516	74	20477	c142530_g1_i1,	c142530_g1_i1,	-	0.536271736853132	1	1
ko00740	Riboflavin metabolism	1	1	0	516	55	20477	c91194_g1_i1,	c91194_g1_i1,	-	0.721529245947851	1	1
ko00430	Taurine and hypotaurine metabolism	1	1	0	516	42	20477	c115603_g1_i1,	c115603_g1_i1,	-	0.944859726836471	1	1
ko03430	Mismatch repair	1	0	1	516	102	20477	c150648_g2_i1,	-	c150648_g2_i1,	0.3890598875209	1	1
ko00533	Glycosaminoglycan biosynthesis	1	1	0	516	23	20477	c153372_g1_i3,	c153372_g1_i3,	-	1.72539602291877	1	1
ko04711	Circadian rhythm	1	1	0	516	45	20477	c63790_g1_i1,	c63790_g1_i1,	-	0.881869078380706	1	1
ko02010	ABC transporters	1	1	0	516	235	20477	c234290_g1_i1,	c234290_g1_i1,	-	0.168868546923965	1	1
ko04370	VEGF signaling pathway	1	1	0	516	195	20477	c61160_g1_i1,	c61160_g1_i1,	-	0.203508248857086	1	1
ko00643	Styrene degradation	1	1	0	516	28	20477	c212663_g1_i1,	c212663_g1_i1,	-	1.41728959025471	1	1
ko03420	Nucleotide excision repair	1	0	1	516	172	20477	c150648_g2_i1,	-	c150648_g2_i1,	0.230721561204255	1	1
ko00770	Pantothenate and CoA biosynthesis	1	1	0	516	110	20477	c115121_g1_i1,	c115121_g1_i1,	-	0.360764622973925	1	1
ko00471	D-Glutamine and D-glutamate metabolism	1	1	0	516	43	20477	c90530_g1_i1,	c90530_g1_i1,	-	0.922886244817018	1	1
ko00072	Synthesis and degradation of ketone bodies	1	1	0	516	41	20477	c129996_g1_i1,	c129996_g1_i1,	-	0.967905086027604	1	1
ko04215	Apoptosis	1	1	0	516	65	20477	c75606_g1_i1,	c75606_g1_i1,	-	0.610524746571258	1	1
ko04392	Hippo signaling pathway	1	1	0	516	136	20477	c63790_g1_i1,	c63790_g1_i1,	-	0.291794915640675	1	1
ko04080	Neuroactive ligand-receptor interaction	1	0	1	516	359	20477	c95517_g1_i1,	-	c95517_g1_i1,	0.110540692276133	1	1
ko04015	Rap1 signaling pathway	17	15	2	516	686	20477	c124036_g1_i4,c61160_g1_i1,c150962_g3_i1,c150962_g1_i4,c150962_g1_i9,c150962_g1_i3,c150962_g1_i8,c157273_g1_i1,c143241_g1_i2,c47885_g1_i1,c89756_g1_i1,c105509_g1_i1,c145018_g4_i6,c112157_g1_i1,c86166_g1_i1,c84136_g1_i1,c132763_g1_i1,	c124036_g1_i4,c61160_g1_i1,c150962_g3_i1,c150962_g1_i4,c150962_g1_i9,c150962_g1_i3,c150962_g1_i8,c143241_g1_i2,c47885_g1_i1,c89756_g1_i1,c105509_g1_i1,c112157_g1_i1,c86166_g1_i1,c84136_g1_i1,c132763_g1_i1,	c157273_g1_i1,c145018_g4_i6,	0.983425429972653	1	1
ko04216	Ferroptosis	4	4	0	516	162	20477	c105042_g1_i1,c22951_g1_i1,c292050_g1_i1,c127900_g1_i1,	c105042_g1_i1,c22951_g1_i1,c292050_g1_i1,c127900_g1_i1,	-	0.979854531534118	1	1
ko04510	Focal adhesion	17	16	1	516	695	20477	c124036_g1_i4,c61160_g1_i1,c150962_g3_i1,c150962_g1_i4,c150962_g1_i9,c150962_g1_i3,c150962_g1_i8,c157273_g1_i1,c84982_g1_i1,c191711_g1_i1,c213005_g1_i1,c221590_g1_i1,c112157_g1_i1,c221195_g1_i1,c116156_g1_i1,c132763_g1_i1,c118858_g1_i1,	c124036_g1_i4,c61160_g1_i1,c150962_g3_i1,c150962_g1_i4,c150962_g1_i9,c150962_g1_i3,c150962_g1_i8,c84982_g1_i1,c191711_g1_i1,c213005_g1_i1,c221590_g1_i1,c112157_g1_i1,c221195_g1_i1,c116156_g1_i1,c132763_g1_i1,c118858_g1_i1,	c157273_g1_i1,	0.970690424404662	1	1
ko04380	Osteoclast differentiation	5	4	1	516	211	20477	c117683_g1_i2,c1418_g1_i1,c117301_g2_i1,c24545_g1_i1,c97041_g1_i1,	c117683_g1_i2,c1418_g1_i1,c117301_g2_i1,c97041_g1_i1,	c24545_g1_i1,	0.940381718652412	1	1
ko03060	Protein export	3	3	0	516	128	20477	c127294_g1_i3,c77537_g1_i1,c207886_g1_i1,	c127294_g1_i3,c77537_g1_i1,c207886_g1_i1,	-	0.930096293604651	1	1
ko04151	PI3K-Akt signaling pathway	17	17	0	516	728	20477	c310628_g1_i1,c137467_g4_i1,c141289_g1_i1,c98652_g1_i1,c63960_g1_i1,c70764_g1_i1,c150184_g2_i2,c111871_g1_i2,c221590_g1_i1,c144943_g3_i1,c249786_g1_i1,c114387_g2_i1,c97342_g2_i1,c116156_g1_i1,c137978_g1_i1,c26670_g1_i1,c118858_g1_i1,	c310628_g1_i1,c137467_g4_i1,c141289_g1_i1,c98652_g1_i1,c63960_g1_i1,c70764_g1_i1,c150184_g2_i2,c111871_g1_i2,c221590_g1_i1,c144943_g3_i1,c249786_g1_i1,c114387_g2_i1,c97342_g2_i1,c116156_g1_i1,c137978_g1_i1,c26670_g1_i1,c118858_g1_i1,	-	0.926689347474231	1	1
ko04120	Ubiquitin mediated proteolysis	12	9	3	516	517	20477	c34164_g1_i1,c211133_g1_i1,c327734_g1_i1,c97604_g1_i1,c318312_g1_i1,c312190_g1_i1,c113402_g1_i1,c114141_g2_i1,c219235_g1_i1,c91091_g1_i2,c252044_g1_i1,c160300_g1_i1,	c34164_g1_i1,c327734_g1_i1,c97604_g1_i1,c318312_g1_i1,c113402_g1_i1,c114141_g2_i1,c219235_g1_i1,c252044_g1_i1,c160300_g1_i1,	c211133_g1_i1,c312190_g1_i1,c91091_g1_i2,	0.921101165039809	1	1
ko04066	HIF-1 signaling pathway	7	6	1	516	309	20477	c86307_g1_i1,c138326_g2_i2,c137467_g4_i1,c285843_g1_i1,c70764_g1_i1,c150184_g2_i2,c151606_g1_i4,	c86307_g1_i1,c138326_g2_i2,c137467_g4_i1,c285843_g1_i1,c70764_g1_i1,c150184_g2_i2,	c151606_g1_i4,	0.898992749805574	1	1
ko00510	N-Glycan biosynthesis	4	4	0	516	177	20477	c121568_g1_i1,c153372_g1_i3,c156706_g1_i1,c155793_g1_i1,	c121568_g1_i1,c153372_g1_i3,c156706_g1_i1,c155793_g1_i1,	-	0.896816011912583	1	1
ko04922	Glucagon signaling pathway	10	8	2	516	444	20477	c86307_g1_i1,c141289_g1_i1,c113204_g1_i1,c143241_g1_i2,c96628_g1_i1,c89756_g1_i1,c144943_g3_i1,c145018_g4_i6,c151606_g1_i4,c26670_g1_i1,	c86307_g1_i1,c141289_g1_i1,c113204_g1_i1,c143241_g1_i2,c96628_g1_i1,c89756_g1_i1,c144943_g3_i1,c26670_g1_i1,	c145018_g4_i6,c151606_g1_i4,	0.893786228088554	1	1
ko04146	Peroxisome	10	9	1	516	462	20477	c12700_g1_i1,c54573_g1_i1,c86125_g1_i2,c310075_g1_i1,c147056_g5_i1,c101170_g1_i1,c98537_g1_i1,c188124_g1_i1,c151571_g1_i1,c135904_g2_i2,	c12700_g1_i1,c54573_g1_i1,c86125_g1_i2,c310075_g1_i1,c147056_g5_i1,c101170_g1_i1,c98537_g1_i1,c188124_g1_i1,c135904_g2_i2,	c151571_g1_i1,	0.858963388033155	1	1
ko04742	Taste transduction	2	2	0	516	93	20477	c96628_g1_i1,c97342_g2_i1,	c96628_g1_i1,c97342_g2_i1,	-	0.853421688755522	1	1
ko04144	Endocytosis	19	17	2	516	891	20477	c257130_g1_i1,c33194_g1_i1,c61160_g1_i1,c108668_g1_i1,c98374_g1_i1,c129199_g2_i2,c49436_g1_i1,c151721_g1_i1,c82821_g1_i1,c198017_g1_i1,c286784_g1_i1,c91741_g1_i1,c165475_g1_i1,c329290_g1_i1,c164777_g1_i1,c148349_g1_i2,c164301_g1_i1,c160300_g1_i1,c197533_g1_i1,	c257130_g1_i1,c33194_g1_i1,c61160_g1_i1,c108668_g1_i1,c98374_g1_i1,c129199_g2_i2,c49436_g1_i1,c82821_g1_i1,c198017_g1_i1,c286784_g1_i1,c91741_g1_i1,c329290_g1_i1,c164777_g1_i1,c148349_g1_i2,c164301_g1_i1,c160300_g1_i1,c197533_g1_i1,	c151721_g1_i1,c165475_g1_i1,	0.846238004506738	1	1
ko00040	Pentose and glucuronate interconversions	2	2	0	516	94	20477	c49463_g1_i1,c74878_g2_i1,	c49463_g1_i1,c74878_g2_i1,	-	0.844342734619825	1	1
ko00410	beta-Alanine metabolism	4	4	0	516	188	20477	c135584_g1_i1,c117320_g1_i1,c117556_g1_i1,c124614_g1_i1,	c135584_g1_i1,c117320_g1_i1,c117556_g1_i1,c124614_g1_i1,	-	0.844342734619825	1	1
ko04013	MAPK signaling pathway	11	10	1	516	517	20477	c34164_g1_i1,c211133_g1_i1,c121346_g1_i3,c310628_g1_i1,c47885_g1_i1,c106019_g1_i1,c313286_g1_i1,c110223_g2_i1,c97604_g1_i1,c86166_g1_i1,c252044_g1_i1,	c34164_g1_i1,c121346_g1_i3,c310628_g1_i1,c47885_g1_i1,c106019_g1_i1,c313286_g1_i1,c110223_g2_i1,c97604_g1_i1,c86166_g1_i1,c252044_g1_i1,	c211133_g1_i1,	0.844342734619825	1	1
ko03015	mRNA surveillance pathway	8	8	0	516	378	20477	c310628_g1_i1,c63960_g1_i1,c122580_g1_i1,c213005_g1_i1,c249786_g1_i1,c86677_g1_i1,c82595_g1_i1,c126677_g1_i1,	c310628_g1_i1,c63960_g1_i1,c122580_g1_i1,c213005_g1_i1,c249786_g1_i1,c86677_g1_i1,c82595_g1_i1,c126677_g1_i1,	-	0.83987531274353	1	1
ko00910	Nitrogen metabolism	2	2	0	516	95	20477	c90530_g1_i1,c10767_g1_i1,	c90530_g1_i1,c10767_g1_i1,	-	0.835454916360669	1	1
ko04137	Mitophagy	4	3	1	516	193	20477	c70129_g2_i1,c117683_g1_i2,c117301_g2_i1,c165475_g1_i1,	c70129_g2_i1,c117683_g1_i2,c117301_g2_i1,	c165475_g1_i1,	0.822468570510503	1	1
ko04113	Meiosis	5	5	0	516	243	20477	c310628_g1_i1,c63960_g1_i1,c96628_g1_i1,c213005_g1_i1,c249786_g1_i1,	c310628_g1_i1,c63960_g1_i1,c96628_g1_i1,c213005_g1_i1,c249786_g1_i1,	-	0.816545442945098	1	1
ko04213	Longevity regulating pathway	6	6	0	516	292	20477	c96628_g1_i1,c147056_g5_i1,c98537_g1_i1,c98490_g1_i1,c135904_g2_i2,c148349_g1_i2,	c96628_g1_i1,c147056_g5_i1,c98537_g1_i1,c98490_g1_i1,c135904_g2_i2,c148349_g1_i2,	-	0.815426887543804	1	1
ko04138	Autophagy	6	5	1	516	297	20477	c310628_g1_i1,c96628_g1_i1,c102386_g1_i1,c165475_g1_i1,c249647_g1_i1,c79828_g1_i1,	c310628_g1_i1,c96628_g1_i1,c102386_g1_i1,c249647_g1_i1,c79828_g1_i1,	c165475_g1_i1,	0.801699162164279	1	1
ko00561	Glycerolipid metabolism	5	5	0	516	248	20477	c135584_g1_i1,c211169_g1_i1,c117556_g1_i1,c55791_g1_i1,c159417_g1_i1,	c135584_g1_i1,c211169_g1_i1,c117556_g1_i1,c55791_g1_i1,c159417_g1_i1,	-	0.800082833208302	1	1
ko04218	Cellular senescence	10	10	0	516	502	20477	c137111_g1_i4,c127031_g1_i1,c117683_g1_i2,c143241_g1_i2,c89756_g1_i1,c213005_g1_i1,c105042_g1_i1,c117301_g2_i1,c150872_g3_i3,c99563_g1_i3,	c137111_g1_i4,c127031_g1_i1,c117683_g1_i2,c143241_g1_i2,c89756_g1_i1,c213005_g1_i1,c105042_g1_i1,c117301_g2_i1,c150872_g3_i3,c99563_g1_i3,	-	0.790520090181908	1	1
ko04540	Gap junction	8	7	1	516	410	20477	c139739_g3_i1,c140448_g3_i2,c134970_g1_i2,c96628_g1_i1,c148088_g2_i5,c145018_g4_i6,c148088_g2_i2,c333436_g1_i1,	c139739_g3_i1,c140448_g3_i2,c134970_g1_i2,c96628_g1_i1,c148088_g2_i5,c148088_g2_i2,c333436_g1_i1,	c145018_g4_i6,	0.774324068822084	1	1
ko04022	cGMP-PKG signaling pathway	12	12	0	516	630	20477	c127031_g1_i1,c86156_g1_i1,c143241_g1_i2,c89756_g1_i1,c191711_g1_i1,c213005_g1_i1,c105042_g1_i1,c152654_g1_i13,c150872_g3_i3,c42633_g1_i1,c275457_g1_i1,c99563_g1_i3,	c127031_g1_i1,c86156_g1_i1,c143241_g1_i2,c89756_g1_i1,c191711_g1_i1,c213005_g1_i1,c105042_g1_i1,c152654_g1_i13,c150872_g3_i3,c42633_g1_i1,c275457_g1_i1,c99563_g1_i3,	-	0.755887781469177	1	1
ko00564	Glycerophospholipid metabolism	7	7	0	516	369	20477	c211169_g1_i1,c42258_g1_i1,c86825_g1_i1,c55791_g1_i1,c125864_g1_i1,c159417_g1_i1,c197533_g1_i1,	c211169_g1_i1,c42258_g1_i1,c86825_g1_i1,c55791_g1_i1,c125864_g1_i1,c159417_g1_i1,c197533_g1_i1,	-	0.752815066910359	1	1
ko04114	Oocyte meiosis	9	9	0	516	475	20477	c310628_g1_i1,c63960_g1_i1,c143241_g1_i2,c96628_g1_i1,c89756_g1_i1,c213005_g1_i1,c111871_g1_i2,c249786_g1_i1,c114387_g2_i1,	c310628_g1_i1,c63960_g1_i1,c143241_g1_i2,c96628_g1_i1,c89756_g1_i1,c213005_g1_i1,c111871_g1_i2,c249786_g1_i1,c114387_g2_i1,	-	0.751909424724602	1	1
ko04020	Calcium signaling pathway	12	11	1	516	636	20477	c127031_g1_i1,c86156_g1_i1,c143241_g1_i2,c96628_g1_i1,c89756_g1_i1,c191711_g1_i1,c105042_g1_i1,c145018_g4_i6,c152654_g1_i13,c150872_g3_i3,c176108_g1_i1,c99563_g1_i3,	c127031_g1_i1,c86156_g1_i1,c143241_g1_i2,c96628_g1_i1,c89756_g1_i1,c191711_g1_i1,c105042_g1_i1,c152654_g1_i13,c150872_g3_i3,c176108_g1_i1,c99563_g1_i3,	c145018_g4_i6,	0.748756764662864	1	1
ko03020	RNA polymerase	2	2	0	516	107	20477	c47186_g1_i1,c320316_g1_i1,	c47186_g1_i1,c320316_g1_i1,	-	0.741759037890314	1	1
ko03040	Spliceosome	12	11	1	516	659	20477	c62081_g1_i1,c106270_g1_i1,c18480_g1_i1,c78475_g2_i1,c88046_g1_i1,c104318_g1_i3,c154365_g1_i1,c81044_g1_i1,c124373_g1_i2,c75519_g1_i1,c28103_g1_i1,c148349_g1_i2,	c62081_g1_i1,c106270_g1_i1,c18480_g1_i1,c78475_g2_i1,c88046_g1_i1,c104318_g1_i3,c81044_g1_i1,c124373_g1_i2,c75519_g1_i1,c28103_g1_i1,c148349_g1_i2,	c154365_g1_i1,	0.722624130994812	1	1
ko01040	Biosynthesis of unsaturated fatty acids	2	2	0	516	110	20477	c138368_g4_i1,c101096_g1_i2,	c138368_g4_i1,c101096_g1_i2,	-	0.721529245947851	1	1
ko00230	Purine metabolism	13	13	0	516	728	20477	c142343_g2_i3,c124093_g1_i1,c115581_g1_i1,c142343_g2_i2,c163802_g1_i1,c179951_g1_i1,c132148_g1_i2,c47186_g1_i1,c320316_g1_i1,c132148_g1_i3,c275201_g1_i1,c3174_g1_i1,c65896_g1_i1,	c142343_g2_i3,c124093_g1_i1,c115581_g1_i1,c142343_g2_i2,c163802_g1_i1,c179951_g1_i1,c132148_g1_i2,c47186_g1_i1,c320316_g1_i1,c132148_g1_i3,c275201_g1_i1,c3174_g1_i1,c65896_g1_i1,	-	0.708644795127353	1	1
ko04624	Toll and Imd signaling pathway	5	4	1	516	280	20477	c34164_g1_i1,c211133_g1_i1,c327734_g1_i1,c97604_g1_i1,c252044_g1_i1,	c34164_g1_i1,c327734_g1_i1,c97604_g1_i1,c252044_g1_i1,	c211133_g1_i1,	0.708644795127353	1	1
ko04211	Longevity regulating pathway	5	5	0	516	288	20477	c96628_g1_i1,c147056_g5_i1,c70764_g1_i1,c150184_g2_i2,c135904_g2_i2,	c96628_g1_i1,c147056_g5_i1,c70764_g1_i1,c150184_g2_i2,c135904_g2_i2,	-	0.688960217484927	1	1
ko00650	Butanoate metabolism	2	2	0	516	116	20477	c124614_g1_i1,c129996_g1_i1,	c124614_g1_i1,c129996_g1_i1,	-	0.684208767709169	1	1
ko04350	TGF-beta signaling pathway	3	3	0	516	185	20477	c310628_g1_i1,c63960_g1_i1,c160300_g1_i1,	c310628_g1_i1,c63960_g1_i1,c160300_g1_i1,	-	0.643526084223759	1	1
ko04926	Relaxin signaling pathway	6	5	1	516	371	20477	c96628_g1_i1,c105509_g1_i1,c221590_g1_i1,c145018_g4_i6,c97342_g2_i1,c118858_g1_i1,	c96628_g1_i1,c105509_g1_i1,c221590_g1_i1,c97342_g2_i1,c118858_g1_i1,	c145018_g4_i6,	0.641791512568169	1	1
ko00052	Galactose metabolism	3	3	0	516	189	20477	c326137_g1_i1,c257051_g1_i1,c157708_g1_i1,	c326137_g1_i1,c257051_g1_i1,c157708_g1_i1,	-	0.629906484557647	1	1
ko04024	cAMP signaling pathway	11	10	1	516	703	20477	c129172_g1_i2,c86156_g1_i1,c143241_g1_i2,c96628_g1_i1,c89756_g1_i1,c213005_g1_i1,c145018_g4_i6,c152654_g1_i13,c42633_g1_i1,c275457_g1_i1,c197533_g1_i1,	c129172_g1_i2,c86156_g1_i1,c143241_g1_i2,c96628_g1_i1,c89756_g1_i1,c213005_g1_i1,c152654_g1_i13,c42633_g1_i1,c275457_g1_i1,c197533_g1_i1,	c145018_g4_i6,	0.620946221619416	1	1
ko04068	FoxO signaling pathway	6	6	0	516	389	20477	c63790_g1_i1,c141289_g1_i1,c147056_g5_i1,c144943_g3_i1,c135904_g2_i2,c26670_g1_i1,	c63790_g1_i1,c141289_g1_i1,c147056_g5_i1,c144943_g3_i1,c135904_g2_i2,c26670_g1_i1,	-	0.612094218927483	1	1
ko00260	Glycine, serine and threonine metabolism	4	4	0	516	265	20477	c147103_g1_i3,c117070_g2_i1,c279780_g1_i1,c5459_g1_i1,	c147103_g1_i3,c117070_g2_i1,c279780_g1_i1,c5459_g1_i1,	-	0.599005411730291	1	1
ko05165	Human papillomavirus infection	13	12	1	516	866	20477	c310334_g1_i1,c61160_g1_i1,c310628_g1_i1,c130771_g1_i1,c63960_g1_i1,c96628_g1_i1,c114502_g1_i1,c221590_g1_i1,c145018_g4_i6,c249786_g1_i1,c116156_g1_i1,c7122_g1_i1,c118858_g1_i1,	c310334_g1_i1,c61160_g1_i1,c310628_g1_i1,c130771_g1_i1,c63960_g1_i1,c96628_g1_i1,c114502_g1_i1,c221590_g1_i1,c249786_g1_i1,c116156_g1_i1,c7122_g1_i1,c118858_g1_i1,	c145018_g4_i6,	0.595719873963872	1	1
ko01521	EGFR tyrosine kinase inhibitor resistance	3	3	0	516	200	20477	c137467_g4_i1,c70764_g1_i1,c150184_g2_i2,	c137467_g4_i1,c70764_g1_i1,c150184_g2_i2,	-	0.595261627906977	1	1
ko04713	Circadian entrainment	6	5	1	516	403	20477	c143241_g1_i2,c96628_g1_i1,c89756_g1_i1,c105509_g1_i1,c145018_g4_i6,c97342_g2_i1,	c143241_g1_i2,c96628_g1_i1,c89756_g1_i1,c105509_g1_i1,c97342_g2_i1,	c145018_g4_i6,	0.590830399907669	1	1
ko04371	Apelin signaling pathway	7	7	0	516	476	20477	c137467_g4_i1,c143241_g1_i2,c96628_g1_i1,c89756_g1_i1,c191711_g1_i1,c97342_g2_i1,c133404_g1_i1,	c137467_g4_i1,c143241_g1_i2,c96628_g1_i1,c89756_g1_i1,c191711_g1_i1,c97342_g2_i1,c133404_g1_i1,	-	0.58358983128135	1	1
ko04150	mTOR signaling pathway	7	7	0	516	479	20477	c87924_g1_i1,c137467_g4_i1,c65467_g1_i1,c70764_g1_i1,c150184_g2_i2,c51345_g1_i1,c72884_g1_i1,	c87924_g1_i1,c137467_g4_i1,c65467_g1_i1,c70764_g1_i1,c150184_g2_i2,c51345_g1_i1,c72884_g1_i1,	-	0.579934780145976	1	1
ko04139	Mitophagy	2	2	0	516	137	20477	c75519_g1_i1,c164777_g1_i1,	c75519_g1_i1,c164777_g1_i1,	-	0.579330051490975	1	1
ko00600	Sphingolipid metabolism	3	3	0	516	209	20477	c151538_g2_i7,c103833_g1_i1,c55791_g1_i1,	c151538_g2_i7,c103833_g1_i1,c55791_g1_i1,	-	0.569628352064093	1	1
ko04924	Renin secretion	5	4	1	516	356	20477	c133719_g1_i1,c143241_g1_i2,c96628_g1_i1,c89756_g1_i1,c145018_g4_i6,	c133719_g1_i1,c143241_g1_i2,c96628_g1_i1,c89756_g1_i1,	c145018_g4_i6,	0.557361074819267	1	1
ko01212	Fatty acid metabolism	4	4	0	516	285	20477	c138368_g4_i1,c34660_g1_i1,c101096_g1_i2,c236815_g1_i1,	c138368_g4_i1,c34660_g1_i1,c101096_g1_i2,c236815_g1_i1,	-	0.556969944240446	1	1
ko04330	Notch signaling pathway	2	2	0	516	145	20477	c313286_g1_i1,c179555_g1_i1,	c313286_g1_i1,c179555_g1_i1,	-	0.547367014167335	1	1
ko04214	Apoptosis	4	4	0	516	291	20477	c176198_g1_i1,c107135_g1_i1,c157652_g1_i1,c75606_g1_i1,	c176198_g1_i1,c107135_g1_i1,c157652_g1_i1,c75606_g1_i1,	-	0.545486027864354	1	1
ko04750	Inflammatory mediator regulation of TRP channels	5	4	1	516	365	20477	c143241_g1_i2,c96628_g1_i1,c89756_g1_i1,c213005_g1_i1,c145018_g4_i6,	c143241_g1_i2,c96628_g1_i1,c89756_g1_i1,c213005_g1_i1,	c145018_g4_i6,	0.543617925029202	1	1
ko04072	Phospholipase D signaling pathway	6	5	1	516	445	20477	c129199_g2_i2,c145018_g4_i6,c55791_g1_i1,c84136_g1_i1,c164777_g1_i1,c197533_g1_i1,	c129199_g2_i2,c55791_g1_i1,c84136_g1_i1,c164777_g1_i1,c197533_g1_i1,	c145018_g4_i6,	0.535066631826496	1	1
ko04071	Sphingolipid signaling pathway	6	5	1	516	450	20477	c310628_g1_i1,c63960_g1_i1,c249786_g1_i1,c103833_g1_i1,c173183_g1_i1,c197533_g1_i1,	c310628_g1_i1,c63960_g1_i1,c249786_g1_i1,c103833_g1_i1,c197533_g1_i1,	c173183_g1_i1,	0.529121447028424	1	1
ko04512	ECM-receptor interaction	3	3	0	516	233	20477	c221590_g1_i1,c116156_g1_i1,c118858_g1_i1,	c221590_g1_i1,c116156_g1_i1,c118858_g1_i1,	-	0.510954187044615	1	1
ko04014	Ras signaling pathway	8	8	0	516	627	20477	c61160_g1_i1,c143241_g1_i2,c96628_g1_i1,c89756_g1_i1,c286784_g1_i1,c97342_g2_i1,c84136_g1_i1,c197533_g1_i1,	c61160_g1_i1,c143241_g1_i2,c96628_g1_i1,c89756_g1_i1,c286784_g1_i1,c97342_g2_i1,c84136_g1_i1,c197533_g1_i1,	-	0.50633631294586	1	1
ko00310	Lysine degradation	4	4	0	516	316	20477	c135584_g1_i1,c235827_g1_i1,c117556_g1_i1,c289788_g1_i1,	c135584_g1_i1,c235827_g1_i1,c117556_g1_i1,c289788_g1_i1,	-	0.502330487685212	1	1
ko03440	Homologous recombination	2	2	0	516	159	20477	c318759_g1_i1,c149177_g3_i5,	c318759_g1_i1,c149177_g3_i5,	-	0.499171176441909	1	1
ko00240	Pyrimidine metabolism	6	6	0	516	480	20477	c163802_g1_i1,c179951_g1_i1,c132148_g1_i2,c47186_g1_i1,c320316_g1_i1,c132148_g1_i3,	c163802_g1_i1,c179951_g1_i1,c132148_g1_i2,c47186_g1_i1,c320316_g1_i1,c132148_g1_i3,	-	0.496051356589147	1	1
ko03410	Base excision repair	2	2	0	516	163	20477	c176198_g1_i1,c157652_g1_i1,	c176198_g1_i1,c157652_g1_i1,	-	0.486921577020022	1	1
ko04933	AGE-RAGE signaling pathway in diabetic complications	3	3	0	516	248	20477	c61160_g1_i1,c221590_g1_i1,c118858_g1_i1,	c61160_g1_i1,c221590_g1_i1,c118858_g1_i1,	-	0.480049699924981	1	1
ko04925	Aldosterone synthesis and secretion	4	3	1	516	337	20477	c143241_g1_i2,c96628_g1_i1,c89756_g1_i1,c145018_g4_i6,	c143241_g1_i2,c96628_g1_i1,c89756_g1_i1,	c145018_g4_i6,	0.471027994387321	1	1
ko04923	Regulation of lipolysis in adipocytes	2	1	1	516	170	20477	c96628_g1_i1,c145018_g4_i6,	c96628_g1_i1,	c145018_g4_i6,	0.46687186502508	1	1
ko00071	Fatty acid degradation	3	3	0	516	279	20477	c135584_g1_i1,c117556_g1_i1,c236815_g1_i1,	c135584_g1_i1,c117556_g1_i1,c236815_g1_i1,	-	0.426710844377761	1	1
ko01522	Endocrine resistance	2	1	1	516	254	20477	c96628_g1_i1,c145018_g4_i6,	c96628_g1_i1,	c145018_g4_i6,	0.312473295489227	1	1
ko04070	Phosphatidylinositol signaling system	3	3	0	516	385	20477	c143241_g1_i2,c89756_g1_i1,c164777_g1_i1,	c143241_g1_i2,c89756_g1_i1,c164777_g1_i1,	-	0.309226819691936	1	1
ko04360	Axon guidance	4	3	1	516	533	20477	c61160_g1_i1,c141081_g2_i7,c191460_g1_i1,c142816_g7_i4,	c61160_g1_i1,c141081_g2_i7,c142816_g7_i4,	c191460_g1_i1,	0.297816949546955	1	1
ko04110	Cell cycle	3	3	0	516	406	20477	c65319_g1_i1,c111871_g1_i2,c114387_g2_i1,	c65319_g1_i1,c111871_g1_i2,c114387_g2_i1,	-	0.293232329018215	1	1
ko04010	MAPK signaling pathway	5	5	0	516	679	20477	c61160_g1_i1,c96628_g1_i1,c65319_g1_i1,c247623_g1_i1,c148349_g1_i2,	c61160_g1_i1,c96628_g1_i1,c65319_g1_i1,c247623_g1_i1,c148349_g1_i2,	-	0.292224657784476	1	1
ko04111	Cell cycle	2	2	0	516	277	20477	c310628_g1_i1,c63960_g1_i1,	c310628_g1_i1,c63960_g1_i1,	-	0.286527859401674	1	1
ko00562	Inositol phosphate metabolism	2	2	0	516	280	20477	c102455_g1_i1,c164777_g1_i1,	c102455_g1_i1,c164777_g1_i1,	-	0.283457918050941	1	1
ko04310	Wnt signaling pathway	3	3	0	516	420	20477	c63790_g1_i1,c96628_g1_i1,c313286_g1_i1,	c63790_g1_i1,c96628_g1_i1,c313286_g1_i1,	-	0.283457918050941	1	1
ko04914	Progesterone-mediated oocyte maturation	2	2	0	516	299	20477	c96628_g1_i1,c65319_g1_i1,	c96628_g1_i1,c65319_g1_i1,	-	0.265445541987504	1	1
ko05167	Kaposi's sarcoma-associated herpesvirus infection	2	2	0	516	354	20477	c97342_g2_i1,c75606_g1_i1,	c97342_g2_i1,c75606_g1_i1,	-	0.224204002978146	1	1
