# Supplementary material for: The transcriptome sequencing and functional analysis of eyestalk ganglions in Chinese mitten crab (Eriocheir sinensis) treated with different photoperiods
Source: PLoS One. 2019 Jan 15;14(1):e0210414. doi: 10.1371/journal.pone.0210414 (PMC6333377; doi:10.1371/journal.pone.0210414)
Supplement: S1 File — (ZIP) [file pone.0210414.s004.zip › Supporting Information/unigene.counts.LL-X_vs_C-X.edgeR_all.xls]

unigene id	unigene length	protein_ID:protein_description	LL-X	C-X	log2FC	Pvalue	Qvalue	updown
c154365_g1_i1	18726	tr|A0A0L7RHZ9|A0A0L7RHZ9_9HYME:SubName: Full=Uncharacterized protein {ECO:0000313|EMBL:KOC70351.1}; GN=WH47_02854 OS=Habropoda laboriosa.	0.016	39.696	-11.2767060198924	1.41009301482563e-17	3.48192858057878e-12	DOWN
c84299_g1_i1	1574	tr|K0JA69|K0JA69_9BILA:RecName: Full=Cytochrome c oxidase subunit 1 {ECO:0000256|RuleBase:RU000369}; GN=COX1 OS=Philodina citrina.	70.672	0.057	10.2759611028754	9.44713894027263e-14	3.88795428563764e-09	UP
c142663_g2_i2	1353	-	97.835	0.122	9.64732571670705	4.03655745107866e-13	1.42391870691057e-08	UP
c278371_g1_i1	624	tr|K0JAI7|K0JAI7_9BILA:RecName: Full=Cytochrome b {ECO:0000256|RuleBase:RU362117}; GN=CYTB OS=Philodina citrina.	81.291	0	Inf	1.7015677766278e-12	5.25208036893656e-08	UP
c150972_g1_i1	2934	tr|U5EVG5|U5EVG5_9DIPT:SubName: Full=Putative eukaryotic translation elongation factor {ECO:0000313|EMBL:JAB58835.1}; GN=unknown OS=Corethrella appendiculata.	9.599	0	Inf	6.33746883317597e-11	8.69391578615171e-07	UP
c109670_g1_i1	586	tr|A0A087UEL6|A0A087UEL6_9ARAC:SubName: Full=40S ribosomal protein S25 {ECO:0000313|EMBL:KFM75805.1}; GN=X975_12971 OS=Stegodyphus mimosarum.	46.881	0	Inf	7.37874971912097e-11	8.94837464037565e-07	UP
c127627_g1_i1	633	-	75.593	0.23	8.36047497399249	7.10238417446167e-11	8.94837464037565e-07	UP
c137956_g1_i12	964	tr|J9I0R4|J9I0R4_9SPIT:SubName: Full=Uncharacterized protein {ECO:0000313|EMBL:EJY66653.1}; GN=OXYTRI_13058 OS=Oxytricha trifallax.	90.903	0.503	7.49762569707534	1.11764564512569e-10	1.19990922393583e-06	UP
c89281_g1_i1	375	-	67.938	0	Inf	1.1727502443027e-10	1.20660852114759e-06	UP
c136013_g1_i1	898	tr|K7IWE3|K7IWE3_NASVI:RecName: Full=40S ribosomal protein S8 {ECO:0000256|RuleBase:RU000669}; GN=LOC100117715 OS=Nasonia vitripennis	25.594	0	Inf	2.19647309524516e-10	2.08604963436843e-06	UP
c139739_g3_i1	1158	tr|A4GW06|A4GW06_MESSO:SubName: Full=Alpha tubulin a1 {ECO:0000313|EMBL:ABO33165.1}; GN=unknown OS=Unreviewed; 451 AA.	25.18	0.079	8.31620991442928	3.64291552126486e-10	3.33163513611263e-06	UP
c117511_g2_i1	520	tr|C1BNF7|C1BNF7_CALRO:RecName: Full=40S ribosomal protein S27 {ECO:0000256|RuleBase:RU000671}; GN=RS27 OS=Unreviewed; 84 AA.	38.989	0	Inf	4.69392447147028e-10	3.86355358605228e-06	UP
c148367_g2_i6	1160	tr|R4MPK6|R4MPK6_SINCO:SubName: Full=Cathepsin L2 {ECO:0000313|EMBL:AGL33705.1}; GN=unknown OS=Unreviewed; 331 AA.	17.484	0	Inf	4.69392447147028e-10	3.86355358605228e-06	UP
c148239_g4_i1	1934	-	10.102	0	Inf	5.91962828416779e-10	4.42947846236748e-06	UP
c118477_g1_i2	824	tr|K7HN01|K7HN01_CAEJA:SubName: Full=Uncharacterized protein {ECO:0000313|EnsemblMetazoa:CJA33270}; GN=unknown OS=Caenorhabditis japonica.	47.851	0.205	7.86678135480684	6.99465738076684e-10	5.07995221286875e-06	UP
c102191_g1_i1	986	tr|C3YZV7|C3YZV7_BRAFL:RecName: Full=40S ribosomal protein S3a {ECO:0000256|HAMAP-Rule:MF_03122}; GN=BRAFLDRAFT_69722 OS=Branchiostoma floridae	18.946	0	Inf	7.70289523192907e-10	5.43448061921432e-06	UP
c153134_g3_i6	1480	tr|A7TAG1|A7TAG1_NEMVE:SubName: Full=Predicted protein {ECO:0000313|EMBL:EDO27009.1}; GN=v1g152336 OS=Nematostella vectensis	34.149	0.233	7.19536956696356	8.55453346642836e-10	5.86767331758802e-06	UP
c130831_g1_i1	1204	-	14.909	0	Inf	9.90586433560525e-10	6.43696098559649e-06	UP
c80985_g1_i1	735	tr|K3W3Y1|K3W3Y1_9BILA:RecName: Full=NADH-ubiquinone oxidoreductase chain 1 {ECO:0000256|RuleBase:RU000473}; GN=ND1 OS=Philodina citrina.	22.919	0	Inf	1.42008390855032e-09	7.90618678549071e-06	UP
c138960_g2_i1	607	tr|Q962Y0|Q962Y0_BRABE:SubName: Full=Ubiquitin {ECO:0000313|EMBL:AAK91296.1}; GN=unknown OS=Branchiostoma belcheri	27.26	0	Inf	1.60888148307373e-09	8.45275522838115e-06	UP
c139142_g1_i1	1501	tr|A0A0P6CFP1|A0A0P6CFP1_9CRUS:SubName: Full=Elongation factor 1-gamma {ECO:0000313|EMBL:JAN01043.1}; GN=unknown OS=Daphnia magna.	10.992	0	Inf	1.60888148307373e-09	8.45275522838115e-06	UP
c136928_g1_i1	937	tr|A0A0K8U8N8|A0A0K8U8N8_BACLA:SubName: Full=Cathepsin L 2 {ECO:0000313|EMBL:JAI23024.1}; GN=GSPATT00022898001_0 OS=Bactrocera latifrons	23.941	0.05	8.9033396037483	1.78810448868524e-09	8.86387441366897e-06	UP
c127363_g2_i1	621	tr|C3ZCK5|C3ZCK5_BRAFL:SubName: Full=Putative uncharacterized protein {ECO:0000313|EMBL:EEN49709.1}; GN=BRAFLDRAFT_131797 OS=Branchiostoma floridae	25.724	0	Inf	1.97504582532255e-09	9.20181303020891e-06	UP
c133719_g1_i1	1228	tr|T1J4N3|T1J4N3_STRMM:SubName: Full=Uncharacterized protein {ECO:0000313|EnsemblMetazoa:SMAR008575-PA}; GN=unknown OS=Strigamia maritima	12.925	0	Inf	2.02729571488136e-09	9.27033525148035e-06	UP
c132009_g1_i1	826	-	437.449	5.213	6.39085715996078	2.30771069370596e-09	1.03607398888385e-05	UP
c123585_g1_i2	1023	tr|B3G4T1|B3G4T1_ADIVA:SubName: Full=Ribosomal protein S1a {ECO:0000313|EMBL:ACD01096.1}; GN=unknown OS=Adineta vaga	15.042	0	Inf	2.50832391766466e-09	1.06789295976727e-05	UP
c129464_g1_i1	853	tr|A0A0N5DV29|A0A0N5DV29_TRIMR:SubName: Full=Uncharacterized protein {ECO:0000313|WBParaSite:TMUE_s0073002300}; GN=unknown OS=Trichuris muris	18.085	0	Inf	2.44147093478447e-09	1.06789295976727e-05	UP
c150872_g3_i3	1356	tr|T1FNQ6|T1FNQ6_HELRO:SubName: Full=Uncharacterized protein {ECO:0000313|EnsemblMetazoa:HelroP186151}; GN=LANCIRYFPT QALNFAFKDK IKALFVMNKK DPYMVNFSKN OS=Unreviewed; 307 AA.	11.34	0	Inf	2.50832391766466e-09	1.06789295976727e-05	UP
c116533_g1_i1	1022	tr|A0A0B7AP26|A0A0B7AP26_9EUPU:SubName: Full=Uncharacterized protein {ECO:0000313|EMBL:CEK82799.1}; GN=ORF133593 OS=Arion vulgaris.	14.312	0	Inf	3.4032864360155e-09	1.29287710209057e-05	UP
c86161_g1_i1	286	-	50.683	0	Inf	3.60332116339471e-09	1.32800670381476e-05	UP
c139097_g1_i2	1105	tr|D5I0Z5|D5I0Z5_BRAPC:SubName: Full=Late embryogenesis abundant-like protein 1 {ECO:0000313|EMBL:ADE05593.1}; GN=lea-1 OS=Brachionus plicatilis	12.965	0	Inf	3.81712357873194e-09	1.34651215453243e-05	UP
c82435_g1_i1	363	-	39.75	0	Inf	3.70843554972477e-09	1.34651215453243e-05	UP
c137956_g1_i4	754	tr|R7VHQ4|R7VHQ4_CAPTE:SubName: Full=Uncharacterized protein {ECO:0000313|EMBL:ELU18102.1, ECO:0000313|EnsemblMetazoa:CapteP143611}; GN=CAPTEDRAFT_143611 OS=Capitella teleta	0	17.38	-Inf	4.16604927784255e-09	1.41259298350405e-05	DOWN
c137956_g3_i3	755	tr|A0A0N4XAP0|A0A0N4XAP0_HAEPC:SubName: Full=Uncharacterized protein {ECO:0000313|WBParaSite:HPLM_0002143501-mRNA-1}; GN=unknown OS=Haemonchus placei	0	17.283	-Inf	4.29048324671479e-09	1.41259298350405e-05	DOWN
c123166_g1_i1	800	tr|A0A0L8I1J6|A0A0L8I1J6_OCTBM:SubName: Full=Uncharacterized protein {ECO:0000313|EMBL:KOF95368.1}; GN=OCBIM_22038743mg OS=Octopus bimaculoides	17.45	0	Inf	4.41924925051775e-09	1.41719584179363e-05	UP
c119980_g1_i1	677	tr|A8U9R2|A8U9R2_SIPNU:SubName: Full=Putative ribosomal protein L14 {ECO:0000313|EMBL:ABW90350.1}; GN=unknown OS=Sipunculus nudus	20.561	0	Inf	4.55251973455026e-09	1.44121685324713e-05	UP
c131242_g1_i2	819	tr|A9QQ28|A9QQ28_LYCSI:SubName: Full=60S ribosomal protein L13A {ECO:0000313|EMBL:ABX75375.1}; GN=unknown OS=Lycosa singoriensis	16.897	0	Inf	4.69047487802149e-09	1.45652949062345e-05	UP
c150938_g1_i1	756	tr|J9HR62|J9HR62_9SPIT:SubName: Full=Uncharacterized protein {ECO:0000313|EMBL:EJY66654.1}; GN=OXYTRI_13059 OS=Oxytricha trifallax.	141.681	1.706	6.37588484305637	4.71886085675948e-09	1.45652949062345e-05	UP
c134897_g1_i1	1678	tr|A0A0R3S244|A0A0R3S244_9BILA:SubName: Full=Uncharacterized protein {ECO:0000313|WBParaSite:EEL_0000876901-mRNA-1}; GN=unknown OS=Elaeophora elaphi.	7.911	0	Inf	5.98726406561883e-09	1.76003467673713e-05	UP
c132347_g1_i3	525	tr|A0A0A0QXJ9|A0A0A0QXJ9_9ANNE:SubName: Full=Uncharacterized protein {ECO:0000313|EMBL:AIU94794.1}; GN=unknown OS=Phragmatopoma lapidosa.	25.207	0	Inf	6.17697458734317e-09	1.7944401857389e-05	UP
c153118_g1_i6	1820	tr|A0A0V1FVS7|A0A0V1FVS7_TRIPS:RecName: Full=Elongation factor 1-alpha {ECO:0000256|RuleBase:RU004060}; GN=T4D_4483 OS=Trichinella pseudospiralis	7.248	0	Inf	6.37369352324579e-09	1.83005786976925e-05	UP
c144899_g6_i1	386	-	33.954	0	Inf	6.57771700350335e-09	1.86692997926216e-05	UP
c148349_g1_i2	1490	tr|B6S321|B6S321_PHIRO:SubName: Full=HSP70-like protein {ECO:0000313|EMBL:ACI90341.1}; GN=unknown OS=Unreviewed; 643 AA.	8.68	0	Inf	7.23679206514331e-09	1.98552647539308e-05	UP
c128656_g1_i1	298	-	43.151	0	Inf	7.47328853786047e-09	2.02788095095093e-05	UP
c149239_g2_i2	2346	tr|A0A151K3D2|A0A151K3D2_9HYME:SubName: Full=Uncharacterized protein {ECO:0000313|EMBL:KYN50523.1}; GN=ALC57_00163 OS=Trachymyrmex cornetzi.	5.317	0	Inf	8.79910964367772e-09	2.2871108896881e-05	UP
c140687_g1_i3	1232	tr|U4UAM7|U4UAM7_DENPD:SubName: Full=Uncharacterized protein {ECO:0000313|EMBL:ERL87666.1}; GN=D910_05056 OS=Dendroctonus ponderosae	10.074	0	Inf	9.09597569103526e-09	2.2918981442976e-05	UP
c137361_g2_i1	1239	tr|A0A0P6CLM5|A0A0P6CLM5_9CRUS:SubName: Full=Guanine nucleotide-binding protein subunit beta-2 1 {ECO:0000313|EMBL:JAN01143.1}; GN=unknown OS=Daphnia magna.	9.861	0	Inf	9.72527757202921e-09	2.35436575057216e-05	UP
c138629_g4_i1	658	-	18.095	0	Inf	1.15325202061808e-08	2.6614146560673e-05	UP
c120921_g1_i2	786	tr|B0Z9M5|B0Z9M5_9BILA:SubName: Full=Ribosomal protein rpl23a {ECO:0000313|EMBL:ABZ04235.1}; GN=unknown OS=Lineus viridis.	14.966	0	Inf	1.23625423418775e-08	2.80061487884173e-05	UP
c127434_g1_i1	306	-	37.747	0	Inf	1.3741116570889e-08	2.97638611730969e-05	UP
c145529_g5_i1	285	-	70.725	0.36	7.6180795548413	1.36144058237713e-08	2.97638611730969e-05	UP
c42866_g1_i1	1632	-	7.065	0	Inf	1.3741116570889e-08	2.97638611730969e-05	UP
c152603_g2_i1	3888	tr|K1QAH8|K1QAH8_CRAGI:SubName: Full=Uncharacterized protein {ECO:0000313|EMBL:EKC33672.1}; GN=CGI_10015501 OS=Crassostrea gigas	2.892	0	Inf	1.58662693819905e-08	3.36978445881269e-05	UP
c99334_g1_i1	598	tr|B2YI43|B2YI43_9BILA:SubName: Full=Putative 60S ribosomal protein RPL24 {ECO:0000313|EMBL:ACD65174.1}; GN=unknown OS=Phoronis muelleri.	18.679	0	Inf	1.64556553174285e-08	3.41460379149353e-05	UP
c107483_g1_i1	652	tr|A0A0D2X0X0|A0A0D2X0X0_CAPO3:SubName: Full=Translationally-controlled tumor protein {ECO:0000313|EMBL:KJE89794.1}; GN=CAOG_001218 OS=Capsaspora owczarzaki	16.663	0	Inf	1.98122661741913e-08	4.01001891321876e-05	UP
c123089_g1_i2	592	tr|Q4LAZ8|Q4LAZ8_9COLE:SubName: Full=Ribosomal protein S26e {ECO:0000313|EMBL:CAJ01869.1}; GN=rpS26e OS=Eucinetus sp. APV-2005.	17.651	0	Inf	2.49429884175601e-08	4.73780552843053e-05	UP
c112871_g1_i1	444	tr|A0A0N8EAZ1|A0A0N8EAZ1_9CRUS:SubName: Full=40S ribosomal protein S21 {ECO:0000313|EMBL:JAN50197.1}; GN=unknown OS=Daphnia magna.	23.196	0	Inf	2.69850198686852e-08	4.8285391095323e-05	UP
c147992_g5_i1	334	-	30.845	0	Inf	2.69850198686852e-08	4.8285391095323e-05	UP
c286941_g1_i1	315	-	32.745	0	Inf	2.69850198686852e-08	4.8285391095323e-05	UP
c153118_g1_i7	621	tr|V5GG44|V5GG44_ANOGL:RecName: Full=Elongation factor 1-alpha {ECO:0000256|RuleBase:RU004060}; GN=EF1A2 OS=Anoplophora glabripennis	16.518	0	Inf	2.80784161356499e-08	4.95241086997135e-05	UP
c153342_g1_i1	293	-	0	31.936	-Inf	3.1680348503637e-08	5.39503225907212e-05	DOWN
c95394_g1_i1	349	-	28.797	0	Inf	3.1680348503637e-08	5.39503225907212e-05	UP
c135456_g1_i1	1057	tr|A0A0K1R009|A0A0K1R009_PECGU:SubName: Full=Putative histone protein {ECO:0000313|EMBL:AKV16246.1}; GN=unknown OS=Pectinaria gouldii	9.441	0	Inf	3.29981666610263e-08	5.43213619696037e-05	UP
c140850_g1_i5	424	-	23.507	0	Inf	3.29981666610263e-08	5.43213619696037e-05	UP
c22537_g1_i1	318	-	31.301	0	Inf	3.29981666610263e-08	5.43213619696037e-05	UP
c141524_g3_i1	300	-	32.83	0	Inf	3.58294091927648e-08	5.85915243878161e-05	UP
c139208_g1_i2	968	tr|A8UEZ2|A8UEZ2_AREMA:SubName: Full=Ribosomal protein rpl7a {ECO:0000313|EMBL:ABW23163.1}; GN=unknown OS=Arenicola marina	10.071	0	Inf	3.73501820787057e-08	6.0676599411268e-05	UP
c65571_g1_i1	294	-	32.496	0	Inf	4.23822356722963e-08	6.84013272700944e-05	UP
c106101_g1_i1	556	tr|A0A0A0QZ29|A0A0A0QZ29_9ANNE:RecName: Full=40S ribosomal protein S12 {ECO:0000256|RuleBase:RU000670}; GN=unknown OS=Phragmatopoma lapidosa.	17.072	0	Inf	4.42313733543335e-08	6.95669349746001e-05	UP
c125554_g1_i1	401	-	121.489	1.915	5.98733749117677	4.38108903350056e-08	6.95669349746001e-05	UP
c95150_g1_i1	320	tr|A0A0N4Z3K1|A0A0N4Z3K1_PARTI:SubName: Full=Uncharacterized protein {ECO:0000313|WBParaSite:PTRK_0000149550.1}; GN=unknown OS=Parastrongyloides trichosuri	29.678	0	Inf	4.42313733543335e-08	6.95669349746001e-05	UP
c121532_g1_i1	646	tr|Q4LAZ8|Q4LAZ8_9COLE:SubName: Full=Ribosomal protein S26e {ECO:0000313|EMBL:CAJ01869.1}; GN=rpS26e OS=Eucinetus sp. APV-2005.	14.6	0	Inf	4.61747553119054e-08	7.12617884650843e-05	UP
c143140_g1_i1	821	-	11.483	0	Inf	4.61747553119054e-08	7.12617884650843e-05	UP
c135456_g2_i1	303	-	30.765	0	Inf	4.82178860779187e-08	7.34962616749037e-05	UP
c1437_g1_i1	301	-	0	28.477	-Inf	5.2627254110371e-08	7.78155403007174e-05	DOWN
c117249_g1_i1	664	tr|E7DZ41|E7DZ41_EUPAU:SubName: Full=Ribosomal protein L21 {ECO:0000313|EMBL:ADT80688.1}; GN=RpL21 OS=Euphydryas aurinia	13.694	0	Inf	5.75112710293778e-08	8.35364743765484e-05	UP
c120734_g1_i1	671	tr|A0A0L8GSW6|A0A0L8GSW6_OCTBM:SubName: Full=Uncharacterized protein {ECO:0000313|EMBL:KOF80131.1}; GN=OCBIM_22028338mg OS=Octopus bimaculoides	13.482	0	Inf	5.75112710293778e-08	8.35364743765484e-05	UP
c125037_g1_i1	715	tr|Q56J86|Q56J86_ADIRI:RecName: Full=60S ribosomal protein L18a {ECO:0000256|PIRNR:PIRNR002190}; GN=unknown OS=Adineta ricciae	12.551	0	Inf	6.29289499889701e-08	8.92273883514836e-05	UP
c133389_g1_i1	715	-	601.357	12.672	5.56850556612572	6.20303702516237e-08	8.92273883514836e-05	UP
c9413_g1_i1	298	-	30.031	0	Inf	6.29289499889701e-08	8.92273883514836e-05	UP
c130830_g2_i2	295	tr|J9HKN0|J9HKN0_9SPIT:SubName: Full=Uncharacterized protein {ECO:0000313|EMBL:EJY65597.1}; GN=OXYTRI_14248 OS=Oxytricha trifallax.	124.339	1.968	5.98140485021568	6.50603437123942e-08	9.12800318895328e-05	UP
c119700_g2_i1	502	-	17.434	0	Inf	7.22060516683811e-08	9.90542674023426e-05	UP
c127996_g1_i1	587	tr|A0A0U2UPH1|A0A0U2UPH1_9MAXI:SubName: Full=Uncharacterized protein {ECO:0000313|EMBL:ALS04830.1}; GN=unknown OS=Pseudodiaptomus poplesia.	14.651	0	Inf	7.92742064382225e-08	0.000105242475922494	UP
c132148_g1_i2	696	tr|A0A0N4VAV5|A0A0N4VAV5_ENTVE:RecName: Full=Nucleoside diphosphate kinase {ECO:0000256|RuleBase:RU004013}; GN=unknown OS=Enterobius vermicularis	12.372	0	Inf	7.92742064382225e-08	0.000105242475922494	UP
c91899_g1_i1	390	-	22.108	0	Inf	7.92742064382225e-08	0.000105242475922494	UP
c118917_g1_i2	464	-	18.369	0	Inf	8.31075819913281e-08	0.000108008800597561	UP
c129959_g1_i1	589	tr|A0A0L0BT67|A0A0L0BT67_LUCCU:SubName: Full=40S ribosomal protein S10b {ECO:0000313|EMBL:KNC23242.1}; GN=FF38_01057 OS=Lucilia cuprina	14.479	0	Inf	8.31075819913281e-08	0.000108008800597561	UP
c117349_g1_i1	808	tr|R4WMZ7|R4WMZ7_RIPPE:SubName: Full=Ribosomal protein L22 {ECO:0000313|EMBL:BAN20211.1}; GN=unknown OS=Riptortus pedestris	10.469	0	Inf	8.7157659086422e-08	0.000111511676686793	UP
c151254_g3_i3	299	-	0	26.174	-Inf	8.7157659086422e-08	0.000111511676686793	DOWN
c112974_g2_i1	411	tr|A9QQ54|A9QQ54_LYCSI:SubName: Full=Ribosomal protein l37a {ECO:0000313|EMBL:ABX75439.1}; GN=unknown OS=Lycosa singoriensis	20.431	0	Inf	9.14384871358533e-08	0.000115198031581475	UP
c133577_g1_i1	857	tr|A0A0P6CBC1|A0A0P6CBC1_9CRUS:RecName: Full=Eukaryotic translation initiation factor 5A {ECO:0000256|RuleBase:RU362005}; GN=unknown OS=Daphnia magna.	9.728	0	Inf	9.59651449148559e-08	0.000119304555543851	UP
c29191_g1_i2	285	-	29.058	0	Inf	1.00753824800827e-07	0.000122556853222874	UP
c135456_g1_i2	1053	tr|A0A0K1R009|A0A0K1R009_PECGU:SubName: Full=Putative histone protein {ECO:0000313|EMBL:AKV16246.1}; GN=unknown OS=Pectinaria gouldii	7.804	0	Inf	1.05821924639903e-07	0.000126847097230129	UP
c75994_g1_i1	825	tr|A0A0P6FZJ9|A0A0P6FZJ9_9CRUS:SubName: Full=Cathepsin L {ECO:0000313|EMBL:JAN51569.1}; GN=unknown OS=Daphnia magna.	9.927	0	Inf	1.05821924639903e-07	0.000126847097230129	UP
c107692_g1_i1	558	-	14.373	0	Inf	1.16872613643041e-07	0.000136773637982286	UP
c138520_g1_i1	284	-	28.34	0	Inf	1.16872613643041e-07	0.000136773637982286	UP
c143535_g1_i2	360	-	0	20.601	-Inf	1.16872613643041e-07	0.000136773637982286	DOWN
c148088_g2_i2	1611	tr|A4GW06|A4GW06_MESSO:SubName: Full=Alpha tubulin a1 {ECO:0000313|EMBL:ABO33165.1}; GN=unknown OS=Unreviewed; 451 AA.	4.94	0	Inf	1.22896975171033e-07	0.000143145411235886	UP
c125075_g1_i1	1808	tr|A0A0P4WEY8|A0A0P4WEY8_9EUCA:SubName: Full=Uncharacterized protein {ECO:0000313|EMBL:JAI67326.1}; GN=unknown OS=Scylla olivacea	95.754	2.237	5.4196955935136	1.37907692372522e-07	0.000155495016300706	UP
c102555_g1_i1	370	-	0	19.386	-Inf	1.43251828608922e-07	0.000160058962835169	DOWN
c141929_g1_i1	1178	tr|A0A0V1LR11|A0A0V1LR11_9BILA:SubName: Full=60S ribosomal protein L6 {ECO:0000313|EMBL:KRZ61804.1}; GN=RPL6 OS=Trichinella nativa.	6.521	0	Inf	1.50887853588075e-07	0.000166332976779687	UP
c144384_g1_i4	305	-	0	23.436	-Inf	1.50887853588075e-07	0.000166332976779687	DOWN
c17920_g1_i1	304	-	25.474	0	Inf	1.50887853588075e-07	0.000166332976779687	UP
c129989_g1_i3	823	tr|A0A131Z6K4|A0A131Z6K4_RHIAP:RecName: Full=Ribosomal protein L15 {ECO:0000256|RuleBase:RU000663}; GN=unknown OS=Rhipicephalus appendiculatus	9.28	0	Inf	1.59000103780982e-07	0.000173724498347497	UP
c54660_g1_i1	371	tr|G6DFK4|G6DFK4_DANPL:SubName: Full=60S ribosomal protein L38 {ECO:0000313|EMBL:EHJ67727.1}; GN=KGM_22590 OS=Danaus plexippus	20.57	0	Inf	1.59000103780982e-07	0.000173724498347497	UP
c140954_g1_i1	1888	tr|V4AVT9|V4AVT9_LOTGI:SubName: Full=Uncharacterized protein {ECO:0000313|EMBL:ESP01493.1}; GN=LOTGIDRAFT_180305 OS=Lottia gigantea	4.022	0	Inf	1.67622669061947e-07	0.000176884179695716	UP
c143530_g1_i1	3049	-	2.493	0	Inf	1.67622669061947e-07	0.000176884179695716	UP
c97339_g1_i2	460	-	0.348	26.315	-6.24065427853141	1.81861457285313e-07	0.000191093054408532	DOWN
c112593_g1_i1	594	tr|B4N0U4|B4N0U4_DROWI:SubName: Full=Uncharacterized protein {ECO:0000313|EMBL:EDW77707.1}; GN=Dwil\GK24637 OS=Drosophila willistoni	12.382	0	Inf	1.8654915424617e-07	0.000191934983786886	UP
c130040_g2_i1	1060	-	9.635	0.089	6.75833552021669	1.89901063646404e-07	0.000194572945000593	UP
c156461_g1_i1	335	-	21.789	0	Inf	1.9693607820197e-07	0.00020012028335117	UP
c145007_g2_i2	301	-	0	22.606	-Inf	2.07999902820058e-07	0.000208785398388025	DOWN
c128608_g1_i1	958	-	7.488	0	Inf	2.19791280530947e-07	0.000213672602796166	UP
c131083_g1_i1	782	tr|F4WUW7|F4WUW7_ACREC:SubName: Full=60S ribosomal protein L9 {ECO:0000313|EMBL:EGI62031.1}; GN=G5I_09719 OS=Acromyrmex echinatior	9.148	0	Inf	2.19791280530947e-07	0.000213672602796166	UP
c131982_g1_i1	287	-	24.979	0	Inf	2.19791280530947e-07	0.000213672602796166	UP
c141365_g1_i1	314	tr|Q95YM2|Q95YM2_PROCL:SubName: Full=I-connectin {ECO:0000313|EMBL:BAB64297.1}; GN=I-con OS=Procambarus clarkii	22.797	0	Inf	2.19791280530947e-07	0.000213672602796166	UP
c152202_g1_i5	353	-	20.277	0	Inf	2.19791280530947e-07	0.000213672602796166	UP
c121204_g1_i2	722	tr|B1N695|B1N695_HALDI:SubName: Full=Ribosomal protein l17 {ECO:0000313|EMBL:ABO26685.1}; GN=unknown OS=Haliotis discus discus	9.808	0	Inf	2.32365152414868e-07	0.000221535500851934	UP
c134970_g1_i2	1391	tr|Q94712|Q94712_PARTE:SubName: Full=Alpha-tubulin {ECO:0000313|EMBL:CAA67847.1}; GN=alphaPT1 OS=Paramecium tetraurelia.	8.975	0.107	6.39022923719663	2.34590215986465e-07	0.000222796644012776	UP
c110438_g1_i1	520	tr|A0A131Z6T6|A0A131Z6T6_RHIAP:RecName: Full=40S ribosomal protein S24 {ECO:0000256|RuleBase:RU004383}; GN=unknown OS=Rhipicephalus appendiculatus	13.553	0	Inf	2.45781154286395e-07	0.000228159754311223	UP
c116764_g1_i1	556	tr|W4Y4I6|W4Y4I6_STRPU:SubName: Full=Uncharacterized protein {ECO:0000313|EnsemblMetazoa:SPU_010626-tr}; GN=Sp-Rpl30 OS=Strongylocentrotus purpuratus	12.673	0	Inf	2.45781154286395e-07	0.000228159754311223	UP
c148367_g2_i7	1157	tr|R4MPK6|R4MPK6_SINCO:SubName: Full=Cathepsin L2 {ECO:0000313|EMBL:AGL33705.1}; GN=unknown OS=Unreviewed; 331 AA.	6.095	0	Inf	2.45781154286395e-07	0.000228159754311223	UP
c101087_g1_i1	499	tr|U5KC58|U5KC58_HALDI:SubName: Full=Invertebrate-type lysozyme {ECO:0000313|EMBL:AGQ50334.1}; GN=unknown OS=Haliotis discus discus	13.941	0	Inf	2.60104065375346e-07	0.000236129546908342	UP
c76909_g1_i2	318	-	21.955	0	Inf	2.60104065375346e-07	0.000236129546908342	UP
c245913_g1_i1	304	tr|A0A023FAH8|A0A023FAH8_TRIIF:SubName: Full=Putative ribosomal protein l3e {ECO:0000313|EMBL:JAC18014.1}; GN=unknown OS=Triatoma infestans	22.353	0	Inf	2.91758479367512e-07	0.000262932954568395	UP
c123182_g1_i1	520	-	12.855	0	Inf	3.27969728265617e-07	0.000285159285320072	UP
c204627_g1_i1	290	-	22.999	0	Inf	3.27969728265617e-07	0.000285159285320072	UP
c121961_g1_i3	462	-	0	13.49	-Inf	3.48016777670606e-07	0.000294299434566524	DOWN
c141908_g1_i1	1691	tr|A0A0N4Y3I2|A0A0N4Y3I2_NIPBR:SubName: Full=Uncharacterized protein {ECO:0000313|WBParaSite:NBR_0001037301-mRNA-1}; GN=unknown OS=Nippostrongylus brasiliensis	3.904	0	Inf	3.48016777670606e-07	0.000294299434566524	UP
c144384_g1_i3	309	-	0	19.989	-Inf	3.48016777670606e-07	0.000294299434566524	DOWN
c128541_g1_i1	646	tr|B2YHX3|B2YHX3_9BILA:SubName: Full=Putative 40S ribosomal protein RPS16 {ECO:0000313|EMBL:ACD65104.1}; GN=unknown OS=Novocrania anomala.	10.124	0	Inf	3.69499294810767e-07	0.000307205694842854	UP
c67075_g1_i1	349	-	18.817	0	Inf	3.69499294810767e-07	0.000307205694842854	UP
c137056_g5_i1	298	-	0	20.415	-Inf	3.92535410447347e-07	0.000319895631572122	DOWN
c149916_g6_i1	288	-	22.441	0	Inf	3.92535410447347e-07	0.000319895631572122	UP
c254744_g1_i1	284	-	22.792	0	Inf	3.92535410447347e-07	0.000319895631572122	UP
c50250_g1_i1	295	-	21.952	0	Inf	3.92535410447347e-07	0.000319895631572122	UP
c146735_g1_i3	1061	-	19.162	0.352	5.76652890859886	4.03408800899132e-07	0.000327675433543493	UP
c134917_g1_i1	440	-	14.652	0	Inf	4.17254265009524e-07	0.000333437470564844	UP
c145881_g1_i2	285	-	31.273	0.293	6.73787314789258	4.21490546657571e-07	0.000335736255469701	UP
c122580_g1_i1	737	tr|V5HBM6|V5HBM6_IXORI:SubName: Full=Putative polyadenylate-binding protein rrm superfamily {ECO:0000313|EMBL:JAB70568.1}; GN=unknown OS=Ixodes ricinus	8.615	0	Inf	4.43797157185701e-07	0.00034900123639079	UP
c10166_g1_i1	294	-	21.412	0	Inf	4.72318825385298e-07	0.000363330888578088	UP
c144327_g1_i12	1241	tr|D6X2B8|D6X2B8_TRICA:RecName: Full=Putative rRNA methyltransferase {ECO:0000256|HAMAP-Rule:MF_03163}; GN=TcasGA2_TC012032 OS=Tribolium castaneum	0	4.721	-Inf	4.72318825385298e-07	0.000363330888578088	DOWN
c275228_g1_i1	285	-	22.007	0	Inf	4.72318825385298e-07	0.000363330888578088	UP
c147197_g1_i2	2069	tr|T1L2F7|T1L2F7_TETUR:RecName: Full=Protein disulfide-isomerase {ECO:0000256|RuleBase:RU361130}; GN=unknown OS=Tetranychus urticae	3.013	0	Inf	5.02988878981745e-07	0.000380989389257924	UP
c124359_g1_i1	566	tr|T1J1F3|T1J1F3_STRMM:RecName: Full=60S ribosomal protein L27 {ECO:0000256|RuleBase:RU000575}; GN=unknown OS=Strigamia maritima	10.862	0	Inf	5.3599339859997e-07	0.00039626441294279	UP
c126749_g1_i2	397	tr|A0A0P6BU33|A0A0P6BU33_9CRUS:SubName: Full=Uncharacterized protein {ECO:0000313|EMBL:JAM93874.1}; GN=unknown OS=Daphnia magna.	0	14.413	-Inf	5.3599339859997e-07	0.00039626441294279	DOWN
c139397_g1_i5	513	-	11.915	0	Inf	5.3599339859997e-07	0.00039626441294279	UP
c111286_g1_i1	550	tr|A0A0R3Q3J1|A0A0R3Q3J1_9BILA:SubName: Full=Uncharacterized protein {ECO:0000313|WBParaSite:BTMF_0000085901-mRNA-1}; GN=unknown OS=Brugia timori.	11.075	0	Inf	5.71536727419596e-07	0.000416309712581101	UP
c141289_g1_i1	2069	tr|V4A2Z1|V4A2Z1_LOTGI:SubName: Full=Uncharacterized protein {ECO:0000313|EMBL:ESO98228.1}; GN=LOTGIDRAFT_203707 OS=Lottia gigantea	2.926	0	Inf	5.71536727419596e-07	0.000416309712581101	UP
c223245_g1_i1	295	-	20.495	0	Inf	5.71536727419596e-07	0.000416309712581101	UP
c67175_g1_i1	317	-	19.145	0	Inf	5.71536727419596e-07	0.000416309712581101	UP
c112277_g1_i1	762	-	7.891	0	Inf	6.0984347858713e-07	0.000435225550069484	UP
c117501_g2_i1	887	tr|A0A0A9YYA6|A0A0A9YYA6_LYGHE:SubName: Full=Pogo transposable element with KRAB domain {ECO:0000313|EMBL:JAG34550.1}; GN=Pogk OS=Lygus hesperus	0	6.327	-Inf	6.0984347858713e-07	0.000435225550069484	DOWN
c125580_g2_i1	581	tr|B2ZFB0|B2ZFB0_PHIRO:SubName: Full=Ribosomal protein s15a {ECO:0000313|EMBL:ACD37580.1}; GN=unknown OS=Unreviewed; 130 AA.	10.367	0	Inf	6.0984347858713e-07	0.000435225550069484	UP
c128534_g1_i1	313	-	0	17.908	-Inf	6.0984347858713e-07	0.000435225550069484	DOWN
c89265_g1_i1	664	tr|A0A0N7Z945|A0A0N7Z945_9HEMI:SubName: Full=Putative 40s ribosomal protein s11 {ECO:0000313|EMBL:JAI55024.1}; GN=VSIRGRILTG VVQKMKMQRT IVIRRDYLHY VRKYNRFEKR HKNMSVHLSP CFRDVEIGDV OS=Rhodnius neglectus.	8.931	0	Inf	6.51160787434496e-07	0.0004620416151736	UP
c144144_g1_i1	1338	tr|D2DSX1|D2DSX1_SCYPA:SubName: Full=Putative uncharacterized protein {ECO:0000313|EMBL:ACY66531.1}; GN=unknown OS=Scylla paramamosain	6.168	0.066	6.54619293055658	6.70606731231357e-07	0.000474476359702659	UP
c124261_g1_i1	352	tr|C5LRL4|C5LRL4_PERM5:SubName: Full=Putative uncharacterized protein {ECO:0000313|EMBL:EER00629.1}; GN=Pmar_PMAR002737 OS=Perkinsus marinus	16.626	0	Inf	6.95760841368367e-07	0.000474595383420578	UP
c144171_g2_i4	915	-	6.413	0	Inf	6.95760841368367e-07	0.000474595383420578	UP
c148088_g2_i5	1611	tr|A4GW06|A4GW06_MESSO:SubName: Full=Alpha tubulin a1 {ECO:0000313|EMBL:ABO33165.1}; GN=unknown OS=Unreviewed; 451 AA.	3.637	0	Inf	6.95760841368367e-07	0.000474595383420578	UP
c196932_g1_i1	339	-	0	16.218	-Inf	6.95760841368367e-07	0.000474595383420578	DOWN
c311629_g1_i1	640	tr|A0A078BAJ4|A0A078BAJ4_STYLE:SubName: Full=Galactose-binding domain-containing protein {ECO:0000313|EMBL:CDW91374.1}; GN=Contig15556.g16577 OS=Stylonychia lemnae	9.153	0	Inf	6.95760841368367e-07	0.000474595383420578	UP
c330492_g1_i1	293	-	0	18.639	-Inf	6.95760841368367e-07	0.000474595383420578	DOWN
c96002_g1_i3	298	-	0	18.457	-Inf	6.95760841368367e-07	0.000474595383420578	DOWN
c106498_g1_i1	539	tr|Q86QS2|Q86QS2_BRABE:SubName: Full=Ribosomal protein L34 {ECO:0000313|EMBL:AAO31772.1}; GN=unknown OS=Branchiostoma belcheri tsingtauense.	10.774	0	Inf	7.43943725119636e-07	0.000497835447425655	UP
c119829_g1_i2	492	tr|T1EM48|T1EM48_HELRO:SubName: Full=Uncharacterized protein {ECO:0000313|EnsemblMetazoa:HelroP157004}; GN=unknown OS=Unreviewed; 106 AA.	11.766	0	Inf	7.43943725119636e-07	0.000497835447425655	UP
c150276_g4_i4	497	tr|D2A1N8|D2A1N8_TRICA:SubName: Full=Uncharacterized protein {ECO:0000313|EMBL:EFA01518.2}; GN=TcasGA2_TC007077 OS=Tribolium castaneum	0	10.951	-Inf	7.43943725119636e-07	0.000497835447425655	DOWN
c38678_g1_i1	326	-	17.809	0	Inf	7.43943725119636e-07	0.000497835447425655	UP
c52510_g1_i1	340	-	17.027	0	Inf	7.43943725119636e-07	0.000497835447425655	UP
c118714_g1_i1	535	tr|C3YBI0|C3YBI0_BRAFL:SubName: Full=Putative uncharacterized protein {ECO:0000313|EMBL:EEN62337.1}; GN=BRAFLDRAFT_67569 OS=Branchiostoma floridae	10.737	0	Inf	7.96040624637817e-07	0.000522780626066999	UP
c122864_g1_i1	890	-	6.458	0	Inf	7.96040624637817e-07	0.000522780626066999	UP
c147585_g2_i4	577	-	0	9.326	-Inf	7.96040624637817e-07	0.000522780626066999	DOWN
c313201_g1_i1	294	-	0	18.114	-Inf	7.96040624637817e-07	0.000522780626066999	DOWN
c78088_g1_i1	404	-	14.133	0	Inf	7.96040624637817e-07	0.000522780626066999	UP
c116921_g1_i1	601	tr|Q9GNT2|Q9GNT2_STIHL:RecName: Full=60S ribosomal protein L27 {ECO:0000256|RuleBase:RU000575}; GN=unknown OS=Stichodactyla helianthus	9.429	0	Inf	8.5241743941387e-07	0.000541096621843258	UP
c140879_g1_i2	368	-	15.465	0	Inf	8.5241743941387e-07	0.000541096621843258	UP
c141929_g1_i2	909	tr|K1RI08|K1RI08_CRAGI:SubName: Full=60S ribosomal protein L6 {ECO:0000313|EMBL:EKC33856.1}; GN=CGI_10026346 OS=Crassostrea gigas	6.236	0	Inf	8.5241743941387e-07	0.000541096621843258	UP
c143116_g2_i1	357	-	15.885	0	Inf	8.5241743941387e-07	0.000541096621843258	UP
c143356_g2_i1	2765	tr|V4C6I3|V4C6I3_LOTGI:SubName: Full=Uncharacterized protein {ECO:0000313|EMBL:ESO97274.1}; GN=LOTGIDRAFT_214098 OS=Lottia gigantea	2.051	0	Inf	8.5241743941387e-07	0.000541096621843258	UP
c132289_g1_i2	739	-	13.38	0.151	6.46938575620374	8.91076586569905e-07	0.000562743351522046	UP
c131902_g1_i1	300	-	18.712	0	Inf	9.13478860575322e-07	0.000563911053907509	UP
c133016_g1_i1	502	-	11.215	0	Inf	9.13478860575322e-07	0.000563911053907509	UP
c138322_g1_i1	2894	tr|A0A0P4VTE5|A0A0P4VTE5_9EUCA:SubName: Full=Uncharacterized protein {ECO:0000313|EMBL:JAI58924.1}; GN=unknown OS=Scylla olivacea	1.941	0	Inf	9.13478860575322e-07	0.000563911053907509	UP
c292249_g1_i1	304	-	18.406	0	Inf	9.13478860575322e-07	0.000563911053907509	UP
c131358_g1_i3	470	-	16.606	0.2	6.37556079316946	9.48683796691212e-07	0.000582730202072548	UP
c109323_g1_i1	736	tr|E2AHS6|E2AHS6_CAMFO:SubName: Full=Protein crumbs {ECO:0000313|EMBL:EFN67005.1}; GN=EAG_04297 OS=Unreviewed; 2199 AA.	7.504	0	Inf	9.79672980906866e-07	0.000590023584152077	UP
c114190_g1_i1	913	tr|K1PSE7|K1PSE7_CRAGI:SubName: Full=Outer dense fiber protein 3 {ECO:0000313|EMBL:EKC19365.1}; GN=CGI_10008688 OS=Crassostrea gigas	6.044	0	Inf	9.79672980906866e-07	0.000590023584152077	UP
c120998_g1_i1	599	tr|A8UAC0|A8UAC0_9BILA:SubName: Full=Putative ribosomal protein P2 {ECO:0000313|EMBL:ABW90411.1}; GN=unknown OS=Barentsia elongata.	9.271	0	Inf	9.79672980906866e-07	0.000590023584152077	UP
c140213_g1_i1	2849	tr|V3ZNZ2|V3ZNZ2_LOTGI:SubName: Full=Uncharacterized protein {ECO:0000313|EMBL:ESO84210.1}; GN=LOTGIDRAFT_211163 OS=Lottia gigantea	1.941	0	Inf	9.79672980906866e-07	0.000590023584152077	UP
c146392_g4_i1	363	-	0	14.259	-Inf	9.79672980906866e-07	0.000590023584152077	DOWN
c89625_g1_i1	530	tr|E4WYV9|E4WYV9_OIKDI:RecName: Full=Peptidyl-prolyl cis-trans isomerase {ECO:0000256|RuleBase:RU004231}; GN=GSOID_T00013652001 OS=Oikopleura dioica	10.396	0	Inf	9.79672980906866e-07	0.000590023584152077	UP
c106575_g1_i1	296	-	0	17.215	-Inf	1.05149651323141e-06	0.000612370241782358	DOWN
c251451_g1_i1	589	tr|A0A0K8VP06|A0A0K8VP06_BACLA:SubName: Full=Uncharacterized protein {ECO:0000313|EMBL:JAI40624.1}; GN=c0_g1_i1 OS=Bactrocera latifrons	9.271	0	Inf	1.05149651323141e-06	0.000612370241782358	UP
c311333_g1_i1	298	-	18.282	0	Inf	1.05149651323141e-06	0.000612370241782358	UP
c3867_g1_i1	295	-	18.596	0	Inf	1.05149651323141e-06	0.000612370241782358	UP
c56986_g1_i1	286	-	19.015	0	Inf	1.05149651323141e-06	0.000612370241782358	UP
c65658_g1_i1	301	-	18.236	0	Inf	1.05149651323141e-06	0.000612370241782358	UP
c125920_g1_i1	777	-	12.318	0.187	6.04158595294212	1.09309426354279e-06	0.000635098055064371	UP
c111102_g1_i1	1238	tr|A0A0B7BGR8|A0A0B7BGR8_9EUPU:SubName: Full=Uncharacterized protein {ECO:0000313|EMBL:CEK91486.1}; GN=ORF183217 OS=Arion vulgaris.	4.331	0	Inf	1.12950070560763e-06	0.000647114802169345	UP
c135528_g1_i2	361	-	14.879	0	Inf	1.12950070560763e-06	0.000647114802169345	UP
c158349_g1_i1	287	-	0	17.597	-Inf	1.12950070560763e-06	0.000647114802169345	DOWN
c102370_g1_i2	338	tr|A8E6A3|A8E6A3_9BILA:SubName: Full=Putative 60S ribosomal protein L39 isoform 1 {ECO:0000313|EMBL:CAL69090.1}; GN=rpl39.1 OS=Spadella cephaloptera.	15.838	0	Inf	1.21429805587848e-06	0.000672299113542637	UP
c107205_g1_i1	336	-	0	14.791	-Inf	1.21429805587848e-06	0.000672299113542637	DOWN
c112974_g1_i1	359	tr|A9QQ54|A9QQ54_LYCSI:SubName: Full=Ribosomal protein l37a {ECO:0000313|EMBL:ABX75439.1}; GN=unknown OS=Lycosa singoriensis	14.748	0	Inf	1.21429805587848e-06	0.000672299113542637	UP
c128763_g1_i1	817	tr|F6QRC2|F6QRC2_CIOIN:SubName: Full=Uncharacterized protein {ECO:0000313|Ensembl:ENSCINP00000025210}; GN=LOC100181213 OS=Ciona intestinalis	6.519	0	Inf	1.21429805587848e-06	0.000672299113542637	UP
c137956_g3_i2	824	tr|A0A0N4XAP0|A0A0N4XAP0_HAEPC:SubName: Full=Uncharacterized protein {ECO:0000313|WBParaSite:HPLM_0002143501-mRNA-1}; GN=unknown OS=Haemonchus placei	6.426	0	Inf	1.21429805587848e-06	0.000672299113542637	UP
c139469_g1_i1	1587	tr|A0A131Z135|A0A131Z135_RHIAP:RecName: Full=Nucleolar GTP-binding protein 1 {ECO:0000256|PIRNR:PIRNR038919}; GN=unknown OS=Rhipicephalus appendiculatus	3.355	0	Inf	1.21429805587848e-06	0.000672299113542637	UP
c148367_g2_i3	1097	tr|A0A087UR19|A0A087UR19_9ARAC:SubName: Full=Cathepsin L {ECO:0000313|EMBL:KFM79808.1}; GN=X975_15118 OS=Stegodyphus mimosarum.	4.831	0	Inf	1.21429805587848e-06	0.000672299113542637	UP
c162766_g1_i1	297	-	18.019	0	Inf	1.21429805587848e-06	0.000672299113542637	UP
c289900_g1_i1	322	-	0	15.472	-Inf	1.21429805587848e-06	0.000672299113542637	DOWN
c308042_g1_i1	318	tr|W7XEU3|W7XEU3_TETTS:SubName: Full=Cystatin domain protein {ECO:0000313|EMBL:EWS72466.1}; GN=TTHERM_000530399 OS=Tetrahymena thermophila	16.801	0	Inf	1.21429805587848e-06	0.000672299113542637	UP
c116864_g1_i1	334	tr|V3ZU27|V3ZU27_LOTGI:SubName: Full=Uncharacterized protein {ECO:0000313|EMBL:ESO86090.1}; GN=LOTGIDRAFT_195511 OS=Lottia gigantea	15.694	0	Inf	1.30656994462304e-06	0.000702897624958221	UP
c134084_g1_i1	1692	tr|V5GK71|V5GK71_ANOGL:SubName: Full=Y-box factor protein {ECO:0000313|EMBL:JAB64449.1}; GN=YBOXH OS=Anoplophora glabripennis	3.092	0	Inf	1.30656994462304e-06	0.000702897624958221	UP
c243612_g1_i1	292	-	17.916	0	Inf	1.30656994462304e-06	0.000702897624958221	UP
c65903_g1_i1	335	-	15.62	0	Inf	1.30656994462304e-06	0.000702897624958221	UP
c139245_g2_i1	1138	tr|A0A0P6HL23|A0A0P6HL23_9CRUS:RecName: Full=Elongation factor 1-alpha {ECO:0000256|RuleBase:RU004060}; GN=unknown OS=Daphnia magna.	6.345	0.047	7.07681559705083	1.36970148771932e-06	0.000735258736219661	UP
c110657_g2_i1	305	-	0	15.865	-Inf	1.40707532497866e-06	0.000740826658681568	DOWN
c128553_g1_i2	799	tr|A0A0R3TMM0|A0A0R3TMM0_HYMNN:SubName: Full=Uncharacterized protein {ECO:0000313|WBParaSite:HNAJ_0000856901-mRNA-1}; GN=unknown OS=Hymenolepis nana	6.505	0	Inf	1.40707532497866e-06	0.000740826658681568	UP
c133016_g1_i3	526	-	9.699	0	Inf	1.51666063066236e-06	0.000772180397667681	UP
c212011_g1_i1	377	-	0	12.603	-Inf	1.51666063066236e-06	0.000772180397667681	DOWN
c116872_g2_i1	288	-	0	16.328	-Inf	1.63627109049377e-06	0.000800084720999083	DOWN
c126884_g1_i2	1119	tr|E7D1X0|E7D1X0_LATHE:SubName: Full=Putative ornithine decarboxylase antizyme {ECO:0000313|EMBL:ADV40364.1}; GN=unknown OS=Latrodectus hesperus	4.536	0	Inf	1.63627109049377e-06	0.000800084720999083	UP
c132457_g1_i1	1011	-	4.965	0	Inf	1.63627109049377e-06	0.000800084720999083	UP
c137284_g2_i1	1072	tr|T1G0N6|T1G0N6_HELRO:SubName: Full=Uncharacterized protein {ECO:0000313|EMBL:ESO11545.1, ECO:0000313|EnsemblMetazoa:HelroP71572}; GN=HELRODRAFT_71572 OS=Unreviewed; 375 AA.	4.714	0	Inf	1.63627109049377e-06	0.000800084720999083	UP
c138326_g2_i2	1204	tr|C8KI26|C8KI26_BRAPC:RecName: Full=Glyceraldehyde-3-phosphate dehydrogenase {ECO:0000256|RuleBase:RU361160}; GN=GAPDH OS=Brachionus plicatilis	4.197	0	Inf	1.63627109049377e-06	0.000800084720999083	UP
c1885_g1_i1	317	-	15.849	0	Inf	1.63627109049377e-06	0.000800084720999083	UP
c197071_g1_i1	290	-	17.435	0	Inf	1.63627109049377e-06	0.000800084720999083	UP
c206228_g1_i1	305	-	16.636	0	Inf	1.63627109049377e-06	0.000800084720999083	UP
c29982_g1_i1	285	-	17.647	0	Inf	1.63627109049377e-06	0.000800084720999083	UP
c321195_g1_i1	358	-	0	13.219	-Inf	1.63627109049377e-06	0.000800084720999083	DOWN
c131161_g1_i1	1613	tr|T1IMV6|T1IMV6_STRMM:SubName: Full=Uncharacterized protein {ECO:0000313|EnsemblMetazoa:SMAR002321-PA}; GN=unknown OS=Strigamia maritima	3.097	0	Inf	1.76696366960669e-06	0.000837455992269311	UP
c131317_g2_i1	864	tr|A0A0R3TF18|A0A0R3TF18_HYMNN:RecName: Full=Ribosomal protein {ECO:0000256|RuleBase:RU000659}; GN=unknown OS=Hymenolepis nana	5.785	0	Inf	1.76696366960669e-06	0.000837455992269311	UP
c134985_g1_i5	586	tr|A0A0P5GYI7|A0A0P5GYI7_9CRUS:SubName: Full=Elongation factor 1-alpha-like protein {ECO:0000313|EMBL:JAK17677.1}; GN=unknown OS=Daphnia magna.	8.484	0	Inf	1.76696366960669e-06	0.000837455992269311	UP
c140879_g2_i2	1455	tr|A0A034VF20|A0A034VF20_BACDO:SubName: Full=Fat-like cadherin-related tumor suppressor-like protein {ECO:0000313|EMBL:JAC41099.1}; GN=FAT2 OS=Unreviewed; 4749 AA.	3.43	0	Inf	1.76696366960669e-06	0.000837455992269311	UP
c154328_g1_i1	286	-	17.364	0	Inf	1.76696366960669e-06	0.000837455992269311	UP
c68424_g1_i1	374	-	13.266	0	Inf	1.76696366960669e-06	0.000837455992269311	UP
c121004_g1_i1	561	tr|W6B5S4|W6B5S4_CERLA:SubName: Full=Ribosomal protein L32 {ECO:0000313|EMBL:AHI62785.1}; GN=unknown OS=Cerebratulus lacteus	8.815	0	Inf	1.90992189530303e-06	0.000879878924785974	UP
c14406_g1_i1	325	-	15.088	0	Inf	1.90992189530303e-06	0.000879878924785974	UP
c26758_g1_i1	284	-	17.341	0	Inf	1.90992189530303e-06	0.000879878924785974	UP
c42932_g1_i1	287	-	17.21	0	Inf	1.90992189530303e-06	0.000879878924785974	UP
c66181_g1_i1	289	tr|U6P9Z6|U6P9Z6_HAECO:SubName: Full=Uncharacterised protein family UPF0057 domain containing protein {ECO:0000313|EMBL:CDJ89077.1}; GN=HCOI_01029000 OS=Unreviewed; 469 AA.	17.019	0	Inf	1.90992189530303e-06	0.000879878924785974	UP
c6971_g1_i1	310	-	15.833	0	Inf	1.90992189530303e-06	0.000879878924785974	UP
c29638_g1_i1	308	-	15.728	0	Inf	2.06647287032787e-06	0.000929457339521293	UP
c99951_g1_i1	477	-	10.133	0	Inf	2.06647287032787e-06	0.000929457339521293	UP
c107135_g1_i1	311	tr|A0A0A0R3A5|A0A0A0R3A5_9ANNE:RecName: Full=Transcription factor BTF3 {ECO:0000256|RuleBase:RU361272}; GN=unknown OS=Phragmatopoma lapidosa.	15.348	0	Inf	2.23810682965742e-06	0.000974697497954988	UP
c135681_g1_i1	1645	-	2.908	0	Inf	2.23810682965742e-06	0.000974697497954988	UP
c43246_g1_i1	336	-	14.264	0	Inf	2.23810682965742e-06	0.000974697497954988	UP
c67416_g1_i1	1118	-	0	3.978	-Inf	2.23810682965742e-06	0.000974697497954988	DOWN
c122518_g1_i1	316	-	0	13.753	-Inf	2.42649966043667e-06	0.00101900192968021	DOWN
c123480_g1_i2	637	tr|F5A6D6|F5A6D6_PROCL:SubName: Full=Ribosomal protein L35 {ECO:0000313|EMBL:AEB54642.1}; GN=unknown OS=Procambarus clarkii	7.382	0	Inf	2.42649966043667e-06	0.00101900192968021	UP
c125202_g1_i1	346	-	13.547	0	Inf	2.42649966043667e-06	0.00101900192968021	UP
c130771_g1_i1	903	tr|B6S367|B6S367_PHIRO:SubName: Full=Putative uncharacterized protein {ECO:0000313|EMBL:ACI90387.1}; GN=unknown OS=Unreviewed; 250 AA.	5.25	0	Inf	2.42649966043667e-06	0.00101900192968021	UP
c147387_g5_i1	290	-	0	14.984	-Inf	2.42649966043667e-06	0.00101900192968021	DOWN
c148363_g3_i1	1717	tr|U1MGQ2|U1MGQ2_ASCSU:SubName: Full=Vitellogenin-6 {ECO:0000313|EMBL:ERG83573.1}; GN=ASU_06794 OS=Ascaris suum	2.755	0	Inf	2.42649966043667e-06	0.00101900192968021	UP
c198265_g1_i1	287	-	16.32	0	Inf	2.42649966043667e-06	0.00101900192968021	UP
c32734_g1_i1	301	-	15.661	0	Inf	2.42649966043667e-06	0.00101900192968021	UP
c34903_g1_i1	309	-	15.332	0	Inf	2.42649966043667e-06	0.00101900192968021	UP
c7042_g1_i1	329	-	0	13.349	-Inf	2.42649966043667e-06	0.00101900192968021	DOWN
c83271_g1_i1	318	-	14.846	0	Inf	2.42649966043667e-06	0.00101900192968021	UP
c84446_g1_i2	360	-	13.067	0	Inf	2.42649966043667e-06	0.00101900192968021	UP
c101676_g1_i1	339	-	13.752	0	Inf	2.63353888061045e-06	0.00107309756146907	UP
c109334_g1_i1	303	-	15.237	0	Inf	2.63353888061045e-06	0.00107309756146907	UP
c132057_g1_i1	1668	tr|A0A0S6XM23|A0A0S6XM23_9FUNG:SubName: Full=Uncharacterized protein {ECO:0000313|EMBL:GAM88787.1}; GN=ANO11243_068210 OS=fungal sp. No.11243.	2.769	0	Inf	2.63353888061045e-06	0.00107309756146907	UP
c17383_g1_i1	294	-	15.831	0	Inf	2.63353888061045e-06	0.00107309756146907	UP
c26023_g1_i1	290	-	0	14.774	-Inf	2.63353888061045e-06	0.00107309756146907	DOWN
c308055_g1_i1	284	tr|X1XDC6|X1XDC6_ACYPI:SubName: Full=Uncharacterized protein {ECO:0000313|EnsemblMetazoa:ACYPI083756-PA}; GN=unknown OS=Acyrthosiphon pisum	16.396	0	Inf	2.63353888061045e-06	0.00107309756146907	UP
c35045_g1_i1	301	-	0	14.288	-Inf	2.63353888061045e-06	0.00107309756146907	DOWN
c69779_g1_i1	289	-	16.121	0	Inf	2.63353888061045e-06	0.00107309756146907	UP
c86166_g1_i1	515	sp|P18322|PROF2_PHYPO:RecName: Full=Profilin-P; GN=PROP; OS=Reviewed; 125 AA.	8.971	0	Inf	2.63353888061045e-06	0.00107309756146907	UP
c98293_g1_i1	411	tr|A0A0P6D0Y1|A0A0P6D0Y1_9CRUS:SubName: Full=60S ribosomal protein L18 {ECO:0000313|EMBL:JAN09119.1}; GN=unknown OS=Daphnia magna.	11.252	0	Inf	2.63353888061045e-06	0.00107309756146907	UP
c116334_g1_i1	603	tr|C5HF67|C5HF67_RIMEX:SubName: Full=Putative elastin a {ECO:0000313|EMBL:ACL79888.1}; GN=unknown OS=Rimicaris exoculata	106.99	4.031	4.730194365599	2.85876972662518e-06	0.00110744701970138	UP
c124062_g1_i1	342	-	0	12.47	-Inf	2.86135366267017e-06	0.00110744701970138	DOWN
c124671_g1_i1	1275	tr|C3Y3V6|C3Y3V6_BRAFL:SubName: Full=Putative uncharacterized protein {ECO:0000313|EMBL:EEN64982.1}; GN=BRAFLDRAFT_104971 OS=Branchiostoma floridae	3.585	0	Inf	2.86135366267017e-06	0.00110744701970138	UP
c129100_g1_i2	286	-	0	14.938	-Inf	2.86135366267017e-06	0.00110744701970138	DOWN
c133142_g1_i1	1475	tr|C3ZJG7|C3ZJG7_BRAFL:SubName: Full=Putative uncharacterized protein {ECO:0000313|EMBL:EEN47309.1}; GN=BRAFLDRAFT_264103 OS=Branchiostoma floridae	3.094	0	Inf	2.86135366267017e-06	0.00110744701970138	UP
c133442_g1_i1	819	tr|A0A088ABL2|A0A088ABL2_APIME:SubName: Full=Uncharacterized protein {ECO:0000313|EnsemblMetazoa:GB48810-PA}; GN=RpL8 OS=Apis mellifera	5.575	0	Inf	2.86135366267017e-06	0.00110744701970138	UP
c134380_g1_i1	342	-	0	12.351	-Inf	2.86135366267017e-06	0.00110744701970138	DOWN
c144054_g2_i2	284	-	16.106	0	Inf	2.86135366267017e-06	0.00110744701970138	UP
c145935_g1_i1	1450	tr|V9IJK4|V9IJK4_APICE:SubName: Full=60S ribosomal protein L3 {ECO:0000313|EMBL:AEY61240.1}; GN=ACCB11554 OS=Apis cerana	3.177	0	Inf	2.86135366267017e-06	0.00110744701970138	UP
c17675_g1_i1	335	-	13.583	0	Inf	2.86135366267017e-06	0.00110744701970138	UP
c19370_g1_i1	303	-	0	14.052	-Inf	2.86135366267017e-06	0.00110744701970138	DOWN
c213508_g1_i1	359	-	0	11.762	-Inf	2.86135366267017e-06	0.00110744701970138	DOWN
c237701_g1_i1	289	-	0	14.714	-Inf	2.86135366267017e-06	0.00110744701970138	DOWN
c283464_g1_i1	318	-	0	13.437	-Inf	2.86135366267017e-06	0.00110744701970138	DOWN
c54204_g1_i1	289	-	15.728	0	Inf	2.86135366267017e-06	0.00110744701970138	UP
c134328_g1_i4	605	-	141.961	5.534	4.68102818798952	2.95175894321837e-06	0.00113886700639057	UP
c146260_g1_i12	367	tr|A0A0P5CNC9|A0A0P5CNC9_9CRUS:SubName: Full=Uncharacterized protein {ECO:0000313|EMBL:JAJ55647.1}; GN=unknown OS=Daphnia magna.	2.618	68.372	-4.70686862488674	2.95868789793968e-06	0.00113975950694282	DOWN
c11476_g1_i1	288	-	15.653	0	Inf	3.11234959799211e-06	0.00116092050435437	UP
c190700_g1_i1	300	-	15.014	0	Inf	3.11234959799211e-06	0.00116092050435437	UP
c212027_g1_i1	335	tr|B2YHY2|B2YHY2_9BILA:SubName: Full=Putative 60S ribosomal protein RPL7 {ECO:0000313|EMBL:ACD65113.1}; GN=unknown OS=Novocrania anomala.	13.43	0	Inf	3.11234959799211e-06	0.00116092050435437	UP
c285578_g1_i1	253	-	17.779	0	Inf	3.11234959799211e-06	0.00116092050435437	UP
c308044_g1_i1	432	-	10.368	0	Inf	3.11234959799211e-06	0.00116092050435437	UP
c123094_g1_i1	299	-	0	13.705	-Inf	3.38924902841846e-06	0.00121820068899322	DOWN
c143563_g3_i1	388	-	11.469	0	Inf	3.38924902841846e-06	0.00121820068899322	UP
c19410_g1_i1	286	-	15.427	0	Inf	3.38924902841846e-06	0.00121820068899322	UP
c216989_g1_i1	292	-	15.221	0	Inf	3.38924902841846e-06	0.00121820068899322	UP
c222907_g1_i1	285	-	15.605	0	Inf	3.38924902841846e-06	0.00121820068899322	UP
c264363_g1_i1	303	-	14.592	0	Inf	3.38924902841846e-06	0.00121820068899322	UP
c316600_g1_i1	292	-	0	14.173	-Inf	3.38924902841846e-06	0.00121820068899322	DOWN
c322376_g1_i1	370	-	11.966	0	Inf	3.38924902841846e-06	0.00121820068899322	UP
c38772_g1_i1	320	-	13.785	0	Inf	3.38924902841846e-06	0.00121820068899322	UP
c48851_g1_i1	1652	tr|T1I7W2|T1I7W2_RHOPR:SubName: Full=Uncharacterized protein {ECO:0000313|EnsemblMetazoa:RPRC012384-PA}; GN=unknown OS=Rhodnius prolixus	2.701	0	Inf	3.38924902841846e-06	0.00121820068899322	UP
c129091_g1_i1	301	-	14.499	0	Inf	3.69513792990028e-06	0.00128512213224274	UP
c131361_g1_i1	750	tr|D2XMR9|D2XMR9_SACKO:SubName: Full=Ependymin-like protein {ECO:0000313|EMBL:ADB22406.1}; GN=unknown OS=Unreviewed; 191 AA.	5.818	0	Inf	3.69513792990028e-06	0.00128512213224274	UP
c135072_g1_i2	797	tr|A0A0P4VX82|A0A0P4VX82_9HEMI:SubName: Full=Putative 60s ribosomal protein l10 {ECO:0000313|EMBL:JAI55283.1}; GN=unknown OS=Rhodnius neglectus.	5.447	0	Inf	3.69513792990028e-06	0.00128512213224274	UP
c135746_g3_i1	357	-	12.281	0	Inf	3.69513792990028e-06	0.00128512213224274	UP
c147969_g3_i1	307	-	0	13.107	-Inf	3.69513792990028e-06	0.00128512213224274	DOWN
c158312_g1_i1	303	-	14.363	0	Inf	3.69513792990028e-06	0.00128512213224274	UP
c276582_g1_i1	286	-	0	14.102	-Inf	3.69513792990028e-06	0.00128512213224274	DOWN
c282515_g1_i1	291	-	15.045	0	Inf	3.69513792990028e-06	0.00128512213224274	UP
c32094_g1_i1	327	-	13.452	0	Inf	3.69513792990028e-06	0.00128512213224274	UP
c325114_g1_i1	303	-	14.483	0	Inf	3.69513792990028e-06	0.00128512213224274	UP
c115231_g1_i1	416	-	10.354	0	Inf	4.03352052421348e-06	0.00135325161620042	UP
c132925_g1_i1	292	-	0	13.643	-Inf	4.03352052421348e-06	0.00135325161620042	DOWN
c153858_g4_i1	329	-	13.162	0	Inf	4.03352052421348e-06	0.00135325161620042	UP
c276123_g1_i1	346	-	12.39	0	Inf	4.03352052421348e-06	0.00135325161620042	UP
c328533_g1_i1	292	-	14.809	0	Inf	4.03352052421348e-06	0.00135325161620042	UP
c53093_g1_i1	316	-	0	12.556	-Inf	4.03352052421348e-06	0.00135325161620042	DOWN
c75408_g1_i1	331	-	12.922	0	Inf	4.03352052421348e-06	0.00135325161620042	UP
c78727_g1_i1	490	tr|M4QNV7|M4QNV7_CRIPL:SubName: Full=Selenoprotein W {ECO:0000313|EMBL:AGH25594.1}; GN=unknown OS=Cristaria plicata	8.811	0	Inf	4.03352052421348e-06	0.00135325161620042	UP
c83941_g2_i1	316	-	13.578	0	Inf	4.03352052421348e-06	0.00135325161620042	UP
c86101_g1_i1	321	-	13.321	0	Inf	4.03352052421348e-06	0.00135325161620042	UP
c116515_g1_i1	2917	tr|A0A0K8W0F1|A0A0K8W0F1_BACLA:SubName: Full=Uncharacterized protein {ECO:0000313|EMBL:JAI44559.1}; GN=c0_g2_i1 OS=Bactrocera latifrons	1.461	0	Inf	4.4083830264638e-06	0.00143989102161598	UP
c122811_g1_i1	777	tr|A0A0N5AGI6|A0A0N5AGI6_9BILA:SubName: Full=Uncharacterized protein {ECO:0000313|WBParaSite:SMUV_0000343701-mRNA-1}; GN=unknown OS=Syphacia muris.	5.418	0	Inf	4.4083830264638e-06	0.00143989102161598	UP
c123732_g2_i1	293	-	14.493	0	Inf	4.4083830264638e-06	0.00143989102161598	UP
c124819_g1_i1	586	-	7.235	0	Inf	4.4083830264638e-06	0.00143989102161598	UP
c217230_g1_i1	284	-	14.999	0	Inf	4.4083830264638e-06	0.00143989102161598	UP
c263579_g1_i1	287	-	14.842	0	Inf	4.4083830264638e-06	0.00143989102161598	UP
c284351_g1_i1	295	-	14.279	0	Inf	4.4083830264638e-06	0.00143989102161598	UP
c309173_g1_i1	291	-	14.615	0	Inf	4.4083830264638e-06	0.00143989102161598	UP
c51048_g1_i1	284	-	14.98	0	Inf	4.4083830264638e-06	0.00143989102161598	UP
c76414_g1_i1	327	-	0	12.012	-Inf	4.4083830264638e-06	0.00143989102161598	DOWN
c85518_g1_i1	340	-	12.403	0	Inf	4.4083830264638e-06	0.00143989102161598	UP
c133169_g1_i1	928	-	33.199	1.287	4.68905582757659	4.50258536112745e-06	0.00146871717389411	UP
c125778_g1_i1	287	-	14.426	0	Inf	4.82426821763964e-06	0.00150220898702842	UP
c136611_g1_i1	1159	tr|A0A0P5G794|A0A0P5G794_9CRUS:SubName: Full=MIP08013p1 {ECO:0000313|EMBL:JAJ84691.1}; GN=unknown OS=Daphnia magna.	3.594	0	Inf	4.82426821763964e-06	0.00150220898702842	UP
c143940_g1_i1	329	-	0	11.678	-Inf	4.82426821763964e-06	0.00150220898702842	DOWN
c168601_g1_i1	294	-	0	13.078	-Inf	4.82426821763964e-06	0.00150220898702842	DOWN
c266364_g1_i1	297	-	13.957	0	Inf	4.82426821763964e-06	0.00150220898702842	UP
c48313_g1_i1	374	-	11.127	0	Inf	4.82426821763964e-06	0.00150220898702842	UP
c48651_g1_i1	289	-	14.417	0	Inf	4.82426821763964e-06	0.00150220898702842	UP
c50750_g2_i1	371	-	0	10.351	-Inf	4.82426821763964e-06	0.00150220898702842	DOWN
c64575_g1_i1	302	-	13.682	0	Inf	4.82426821763964e-06	0.00150220898702842	UP
c85188_g1_i1	289	-	14.448	0	Inf	4.82426821763964e-06	0.00150220898702842	UP
c94574_g1_i2	291	-	0	13.248	-Inf	4.82426821763964e-06	0.00150220898702842	DOWN
c122007_g2_i1	297	-	13.773	0	Inf	5.28636287450167e-06	0.00159774332709648	UP
c122773_g1_i1	1231	-	3.307	0	Inf	5.28636287450167e-06	0.00159774332709648	UP
c135763_g1_i1	418	-	0	9.115	-Inf	5.28636287450167e-06	0.00159774332709648	DOWN
c138368_g4_i1	1337	tr|A0A0G3F6N3|A0A0G3F6N3_LITVA:RecName: Full=Elongation of very long chain fatty acids protein {ECO:0000256|RuleBase:RU361115}; GN=unknown OS=Litopenaeus vannamei	3.065	0	Inf	5.28636287450167e-06	0.00159774332709648	UP
c146528_g3_i1	419	-	9.834	0	Inf	5.28636287450167e-06	0.00159774332709648	UP
c149669_g7_i1	391	tr|F6YMZ5|F6YMZ5_CIOIN:SubName: Full=Uncharacterized protein {ECO:0000313|Ensembl:ENSCINP00000004592}; GN=unknown OS=Ciona intestinalis	10.411	0	Inf	5.28636287450167e-06	0.00159774332709648	UP
c180271_g1_i1	287	-	14.27	0	Inf	5.28636287450167e-06	0.00159774332709648	UP
c190254_g1_i1	288	-	14.229	0	Inf	5.28636287450167e-06	0.00159774332709648	UP
c212320_g1_i1	571	tr|T1F5G7|T1F5G7_HELRO:SubName: Full=Uncharacterized protein {ECO:0000313|EnsemblMetazoa:HelroP172527}; GN=HELRODRAFT_172527; OS=Unreviewed; 152 AA.	7.132	0	Inf	5.28636287450167e-06	0.00159774332709648	UP
c2793_g1_i1	290	-	0	12.982	-Inf	5.28636287450167e-06	0.00159774332709648	DOWN
c92134_g1_i1	1885	-	2.182	0	Inf	5.28636287450167e-06	0.00159774332709648	UP
c103507_g2_i1	306	tr|A0A0K8UCV4|A0A0K8UCV4_BACLA:SubName: Full=Uncharacterized protein {ECO:0000313|EMBL:JAI24459.1}; GN=c0_g1_i1 OS=Bactrocera latifrons	13.113	0	Inf	5.80060050820806e-06	0.00168708655228658	UP
c111346_g1_i1	318	-	12.696	0	Inf	5.80060050820806e-06	0.00168708655228658	UP
c133138_g1_i1	981	tr|A0A0X7YDR7|A0A0X7YDR7_PANFL:RecName: Full=Ribosomal protein L19 {ECO:0000256|RuleBase:RU000574}; GN=RPL19 OS=Pantala flavescens	4.135	0	Inf	5.80060050820806e-06	0.00168708655228658	UP
c138593_g1_i1	315	-	0	11.791	-Inf	5.80060050820806e-06	0.00168708655228658	DOWN
c140708_g1_i5	330	-	0	11.279	-Inf	5.80060050820806e-06	0.00168708655228658	DOWN
c183854_g1_i1	285	-	14.243	0	Inf	5.80060050820806e-06	0.00168708655228658	UP
c210273_g1_i1	381	-	10.502	0	Inf	5.80060050820806e-06	0.00168708655228658	UP
c227811_g1_i1	305	-	13.097	0	Inf	5.80060050820806e-06	0.00168708655228658	UP
c24605_g1_i1	349	-	11.483	0	Inf	5.80060050820806e-06	0.00168708655228658	UP
c257294_g1_i1	284	-	14.218	0	Inf	5.80060050820806e-06	0.00168708655228658	UP
c32868_g1_i1	486	-	8.216	0	Inf	5.80060050820806e-06	0.00168708655228658	UP
c58657_g1_i1	295	-	0	12.678	-Inf	5.80060050820806e-06	0.00168708655228658	DOWN
c121656_g1_i1	734	tr|A0A0B6Y0H0|A0A0B6Y0H0_9EUPU:SubName: Full=Uncharacterized protein {ECO:0000313|EMBL:CEK49000.1}; GN=ORF5998 OS=Arion vulgaris.	5.405	0	Inf	6.37378237660808e-06	0.00176443016645006	UP
c125094_g2_i1	574	-	6.946	0	Inf	6.37378237660808e-06	0.00176443016645006	UP
c126749_g1_i1	403	tr|A0A0P6BU33|A0A0P6BU33_9CRUS:SubName: Full=Uncharacterized protein {ECO:0000313|EMBL:JAM93874.1}; GN=unknown OS=Daphnia magna.	0.74	22.773	-4.94365527638515	6.11419258555706e-06	0.00176443016645006	DOWN
c127513_g1_i1	311	-	0	11.776	-Inf	6.37378237660808e-06	0.00176443016645006	DOWN
c139097_g1_i1	1225	tr|M1H3W2|M1H3W2_STYPI:SubName: Full=Putative late embryogenesis protein {ECO:0000313|EMBL:AGE45655.1}; GN=g11651 OS=Stylophora pistillata	3.208	0	Inf	6.37378237660808e-06	0.00176443016645006	UP
c149219_g2_i4	494	-	3.46	72.674	-4.39259537192535	6.24318958565881e-06	0.00176443016645006	DOWN
c152689_g2_i1	315	-	12.539	0	Inf	6.37378237660808e-06	0.00176443016645006	UP
c188153_g1_i1	386	-	10.339	0	Inf	6.37378237660808e-06	0.00176443016645006	UP
c194640_g1_i1	285	-	13.894	0	Inf	6.37378237660808e-06	0.00176443016645006	UP
c197796_g1_i1	296	-	13.461	0	Inf	6.37378237660808e-06	0.00176443016645006	UP
c222873_g1_i1	290	-	0	12.609	-Inf	6.37378237660808e-06	0.00176443016645006	DOWN
c239438_g1_i1	335	-	0	10.989	-Inf	6.37378237660808e-06	0.00176443016645006	DOWN
c247303_g1_i1	298	-	13.231	0	Inf	6.37378237660808e-06	0.00176443016645006	UP
c270988_g1_i1	289	-	13.607	0	Inf	6.37378237660808e-06	0.00176443016645006	UP
c318141_g1_i1	288	-	13.742	0	Inf	6.37378237660808e-06	0.00176443016645006	UP
c58313_g1_i1	589	tr|A0A0V0G2Z9|A0A0V0G2Z9_TRIDM:SubName: Full=Putative 40s ribosomal protein s11 {ECO:0000313|EMBL:JAP02457.1}; GN=unknown OS=Triatoma dimidiata	6.749	0	Inf	6.37378237660808e-06	0.00176443016645006	UP
c110223_g2_i1	2427	tr|A0A087TAY2|A0A087TAY2_9ARAC:SubName: Full=Exportin-1 {ECO:0000313|EMBL:KFM62271.1}; GN=X975_22304 OS=Stegodyphus mimosarum.	1.591	0	Inf	7.01372036622736e-06	0.00187434086180969	UP
c130251_g1_i1	293	-	13.18	0	Inf	7.01372036622736e-06	0.00187434086180969	UP
c130622_g2_i1	301	-	0	11.984	-Inf	7.01372036622736e-06	0.00187434086180969	DOWN
c133837_g2_i1	1126	tr|B7PZL9|B7PZL9_IXOSC:SubName: Full=Receptor-transporting protein, putative {ECO:0000313|EMBL:EEC12041.1}; GN=IscW_ISCW010189 OS=Ixodes scapularis	7.39	0.177	5.38375309895052	6.87574551514763e-06	0.00187434086180969	UP
c134416_g1_i1	286	-	0	12.577	-Inf	7.01372036622736e-06	0.00187434086180969	DOWN
c142302_g2_i1	308	-	12.567	0	Inf	7.01372036622736e-06	0.00187434086180969	UP
c147243_g3_i2	330	-	11.826	0	Inf	7.01372036622736e-06	0.00187434086180969	UP
c281654_g1_i1	285	-	13.7	0	Inf	7.01372036622736e-06	0.00187434086180969	UP
c333095_g1_i1	313	-	12.441	0	Inf	7.01372036622736e-06	0.00187434086180969	UP
c54909_g1_i1	316	-	12.413	0	Inf	7.01372036622736e-06	0.00187434086180969	UP
c90310_g1_i1	519	tr|A0A0J7KVJ8|A0A0J7KVJ8_LASNI:SubName: Full=Vitellogenin {ECO:0000313|EMBL:KMQ94517.1}; GN=RF55_5328 OS=Lasius niger	7.504	0	Inf	7.01372036622736e-06	0.00187434086180969	UP
c90529_g1_i1	480	-	8.085	0	Inf	7.01372036622736e-06	0.00187434086180969	UP
c113798_g2_i1	707	tr|B3G4T3|B3G4T3_ADIVA:SubName: Full=Ribosomal protein L11 {ECO:0000313|EMBL:ACD01098.1}; GN=unknown OS=Adineta vaga	5.435	0	Inf	7.7294061178832e-06	0.00197579143196975	UP
c129989_g1_i2	754	tr|A0A131Z6K4|A0A131Z6K4_RHIAP:RecName: Full=Ribosomal protein L15 {ECO:0000256|RuleBase:RU000663}; GN=unknown OS=Rhipicephalus appendiculatus	5.045	0	Inf	7.7294061178832e-06	0.00197579143196975	UP
c132582_g1_i1	304	-	12.586	0	Inf	7.7294061178832e-06	0.00197579143196975	UP
c139949_g1_i2	1421	tr|A0A132A945|A0A132A945_SARSC:SubName: Full=60S ribosomal protein L4-A-like protein {ECO:0000313|EMBL:KPM07493.1}; GN=QR98_0059870 OS=Sarcoptes scabiei	2.705	0	Inf	7.7294061178832e-06	0.00197579143196975	UP
c143135_g1_i2	305	-	12.519	0	Inf	7.7294061178832e-06	0.00197579143196975	UP
c150073_g1_i1	673	-	5.637	0	Inf	7.7294061178832e-06	0.00197579143196975	UP
c151625_g1_i1	412	-	9.219	0	Inf	7.7294061178832e-06	0.00197579143196975	UP
c152231_g3_i6	329	-	11.707	0	Inf	7.7294061178832e-06	0.00197579143196975	UP
c180753_g1_i1	284	-	13.559	0	Inf	7.7294061178832e-06	0.00197579143196975	UP
c234195_g1_i1	371	tr|K1RIT6|K1RIT6_CRAGI:SubName: Full=NADH-ubiquinone oxidoreductase 75 kDa subunit, mitochondrial {ECO:0000313|EMBL:EKC41515.1}; GN=CGI_10021398 OS=Crassostrea gigas	10.27	0	Inf	7.7294061178832e-06	0.00197579143196975	UP
c300168_g1_i1	286	-	13.27	0	Inf	7.7294061178832e-06	0.00197579143196975	UP
c32358_g1_i1	347	-	11.063	0	Inf	7.7294061178832e-06	0.00197579143196975	UP
c5018_g1_i1	304	-	12.568	0	Inf	7.7294061178832e-06	0.00197579143196975	UP
c72848_g1_i1	311	tr|V4ADV9|V4ADV9_LOTGI:SubName: Full=Uncharacterized protein {ECO:0000313|EMBL:ESP02199.1}; GN=LOTGIDRAFT_230585 OS=Lottia gigantea	12.397	0	Inf	7.7294061178832e-06	0.00197579143196975	UP
c86303_g1_i1	352	-	10.801	0	Inf	7.7294061178832e-06	0.00197579143196975	UP
c103554_g1_i2	534	tr|L8HAX5|L8HAX5_ACACA:SubName: Full=Uncharacterized protein {ECO:0000313|EMBL:ELR22355.1}; GN=ACA1_253410 OS=Acanthamoeba castellanii str. Neff.	7.029	0	Inf	8.5312117317715e-06	0.00208162409260336	UP
c124628_g1_i1	637	-	5.869	0	Inf	8.5312117317715e-06	0.00208162409260336	UP
c134903_g2_i2	437	-	0	7.99	-Inf	8.5312117317715e-06	0.00208162409260336	DOWN
c148238_g1_i2	322	-	11.558	0	Inf	8.5312117317715e-06	0.00208162409260336	UP
c148239_g5_i1	2461	-	4.35	0.129	5.0755724302002	8.18490257396356e-06	0.00208162409260336	UP
c150962_g1_i3	1151	tr|J9K2H5|J9K2H5_ACYPI:SubName: Full=Uncharacterized protein {ECO:0000313|EnsemblMetazoa:ACYPI006969-PA}; GN=unknown OS=Acyrthosiphon pisum	3.237	0	Inf	8.5312117317715e-06	0.00208162409260336	UP
c15252_g1_i1	302	-	12.323	0	Inf	8.5312117317715e-06	0.00208162409260336	UP
c160447_g1_i1	630	tr|I7M2D2|I7M2D2_TETTS:SubName: Full=Glutathione S-transferase, amine-terminal domain protein {ECO:0000313|EMBL:EAR99884.2}; GN=TTHERM_00661650 OS=Tetrahymena thermophila	0	5.444	-Inf	8.5312117317715e-06	0.00208162409260336	DOWN
c165479_g1_i1	289	-	12.943	0	Inf	8.5312117317715e-06	0.00208162409260336	UP
c18241_g1_i1	310	-	0	11.169	-Inf	8.5312117317715e-06	0.00208162409260336	DOWN
c218861_g1_i1	315	-	0	10.947	-Inf	8.5312117317715e-06	0.00208162409260336	DOWN
c249376_g1_i1	285	-	13.132	0	Inf	8.5312117317715e-06	0.00208162409260336	UP
c275278_g1_i1	320	-	11.645	0	Inf	8.5312117317715e-06	0.00208162409260336	UP
c335424_g1_i1	314	-	0	10.967	-Inf	8.5312117317715e-06	0.00208162409260336	DOWN
c62365_g1_i1	337	-	0	10.195	-Inf	8.5312117317715e-06	0.00208162409260336	DOWN
c68872_g1_i1	294	-	12.723	0	Inf	8.5312117317715e-06	0.00208162409260336	UP
c9150_g1_i1	305	-	12.232	0	Inf	8.5312117317715e-06	0.00208162409260336	UP
c91661_g1_i1	496	-	7.509	0	Inf	8.5312117317715e-06	0.00208162409260336	UP
c9477_g1_i1	314	-	0	10.974	-Inf	8.5312117317715e-06	0.00208162409260336	DOWN
c130789_g1_i3	284	-	191.569	8.756	4.4514483560132	8.7004356171792e-06	0.00212081921669738	UP
c140412_g1_i1	284	-	37.298	1.126	5.0498195395733	8.80219804236768e-06	0.00214350883669015	UP
c144794_g2_i1	352	-	37.409	1.378	4.76273760779609	8.9865353284517e-06	0.00218194314859317	UP
c118206_g1_i1	309	-	11.965	0	Inf	9.4311285811145e-06	0.00219907379547311	UP
c121175_g1_i1	381	-	9.604	0	Inf	9.4311285811145e-06	0.00219907379547311	UP
c127248_g1_i1	838	tr|C3Y550|C3Y550_BRAFL:SubName: Full=Putative uncharacterized protein {ECO:0000313|EMBL:EEN64583.1}; GN=BRAFLDRAFT_128819 OS=Branchiostoma floridae	4.402	0	Inf	9.4311285811145e-06	0.00219907379547311	UP
c130277_g1_i1	503	-	0	6.694	-Inf	9.4311285811145e-06	0.00219907379547311	DOWN
c133319_g2_i1	296	tr|W4XTM0|W4XTM0_STRPU:SubName: Full=Uncharacterized protein {ECO:0000313|EnsemblMetazoa:SPU_006771-tr}; GN=Sp-Hypp_495 OS=Strongylocentrotus purpuratus	12.353	0	Inf	9.4311285811145e-06	0.00219907379547311	UP
c143356_g1_i1	2320	tr|V4C6I3|V4C6I3_LOTGI:SubName: Full=Uncharacterized protein {ECO:0000313|EMBL:ESO97274.1}; GN=LOTGIDRAFT_214098 OS=Lottia gigantea	1.594	0	Inf	9.4311285811145e-06	0.00219907379547311	UP
c192483_g1_i1	299	-	12.336	0	Inf	9.4311285811145e-06	0.00219907379547311	UP
c1924_g1_i1	304	-	12.072	0	Inf	9.4311285811145e-06	0.00219907379547311	UP
c195044_g1_i1	307	-	12.034	0	Inf	9.4311285811145e-06	0.00219907379547311	UP
c280658_g1_i1	300	tr|A0A0L8FLW6|A0A0L8FLW6_OCTBM:SubName: Full=Uncharacterized protein {ECO:0000313|EMBL:KOF65642.1}; GN=OCBIM_22014801mg OS=Octopus bimaculoides	12.32	0	Inf	9.4311285811145e-06	0.00219907379547311	UP
c33422_g1_i1	286	tr|Q56J89|Q56J89_ADIRI:SubName: Full=RAD23B-like protein {ECO:0000313|EMBL:AAX81530.1}; GN=unknown OS=Adineta ricciae	12.953	0	Inf	9.4311285811145e-06	0.00219907379547311	UP
c47596_g1_i1	427	-	8.609	0	Inf	9.4311285811145e-06	0.00219907379547311	UP
c56096_g1_i1	302	-	0	11.296	-Inf	9.4311285811145e-06	0.00219907379547311	DOWN
c79828_g1_i1	350	tr|A0A0C9S040|A0A0C9S040_AMBAM:SubName: Full=Putative snare protein ykt6 synaptobrevin/vamp syperfamily {ECO:0000313|EMBL:JAG89929.1}; GN=unknown OS=Amblyomma americanum	10.527	0	Inf	9.4311285811145e-06	0.00219907379547311	UP
c84072_g1_i1	366	-	10.09	0	Inf	9.4311285811145e-06	0.00219907379547311	UP
c86499_g1_i1	344	tr|A9UDQ9|A9UDQ9_9BILA:SubName: Full=Putative 40S ribosomal protein RPS29 {ECO:0000313|EMBL:ABX44802.1}; GN=unknown OS=Flustra foliacea	10.769	0	Inf	9.4311285811145e-06	0.00219907379547311	UP
c91379_g1_i1	334	-	11.023	0	Inf	9.4311285811145e-06	0.00219907379547311	UP
c98600_g2_i1	290	-	12.632	0	Inf	9.4311285811145e-06	0.00219907379547311	UP
c101422_g1_i1	336	-	0	9.988	-Inf	1.04430522486161e-05	0.00232524116203653	DOWN
c102179_g1_i1	402	-	9.036	0	Inf	1.04430522486161e-05	0.00232524116203653	UP
c108206_g1_i1	890	tr|E9G1Y1|E9G1Y1_DAPPU:SubName: Full=Putative uncharacterized protein {ECO:0000313|EMBL:EFX86728.1}; GN=DAPPUDRAFT_221979 OS=Daphnia pulex	4.042	0	Inf	1.04430522486161e-05	0.00232524116203653	UP
c116764_g2_i1	456	tr|W4Y4I6|W4Y4I6_STRPU:SubName: Full=Uncharacterized protein {ECO:0000313|EnsemblMetazoa:SPU_010626-tr}; GN=Sp-Rpl30 OS=Strongylocentrotus purpuratus	7.972	0	Inf	1.04430522486161e-05	0.00232524116203653	UP
c118058_g1_i1	296	-	12.281	0	Inf	1.04430522486161e-05	0.00232524116203653	UP
c122759_g1_i2	423	-	8.532	0	Inf	1.04430522486161e-05	0.00232524116203653	UP
c124677_g1_i1	560	-	6.516	0	Inf	1.04430522486161e-05	0.00232524116203653	UP
c153549_g1_i3	367	-	19.266	336.4	-4.12604872958294	1.01783016867457e-05	0.00232524116203653	DOWN
c269790_g1_i1	287	-	0	11.639	-Inf	1.04430522486161e-05	0.00232524116203653	DOWN
c299606_g1_i1	284	-	12.712	0	Inf	1.04430522486161e-05	0.00232524116203653	UP
c31026_g1_i1	309	-	0	10.805	-Inf	1.04430522486161e-05	0.00232524116203653	DOWN
c335522_g1_i1	301	-	12.042	0	Inf	1.04430522486161e-05	0.00232524116203653	UP
c45443_g1_i1	290	-	12.473	0	Inf	1.04430522486161e-05	0.00232524116203653	UP
c66190_g1_i1	332	-	10.887	0	Inf	1.04430522486161e-05	0.00232524116203653	UP
c90114_g1_i1	478	-	0	6.95	-Inf	1.04430522486161e-05	0.00232524116203653	DOWN
c101971_g1_i2	684	tr|A0A0V1C8W7|A0A0V1C8W7_TRIBR:SubName: Full=Uncharacterized protein {ECO:0000313|EMBL:KRY45655.1}; GN=ART2 OS=Trichinella britovi	5.186	0	Inf	1.15831234547968e-05	0.00246569749273235	UP
c105676_g1_i1	596	-	5.967	0	Inf	1.15831234547968e-05	0.00246569749273235	UP
c106931_g2_i1	286	-	0	11.495	-Inf	1.15831234547968e-05	0.00246569749273235	DOWN
c126183_g1_i2	1493	tr|A0A0M8ZQ94|A0A0M8ZQ94_9HYME:SubName: Full=Eukaryotic initiation factor 4A {ECO:0000313|EMBL:KOX67369.1}; GN=WN51_08276 OS=Melipona quadrifasciata.	2.356	0	Inf	1.15831234547968e-05	0.00246569749273235	UP
c126884_g1_i1	1121	tr|E7D1X0|E7D1X0_LATHE:SubName: Full=Putative ornithine decarboxylase antizyme {ECO:0000313|EMBL:ADV40364.1}; GN=unknown OS=Latrodectus hesperus	3.188	0	Inf	1.15831234547968e-05	0.00246569749273235	UP
c128526_g2_i3	294	-	0	11.068	-Inf	1.15831234547968e-05	0.00246569749273235	DOWN
c145818_g8_i2	296	-	0	10.962	-Inf	1.15831234547968e-05	0.00246569749273235	DOWN
c155400_g1_i1	305	-	0	10.638	-Inf	1.15831234547968e-05	0.00246569749273235	DOWN
c177293_g1_i1	289	-	0	11.384	-Inf	1.15831234547968e-05	0.00246569749273235	DOWN
c182538_g1_i1	302	tr|A0A067RCT7|A0A067RCT7_ZOONE:SubName: Full=BAI1-associated protein 3 {ECO:0000313|EMBL:KDR17747.1}; GN=L798_08339 OS=Zootermopsis nevadensis	11.824	0	Inf	1.15831234547968e-05	0.00246569749273235	UP
c245598_g1_i1	315	-	11.177	0	Inf	1.15831234547968e-05	0.00246569749273235	UP
c313773_g1_i1	307	-	11.619	0	Inf	1.15831234547968e-05	0.00246569749273235	UP
c33246_g1_i1	326	-	10.871	0	Inf	1.15831234547968e-05	0.00246569749273235	UP
c35680_g1_i1	305	-	0	10.761	-Inf	1.15831234547968e-05	0.00246569749273235	DOWN
c51068_g1_i1	299	-	11.8	0	Inf	1.15831234547968e-05	0.00246569749273235	UP
c52522_g1_i1	313	-	0	10.422	-Inf	1.15831234547968e-05	0.00246569749273235	DOWN
c5482_g1_i1	316	-	0	10.396	-Inf	1.15831234547968e-05	0.00246569749273235	DOWN
c71241_g1_i1	310	-	0	10.462	-Inf	1.15831234547968e-05	0.00246569749273235	DOWN
c119995_g1_i1	366	-	0	8.735	-Inf	1.28701371719965e-05	0.00263080306435755	DOWN
c133617_g1_i1	789	-	0	4.088	-Inf	1.28701371719965e-05	0.00263080306435755	DOWN
c134167_g1_i3	924	tr|A0A026WER1|A0A026WER1_CERBI:RecName: Full=Metalloendopeptidase {ECO:0000256|RuleBase:RU361183}; GN=X777_05976 OS=Cerapachys biroi	3.774	0	Inf	1.28701371719965e-05	0.00263080306435755	UP
c168495_g1_i1	287	-	0	11.24	-Inf	1.28701371719965e-05	0.00263080306435755	DOWN
c198167_g1_i1	297	-	11.818	0	Inf	1.28701371719965e-05	0.00263080306435755	UP
c199162_g1_i1	288	-	12.133	0	Inf	1.28701371719965e-05	0.00263080306435755	UP
c232915_g1_i1	291	-	0	10.957	-Inf	1.28701371719965e-05	0.00263080306435755	DOWN
c282713_g1_i1	294	-	11.924	0	Inf	1.28701371719965e-05	0.00263080306435755	UP
c311191_g1_i1	320	-	10.83	0	Inf	1.28701371719965e-05	0.00263080306435755	UP
c319542_g1_i1	304	-	11.383	0	Inf	1.28701371719965e-05	0.00263080306435755	UP
c33002_g1_i1	1196	-	2.882	0	Inf	1.28701371719965e-05	0.00263080306435755	UP
c33618_g1_i1	329	-	10.543	0	Inf	1.28701371719965e-05	0.00263080306435755	UP
c51988_g1_i1	302	-	11.62	0	Inf	1.28701371719965e-05	0.00263080306435755	UP
c88969_g1_i1	292	-	0	10.986	-Inf	1.28701371719965e-05	0.00263080306435755	DOWN
c106252_g1_i1	303	-	0	10.442	-Inf	1.43260350421319e-05	0.00278989424867631	DOWN
c134052_g2_i2	317	-	0	9.801	-Inf	1.43260350421319e-05	0.00278989424867631	DOWN
c135611_g1_i3	727	-	4.667	0	Inf	1.43260350421319e-05	0.00278989424867631	UP
c147057_g1_i1	306	-	11.058	0	Inf	1.43260350421319e-05	0.00278989424867631	UP
c149704_g8_i1	297	-	0	10.645	-Inf	1.43260350421319e-05	0.00278989424867631	DOWN
c164563_g1_i1	307	-	11.158	0	Inf	1.43260350421319e-05	0.00278989424867631	UP
c193228_g1_i1	285	-	12.08	0	Inf	1.43260350421319e-05	0.00278989424867631	UP
c220564_g1_i1	291	-	11.626	0	Inf	1.43260350421319e-05	0.00278989424867631	UP
c249647_g1_i1	316	tr|T2MAS3|T2MAS3_HYDVU:SubName: Full=Vacuolar fusion protein MON1 homolog A {ECO:0000313|EMBL:CDG69052.1}; GN=MON1A OS=Hydra vulgaris	10.752	0	Inf	1.43260350421319e-05	0.00278989424867631	UP
c254626_g1_i1	390	-	8.779	0	Inf	1.43260350421319e-05	0.00278989424867631	UP
c264818_g1_i1	292	-	0	10.751	-Inf	1.43260350421319e-05	0.00278989424867631	DOWN
c266908_g1_i1	302	-	11.254	0	Inf	1.43260350421319e-05	0.00278989424867631	UP
c279756_g1_i1	348	-	0	8.944	-Inf	1.43260350421319e-05	0.00278989424867631	DOWN
c281056_g1_i1	304	-	11.244	0	Inf	1.43260350421319e-05	0.00278989424867631	UP
c312421_g1_i1	288	tr|A0A0R3U312|A0A0R3U312_9CEST:SubName: Full=Uncharacterized protein {ECO:0000313|WBParaSite:MCOS_0000091201-mRNA-1}; GN=unknown OS=Mesocestoides corti.	11.942	0	Inf	1.43260350421319e-05	0.00278989424867631	UP
c315946_g1_i1	288	-	11.859	0	Inf	1.43260350421319e-05	0.00278989424867631	UP
c318021_g1_i1	486	-	6.981	0	Inf	1.43260350421319e-05	0.00278989424867631	UP
c318510_g1_i1	291	-	11.821	0	Inf	1.43260350421319e-05	0.00278989424867631	UP
c36632_g1_i1	294	-	0	10.69	-Inf	1.43260350421319e-05	0.00278989424867631	DOWN
c41208_g1_i1	341	-	10.089	0	Inf	1.43260350421319e-05	0.00278989424867631	UP
c46500_g1_i1	297	-	11.494	0	Inf	1.43260350421319e-05	0.00278989424867631	UP
c48041_g1_i1	312	-	10.983	0	Inf	1.43260350421319e-05	0.00278989424867631	UP
c48530_g1_i1	304	-	0	10.396	-Inf	1.43260350421319e-05	0.00278989424867631	DOWN
c61106_g1_i1	324	-	0	9.595	-Inf	1.43260350421319e-05	0.00278989424867631	DOWN
c74076_g1_i1	301	-	11.367	0	Inf	1.43260350421319e-05	0.00278989424867631	UP
c9602_g1_i1	301	-	11.399	0	Inf	1.43260350421319e-05	0.00278989424867631	UP
c112721_g2_i1	284	tr|A8E6A3|A8E6A3_9BILA:SubName: Full=Putative 60S ribosomal protein L39 isoform 1 {ECO:0000313|EMBL:CAL69090.1}; GN=rpl39.1 OS=Spadella cephaloptera.	11.73	0	Inf	1.59764999087369e-05	0.00297067857376844	UP
c113702_g1_i1	548	-	6.126	0	Inf	1.59764999087369e-05	0.00297067857376844	UP
c122935_g2_i1	812	-	4.094	0	Inf	1.59764999087369e-05	0.00297067857376844	UP
c123630_g2_i1	744	sp|P36609|NCS2_CAEEL:RecName: Full=Neuronal calcium sensor 2; GN=ncs-2; OS=Caenorhabditis elegans.	4.539	0	Inf	1.59764999087369e-05	0.00297067857376844	UP
c132148_g1_i3	416	tr|A0A0N4VAV5|A0A0N4VAV5_ENTVE:RecName: Full=Nucleoside diphosphate kinase {ECO:0000256|RuleBase:RU004013}; GN=unknown OS=Enterobius vermicularis	8.027	0	Inf	1.59764999087369e-05	0.00297067857376844	UP
c140218_g1_i1	1608	tr|E9G107|E9G107_DAPPU:SubName: Full=Putative uncharacterized protein {ECO:0000313|EMBL:EFX86582.1}; GN=DAPPUDRAFT_44651 OS=Daphnia pulex	2.1	0	Inf	1.59764999087369e-05	0.00297067857376844	UP
c149596_g1_i2	322	-	10.288	0	Inf	1.59764999087369e-05	0.00297067857376844	UP
c150962_g3_i1	512	tr|A0A0N4YRN9|A0A0N4YRN9_NIPBR:SubName: Full=Uncharacterized protein {ECO:0000313|WBParaSite:NBR_0001991101-mRNA-1}; GN=unknown OS=Nippostrongylus brasiliensis	6.555	0	Inf	1.59764999087369e-05	0.00297067857376844	UP
c15158_g1_i1	298	-	11.245	0	Inf	1.59764999087369e-05	0.00297067857376844	UP
c179509_g1_i1	2070	tr|D2VHB8|D2VHB8_NAEGR:SubName: Full=Predicted protein {ECO:0000313|EMBL:EFC43859.1}; GN=NAEGRDRAFT_58186 OS=Naegleria gruberi	1.623	0	Inf	1.59764999087369e-05	0.00297067857376844	UP
c240642_g1_i1	337	-	9.867	0	Inf	1.59764999087369e-05	0.00297067857376844	UP
c25149_g1_i1	304	-	10.997	0	Inf	1.59764999087369e-05	0.00297067857376844	UP
c25644_g1_i1	284	-	11.662	0	Inf	1.59764999087369e-05	0.00297067857376844	UP
c26074_g1_i1	359	-	9.264	0	Inf	1.59764999087369e-05	0.00297067857376844	UP
c263449_g1_i1	315	tr|W4XYU2|W4XYU2_STRPU:SubName: Full=Uncharacterized protein {ECO:0000313|EnsemblMetazoa:SPU_008611-tr}; GN=unknown OS=Strongylocentrotus purpuratus	0	9.83	-Inf	1.59764999087369e-05	0.00297067857376844	DOWN
c280974_g2_i1	313	-	10.656	0	Inf	1.59764999087369e-05	0.00297067857376844	UP
c30965_g1_i1	369	-	9.021	0	Inf	1.59764999087369e-05	0.00297067857376844	UP
c315953_g1_i1	320	-	10.544	0	Inf	1.59764999087369e-05	0.00297067857376844	UP
c319146_g1_i1	299	-	11.21	0	Inf	1.59764999087369e-05	0.00297067857376844	UP
c45928_g1_i1	299	-	0	10.237	-Inf	1.59764999087369e-05	0.00297067857376844	DOWN
c47138_g1_i1	300	-	11.22	0	Inf	1.59764999087369e-05	0.00297067857376844	UP
c47885_g1_i1	512	tr|W8CDG5|W8CDG5_CERCA:RecName: Full=Profilin {ECO:0000256|RuleBase:RU003909}; GN=PROF OS=Ceratitis capitata	6.48	0	Inf	1.59764999087369e-05	0.00297067857376844	UP
c59400_g1_i1	291	-	11.439	0	Inf	1.59764999087369e-05	0.00297067857376844	UP
c69839_g1_i1	670	tr|D3B7L3|D3B7L3_POLPA:SubName: Full=Uncharacterized protein {ECO:0000313|EMBL:EFA82756.1}; GN=PPL_04451 OS=Polysphondylium pallidum	5.013	0	Inf	1.59764999087369e-05	0.00297067857376844	UP
c71689_g1_i1	305	-	10.888	0	Inf	1.59764999087369e-05	0.00297067857376844	UP
c79199_g1_i1	353	-	9.452	0	Inf	1.59764999087369e-05	0.00297067857376844	UP
c84725_g1_i1	291	-	11.391	0	Inf	1.59764999087369e-05	0.00297067857376844	UP
c84917_g2_i2	286	-	11.803	0	Inf	1.59764999087369e-05	0.00297067857376844	UP
c89756_g1_i1	464	tr|T1EEY3|T1EEY3_HELRO:SubName: Full=Uncharacterized protein {ECO:0000313|EnsemblMetazoa:HelroP110019}; GN=HELRODRAFT_110019; OS=Unreviewed; 151 AA.	7.262	0	Inf	1.59764999087369e-05	0.00297067857376844	UP
c94174_g1_i1	291	-	11.589	0	Inf	1.59764999087369e-05	0.00297067857376844	UP
c103215_g1_i1	445	tr|A0A146MAZ2|A0A146MAZ2_LYGHE:SubName: Full=Uncharacterized protein {ECO:0000313|EMBL:JAQ15977.1}; GN=g.41331 OS=Lygus hesperus	7.406	0	Inf	1.78516759543633e-05	0.0031712924400971	UP
c12563_g1_i1	284	-	11.543	0	Inf	1.78516759543633e-05	0.0031712924400971	UP
c127900_g1_i1	649	tr|A0A023FWX6|A0A023FWX6_9ACAR:RecName: Full=Ferritin {ECO:0000256|RuleBase:RU361145}; GN=unknown OS=Amblyomma parvum.	5.079	0	Inf	1.78516759543633e-05	0.0031712924400971	UP
c129178_g1_i1	2209	tr|T1IYX1|T1IYX1_STRMM:RecName: Full=Eukaryotic translation initiation factor 3 subunit C {ECO:0000256|HAMAP-Rule:MF_03002}; GN=WKACKNFIIN EKMNAKVWTL FYQVDKVRAM LVEKIQEESL RTYLFTYSSV YDSISMDILA OS=Strigamia maritima	1.496	0	Inf	1.78516759543633e-05	0.0031712924400971	UP
c132310_g2_i1	320	-	0	9.418	-Inf	1.78516759543633e-05	0.0031712924400971	DOWN
c132727_g2_i1	327	-	0	9.142	-Inf	1.78516759543633e-05	0.0031712924400971	DOWN
c142046_g1_i1	437	-	7.568	0	Inf	1.78516759543633e-05	0.0031712924400971	UP
c148566_g1_i10	607	-	0	4.94	-Inf	1.78516759543633e-05	0.0031712924400971	DOWN
c150008_g3_i1	288	-	0	10.351	-Inf	1.78516759543633e-05	0.0031712924400971	DOWN
c151380_g2_i1	307	-	10.688	0	Inf	1.78516759543633e-05	0.0031712924400971	UP
c200961_g1_i1	293	-	0	10.223	-Inf	1.78516759543633e-05	0.0031712924400971	DOWN
c216195_g1_i1	286	-	11.453	0	Inf	1.78516759543633e-05	0.0031712924400971	UP
c22330_g1_i1	374	-	0	7.956	-Inf	1.78516759543633e-05	0.0031712924400971	DOWN
c232544_g1_i1	288	-	11.472	0	Inf	1.78516759543633e-05	0.0031712924400971	UP
c246578_g1_i1	310	-	0	9.664	-Inf	1.78516759543633e-05	0.0031712924400971	DOWN
c248988_g1_i1	290	-	0	10.307	-Inf	1.78516759543633e-05	0.0031712924400971	DOWN
c280141_g1_i1	300	tr|D1KRS4|D1KRS4_9BILA:RecName: Full=ATP synthase subunit a {ECO:0000256|RuleBase:RU004450}; GN=ATP6 OS=Rotaria rotatoria.	10.814	0	Inf	1.78516759543633e-05	0.0031712924400971	UP
c302100_g1_i1	297	-	11.092	0	Inf	1.78516759543633e-05	0.0031712924400971	UP
c315183_g1_i1	304	-	10.81	0	Inf	1.78516759543633e-05	0.0031712924400971	UP
c317180_g1_i1	343	-	0	8.756	-Inf	1.78516759543633e-05	0.0031712924400971	DOWN
c325163_g1_i1	299	-	11.026	0	Inf	1.78516759543633e-05	0.0031712924400971	UP
c40686_g1_i1	307	tr|B4LYC1|B4LYC1_DROVI:SubName: Full=Uncharacterized protein {ECO:0000313|EMBL:EDW66917.1}; GN=Dvir\GJ23360 OS=Drosophila virilis	10.629	0	Inf	1.78516759543633e-05	0.0031712924400971	UP
c53448_g1_i1	439	-	7.421	0	Inf	1.78516759543633e-05	0.0031712924400971	UP
c60135_g1_i1	327	-	0	9.146	-Inf	1.78516759543633e-05	0.0031712924400971	DOWN
c83025_g1_i1	553	tr|C3YKY0|C3YKY0_BRAFL:SubName: Full=Putative uncharacterized protein {ECO:0000313|EMBL:EEN58971.1}; GN=BRAFLDRAFT_105864 OS=Branchiostoma floridae	5.95	0	Inf	1.78516759543633e-05	0.0031712924400971	UP
c91870_g1_i1	408	-	0	7.331	-Inf	1.78516759543633e-05	0.0031712924400971	DOWN
c100095_g2_i1	524	-	6.086	0	Inf	1.99870438914881e-05	0.00335968737990555	UP
c110610_g1_i1	1365	tr|A0A0R3WKI2|A0A0R3WKI2_HYDTA:SubName: Full=Uncharacterized protein {ECO:0000313|WBParaSite:TTAC_0000122301-mRNA-1}; GN=unknown OS=Hydatigena taeniaeformis	2.357	0	Inf	1.99870438914881e-05	0.00335968737990555	UP
c111320_g1_i1	661	tr|D6WIR6|D6WIR6_TRICA:SubName: Full=Nucleolar protein 16-like Protein {ECO:0000313|EMBL:EEZ99512.2}; GN=TcasGA2_TC000093 OS=Tribolium castaneum	4.854	0	Inf	1.99870438914881e-05	0.00335968737990555	UP
c114807_g1_i1	342	-	9.433	0	Inf	1.99870438914881e-05	0.00335968737990555	UP
c12702_g1_i1	293	-	10.981	0	Inf	1.99870438914881e-05	0.00335968737990555	UP
c135457_g1_i1	974	tr|A0A016UCF7|A0A016UCF7_9BILA:SubName: Full=Uncharacterized protein {ECO:0000313|EMBL:EYC12850.1}; GN=Acey_s0045.g1122 OS=Ancylostoma ceylanicum.	3.3	0	Inf	1.99870438914881e-05	0.00335968737990555	UP
c136498_g1_i1	320	-	10.115	0	Inf	1.99870438914881e-05	0.00335968737990555	UP
c139749_g1_i1	1829	tr|A0A0T6B5Q0|A0A0T6B5Q0_9SCAR:RecName: Full=Lysine--tRNA ligase {ECO:0000256|RuleBase:RU003748}; GN=AMK59_3873 OS=Oryctes borbonicus.	1.756	0	Inf	1.99870438914881e-05	0.00335968737990555	UP
c151381_g1_i1	341	-	0	8.612	-Inf	1.99870438914881e-05	0.00335968737990555	DOWN
c151697_g3_i1	301	-	10.665	0	Inf	1.99870438914881e-05	0.00335968737990555	UP
c152747_g1_i1	311	-	10.422	0	Inf	1.99870438914881e-05	0.00335968737990555	UP
c166473_g1_i1	310	-	10.272	0	Inf	1.99870438914881e-05	0.00335968737990555	UP
c18718_g1_i2	406	-	7.973	0	Inf	1.99870438914881e-05	0.00335968737990555	UP
c187677_g1_i1	288	-	11.114	0	Inf	1.99870438914881e-05	0.00335968737990555	UP
c190392_g1_i1	299	-	10.723	0	Inf	1.99870438914881e-05	0.00335968737990555	UP
c191631_g1_i1	287	tr|G0R1C3|G0R1C3_ICHMG:SubName: Full=Putative uncharacterized protein {ECO:0000313|EMBL:EGR28756.1}; GN=IMG5_169530 OS=Ichthyophthirius multifiliis	0	10.299	-Inf	1.99870438914881e-05	0.00335968737990555	DOWN
c195629_g1_i1	287	-	11.285	0	Inf	1.99870438914881e-05	0.00335968737990555	UP
c22516_g1_i1	371	-	8.734	0	Inf	1.99870438914881e-05	0.00335968737990555	UP
c23942_g1_i1	292	-	11.085	0	Inf	1.99870438914881e-05	0.00335968737990555	UP
c243238_g1_i1	354	-	9.016	0	Inf	1.99870438914881e-05	0.00335968737990555	UP
c247634_g1_i1	286	-	11.138	0	Inf	1.99870438914881e-05	0.00335968737990555	UP
c258128_g1_i1	339	-	0	8.688	-Inf	1.99870438914881e-05	0.00335968737990555	DOWN
c282102_g1_i1	304	-	10.592	0	Inf	1.99870438914881e-05	0.00335968737990555	UP
c293_g1_i1	305	-	10.532	0	Inf	1.99870438914881e-05	0.00335968737990555	UP
c314661_g1_i1	301	-	10.645	0	Inf	1.99870438914881e-05	0.00335968737990555	UP
c32276_g1_i1	296	-	10.726	0	Inf	1.99870438914881e-05	0.00335968737990555	UP
c327662_g1_i1	385	-	8.417	0	Inf	1.99870438914881e-05	0.00335968737990555	UP
c33669_g1_i1	609	tr|A0A0T6AXY1|A0A0T6AXY1_9SCAR:SubName: Full=Helicase {ECO:0000313|EMBL:KRT79463.1}; GN=AMK59_8429 OS=Oryctes borbonicus.	5.229	0	Inf	1.99870438914881e-05	0.00335968737990555	UP
c38879_g1_i1	299	-	10.812	0	Inf	1.99870438914881e-05	0.00335968737990555	UP
c543_g1_i1	383	-	0	7.647	-Inf	1.99870438914881e-05	0.00335968737990555	DOWN
c60117_g1_i1	576	-	5.546	0	Inf	1.99870438914881e-05	0.00335968737990555	UP
c71537_g1_i1	288	-	11.097	0	Inf	1.99870438914881e-05	0.00335968737990555	UP
c75349_g1_i1	357	-	9.004	0	Inf	1.99870438914881e-05	0.00335968737990555	UP
c76095_g1_i1	313	-	0	9.464	-Inf	1.99870438914881e-05	0.00335968737990555	DOWN
c77336_g1_i1	408	-	7.796	0	Inf	1.99870438914881e-05	0.00335968737990555	UP
c85130_g1_i1	288	-	11.12	0	Inf	1.99870438914881e-05	0.00335968737990555	UP
c94720_g1_i1	312	-	10.347	0	Inf	1.99870438914881e-05	0.00335968737990555	UP
c107336_g1_i1	285	-	477.983	27.258	4.13220769171466	2.1256035230471e-05	0.00356571435015283	UP
c100271_g1_i1	290	-	10.89	0	Inf	2.24244882684988e-05	0.00357472980222863	UP
c109411_g1_i1	617	-	5.115	0	Inf	2.24244882684988e-05	0.00357472980222863	UP
c114950_g1_i1	319	-	9.836	0	Inf	2.24244882684988e-05	0.00357472980222863	UP
c115666_g1_i1	525	-	6.023	0	Inf	2.24244882684988e-05	0.00357472980222863	UP
c119081_g2_i1	297	-	0	9.768	-Inf	2.24244882684988e-05	0.00357472980222863	DOWN
c121380_g2_i1	540	tr|E2A641|E2A641_CAMFO:RecName: Full=40S ribosomal protein S24 {ECO:0000256|RuleBase:RU004383}; GN=EAG_06255 OS=Unreviewed; 137 AA.	5.833	0	Inf	2.24244882684988e-05	0.00357472980222863	UP
c136991_g1_i1	349	-	9.026	0	Inf	2.24244882684988e-05	0.00357472980222863	UP
c142554_g4_i1	308	-	0	9.256	-Inf	2.24244882684988e-05	0.00357472980222863	DOWN
c143080_g3_i1	290	-	10.925	0	Inf	2.24244882684988e-05	0.00357472980222863	UP
c148339_g1_i1	288	-	0	10.027	-Inf	2.24244882684988e-05	0.00357472980222863	DOWN
c155567_g1_i1	409	tr|Q6TY94|Q6TY94_XIPAM:RecName: Full=Cytochrome c oxidase subunit 2 {ECO:0000256|RuleBase:RU000457}; GN=COII OS=Xiphinema americanum	7.739	0	Inf	2.24244882684988e-05	0.00357472980222863	UP
c1784_g1_i1	285	-	11.042	0	Inf	2.24244882684988e-05	0.00357472980222863	UP
c250078_g1_i1	337	-	0	8.457	-Inf	2.24244882684988e-05	0.00357472980222863	DOWN
c259395_g1_i1	344	-	9.136	0	Inf	2.24244882684988e-05	0.00357472980222863	UP
c3071_g1_i1	334	-	0	8.692	-Inf	2.24244882684988e-05	0.00357472980222863	DOWN
c318268_g1_i1	347	-	8.992	0	Inf	2.24244882684988e-05	0.00357472980222863	UP
c326551_g1_i1	290	-	0	9.875	-Inf	2.24244882684988e-05	0.00357472980222863	DOWN
c327122_g1_i1	302	-	10.432	0	Inf	2.24244882684988e-05	0.00357472980222863	UP
c39006_g1_i1	307	-	10.333	0	Inf	2.24244882684988e-05	0.00357472980222863	UP
c41189_g1_i1	311	-	0	9.288	-Inf	2.24244882684988e-05	0.00357472980222863	DOWN
c41354_g1_i1	399	-	0	7.167	-Inf	2.24244882684988e-05	0.00357472980222863	DOWN
c53120_g1_i1	291	-	10.754	0	Inf	2.24244882684988e-05	0.00357472980222863	UP
c69656_g1_i1	298	-	10.444	0	Inf	2.24244882684988e-05	0.00357472980222863	UP
c74043_g1_i1	298	-	10.624	0	Inf	2.24244882684988e-05	0.00357472980222863	UP
c74943_g1_i1	327	-	9.684	0	Inf	2.24244882684988e-05	0.00357472980222863	UP
c83287_g1_i3	311	-	10.078	0	Inf	2.24244882684988e-05	0.00357472980222863	UP
c89714_g1_i1	369	tr|V9ZC01|V9ZC01_FENCH:RecName: Full=Small ubiquitin-related modifier {ECO:0000256|RuleBase:RU361190}; GN=unknown OS={ECO:0000256|RuleBase:RU361190};	8.486	0	Inf	2.24244882684988e-05	0.00357472980222863	UP
c94103_g1_i1	297	-	10.468	0	Inf	2.24244882684988e-05	0.00357472980222863	UP
c100897_g1_i1	527	-	5.892	0	Inf	2.52136037247798e-05	0.00378248478381297	UP
c118515_g1_i1	527	-	5.82	0	Inf	2.52136037247798e-05	0.00378248478381297	UP
c125002_g1_i1	688	tr|H2YI48|H2YI48_CIOSA:SubName: Full=Uncharacterized protein {ECO:0000313|Ensembl:ENSCSAVP00000004997}; GN=unknown OS=Ciona savignyi	4.435	0	Inf	2.52136037247798e-05	0.00378248478381297	UP
c126721_g1_i1	772	-	3.998	0	Inf	2.52136037247798e-05	0.00378248478381297	UP
c127450_g1_i1	377	tr|A8UEI0|A8UEI0_AREMA:SubName: Full=Ribosomal protein rps4 {ECO:0000313|EMBL:ABW23138.1}; GN=VCMITGGRNL GRVGTITHRE RHPGSFDVVH IKDSMGHTFA TRLNNVFVIG KGLKPWVSLP OS=Arenicola marina	8.143	0	Inf	2.52136037247798e-05	0.00378248478381297	UP
c128939_g1_i1	352	-	0	7.954	-Inf	2.52136037247798e-05	0.00378248478381297	DOWN
c13080_g2_i1	445	-	6.855	0	Inf	2.52136037247798e-05	0.00378248478381297	UP
c131115_g1_i1	1066	-	2.896	0	Inf	2.52136037247798e-05	0.00378248478381297	UP
c131268_g1_i2	410	-	0	6.894	-Inf	2.52136037247798e-05	0.00378248478381297	DOWN
c139561_g1_i2	475	-	0	5.843	-Inf	2.52136037247798e-05	0.00378248478381297	DOWN
c1404_g1_i1	289	-	10.58	0	Inf	2.52136037247798e-05	0.00378248478381297	UP
c145226_g1_i3	517	-	0.47	13.782	-4.87398069553408	2.48695999889505e-05	0.00378248478381297	DOWN
c149074_g2_i1	295	-	10.393	0	Inf	2.52136037247798e-05	0.00378248478381297	UP
c152863_g1_i4	308	-	9.95	0	Inf	2.52136037247798e-05	0.00378248478381297	UP
c153925_g1_i12	355	tr|A0A0P4WKI4|A0A0P4WKI4_9EUCA:SubName: Full=Uncharacterized protein {ECO:0000313|EMBL:JAI61764.1}; GN=unknown OS=Scylla olivacea	8.576	0	Inf	2.52136037247798e-05	0.00378248478381297	UP
c15595_g1_i1	320	-	0	8.732	-Inf	2.52136037247798e-05	0.00378248478381297	DOWN
c159467_g1_i1	291	-	0	9.733	-Inf	2.52136037247798e-05	0.00378248478381297	DOWN
c169491_g1_i1	286	-	10.701	0	Inf	2.52136037247798e-05	0.00378248478381297	UP
c172030_g1_i1	290	-	0	9.639	-Inf	2.52136037247798e-05	0.00378248478381297	DOWN
c176418_g1_i1	354	-	8.74	0	Inf	2.52136037247798e-05	0.00378248478381297	UP
c187053_g1_i1	294	-	10.474	0	Inf	2.52136037247798e-05	0.00378248478381297	UP
c187680_g1_i1	285	-	10.738	0	Inf	2.52136037247798e-05	0.00378248478381297	UP
c18929_g1_i2	848	-	3.65	0	Inf	2.52136037247798e-05	0.00378248478381297	UP
c212301_g1_i1	319	-	9.565	0	Inf	2.52136037247798e-05	0.00378248478381297	UP
c220201_g1_i1	286	-	10.675	0	Inf	2.52136037247798e-05	0.00378248478381297	UP
c245538_g1_i1	295	-	10.361	0	Inf	2.52136037247798e-05	0.00378248478381297	UP
c246101_g1_i1	289	-	0	9.609	-Inf	2.52136037247798e-05	0.00378248478381297	DOWN
c247178_g1_i1	297	-	0	9.485	-Inf	2.52136037247798e-05	0.00378248478381297	DOWN
c259100_g1_i1	288	-	0	9.73	-Inf	2.52136037247798e-05	0.00378248478381297	DOWN
c264069_g1_i1	294	-	10.41	0	Inf	2.52136037247798e-05	0.00378248478381297	UP
c276458_g1_i1	325	-	9.515	0	Inf	2.52136037247798e-05	0.00378248478381297	UP
c282712_g1_i1	339	-	9.1	0	Inf	2.52136037247798e-05	0.00378248478381297	UP
c286955_g1_i1	295	-	10.449	0	Inf	2.52136037247798e-05	0.00378248478381297	UP
c293875_g1_i1	297	-	10.239	0	Inf	2.52136037247798e-05	0.00378248478381297	UP
c29560_g1_i1	312	tr|B3NZT3|B3NZT3_DROER:SubName: Full=GG10035 {ECO:0000313|EMBL:EDV49931.1}; GN=Dere\GG10035 OS=Drosophila erecta	9.848	0	Inf	2.52136037247798e-05	0.00378248478381297	UP
c295934_g1_i1	337	-	9.114	0	Inf	2.52136037247798e-05	0.00378248478381297	UP
c2995_g1_i1	287	-	10.79	0	Inf	2.52136037247798e-05	0.00378248478381297	UP
c309515_g1_i1	333	-	0	8.469	-Inf	2.52136037247798e-05	0.00378248478381297	DOWN
c330355_g1_i1	330	-	9.344	0	Inf	2.52136037247798e-05	0.00378248478381297	UP
c333710_g1_i1	287	-	0	9.756	-Inf	2.52136037247798e-05	0.00378248478381297	DOWN
c49417_g1_i1	293	-	10.503	0	Inf	2.52136037247798e-05	0.00378248478381297	UP
c54879_g1_i1	299	-	10.311	0	Inf	2.52136037247798e-05	0.00378248478381297	UP
c60429_g1_i1	288	-	10.693	0	Inf	2.52136037247798e-05	0.00378248478381297	UP
c868_g1_i1	299	-	10.288	0	Inf	2.52136037247798e-05	0.00378248478381297	UP
c87103_g1_i1	302	-	10.181	0	Inf	2.52136037247798e-05	0.00378248478381297	UP
c87971_g1_i1	308	tr|A0A0R3TBE6|A0A0R3TBE6_HYMNN:RecName: Full=Ferritin {ECO:0000256|RuleBase:RU361145}; GN=unknown OS=Hymenolepis nana	9.907	0	Inf	2.52136037247798e-05	0.00378248478381297	UP
c105345_g1_i1	319	-	9.417	0	Inf	2.84132996289396e-05	0.00401606620725497	UP
c109303_g1_i2	322	-	9.275	0	Inf	2.84132996289396e-05	0.00401606620725497	UP
c115498_g1_i1	346	tr|J9I4L9|J9I4L9_9SPIT:SubName: Full=Protein kinase domain containing protein {ECO:0000313|EMBL:EJY65425.1}; GN=OXYTRI_14420 OS=Oxytricha trifallax.	8.705	0	Inf	2.84132996289396e-05	0.00401606620725497	UP
c116025_g1_i1	330	-	0	8.378	-Inf	2.84132996289396e-05	0.00401606620725497	DOWN
c124799_g1_i1	339	-	8.904	0	Inf	2.84132996289396e-05	0.00401606620725497	UP
c126596_g1_i1	434	-	6.943	0	Inf	2.84132996289396e-05	0.00401606620725497	UP
c126704_g1_i2	596	-	5.082	0	Inf	2.84132996289396e-05	0.00401606620725497	UP
c130463_g3_i1	368	-	8.154	0	Inf	2.84132996289396e-05	0.00401606620725497	UP
c133869_g1_i1	1005	tr|W4YU90|W4YU90_STRPU:SubName: Full=Uncharacterized protein {ECO:0000313|EnsemblMetazoa:SPU_019385-tr}; GN=Sp-Btg4 OS=Strongylocentrotus purpuratus	2.971	0	Inf	2.84132996289396e-05	0.00401606620725497	UP
c134909_g1_i1	2664	tr|A0A0M8ZWK8|A0A0M8ZWK8_9HYME:RecName: Full=Aconitate hydratase, mitochondrial {ECO:0000256|RuleBase:RU362107}; GN=WN51_02407 OS=Melipona quadrifasciata.	1.14	0	Inf	2.84132996289396e-05	0.00401606620725497	UP
c136076_g3_i2	719	tr|D1FPZ4|D1FPZ4_9DIPT:SubName: Full=Mitochondrial F1F0-ATP synthase subunit c/ATP9/proteolipid {ECO:0000313|EMBL:ACZ28249.1}; GN=unknown OS=Simulium nigrimanum.	4.147	0	Inf	2.84132996289396e-05	0.00401606620725497	UP
c137054_g4_i1	310	-	0	8.866	-Inf	2.84132996289396e-05	0.00401606620725497	DOWN
c138214_g2_i3	297	-	0	9.132	-Inf	2.84132996289396e-05	0.00401606620725497	DOWN
c138856_g4_i1	478	-	6.263	0	Inf	2.84132996289396e-05	0.00401606620725497	UP
c151572_g1_i2	1579	tr|A0A0B7AAF6|A0A0B7AAF6_9EUPU:SubName: Full=Uncharacterized protein {ECO:0000313|EMBL:CEK77944.1}; GN=ORF107486 OS=Arion vulgaris.	1.888	0	Inf	2.84132996289396e-05	0.00401606620725497	UP
c153728_g2_i3	449	-	6.683	0	Inf	2.84132996289396e-05	0.00401606620725497	UP
c159766_g1_i1	300	-	10.106	0	Inf	2.84132996289396e-05	0.00401606620725497	UP
c187068_g1_i1	313	-	9.527	0	Inf	2.84132996289396e-05	0.00401606620725497	UP
c191338_g1_i1	292	tr|A0A0B1TR39|A0A0B1TR39_OESDE:Unreviewed; 90 AA. GN=OESDEN_01732 OS=Oesophagostomum dentatum	10.375	0	Inf	2.84132996289396e-05	0.00401606620725497	UP
c197132_g1_i1	305	-	9.888	0	Inf	2.84132996289396e-05	0.00401606620725497	UP
c229598_g1_i1	301	tr|B7P5D7|B7P5D7_IXOSC:SubName: Full=Putative uncharacterized protein {ECO:0000313|EMBL:EEC01809.1}; GN=IscW_ISCW016445 OS=Ixodes scapularis	9.885	0	Inf	2.84132996289396e-05	0.00401606620725497	UP
c270039_g1_i1	293	-	0	9.248	-Inf	2.84132996289396e-05	0.00401606620725497	DOWN
c289345_g1_i1	406	-	7.443	0	Inf	2.84132996289396e-05	0.00401606620725497	UP
c299565_g1_i1	286	-	10.579	0	Inf	2.84132996289396e-05	0.00401606620725497	UP
c307955_g1_i1	398	-	0	6.965	-Inf	2.84132996289396e-05	0.00401606620725497	DOWN
c309702_g1_i1	315	-	0	8.631	-Inf	2.84132996289396e-05	0.00401606620725497	DOWN
c311052_g1_i1	304	-	0	9.1	-Inf	2.84132996289396e-05	0.00401606620725497	DOWN
c312571_g1_i1	288	-	10.319	0	Inf	2.84132996289396e-05	0.00401606620725497	UP
c313076_g1_i1	310	-	0	8.909	-Inf	2.84132996289396e-05	0.00401606620725497	DOWN
c315465_g1_i1	288	-	10.408	0	Inf	2.84132996289396e-05	0.00401606620725497	UP
c316326_g1_i1	296	-	10.241	0	Inf	2.84132996289396e-05	0.00401606620725497	UP
c326910_g1_i1	360	-	0	7.622	-Inf	2.84132996289396e-05	0.00401606620725497	DOWN
c46368_g1_i1	297	-	0	9.187	-Inf	2.84132996289396e-05	0.00401606620725497	DOWN
c50363_g1_i1	284	-	14.888	0.306	5.6044744973665	2.72749956637336e-05	0.00401606620725497	UP
c60074_g1_i1	299	-	9.937	0	Inf	2.84132996289396e-05	0.00401606620725497	UP
c64369_g1_i1	396	-	7.564	0	Inf	2.84132996289396e-05	0.00401606620725497	UP
c66496_g1_i1	624	tr|Q5EN79|Q5EN79_AURAU:SubName: Full=Ganglioside M2 activator-like protein {ECO:0000313|EMBL:AAX09934.1}; GN=unknown OS=Aurelia aurita	4.838	0	Inf	2.84132996289396e-05	0.00401606620725497	UP
c67065_g1_i1	373	-	7.991	0	Inf	2.84132996289396e-05	0.00401606620725497	UP
c69366_g1_i1	367	-	8.252	0	Inf	2.84132996289396e-05	0.00401606620725497	UP
c73099_g1_i1	419	-	7.248	0	Inf	2.84132996289396e-05	0.00401606620725497	UP
c74766_g1_i1	354	tr|B6S322|B6S322_PHIRO:SubName: Full=Putative uncharacterized protein {ECO:0000313|EMBL:ACI90342.1}; GN=unknown OS=Unreviewed; 508 AA.	8.458	0	Inf	2.84132996289396e-05	0.00401606620725497	UP
c78911_g1_i2	388	-	7.751	0	Inf	2.84132996289396e-05	0.00401606620725497	UP
c81964_g1_i1	382	-	7.914	0	Inf	2.84132996289396e-05	0.00401606620725497	UP
c82229_g1_i2	614	-	4.935	0	Inf	2.84132996289396e-05	0.00401606620725497	UP
c8357_g1_i1	290	-	0	9.5	-Inf	2.84132996289396e-05	0.00401606620725497	DOWN
c98396_g1_i1	314	-	0	8.829	-Inf	2.84132996289396e-05	0.00401606620725497	DOWN
c99610_g1_i2	391	-	0	7.016	-Inf	2.84132996289396e-05	0.00401606620725497	DOWN
c113064_g2_i1	284	-	14.602	0.306	5.57649052188472	2.97773796881895e-05	0.00420405865581757	UP
c101502_g1_i1	389	-	7.516	0	Inf	3.20937788554862e-05	0.0042767861408561	UP
c107695_g1_i1	295	-	9.975	0	Inf	3.20937788554862e-05	0.0042767861408561	UP
c107767_g1_i1	291	-	0	9.131	-Inf	3.20937788554862e-05	0.0042767861408561	DOWN
c108629_g2_i1	621	-	4.735	0	Inf	3.20937788554862e-05	0.0042767861408561	UP
c112450_g1_i1	307	-	0	8.719	-Inf	3.20937788554862e-05	0.0042767861408561	DOWN
c120352_g1_i1	1117	tr|A7S040|A7S040_NEMVE:SubName: Full=Predicted protein {ECO:0000313|EMBL:EDO42950.1}; GN=v1g164783 OS=Nematostella vectensis	2.653	0	Inf	3.20937788554862e-05	0.0042767861408561	UP
c122195_g1_i1	334	-	8.755	0	Inf	3.20937788554862e-05	0.0042767861408561	UP
c133558_g1_i1	715	-	0	3.778	-Inf	3.20937788554862e-05	0.0042767861408561	DOWN
c133767_g1_i2	581	-	0	4.594	-Inf	3.20937788554862e-05	0.0042767861408561	DOWN
c144007_g5_i1	461	-	6.37	0	Inf	3.20937788554862e-05	0.0042767861408561	UP
c147367_g3_i3	297	-	0	8.948	-Inf	3.20937788554862e-05	0.0042767861408561	DOWN
c156601_g1_i1	340	-	8.623	0	Inf	3.20937788554862e-05	0.0042767861408561	UP
c181765_g1_i1	303	-	9.576	0	Inf	3.20937788554862e-05	0.0042767861408561	UP
c184749_g1_i1	299	-	0	8.942	-Inf	3.20937788554862e-05	0.0042767861408561	DOWN
c211250_g1_i1	343	-	0	7.891	-Inf	3.20937788554862e-05	0.0042767861408561	DOWN
c248645_g1_i1	294	-	9.971	0	Inf	3.20937788554862e-05	0.0042767861408561	UP
c258780_g1_i1	327	-	8.953	0	Inf	3.20937788554862e-05	0.0042767861408561	UP
c304951_g1_i1	303	-	0	8.907	-Inf	3.20937788554862e-05	0.0042767861408561	DOWN
c318083_g1_i1	292	-	9.953	0	Inf	3.20937788554862e-05	0.0042767861408561	UP
c337049_g1_i1	318	-	9.279	0	Inf	3.20937788554862e-05	0.0042767861408561	UP
c43831_g1_i1	295	-	9.882	0	Inf	3.20937788554862e-05	0.0042767861408561	UP
c46514_g1_i1	298	-	0	9.046	-Inf	3.20937788554862e-05	0.0042767861408561	DOWN
c6638_g1_i1	314	-	9.252	0	Inf	3.20937788554862e-05	0.0042767861408561	UP
c74287_g2_i1	374	-	7.901	0	Inf	3.20937788554862e-05	0.0042767861408561	UP
c75989_g1_i1	324	-	9.04	0	Inf	3.20937788554862e-05	0.0042767861408561	UP
c79932_g1_i2	296	-	9.974	0	Inf	3.20937788554862e-05	0.0042767861408561	UP
c81033_g1_i1	284	-	10.434	0	Inf	3.20937788554862e-05	0.0042767861408561	UP
c84119_g1_i1	318	-	9.142	0	Inf	3.20937788554862e-05	0.0042767861408561	UP
c86725_g1_i1	500	-	5.906	0	Inf	3.20937788554862e-05	0.0042767861408561	UP
c96179_g1_i1	303	tr|S9V904|S9V904_9TRYP:SubName: Full=Trypanothione synthetase/amidase {ECO:0000313|EMBL:EPY37514.1}; GN=AGDE_06420 OS=Angomonas deanei.	9.589	0	Inf	3.20937788554862e-05	0.0042767861408561	UP
c98329_g1_i1	662	-	4.47	0	Inf	3.20937788554862e-05	0.0042767861408561	UP
c98510_g1_i1	371	-	7.959	0	Inf	3.20937788554862e-05	0.0042767861408561	UP
c64640_g1_i1	284	-	14.517	0.266	5.77017328909676	3.25499476293617e-05	0.00433523517700682	UP
c102350_g1_i1	512	-	5.546	0	Inf	3.63389876988045e-05	0.00459219544190281	UP
c102647_g1_i1	329	-	0	7.986	-Inf	3.63389876988045e-05	0.00459219544190281	DOWN
c108857_g1_i1	448	-	6.355	0	Inf	3.63389876988045e-05	0.00459219544190281	UP
c110116_g1_i1	297	-	9.677	0	Inf	3.63389876988045e-05	0.00459219544190281	UP
c114940_g2_i1	293	-	0	8.85	-Inf	3.63389876988045e-05	0.00459219544190281	DOWN
c118539_g1_i1	565	-	5.133	0	Inf	3.63389876988045e-05	0.00459219544190281	UP
c12296_g1_i1	294	-	9.721	0	Inf	3.63389876988045e-05	0.00459219544190281	UP
c123626_g1_i1	385	-	0	6.83	-Inf	3.63389876988045e-05	0.00459219544190281	DOWN
c125037_g1_i2	565	tr|Q56J86|Q56J86_ADIRI:RecName: Full=60S ribosomal protein L18a {ECO:0000256|PIRNR:PIRNR002190}; GN=unknown OS=Adineta ricciae	5.041	0	Inf	3.63389876988045e-05	0.00459219544190281	UP
c127343_g1_i1	332	-	8.567	0	Inf	3.63389876988045e-05	0.00459219544190281	UP
c131642_g1_i3	479	-	0	5.471	-Inf	3.63389876988045e-05	0.00459219544190281	DOWN
c132541_g1_i2	344	-	0	7.636	-Inf	3.63389876988045e-05	0.00459219544190281	DOWN
c13484_g1_i1	316	-	0	8.366	-Inf	3.63389876988045e-05	0.00459219544190281	DOWN
c136219_g1_i1	291	-	9.784	0	Inf	3.63389876988045e-05	0.00459219544190281	UP
c146967_g3_i1	314	-	0	8.295	-Inf	3.63389876988045e-05	0.00459219544190281	DOWN
c151091_g5_i4	330	tr|H2ZG87|H2ZG87_CIOSA:SubName: Full=Uncharacterized protein {ECO:0000313|Ensembl:ENSCSAVP00000016603}; GN=Csa.5051 OS=Ciona savignyi	0	7.951	-Inf	3.63389876988045e-05	0.00459219544190281	DOWN
c156997_g1_i1	284	-	10.084	0	Inf	3.63389876988045e-05	0.00459219544190281	UP
c158333_g1_i1	577	-	0	4.548	-Inf	3.63389876988045e-05	0.00459219544190281	DOWN
c15906_g1_i1	297	-	9.613	0	Inf	3.63389876988045e-05	0.00459219544190281	UP
c175668_g1_i1	300	-	0	8.636	-Inf	3.63389876988045e-05	0.00459219544190281	DOWN
c198582_g1_i1	345	-	0	7.634	-Inf	3.63389876988045e-05	0.00459219544190281	DOWN
c212874_g1_i1	322	-	8.992	0	Inf	3.63389876988045e-05	0.00459219544190281	UP
c214438_g1_i1	286	-	0	9.147	-Inf	3.63389876988045e-05	0.00459219544190281	DOWN
c215719_g1_i1	380	-	0	6.881	-Inf	3.63389876988045e-05	0.00459219544190281	DOWN
c252021_g1_i1	304	-	0	8.642	-Inf	3.63389876988045e-05	0.00459219544190281	DOWN
c254565_g1_i1	287	-	0	9.008	-Inf	3.63389876988045e-05	0.00459219544190281	DOWN
c255000_g1_i1	297	-	9.68	0	Inf	3.63389876988045e-05	0.00459219544190281	UP
c260125_g1_i1	296	-	0	8.73	-Inf	3.63389876988045e-05	0.00459219544190281	DOWN
c265450_g1_i1	303	-	0	8.684	-Inf	3.63389876988045e-05	0.00459219544190281	DOWN
c296029_g1_i1	311	tr|Q6BFU7|Q6BFU7_PARTE:SubName: Full=40S ribosomal protein S9, putative {ECO:0000313|EMBL:CAH03473.1}; GN=GSPATT00000232001 OS=Paramecium tetraurelia.	9.244	0	Inf	3.63389876988045e-05	0.00459219544190281	UP
c29927_g1_i1	307	-	9.444	0	Inf	3.63389876988045e-05	0.00459219544190281	UP
c299294_g1_i1	316	-	9.087	0	Inf	3.63389876988045e-05	0.00459219544190281	UP
c307489_g1_i1	296	tr|A0BE74|A0BE74_PARTE:SubName: Full=Uncharacterized protein {ECO:0000313|EMBL:CAK56841.1}; GN=GSPATT00027873001 OS=Paramecium tetraurelia.	9.783	0	Inf	3.63389876988045e-05	0.00459219544190281	UP
c316147_g1_i1	339	-	8.388	0	Inf	3.63389876988045e-05	0.00459219544190281	UP
c31971_g1_i1	291	-	5.92	90.269	-3.93056154433812	3.62035372230832e-05	0.00459219544190281	DOWN
c38612_g1_i1	356	-	8.053	0	Inf	3.63389876988045e-05	0.00459219544190281	UP
c38669_g1_i1	292	-	0	8.94	-Inf	3.63389876988045e-05	0.00459219544190281	DOWN
c60324_g1_i1	381	-	0	6.794	-Inf	3.63389876988045e-05	0.00459219544190281	DOWN
c69202_g1_i1	299	-	9.603	0	Inf	3.63389876988045e-05	0.00459219544190281	UP
c77967_g1_i1	523	-	5.457	0	Inf	3.63389876988045e-05	0.00459219544190281	UP
c79651_g1_i1	330	-	0	7.923	-Inf	3.63389876988045e-05	0.00459219544190281	DOWN
c94711_g1_i1	330	-	0	7.893	-Inf	3.63389876988045e-05	0.00459219544190281	DOWN
c95604_g1_i2	296	-	0	8.713	-Inf	3.63389876988045e-05	0.00459219544190281	DOWN
c98083_g2_i1	312	-	9.087	0	Inf	3.63389876988045e-05	0.00459219544190281	UP
c262749_g1_i1	284	-	17.85	0.503	5.1492218639983	3.74457760111785e-05	0.00472722291649504	UP
c103136_g1_i1	608	tr|A0A0K8WDT4|A0A0K8WDT4_BACLA:SubName: Full=Glutathione S-transferase Mu 6 {ECO:0000313|EMBL:JAI49025.1}; GN=Gstm6 OS=Bactrocera latifrons	4.563	0	Inf	4.12496617121564e-05	0.00488056431093487	UP
c104855_g1_i1	1235	tr|A0A0M3IK79|A0A0M3IK79_ASCLU:SubName: Full=Uncharacterized protein {ECO:0000313|WBParaSite:ALUE_0001913201-mRNA-1}; GN=unknown OS=Ascaris lumbricoides	2.267	0	Inf	4.12496617121564e-05	0.00488056431093487	UP
c108956_g1_i1	290	-	9.538	0	Inf	4.12496617121564e-05	0.00488056431093487	UP
c119033_g1_i1	611	tr|W7A6M6|W7A6M6_9APIC:SubName: Full=Uncharacterized protein {ECO:0000313|EMBL:EUD68772.1}; GN=C922_00460 OS=Plasmodium inui San Antonio 1.	4.529	0	Inf	4.12496617121564e-05	0.00488056431093487	UP
c128932_g1_i1	766	tr|T1DTZ6|T1DTZ6_ANOAQ:RecName: Full=Metalloendopeptidase {ECO:0000256|RuleBase:RU361183}; GN=unknown OS=Anopheles aquasalis	3.624	0	Inf	4.12496617121564e-05	0.00488056431093487	UP
c133404_g1_i1	1154	tr|B2L3L3|B2L3L3_PHIRO:SubName: Full=Myosin essential light chain {ECO:0000313|EMBL:ACC43966.1}; GN=MELC_2 OS=Unreviewed; 160 AA.	2.445	0	Inf	4.12496617121564e-05	0.00488056431093487	UP
c136394_g1_i1	289	-	9.699	0	Inf	4.12496617121564e-05	0.00488056431093487	UP
c138129_g1_i1	2570	tr|Q9NJ19|Q9NJ19_ARGIR:SubName: Full=Catchin {ECO:0000313|EMBL:AAF62393.1}; GN=MHC OS=Argopecten irradians	1.098	0	Inf	4.12496617121564e-05	0.00488056431093487	UP
c149282_g3_i1	639	-	0	3.97	-Inf	4.12496617121564e-05	0.00488056431093487	DOWN
c155528_g1_i1	286	-	9.687	0	Inf	4.12496617121564e-05	0.00488056431093487	UP
c165824_g1_i1	287	-	9.752	0	Inf	4.12496617121564e-05	0.00488056431093487	UP
c168421_g1_i1	304	-	9.282	0	Inf	4.12496617121564e-05	0.00488056431093487	UP
c176073_g1_i1	299	-	9.467	0	Inf	4.12496617121564e-05	0.00488056431093487	UP
c177106_g1_i1	324	-	8.59	0	Inf	4.12496617121564e-05	0.00488056431093487	UP
c195537_g1_i1	289	-	9.672	0	Inf	4.12496617121564e-05	0.00488056431093487	UP
c197297_g1_i1	286	-	0	8.906	-Inf	4.12496617121564e-05	0.00488056431093487	DOWN
c204048_g1_i1	392	-	7.096	0	Inf	4.12496617121564e-05	0.00488056431093487	UP
c207169_g1_i1	309	-	8.976	0	Inf	4.12496617121564e-05	0.00488056431093487	UP
c212817_g1_i1	287	-	9.758	0	Inf	4.12496617121564e-05	0.00488056431093487	UP
c218864_g1_i1	285	-	21.156	0.619	5.09498366082707	4.00288789476118e-05	0.00488056431093487	UP
c227810_g1_i1	311	-	9.041	0	Inf	4.12496617121564e-05	0.00488056431093487	UP
c232788_g1_i1	313	-	8.88	0	Inf	4.12496617121564e-05	0.00488056431093487	UP
c245644_g1_i1	291	-	9.58	0	Inf	4.12496617121564e-05	0.00488056431093487	UP
c247806_g1_i1	292	-	9.541	0	Inf	4.12496617121564e-05	0.00488056431093487	UP
c256867_g1_i1	310	-	0	8.147	-Inf	4.12496617121564e-05	0.00488056431093487	DOWN
c280745_g1_i1	301	-	9.195	0	Inf	4.12496617121564e-05	0.00488056431093487	UP
c284166_g1_i1	286	-	9.857	0	Inf	4.12496617121564e-05	0.00488056431093487	UP
c287338_g1_i1	304	-	9.285	0	Inf	4.12496617121564e-05	0.00488056431093487	UP
c291006_g1_i1	290	-	0	8.858	-Inf	4.12496617121564e-05	0.00488056431093487	DOWN
c296719_g1_i1	333	-	0	7.62	-Inf	4.12496617121564e-05	0.00488056431093487	DOWN
c29774_g1_i1	335	-	8.338	0	Inf	4.12496617121564e-05	0.00488056431093487	UP
c310459_g1_i1	288	tr|A0A158RAM0|A0A158RAM0_THECL:SubName: Full=Uncharacterized protein {ECO:0000313|WBParaSite:TCLT_0000013501-mRNA-1}; GN=unknown OS=Thelazia callipaeda	9.71	0	Inf	4.12496617121564e-05	0.00488056431093487	UP
c316411_g1_i1	288	-	0	8.743	-Inf	4.12496617121564e-05	0.00488056431093487	DOWN
c317093_g1_i1	340	-	8.227	0	Inf	4.12496617121564e-05	0.00488056431093487	UP
c317546_g1_i1	336	-	8.4	0	Inf	4.12496617121564e-05	0.00488056431093487	UP
c318870_g1_i1	288	-	9.703	0	Inf	4.12496617121564e-05	0.00488056431093487	UP
c333018_g1_i1	306	-	9.133	0	Inf	4.12496617121564e-05	0.00488056431093487	UP
c45529_g1_i1	338	-	8.321	0	Inf	4.12496617121564e-05	0.00488056431093487	UP
c45539_g1_i1	289	-	9.617	0	Inf	4.12496617121564e-05	0.00488056431093487	UP
c47639_g1_i1	292	-	0	8.791	-Inf	4.12496617121564e-05	0.00488056431093487	DOWN
c63294_g1_i1	515	-	5.479	0	Inf	4.12496617121564e-05	0.00488056431093487	UP
c65319_g1_i1	407	tr|A0A0B7A1N2|A0A0B7A1N2_9EUPU:SubName: Full=Uncharacterized protein {ECO:0000313|EMBL:CEK73860.1}; GN=ORF88628 OS=Arion vulgaris.	6.812	0	Inf	4.12496617121564e-05	0.00488056431093487	UP
c67423_g1_i1	2216	tr|A0A0L0D5K8|A0A0L0D5K8_THETB:SubName: Full=Leucine-rich repeat containing protein {ECO:0000313|EMBL:KNC47376.1}; GN=AMSG_03810 OS=Thecamonas trahens ATCC 50062.	0	1.156	-Inf	4.12496617121564e-05	0.00488056431093487	DOWN
c67706_g1_i1	312	-	8.866	0	Inf	4.12496617121564e-05	0.00488056431093487	UP
c71578_g1_i1	334	-	8.305	0	Inf	4.12496617121564e-05	0.00488056431093487	UP
c7992_g1_i1	314	-	0	8.127	-Inf	4.12496617121564e-05	0.00488056431093487	DOWN
c87326_g2_i1	318	-	8.783	0	Inf	4.12496617121564e-05	0.00488056431093487	UP
c87579_g1_i1	315	-	0	8.125	-Inf	4.12496617121564e-05	0.00488056431093487	DOWN
c89963_g1_i1	288	-	9.8	0	Inf	4.12496617121564e-05	0.00488056431093487	UP
c94644_g1_i1	1171	tr|A0A0B7B4H6|A0A0B7B4H6_9EUPU:SubName: Full=Uncharacterized protein {ECO:0000313|EMBL:CEK88254.1}; GN=ORF164172 OS=Arion vulgaris.	2.365	0	Inf	4.12496617121564e-05	0.00488056431093487	UP
c97604_g1_i1	707	tr|A0A131Z440|A0A131Z440_RHIAP:SubName: Full=Ubiquitin-conjugating enzyme E2 D/E {ECO:0000313|EMBL:JAP85525.1}; GN=unknown OS=Rhipicephalus appendiculatus	3.961	0	Inf	4.12496617121564e-05	0.00488056431093487	UP
c118080_g2_i1	548	-	8.913	0.264	5.07730127119812	4.34109485869473e-05	0.00512891010699823	UP
c146363_g2_i2	6535	tr|A0A0A1XGZ9|A0A0A1XGZ9_BACCU:SubName: Full=Replicase polyprotein {ECO:0000313|EMBL:JAD10205.1}; GN=ORF1_2 OS=Bactrocera cucurbitae	0.747	0.02	5.22303633790187	4.34109485869473e-05	0.00512891010699823	UP
c101895_g2_i1	355	-	7.649	0	Inf	4.69471287994709e-05	0.00518917080005575	UP
c106239_g1_i1	305	-	8.968	0	Inf	4.69471287994709e-05	0.00518917080005575	UP
c106364_g1_i1	808	-	3.418	0	Inf	4.69471287994709e-05	0.00518917080005575	UP
c110656_g1_i2	338	-	8.125	0	Inf	4.69471287994709e-05	0.00518917080005575	UP
c117556_g1_i1	503	tr|E7D138|E7D138_LATHE:SubName: Full=Aldehyde dehydrogenase {ECO:0000313|EMBL:ADV40082.1}; GN=TFTYTRLEPV GVCGLIIPWN OS=Latrodectus hesperus	5.48	0	Inf	4.69471287994709e-05	0.00518917080005575	UP
c119170_g1_i1	408	tr|A0A0P4WJX0|A0A0P4WJX0_9EUCA:SubName: Full=Uncharacterized protein {ECO:0000313|EMBL:JAI67377.1}; GN=unknown OS=Scylla olivacea	0	6.044	-Inf	4.69471287994709e-05	0.00518917080005575	DOWN
c123060_g3_i1	305	-	8.928	0	Inf	4.69471287994709e-05	0.00518917080005575	UP
c128745_g1_i1	645	-	4.246	0	Inf	4.69471287994709e-05	0.00518917080005575	UP
c128879_g1_i1	1760	tr|T1L2F7|T1L2F7_TETUR:RecName: Full=Protein disulfide-isomerase {ECO:0000256|RuleBase:RU361130}; GN=unknown OS=Tetranychus urticae	1.54	0	Inf	4.69471287994709e-05	0.00518917080005575	UP
c132036_g1_i1	1724	tr|A0A087SV90|A0A087SV90_9ARAC:SubName: Full=Eukaryotic translation initiation factor 3 subunit D {ECO:0000313|EMBL:KFM56779.1}; GN=X975_05823 OS=Stegodyphus mimosarum.	1.567	0	Inf	4.69471287994709e-05	0.00518917080005575	UP
c133585_g6_i1	418	-	0	5.958	-Inf	4.69471287994709e-05	0.00518917080005575	DOWN
c135584_g1_i1	1819	tr|K1QNT7|K1QNT7_CRAGI:SubName: Full=Aldehyde dehydrogenase, mitochondrial {ECO:0000313|EMBL:EKC30500.1}; GN=CGI_10012671 OS=Crassostrea gigas	1.507	0	Inf	4.69471287994709e-05	0.00518917080005575	UP
c136797_g6_i2	407	-	6.649	0	Inf	4.69471287994709e-05	0.00518917080005575	UP
c142769_g1_i1	299	-	9.214	0	Inf	4.69471287994709e-05	0.00518917080005575	UP
c143371_g1_i2	481	-	0	5.185	-Inf	4.69471287994709e-05	0.00518917080005575	DOWN
c147401_g3_i2	307	-	0	8.003	-Inf	4.69471287994709e-05	0.00518917080005575	DOWN
c148759_g2_i2	329	-	0	7.443	-Inf	4.69471287994709e-05	0.00518917080005575	DOWN
c150962_g1_i4	1175	tr|W6NR97|W6NR97_HAECO:SubName: Full=Actin actin domain containing protein {ECO:0000313|EMBL:CDL94692.1}; GN=HCOI_01138100 OS=Unreviewed; 402 AA.	2.307	0	Inf	4.69471287994709e-05	0.00518917080005575	UP
c150962_g1_i8	408	tr|A0A0F5CNV6|A0A0F5CNV6_PRIPA:SubName: Full=Act-1 {ECO:0000313|EMBL:KKA73802.1}; GN=PRIPAC_7281 OS=Pristionchus pacificus	6.739	0	Inf	4.69471287994709e-05	0.00518917080005575	UP
c151260_g1_i2	499	-	0	5.006	-Inf	4.69471287994709e-05	0.00518917080005575	DOWN
c151414_g1_i2	440	tr|A0A0K2VL71|A0A0K2VL71_LEPSM:SubName: Full=Uncharacterized protein {ECO:0000313|EMBL:CDW51223.1}; GN=unknown OS=Lepeophtheirus salmonis	0	5.688	-Inf	4.69471287994709e-05	0.00518917080005575	DOWN
c151710_g4_i1	287	-	9.628	0	Inf	4.69471287994709e-05	0.00518917080005575	UP
c152216_g1_i1	371	-	0	6.704	-Inf	4.69471287994709e-05	0.00518917080005575	DOWN
c153798_g2_i3	338	-	7.978	0	Inf	4.69471287994709e-05	0.00518917080005575	UP
c15687_g1_i1	291	-	0	8.629	-Inf	4.69471287994709e-05	0.00518917080005575	DOWN
c160347_g1_i1	315	tr|V4BNI4|V4BNI4_LOTGI:SubName: Full=Uncharacterized protein {ECO:0000313|EMBL:ESO90404.1}; GN=LOTGIDRAFT_123657 OS=Lottia gigantea	8.606	0	Inf	4.69471287994709e-05	0.00518917080005575	UP
c160434_g1_i1	388	-	6.981	0	Inf	4.69471287994709e-05	0.00518917080005575	UP
c16114_g1_i1	312	-	8.671	0	Inf	4.69471287994709e-05	0.00518917080005575	UP
c16488_g1_i1	342	tr|F2UJI8|F2UJI8_SALR5:SubName: Full=Putative uncharacterized protein {ECO:0000313|EMBL:EGD77287.1}; GN=PTSG_08380 OS=Salpingoeca rosetta	7.911	0	Inf	4.69471287994709e-05	0.00518917080005575	UP
c169367_g1_i1	302	-	0	8.137	-Inf	4.69471287994709e-05	0.00518917080005575	DOWN
c179865_g1_i1	341	-	8.032	0	Inf	4.69471287994709e-05	0.00518917080005575	UP
c186016_g1_i1	299	-	9.098	0	Inf	4.69471287994709e-05	0.00518917080005575	UP
c190033_g1_i1	299	-	9.236	0	Inf	4.69471287994709e-05	0.00518917080005575	UP
c209648_g1_i1	298	-	9.272	0	Inf	4.69471287994709e-05	0.00518917080005575	UP
c225416_g1_i1	367	-	0	6.697	-Inf	4.69471287994709e-05	0.00518917080005575	DOWN
c235002_g1_i1	290	-	9.43	0	Inf	4.69471287994709e-05	0.00518917080005575	UP
c247802_g1_i1	291	-	0	8.476	-Inf	4.69471287994709e-05	0.00518917080005575	DOWN
c249787_g1_i1	330	-	8.315	0	Inf	4.69471287994709e-05	0.00518917080005575	UP
c251355_g1_i1	292	-	0	8.537	-Inf	4.69471287994709e-05	0.00518917080005575	DOWN
c261318_g1_i1	290	-	9.345	0	Inf	4.69471287994709e-05	0.00518917080005575	UP
c264562_g1_i1	296	-	9.269	0	Inf	4.69471287994709e-05	0.00518917080005575	UP
c266723_g1_i1	300	-	9.194	0	Inf	4.69471287994709e-05	0.00518917080005575	UP
c269881_g1_i1	291	-	9.291	0	Inf	4.69471287994709e-05	0.00518917080005575	UP
c278032_g1_i1	311	tr|W5JPE1|W5JPE1_ANODA:SubName: Full=Nadph oxidase {ECO:0000313|EMBL:ETN64634.1}; GN=AND_003621 OS=Anopheles darlingi	8.844	0	Inf	4.69471287994709e-05	0.00518917080005575	UP
c279988_g1_i1	302	-	9.068	0	Inf	4.69471287994709e-05	0.00518917080005575	UP
c284928_g1_i1	359	-	7.539	0	Inf	4.69471287994709e-05	0.00518917080005575	UP
c295050_g1_i1	324	-	8.344	0	Inf	4.69471287994709e-05	0.00518917080005575	UP
c307107_g1_i1	290	-	9.302	0	Inf	4.69471287994709e-05	0.00518917080005575	UP
c30903_g1_i1	351	-	7.826	0	Inf	4.69471287994709e-05	0.00518917080005575	UP
c313374_g1_i1	331	-	0	7.456	-Inf	4.69471287994709e-05	0.00518917080005575	DOWN
c313527_g1_i1	285	-	9.606	0	Inf	4.69471287994709e-05	0.00518917080005575	UP
c318489_g1_i1	334	-	8.224	0	Inf	4.69471287994709e-05	0.00518917080005575	UP
c321379_g1_i1	324	-	8.369	0	Inf	4.69471287994709e-05	0.00518917080005575	UP
c327413_g1_i1	290	-	9.466	0	Inf	4.69471287994709e-05	0.00518917080005575	UP
c327619_g1_i1	292	-	9.271	0	Inf	4.69471287994709e-05	0.00518917080005575	UP
c33194_g1_i1	384	tr|K1Q680|K1Q680_CRAGI:SubName: Full=Clathrin interactor 1 {ECO:0000313|EMBL:EKC32147.1}; GN=CGI_10022178 OS=Crassostrea gigas	7.139	0	Inf	4.69471287994709e-05	0.00518917080005575	UP
c336007_g1_i1	308	-	0	8.004	-Inf	4.69471287994709e-05	0.00518917080005575	DOWN
c336244_g1_i1	321	-	8.435	0	Inf	4.69471287994709e-05	0.00518917080005575	UP
c35290_g1_i1	1210	tr|V4BA25|V4BA25_LOTGI:SubName: Full=Uncharacterized protein {ECO:0000313|EMBL:ESP02607.1}; GN=LOTGIDRAFT_138147 OS=Lottia gigantea	2.249	0	Inf	4.69471287994709e-05	0.00518917080005575	UP
c37116_g1_i1	403	-	6.787	0	Inf	4.69471287994709e-05	0.00518917080005575	UP
c46715_g1_i1	293	-	9.347	0	Inf	4.69471287994709e-05	0.00518917080005575	UP
c51673_g1_i1	284	-	9.621	0	Inf	4.69471287994709e-05	0.00518917080005575	UP
c59856_g1_i1	299	-	0	8.332	-Inf	4.69471287994709e-05	0.00518917080005575	DOWN
c59961_g1_i1	324	-	8.444	0	Inf	4.69471287994709e-05	0.00518917080005575	UP
c85067_g1_i1	383	-	7.075	0	Inf	4.69471287994709e-05	0.00518917080005575	UP
c85092_g1_i1	585	-	4.619	0	Inf	4.69471287994709e-05	0.00518917080005575	UP
c88390_g1_i1	421	-	6.499	0	Inf	4.69471287994709e-05	0.00518917080005575	UP
c88727_g1_i1	362	-	7.473	0	Inf	4.69471287994709e-05	0.00518917080005575	UP
c92668_g1_i1	391	-	6.963	0	Inf	4.69471287994709e-05	0.00518917080005575	UP
c101794_g2_i1	345	-	7.474	0	Inf	5.35780791948764e-05	0.00533682191105754	UP
c103027_g1_i1	295	-	8.991	0	Inf	5.35780791948764e-05	0.00533682191105754	UP
c104369_g1_i1	385	-	6.825	0	Inf	5.35780791948764e-05	0.00533682191105754	UP
c106534_g1_i1	341	-	7.581	0	Inf	5.35780791948764e-05	0.00533682191105754	UP
c109391_g1_i1	527	-	4.881	0	Inf	5.35780791948764e-05	0.00533682191105754	UP
c110367_g1_i1	688	-	3.908	0	Inf	5.35780791948764e-05	0.00533682191105754	UP
c11075_g1_i1	292	-	8.869	0	Inf	5.35780791948764e-05	0.00533682191105754	UP
c111503_g1_i1	415	-	6.23	0	Inf	5.35780791948764e-05	0.00533682191105754	UP
c112157_g1_i1	588	tr|A0A0N4YRN9|A0A0N4YRN9_NIPBR:SubName: Full=Uncharacterized protein {ECO:0000313|WBParaSite:NBR_0001991101-mRNA-1}; GN=unknown OS=Nippostrongylus brasiliensis	4.385	0	Inf	5.35780791948764e-05	0.00533682191105754	UP
c115091_g2_i1	302	-	8.703	0	Inf	5.35780791948764e-05	0.00533682191105754	UP
c117177_g1_i2	285	-	9.225	0	Inf	5.35780791948764e-05	0.00533682191105754	UP
c118419_g1_i1	363	-	7.227	0	Inf	5.35780791948764e-05	0.00533682191105754	UP
c118745_g1_i1	664	tr|K1QFG9|K1QFG9_CRAGI:SubName: Full=Translocon-associated protein subunit delta {ECO:0000313|EMBL:EKC35617.1}; GN=CGI_10020307 OS=Crassostrea gigas	4.031	0	Inf	5.35780791948764e-05	0.00533682191105754	UP
c123500_g2_i2	336	-	7.901	0	Inf	5.35780791948764e-05	0.00533682191105754	UP
c123518_g2_i1	1497	-	1.735	0	Inf	5.35780791948764e-05	0.00533682191105754	UP
c125981_g2_i1	366	-	7.283	0	Inf	5.35780791948764e-05	0.00533682191105754	UP
c127890_g1_i1	369	-	6.953	0	Inf	5.35780791948764e-05	0.00533682191105754	UP
c130094_g1_i1	1681	tr|A0A077ZLV7|A0A077ZLV7_TRITR:SubName: Full=Ornithine aminotransferase {ECO:0000313|EMBL:CDW60669.1}; GN=TTRE_0000906001 OS=Trichuris trichiura	1.557	0	Inf	5.35780791948764e-05	0.00533682191105754	UP
c132844_g1_i1	1329	-	1.953	0	Inf	5.35780791948764e-05	0.00533682191105754	UP
c135578_g3_i1	400	-	0.732	15.879	-4.43913260107199	4.87802022860116e-05	0.00533682191105754	DOWN
c135588_g1_i1	326	-	7.922	0	Inf	5.35780791948764e-05	0.00533682191105754	UP
c136918_g3_i1	707	-	3.67	0	Inf	5.35780791948764e-05	0.00533682191105754	UP
c140904_g4_i1	369	-	7.039	0	Inf	5.35780791948764e-05	0.00533682191105754	UP
c143303_g1_i2	2007	tr|R7VGL7|R7VGL7_CAPTE:RecName: Full=ATP synthase subunit beta {ECO:0000256|RuleBase:RU003553}; GN=CAPTEDRAFT_157862 OS=Capitella teleta	1.312	0	Inf	5.35780791948764e-05	0.00533682191105754	UP
c143425_g3_i1	370	-	7.1	0	Inf	5.35780791948764e-05	0.00533682191105754	UP
c143460_g1_i3	362	tr|A0A0P4W3H6|A0A0P4W3H6_9EUCA:SubName: Full=Uncharacterized protein {ECO:0000313|EMBL:JAI63060.1}; GN=unknown OS=Scylla olivacea	7.403	0	Inf	5.35780791948764e-05	0.00533682191105754	UP
c144943_g3_i1	845	tr|A0A023G086|A0A023G086_9ACAR:SubName: Full=Putative phosphoenolpyruvate carboxykinase {ECO:0000313|EMBL:JAC26360.1}; GN=WMSPGDLQKA LNERFPGCMK GRTMYVIPFS MGPLGSPLSK OS=Amblyomma parvum.	3.148	0	Inf	5.35780791948764e-05	0.00533682191105754	UP
c147634_g1_i2	3705	-	0.715	0	Inf	5.35780791948764e-05	0.00533682191105754	UP
c150432_g2_i2	984	-	2.708	0	Inf	5.35780791948764e-05	0.00533682191105754	UP
c150804_g1_i1	346	-	7.44	0	Inf	5.35780791948764e-05	0.00533682191105754	UP
c151260_g2_i1	327	-	8.23	0	Inf	5.35780791948764e-05	0.00533682191105754	UP
c151830_g7_i1	288	-	9.23	0	Inf	5.35780791948764e-05	0.00533682191105754	UP
c152694_g5_i1	300	-	8.861	0	Inf	5.35780791948764e-05	0.00533682191105754	UP
c153513_g1_i1	497	-	5.206	0	Inf	5.35780791948764e-05	0.00533682191105754	UP
c155032_g1_i1	301	tr|A0A0V0QD30|A0A0V0QD30_PSEPJ:SubName: Full=Uncharacterized protein {ECO:0000313|EMBL:KRX00129.1}; GN=PPERSA_10628 OS=Pseudocohnilembus persalinus	8.744	0	Inf	5.35780791948764e-05	0.00533682191105754	UP
c158873_g1_i1	303	tr|A0A151ZBW0|A0A151ZBW0_9MYCE:SubName: Full=Acetyltransferase {ECO:0000313|EMBL:KYQ91374.1}; GN=DLAC_08329 OS=Dictyostelium lacteum.	8.762	0	Inf	5.35780791948764e-05	0.00533682191105754	UP
c16078_g1_i1	294	-	8.735	0	Inf	5.35780791948764e-05	0.00533682191105754	UP
c162076_g1_i1	293	-	9.1	0	Inf	5.35780791948764e-05	0.00533682191105754	UP
c162823_g1_i1	290	-	9.1	0	Inf	5.35780791948764e-05	0.00533682191105754	UP
c163575_g1_i1	365	-	7.223	0	Inf	5.35780791948764e-05	0.00533682191105754	UP
c168023_g1_i1	291	-	9.232	0	Inf	5.35780791948764e-05	0.00533682191105754	UP
c178158_g1_i1	290	-	8.956	0	Inf	5.35780791948764e-05	0.00533682191105754	UP
c18479_g1_i1	387	-	6.856	0	Inf	5.35780791948764e-05	0.00533682191105754	UP
c188361_g1_i1	295	-	8.759	0	Inf	5.35780791948764e-05	0.00533682191105754	UP
c190175_g1_i1	311	tr|J9J898|J9J898_9SPIT:SubName: Full=Swarming motility protein YbiA {ECO:0000313|EMBL:EJY83400.1}; GN=OXYTRI_18978 OS=Oxytricha trifallax.	8.533	0	Inf	5.35780791948764e-05	0.00533682191105754	UP
c191733_g1_i1	284	-	9.434	0	Inf	5.35780791948764e-05	0.00533682191105754	UP
c193418_g1_i1	396	-	6.655	0	Inf	5.35780791948764e-05	0.00533682191105754	UP
c197517_g1_i1	323	-	8.334	0	Inf	5.35780791948764e-05	0.00533682191105754	UP
c209381_g1_i1	301	-	8.587	0	Inf	5.35780791948764e-05	0.00533682191105754	UP
c212400_g1_i1	286	-	9.053	0	Inf	5.35780791948764e-05	0.00533682191105754	UP
c213635_g1_i1	303	-	8.769	0	Inf	5.35780791948764e-05	0.00533682191105754	UP
c215160_g1_i1	296	-	8.977	0	Inf	5.35780791948764e-05	0.00533682191105754	UP
c215960_g1_i1	284	-	9.188	0	Inf	5.35780791948764e-05	0.00533682191105754	UP
c216298_g1_i1	323	-	8.341	0	Inf	5.35780791948764e-05	0.00533682191105754	UP
c222341_g1_i1	294	-	9.149	0	Inf	5.35780791948764e-05	0.00533682191105754	UP
c223478_g1_i1	309	-	8.565	0	Inf	5.35780791948764e-05	0.00533682191105754	UP
c232035_g1_i1	293	-	8.968	0	Inf	5.35780791948764e-05	0.00533682191105754	UP
c237751_g1_i1	286	-	9.338	0	Inf	5.35780791948764e-05	0.00533682191105754	UP
c244681_g1_i1	290	-	9.134	0	Inf	5.35780791948764e-05	0.00533682191105754	UP
c247571_g1_i1	298	-	9.026	0	Inf	5.35780791948764e-05	0.00533682191105754	UP
c251107_g1_i1	287	-	9.25	0	Inf	5.35780791948764e-05	0.00533682191105754	UP
c25697_g1_i1	290	-	9.195	0	Inf	5.35780791948764e-05	0.00533682191105754	UP
c27666_g1_i1	317	-	8.108	0	Inf	5.35780791948764e-05	0.00533682191105754	UP
c280307_g1_i1	296	-	9.017	0	Inf	5.35780791948764e-05	0.00533682191105754	UP
c280789_g1_i1	342	-	7.784	0	Inf	5.35780791948764e-05	0.00533682191105754	UP
c284242_g1_i1	316	-	8.476	0	Inf	5.35780791948764e-05	0.00533682191105754	UP
c29071_g1_i2	359	-	7.156	0	Inf	5.35780791948764e-05	0.00533682191105754	UP
c291675_g1_i1	383	-	6.752	0	Inf	5.35780791948764e-05	0.00533682191105754	UP
c295386_g1_i1	287	-	9.003	0	Inf	5.35780791948764e-05	0.00533682191105754	UP
c299373_g1_i1	309	-	8.298	0	Inf	5.35780791948764e-05	0.00533682191105754	UP
c299416_g1_i1	284	-	9.295	0	Inf	5.35780791948764e-05	0.00533682191105754	UP
c307491_g1_i1	368	-	7.079	0	Inf	5.35780791948764e-05	0.00533682191105754	UP
c310075_g1_i1	285	tr|A0A0P5VWD9|A0A0P5VWD9_9CRUS:SubName: Full=Putative Isocitrate dehydrogenase [NADP], mitochondrial {ECO:0000313|EMBL:JAM08618.1}; GN=unknown OS=Daphnia magna.	9.117	0	Inf	5.35780791948764e-05	0.00533682191105754	UP
c313334_g1_i1	370	-	7.095	0	Inf	5.35780791948764e-05	0.00533682191105754	UP
c313592_g1_i1	285	-	9.289	0	Inf	5.35780791948764e-05	0.00533682191105754	UP
c31359_g1_i1	317	-	8.302	0	Inf	5.35780791948764e-05	0.00533682191105754	UP
c314487_g1_i1	286	-	9.06	0	Inf	5.35780791948764e-05	0.00533682191105754	UP
c314522_g1_i1	341	-	7.617	0	Inf	5.35780791948764e-05	0.00533682191105754	UP
c314640_g1_i1	321	-	7.991	0	Inf	5.35780791948764e-05	0.00533682191105754	UP
c31824_g1_i1	544	-	4.839	0	Inf	5.35780791948764e-05	0.00533682191105754	UP
c322473_g1_i1	314	-	8.173	0	Inf	5.35780791948764e-05	0.00533682191105754	UP
c323551_g1_i1	301	-	8.653	0	Inf	5.35780791948764e-05	0.00533682191105754	UP
c3269_g1_i1	401	-	6.389	0	Inf	5.35780791948764e-05	0.00533682191105754	UP
c34466_g1_i1	306	-	8.519	0	Inf	5.35780791948764e-05	0.00533682191105754	UP
c34839_g1_i1	317	-	8.101	0	Inf	5.35780791948764e-05	0.00533682191105754	UP
c35552_g1_i1	402	-	6.695	0	Inf	5.35780791948764e-05	0.00533682191105754	UP
c36875_g1_i1	323	-	8.282	0	Inf	5.35780791948764e-05	0.00533682191105754	UP
c38419_g1_i1	308	-	8.676	0	Inf	5.35780791948764e-05	0.00533682191105754	UP
c40737_g1_i1	307	-	8.728	0	Inf	5.35780791948764e-05	0.00533682191105754	UP
c42125_g1_i1	296	-	8.913	0	Inf	5.35780791948764e-05	0.00533682191105754	UP
c45638_g1_i1	285	-	23.743	0.844	4.81411542622974	4.87802022860116e-05	0.00533682191105754	UP
c48373_g1_i1	665	-	3.986	0	Inf	5.35780791948764e-05	0.00533682191105754	UP
c48612_g1_i1	382	-	6.955	0	Inf	5.35780791948764e-05	0.00533682191105754	UP
c49511_g1_i1	326	-	7.892	0	Inf	5.35780791948764e-05	0.00533682191105754	UP
c55391_g1_i1	321	-	8.095	0	Inf	5.35780791948764e-05	0.00533682191105754	UP
c56236_g1_i1	353	-	7.426	0	Inf	5.35780791948764e-05	0.00533682191105754	UP
c61498_g1_i1	286	-	9.418	0	Inf	5.35780791948764e-05	0.00533682191105754	UP
c63258_g1_i1	337	-	7.691	0	Inf	5.35780791948764e-05	0.00533682191105754	UP
c63974_g1_i1	332	-	7.781	0	Inf	5.35780791948764e-05	0.00533682191105754	UP
c68211_g1_i1	323	-	8.29	0	Inf	5.35780791948764e-05	0.00533682191105754	UP
c71252_g1_i1	330	-	8.093	0	Inf	5.35780791948764e-05	0.00533682191105754	UP
c7165_g1_i1	365	-	7.18	0	Inf	5.35780791948764e-05	0.00533682191105754	UP
c72337_g1_i1	312	-	8.418	0	Inf	5.35780791948764e-05	0.00533682191105754	UP
c75519_g1_i1	488	tr|A0A132A201|A0A132A201_SARSC:SubName: Full=Small nuclear ribonucleoprotein Sm D3-like protein {ECO:0000313|EMBL:KPM05062.1}; GN=QR98_0035210 OS=Sarcoptes scabiei	5.277	0	Inf	5.35780791948764e-05	0.00533682191105754	UP
c78287_g1_i1	388	-	6.698	0	Inf	5.35780791948764e-05	0.00533682191105754	UP
c79550_g1_i1	303	-	8.868	0	Inf	5.35780791948764e-05	0.00533682191105754	UP
c79880_g2_i1	308	-	8.613	0	Inf	5.35780791948764e-05	0.00533682191105754	UP
c87296_g1_i1	325	tr|A0A023G4R4|A0A023G4R4_9ACAR:SubName: Full=Putative nuclear protein 1 {ECO:0000313|EMBL:JAC28742.1}; GN=unknown OS=Amblyomma triste.	7.914	0	Inf	5.35780791948764e-05	0.00533682191105754	UP
c8746_g1_i1	287	-	9.197	0	Inf	5.35780791948764e-05	0.00533682191105754	UP
c88747_g2_i1	379	-	7.007	0	Inf	5.35780791948764e-05	0.00533682191105754	UP
c90527_g1_i1	494	tr|A8E682|A8E682_9BILA:SubName: Full=Putative 60S ribosomal protein L23 {ECO:0000313|EMBL:CAL69069.1}; GN=rpl23 OS=Spadella cephaloptera.	5.353	0	Inf	5.35780791948764e-05	0.00533682191105754	UP
c98490_g1_i1	739	tr|Q56J88|Q56J88_ADIRI:SubName: Full=Putative uncharacterized protein {ECO:0000313|EMBL:AAX81531.1}; GN=unknown OS=Adineta ricciae	3.466	0	Inf	5.35780791948764e-05	0.00533682191105754	UP
c145798_g1_i3	1227	tr|A0A0P4VVD0|A0A0P4VVD0_9EUCA:SubName: Full=Uncharacterized protein {ECO:0000313|EMBL:JAI56747.1}; GN=unknown OS=Scylla olivacea	0.101	3.576	-5.14591953843152	5.4553524574392e-05	0.00543179325388308	DOWN
c148198_g1_i5	1019	-	3.596	0.079	5.50839655733734	5.71267215962928e-05	0.00568570908385771	UP
c104318_g1_i3	445	tr|C3Y952|C3Y952_BRAFL:SubName: Full=Putative uncharacterized protein {ECO:0000313|EMBL:EEN63108.1}; GN=BRAFLDRAFT_68109 OS=Branchiostoma floridae	5.66	0	Inf	6.13205761883558e-05	0.00575297437599335	UP
c106875_g1_i1	360	-	7.067	0	Inf	6.13205761883558e-05	0.00575297437599335	UP
c115549_g1_i1	299	-	0	8.187	-Inf	6.13205761883558e-05	0.00575297437599335	DOWN
c118505_g1_i1	293	-	8.735	0	Inf	6.13205761883558e-05	0.00575297437599335	UP
c11903_g1_i1	375	-	6.687	0	Inf	6.13205761883558e-05	0.00575297437599335	UP
c119487_g1_i1	329	-	7.71	0	Inf	6.13205761883558e-05	0.00575297437599335	UP
c121961_g1_i1	1057	tr|A0A0P4VRW0|A0A0P4VRW0_9EUCA:SubName: Full=Uncharacterized protein {ECO:0000313|EMBL:JAI58055.1}; GN=unknown OS=Scylla olivacea	2.393	0	Inf	6.13205761883558e-05	0.00575297437599335	UP
c131308_g1_i2	1326	tr|A0A0P4WEH3|A0A0P4WEH3_9EUCA:SubName: Full=Uncharacterized protein {ECO:0000313|EMBL:JAI65756.1}; GN=unknown OS=Scylla olivacea	1.896	0	Inf	6.13205761883558e-05	0.00575297437599335	UP
c133425_g1_i1	1414	tr|A0A087TNU1|A0A087TNU1_9ARAC:SubName: Full=Vitamin D3 receptor B {ECO:0000313|EMBL:KFM66780.1}; GN=X975_12512 OS=Stegodyphus mimosarum.	1.79	0	Inf	6.13205761883558e-05	0.00575297437599335	UP
c134724_g2_i2	1186	tr|A0A0N9WMD3|A0A0N9WMD3_CERLA:SubName: Full=Cathepsin L {ECO:0000313|EMBL:ALI16261.1}; GN=unknown OS=Cerebratulus lacteus	2.146	0	Inf	6.13205761883558e-05	0.00575297437599335	UP
c136708_g1_i1	1603	tr|C3ZA01|C3ZA01_BRAFL:RecName: Full=Alpha-amylase {ECO:0000256|RuleBase:RU361134}; GN=BRAFLDRAFT_217690 OS=Branchiostoma floridae	1.581	0	Inf	6.13205761883558e-05	0.00575297437599335	UP
c136720_g1_i1	1393	-	1.815	0	Inf	6.13205761883558e-05	0.00575297437599335	UP
c138883_g2_i1	305	-	8.172	0	Inf	6.13205761883558e-05	0.00575297437599335	UP
c139441_g1_i1	285	-	8.914	0	Inf	6.13205761883558e-05	0.00575297437599335	UP
c140734_g1_i1	513	tr|A7T6Q7|A7T6Q7_NEMVE:SubName: Full=Predicted protein {ECO:0000313|EMBL:EDO28348.1}; GN=v1g223105 OS=Nematostella vectensis	4.965	0	Inf	6.13205761883558e-05	0.00575297437599335	UP
c143403_g3_i4	307	tr|A0A0N7ZAR0|A0A0N7ZAR0_9EUCA:SubName: Full=Uncharacterized protein {ECO:0000313|EMBL:JAI59544.1}; GN=unknown OS=Scylla olivacea	0	7.947	-Inf	6.13205761883558e-05	0.00575297437599335	DOWN
c145501_g2_i1	322	-	7.856	0	Inf	6.13205761883558e-05	0.00575297437599335	UP
c146349_g2_i1	301	-	0	8.096	-Inf	6.13205761883558e-05	0.00575297437599335	DOWN
c148424_g1_i2	329	-	7.749	0	Inf	6.13205761883558e-05	0.00575297437599335	UP
c158922_g1_i1	318	-	7.953	0	Inf	6.13205761883558e-05	0.00575297437599335	UP
c177633_g1_i1	293	-	8.518	0	Inf	6.13205761883558e-05	0.00575297437599335	UP
c179177_g1_i1	310	-	8.141	0	Inf	6.13205761883558e-05	0.00575297437599335	UP
c179292_g1_i1	301	-	8.364	0	Inf	6.13205761883558e-05	0.00575297437599335	UP
c181229_g1_i1	325	-	7.76	0	Inf	6.13205761883558e-05	0.00575297437599335	UP
c207154_g1_i1	351	-	0	6.885	-Inf	6.13205761883558e-05	0.00575297437599335	DOWN
c221161_g1_i1	305	-	8.339	0	Inf	6.13205761883558e-05	0.00575297437599335	UP
c222645_g1_i1	378	-	6.675	0	Inf	6.13205761883558e-05	0.00575297437599335	UP
c223704_g1_i1	309	tr|G0QME2|G0QME2_ICHMG:SubName: Full=Putative uncharacterized protein {ECO:0000313|EMBL:EGR33611.1}; GN=IMG5_047910 OS=Ichthyophthirius multifiliis	0	7.734	-Inf	6.13205761883558e-05	0.00575297437599335	DOWN
c233227_g1_i1	291	-	0	8.197	-Inf	6.13205761883558e-05	0.00575297437599335	DOWN
c2356_g1_i1	414	-	6.034	0	Inf	6.13205761883558e-05	0.00575297437599335	UP
c251276_g1_i1	332	-	7.594	0	Inf	6.13205761883558e-05	0.00575297437599335	UP
c25371_g1_i1	306	-	0	7.857	-Inf	6.13205761883558e-05	0.00575297437599335	DOWN
c264473_g1_i1	297	-	8.493	0	Inf	6.13205761883558e-05	0.00575297437599335	UP
c273270_g1_i1	290	-	8.779	0	Inf	6.13205761883558e-05	0.00575297437599335	UP
c276667_g1_i1	825	tr|K0J9V1|K0J9V1_9BILA:SubName: Full=NADH dehydrogenase subunit 5 {ECO:0000313|EMBL:CCA94474.1}; GN=ND5 OS=Philodina citrina.	3.039	0	Inf	6.13205761883558e-05	0.00575297437599335	UP
c281391_g1_i1	286	-	8.729	0	Inf	6.13205761883558e-05	0.00575297437599335	UP
c287142_g1_i1	328	-	7.788	0	Inf	6.13205761883558e-05	0.00575297437599335	UP
c288659_g1_i1	289	-	8.623	0	Inf	6.13205761883558e-05	0.00575297437599335	UP
c292520_g1_i1	360	-	0	6.755	-Inf	6.13205761883558e-05	0.00575297437599335	DOWN
c295252_g1_i1	298	-	8.451	0	Inf	6.13205761883558e-05	0.00575297437599335	UP
c302450_g1_i1	300	-	8.487	0	Inf	6.13205761883558e-05	0.00575297437599335	UP
c318658_g1_i1	348	-	0	6.982	-Inf	6.13205761883558e-05	0.00575297437599335	DOWN
c320930_g1_i1	296	tr|I7M905|I7M905_TETTS:SubName: Full=Tubulin-specific chaperone C {ECO:0000313|EMBL:EAS00400.2}; GN=TTHERM_00220730 OS=Tetrahymena thermophila	8.578	0	Inf	6.13205761883558e-05	0.00575297437599335	UP
c324011_g1_i1	288	-	8.685	0	Inf	6.13205761883558e-05	0.00575297437599335	UP
c38176_g1_i1	382	-	6.577	0	Inf	6.13205761883558e-05	0.00575297437599335	UP
c42843_g1_i1	309	-	8.232	0	Inf	6.13205761883558e-05	0.00575297437599335	UP
c42994_g1_i1	355	-	7.035	0	Inf	6.13205761883558e-05	0.00575297437599335	UP
c46360_g1_i1	317	-	7.88	0	Inf	6.13205761883558e-05	0.00575297437599335	UP
c5783_g1_i1	292	-	0	8.286	-Inf	6.13205761883558e-05	0.00575297437599335	DOWN
c60731_g1_i1	321	-	0	7.438	-Inf	6.13205761883558e-05	0.00575297437599335	DOWN
c6545_g1_i2	314	-	0	7.602	-Inf	6.13205761883558e-05	0.00575297437599335	DOWN
c68280_g1_i1	289	-	8.816	0	Inf	6.13205761883558e-05	0.00575297437599335	UP
c7256_g1_i1	328	-	7.643	0	Inf	6.13205761883558e-05	0.00575297437599335	UP
c72780_g1_i1	515	-	4.907	0	Inf	6.13205761883558e-05	0.00575297437599335	UP
c73860_g1_i1	338	-	7.53	0	Inf	6.13205761883558e-05	0.00575297437599335	UP
c76318_g1_i1	659	tr|R4WQ79|R4WQ79_RIPPE:SubName: Full=Cathepsin L {ECO:0000313|EMBL:BAN20087.1}; GN=unknown OS=Riptortus pedestris	3.855	0	Inf	6.13205761883558e-05	0.00575297437599335	UP
c86336_g1_i1	479	tr|L8H2Z6|L8H2Z6_ACACA:SubName: Full=Uncharacterized protein {ECO:0000313|EMBL:ELR19592.1}; GN=ACA1_197720 OS=Acanthamoeba castellanii str. Neff.	5.305	0	Inf	6.13205761883558e-05	0.00575297437599335	UP
c88674_g1_i1	315	-	7.953	0	Inf	6.13205761883558e-05	0.00575297437599335	UP
c89228_g1_i1	310	-	0	7.718	-Inf	6.13205761883558e-05	0.00575297437599335	DOWN
c90329_g1_i1	450	tr|B3G4R7|B3G4R7_ADIVA:SubName: Full=Caspase-like protein {ECO:0000313|EMBL:ACD54815.1}; GN=unknown OS=Adineta vaga	5.684	0	Inf	6.13205761883558e-05	0.00575297437599335	UP
c90637_g1_i1	470	-	5.305	0	Inf	6.13205761883558e-05	0.00575297437599335	UP
c97342_g1_i1	296	-	0	8.135	-Inf	6.13205761883558e-05	0.00575297437599335	DOWN
c102811_g1_i1	444	-	5.49	0	Inf	7.03916673404793e-05	0.00615282974326273	UP
c106943_g1_i1	402	-	6.098	0	Inf	7.03916673404793e-05	0.00615282974326273	UP
c112687_g1_i1	322	-	7.655	0	Inf	7.03916673404793e-05	0.00615282974326273	UP
c113078_g1_i1	296	-	8.284	0	Inf	7.03916673404793e-05	0.00615282974326273	UP
c116295_g1_i2	977	sp|Q0Q028|DFP3_ANTMY:RecName: Full=Putative defense protein 3; GN=unknown OS=Antheraea mylitta	0.28	6.05	-4.43343641010435	6.83355829359601e-05	0.00615282974326273	DOWN
c116435_g1_i1	991	-	2.473	0	Inf	7.03916673404793e-05	0.00615282974326273	UP
c121194_g1_i1	330	-	7.352	0	Inf	7.03916673404793e-05	0.00615282974326273	UP
c122821_g1_i1	294	-	8.326	0	Inf	7.03916673404793e-05	0.00615282974326273	UP
c126677_g1_i1	1757	tr|A0A087T9W0|A0A087T9W0_9ARAC:SubName: Full=Eukaryotic peptide chain release factor GTP-binding subunit ERF3A {ECO:0000313|EMBL:KFM61899.1}; GN=X975_03574 OS=Stegodyphus mimosarum.	1.403	0	Inf	7.03916673404793e-05	0.00615282974326273	UP
c127908_g1_i1	1231	tr|T1J326|T1J326_STRMM:SubName: Full=Uncharacterized protein {ECO:0000313|EnsemblMetazoa:SMAR007984-PA}; GN=unknown OS=Strigamia maritima	1.986	0	Inf	7.03916673404793e-05	0.00615282974326273	UP
c128769_g3_i1	308	tr|A0A0P6JJY2|A0A0P6JJY2_9CRUS:SubName: Full=Uncharacterized protein {ECO:0000313|EMBL:JAN89682.1}; GN=unknown OS=Daphnia magna.	0	7.59	-Inf	7.03916673404793e-05	0.00615282974326273	DOWN
c131163_g2_i1	344	-	7.14	0	Inf	7.03916673404793e-05	0.00615282974326273	UP
c132722_g1_i1	899	-	2.752	0	Inf	7.03916673404793e-05	0.00615282974326273	UP
c133167_g2_i1	350	-	7.057	0	Inf	7.03916673404793e-05	0.00615282974326273	UP
c133872_g1_i1	1506	tr|C1LAJ2|C1LAJ2_SCHJA:RecName: Full=Phosphoglycerate kinase {ECO:0000256|RuleBase:RU000532}; GN=PGK1 OS=Schistosoma japonicum	1.62	0	Inf	7.03916673404793e-05	0.00615282974326273	UP
c135448_g1_i2	320	-	0	7.411	-Inf	7.03916673404793e-05	0.00615282974326273	DOWN
c135733_g2_i2	405	-	6.033	0	Inf	7.03916673404793e-05	0.00615282974326273	UP
c136763_g2_i1	288	-	8.515	0	Inf	7.03916673404793e-05	0.00615282974326273	UP
c147654_g3_i3	371	-	6.63	0	Inf	7.03916673404793e-05	0.00615282974326273	UP
c148309_g1_i1	285	-	8.606	0	Inf	7.03916673404793e-05	0.00615282974326273	UP
c149619_g1_i3	288	-	0	8.128	-Inf	7.03916673404793e-05	0.00615282974326273	DOWN
c160155_g1_i1	293	-	8.347	0	Inf	7.03916673404793e-05	0.00615282974326273	UP
c16115_g1_i1	333	-	7.453	0	Inf	7.03916673404793e-05	0.00615282974326273	UP
c163257_g1_i1	298	-	0	7.907	-Inf	7.03916673404793e-05	0.00615282974326273	DOWN
c16365_g1_i1	306	-	0	7.776	-Inf	7.03916673404793e-05	0.00615282974326273	DOWN
c164134_g1_i1	299	-	8.148	0	Inf	7.03916673404793e-05	0.00615282974326273	UP
c165450_g1_i1	287	-	0	8.082	-Inf	7.03916673404793e-05	0.00615282974326273	DOWN
c165511_g1_i1	286	tr|G3KGX5|G3KGX5_PHIRO:SubName: Full=Kelch repeat-containing protein {ECO:0000313|EMBL:AEN94432.1}; GN=unknown OS=Unreviewed; 334 AA.	8.658	0	Inf	7.03916673404793e-05	0.00615282974326273	UP
c169161_g1_i1	335	-	0	7.111	-Inf	7.03916673404793e-05	0.00615282974326273	DOWN
c170843_g1_i1	287	-	8.558	0	Inf	7.03916673404793e-05	0.00615282974326273	UP
c171327_g1_i1	351	-	7.071	0	Inf	7.03916673404793e-05	0.00615282974326273	UP
c171681_g1_i1	313	-	7.899	0	Inf	7.03916673404793e-05	0.00615282974326273	UP
c172717_g1_i1	400	-	6.136	0	Inf	7.03916673404793e-05	0.00615282974326273	UP
c181706_g1_i1	328	-	7.453	0	Inf	7.03916673404793e-05	0.00615282974326273	UP
c18867_g1_i1	380	-	6.538	0	Inf	7.03916673404793e-05	0.00615282974326273	UP
c189655_g1_i1	293	-	8.314	0	Inf	7.03916673404793e-05	0.00615282974326273	UP
c193071_g1_i1	294	-	8.333	0	Inf	7.03916673404793e-05	0.00615282974326273	UP
c19523_g1_i1	286	-	8.489	0	Inf	7.03916673404793e-05	0.00615282974326273	UP
c19541_g1_i1	286	-	0	8.25	-Inf	7.03916673404793e-05	0.00615282974326273	DOWN
c196279_g1_i1	309	-	7.928	0	Inf	7.03916673404793e-05	0.00615282974326273	UP
c216817_g1_i1	288	tr|A0A0B2VIK3|A0A0B2VIK3_TOXCA:SubName: Full=UV excision repair protein RAD23-like protein B {ECO:0000313|EMBL:KHN81257.1}; GN=RAD23B OS=Toxocara canis	8.465	0	Inf	7.03916673404793e-05	0.00615282974326273	UP
c22259_g1_i1	473	tr|A0DV26|A0DV26_PARTE:RecName: Full=Eukaryotic translation initiation factor 5A {ECO:0000256|RuleBase:RU362005}; GN=GSPATT00020555001 OS=Paramecium tetraurelia.	5.18	0	Inf	7.03916673404793e-05	0.00615282974326273	UP
c22962_g1_i1	294	-	8.277	0	Inf	7.03916673404793e-05	0.00615282974326273	UP
c241840_g1_i1	290	-	8.473	0	Inf	7.03916673404793e-05	0.00615282974326273	UP
c24228_g1_i1	320	-	0	7.288	-Inf	7.03916673404793e-05	0.00615282974326273	DOWN
c245298_g1_i1	311	-	0	7.617	-Inf	7.03916673404793e-05	0.00615282974326273	DOWN
c257348_g1_i1	287	-	0	8.188	-Inf	7.03916673404793e-05	0.00615282974326273	DOWN
c264813_g1_i1	309	tr|L8GW88|L8GW88_ACACA:SubName: Full=C2 domain containing protein {ECO:0000313|EMBL:ELR17484.1}; GN=ACA1_062260 OS=Acanthamoeba castellanii str. Neff.	8.049	0	Inf	7.03916673404793e-05	0.00615282974326273	UP
c271360_g1_i1	350	-	7.039	0	Inf	7.03916673404793e-05	0.00615282974326273	UP
c271540_g1_i1	327	-	0	7.106	-Inf	7.03916673404793e-05	0.00615282974326273	DOWN
c271921_g1_i1	328	-	7.443	0	Inf	7.03916673404793e-05	0.00615282974326273	UP
c283612_g1_i1	290	-	8.588	0	Inf	7.03916673404793e-05	0.00615282974326273	UP
c290519_g1_i1	311	-	7.937	0	Inf	7.03916673404793e-05	0.00615282974326273	UP
c292902_g1_i1	315	tr|Q23JX2|Q23JX2_TETTS:SubName: Full=MIF4G domain protein {ECO:0000313|EMBL:EAR97071.2}; GN=TTHERM_00196620 OS=Tetrahymena thermophila	7.695	0	Inf	7.03916673404793e-05	0.00615282974326273	UP
c294289_g1_i1	291	-	8.502	0	Inf	7.03916673404793e-05	0.00615282974326273	UP
c30348_g1_i1	305	-	7.993	0	Inf	7.03916673404793e-05	0.00615282974326273	UP
c304928_g1_i1	295	-	8.353	0	Inf	7.03916673404793e-05	0.00615282974326273	UP
c307049_g1_i1	323	-	7.64	0	Inf	7.03916673404793e-05	0.00615282974326273	UP
c310900_g1_i1	302	-	8.025	0	Inf	7.03916673404793e-05	0.00615282974326273	UP
c31117_g1_i1	327	-	7.437	0	Inf	7.03916673404793e-05	0.00615282974326273	UP
c311671_g1_i1	287	-	0	8.249	-Inf	7.03916673404793e-05	0.00615282974326273	DOWN
c313373_g1_i1	318	-	7.745	0	Inf	7.03916673404793e-05	0.00615282974326273	UP
c316525_g1_i1	331	-	0	7.037	-Inf	7.03916673404793e-05	0.00615282974326273	DOWN
c316585_g1_i1	343	-	7.258	0	Inf	7.03916673404793e-05	0.00615282974326273	UP
c317803_g1_i1	615	tr|J7KCL7|J7KCL7_9BILA:RecName: Full=Cytochrome c oxidase subunit 1 {ECO:0000256|RuleBase:RU000369}; GN=COX1 OS=Macrotrachela quadricornifera.	3.999	0	Inf	7.03916673404793e-05	0.00615282974326273	UP
c32493_g1_i1	289	-	0	8.1	-Inf	7.03916673404793e-05	0.00615282974326273	DOWN
c327718_g1_i1	307	tr|A0BFC6|A0BFC6_PARTE:SubName: Full=Uncharacterized protein {ECO:0000313|EMBL:CAK57243.1}; GN=GSPATT00028278001 OS=Paramecium tetraurelia.	0	7.756	-Inf	7.03916673404793e-05	0.00615282974326273	DOWN
c331398_g1_i1	301	-	8.22	0	Inf	7.03916673404793e-05	0.00615282974326273	UP
c332739_g1_i1	306	-	0	7.625	-Inf	7.03916673404793e-05	0.00615282974326273	DOWN
c41785_g1_i1	335	-	7.391	0	Inf	7.03916673404793e-05	0.00615282974326273	UP
c42012_g1_i1	336	-	7.382	0	Inf	7.03916673404793e-05	0.00615282974326273	UP
c43330_g1_i1	294	-	8.328	0	Inf	7.03916673404793e-05	0.00615282974326273	UP
c49701_g1_i1	300	-	8.236	0	Inf	7.03916673404793e-05	0.00615282974326273	UP
c53625_g1_i1	341	-	7.243	0	Inf	7.03916673404793e-05	0.00615282974326273	UP
c63206_g1_i1	294	-	8.245	0	Inf	7.03916673404793e-05	0.00615282974326273	UP
c75606_g1_i1	350	tr|G6CNV3|G6CNV3_DANPL:SubName: Full=Cytochrome c {ECO:0000313|EMBL:EHJ77081.1}; GN=KGM_12547 OS=Danaus plexippus	7.091	0	Inf	7.03916673404793e-05	0.00615282974326273	UP
c77301_g1_i1	319	-	7.74	0	Inf	7.03916673404793e-05	0.00615282974326273	UP
c80646_g1_i1	305	-	8.113	0	Inf	7.03916673404793e-05	0.00615282974326273	UP
c80882_g1_i2	294	-	8.423	0	Inf	7.03916673404793e-05	0.00615282974326273	UP
c86231_g1_i1	319	tr|T1J128|T1J128_STRMM:SubName: Full=Uncharacterized protein {ECO:0000313|EnsemblMetazoa:SMAR007244-PA}; GN=unknown OS=Strigamia maritima	7.71	0	Inf	7.03916673404793e-05	0.00615282974326273	UP
c86837_g1_i1	363	-	6.693	0	Inf	7.03916673404793e-05	0.00615282974326273	UP
c92471_g2_i1	317	-	7.741	0	Inf	7.03916673404793e-05	0.00615282974326273	UP
c93781_g1_i1	319	-	7.74	0	Inf	7.03916673404793e-05	0.00615282974326273	UP
c98669_g1_i1	326	-	0	7.18	-Inf	7.03916673404793e-05	0.00615282974326273	DOWN
c138692_g1_i2	1313	tr|A0A0P4WC93|A0A0P4WC93_9EUCA:SubName: Full=Uncharacterized protein {ECO:0000313|EMBL:JAI63177.1}; GN=unknown OS=Scylla olivacea	24.369	1.656	3.87927247226437	7.1601222920594e-05	0.00625634054301464	UP
c127997_g1_i1	285	-	25.064	1.214	4.36777634811537	7.26003568618974e-05	0.00634139848586893	UP
c150873_g1_i2	382	-	7.61	96.608	-3.66617430312272	7.39753822990527e-05	0.00645921753031215	DOWN
c117501_g1_i1	1084	tr|X1WM14|X1WM14_ACYPI:SubName: Full=Uncharacterized protein {ECO:0000313|EnsemblMetazoa:ACYPI061635-PA}; GN=unknown OS=Acyrthosiphon pisum	0.104	3.799	-5.19096427852393	7.49900823928568e-05	0.00654550231713883	DOWN
c100375_g2_i1	297	-	0	7.586	-Inf	8.1057071482976e-05	0.00659266851258886	DOWN
c101166_g1_i1	313	-	0	7.279	-Inf	8.1057071482976e-05	0.00659266851258886	DOWN
c103219_g1_i1	345	-	6.917	0	Inf	8.1057071482976e-05	0.00659266851258886	UP
c10414_g1_i1	292	-	0	7.884	-Inf	8.1057071482976e-05	0.00659266851258886	DOWN
c104429_g1_i1	384	-	6.283	0	Inf	8.1057071482976e-05	0.00659266851258886	UP
c107025_g1_i2	429	-	5.631	0	Inf	8.1057071482976e-05	0.00659266851258886	UP
c108350_g1_i1	563	-	4.196	0	Inf	8.1057071482976e-05	0.00659266851258886	UP
c113586_g2_i1	323	-	0	7.05	-Inf	8.1057071482976e-05	0.00659266851258886	DOWN
c114470_g1_i1	412	tr|R7URK2|R7URK2_CAPTE:SubName: Full=Uncharacterized protein {ECO:0000313|EMBL:ELU09134.1, ECO:0000313|EnsemblMetazoa:CapteP228814}; GN=CAPTEDRAFT_228814 OS=Capitella teleta	5.874	0	Inf	8.1057071482976e-05	0.00659266851258886	UP
c116475_g1_i1	358	-	0	6.322	-Inf	8.1057071482976e-05	0.00659266851258886	DOWN
c118043_g1_i1	490	-	4.894	0	Inf	8.1057071482976e-05	0.00659266851258886	UP
c122138_g2_i2	475	tr|W4XMH8|W4XMH8_STRPU:SubName: Full=Uncharacterized protein {ECO:0000313|EnsemblMetazoa:SPU_004609-tr}; GN=Sp-Rpl31 OS=Strongylocentrotus purpuratus	5.007	0	Inf	8.1057071482976e-05	0.00659266851258886	UP
c124786_g1_i2	1226	tr|A0A0T6BEB1|A0A0T6BEB1_9SCAR:SubName: Full=Uncharacterized protein {ECO:0000313|EMBL:KRT85683.1}; GN=AMK59_663 OS=Oryctes borbonicus.	1.953	0	Inf	8.1057071482976e-05	0.00659266851258886	UP
c125454_g1_i1	913	-	2.605	0	Inf	8.1057071482976e-05	0.00659266851258886	UP
c125579_g1_i1	439	-	5.51	0	Inf	8.1057071482976e-05	0.00659266851258886	UP
c126071_g1_i1	970	tr|K1QY58|K1QY58_CRAGI:RecName: Full=Eukaryotic translation initiation factor 3 subunit I {ECO:0000256|SAAS:SAAS00003572}; GN=CGI_10025943 OS=Crassostrea gigas	2.438	0	Inf	8.1057071482976e-05	0.00659266851258886	UP
c129558_g1_i1	1815	tr|D2W0D3|D2W0D3_NAEGR:SubName: Full=Predicted protein {ECO:0000313|EMBL:EFC37412.1}; GN=NAEGRDRAFT_74818 OS=Naegleria gruberi	1.306	0	Inf	8.1057071482976e-05	0.00659266851258886	UP
c131879_g1_i3	293	-	8.045	0	Inf	8.1057071482976e-05	0.00659266851258886	UP
c13236_g1_i1	296	-	0	7.768	-Inf	8.1057071482976e-05	0.00659266851258886	DOWN
c132948_g1_i1	1138	tr|T1IXL2|T1IXL2_STRMM:SubName: Full=Uncharacterized protein {ECO:0000313|EnsemblMetazoa:SMAR005950-PA}; GN=unknown OS=Strigamia maritima	2.075	0	Inf	8.1057071482976e-05	0.00659266851258886	UP
c135019_g2_i2	379	-	6.243	0	Inf	8.1057071482976e-05	0.00659266851258886	UP
c137310_g1_i1	835	tr|C1BTI7|C1BTI7_LEPSM:SubName: Full=Fructose-bisphosphate aldolase {ECO:0000313|EMBL:ACO12340.1}; GN=ALF OS=Lepeophtheirus salmonis	2.899	0	Inf	8.1057071482976e-05	0.00659266851258886	UP
c139986_g3_i1	545	-	4.391	0	Inf	8.1057071482976e-05	0.00659266851258886	UP
c141360_g2_i1	312	-	7.621	0	Inf	8.1057071482976e-05	0.00659266851258886	UP
c142846_g1_i1	304	-	0	7.476	-Inf	8.1057071482976e-05	0.00659266851258886	DOWN
c145821_g3_i2	1083	-	239.409	17.544	3.77042776568085	7.63867836033263e-05	0.00659266851258886	UP
c147750_g1_i1	288	-	8.19	0	Inf	8.1057071482976e-05	0.00659266851258886	UP
c148363_g2_i1	1102	tr|A0A0B2W6C1|A0A0B2W6C1_TOXCA:SubName: Full=Vitellogenin-6 {ECO:0000313|EMBL:KHN88795.1}; GN=vit-6 OS=Toxocara canis	2.18	0	Inf	8.1057071482976e-05	0.00659266851258886	UP
c14992_g1_i1	768	tr|A0A023FRR2|A0A023FRR2_9ACAR:SubName: Full=Putative 60s ribosomal protein l23 {ECO:0000313|EMBL:JAC23340.1}; GN=unknown OS=Amblyomma cajennense	3.113	0	Inf	8.1057071482976e-05	0.00659266851258886	UP
c150469_g5_i1	307	-	7.849	0	Inf	8.1057071482976e-05	0.00659266851258886	UP
c150960_g2_i1	297	-	8.096	0	Inf	8.1057071482976e-05	0.00659266851258886	UP
c151281_g2_i1	1405	tr|V5I3Y5|V5I3Y5_IXORI:SubName: Full=Putative translation initiation factor 4f helicase subunit eif-4a {ECO:0000313|EMBL:JAB82753.1}; GN=unknown OS=Ixodes ricinus	1.688	0	Inf	8.1057071482976e-05	0.00659266851258886	UP
c152035_g1_i1	322	-	7.427	0	Inf	8.1057071482976e-05	0.00659266851258886	UP
c154051_g1_i3	345	-	0	6.601	-Inf	8.1057071482976e-05	0.00659266851258886	DOWN
c157320_g1_i1	307	-	7.807	0	Inf	8.1057071482976e-05	0.00659266851258886	UP
c157636_g1_i1	312	-	7.699	0	Inf	8.1057071482976e-05	0.00659266851258886	UP
c168141_g1_i1	327	-	7.39	0	Inf	8.1057071482976e-05	0.00659266851258886	UP
c168299_g1_i1	318	tr|B0W860|B0W860_CULQU:SubName: Full=Nebl protein {ECO:0000313|EMBL:EDS38685.1}; GN=CpipJ_CPIJ003002 OS=Culex quinquefasciatus	7.555	0	Inf	8.1057071482976e-05	0.00659266851258886	UP
c173350_g1_i1	284	-	8.406	0	Inf	8.1057071482976e-05	0.00659266851258886	UP
c180835_g1_i1	314	-	7.577	0	Inf	8.1057071482976e-05	0.00659266851258886	UP
c181513_g1_i1	297	-	8.065	0	Inf	8.1057071482976e-05	0.00659266851258886	UP
c183648_g1_i1	319	-	7.458	0	Inf	8.1057071482976e-05	0.00659266851258886	UP
c188673_g1_i1	284	-	8.292	0	Inf	8.1057071482976e-05	0.00659266851258886	UP
c189688_g1_i1	309	-	7.827	0	Inf	8.1057071482976e-05	0.00659266851258886	UP
c192247_g1_i1	301	-	0	7.651	-Inf	8.1057071482976e-05	0.00659266851258886	DOWN
c192649_g1_i1	284	-	8.374	0	Inf	8.1057071482976e-05	0.00659266851258886	UP
c192891_g1_i1	304	-	7.84	0	Inf	8.1057071482976e-05	0.00659266851258886	UP
c206014_g1_i1	295	-	8.163	0	Inf	8.1057071482976e-05	0.00659266851258886	UP
c211256_g1_i1	299	-	8.059	0	Inf	8.1057071482976e-05	0.00659266851258886	UP
c221874_g1_i1	329	-	7.219	0	Inf	8.1057071482976e-05	0.00659266851258886	UP
c244687_g1_i1	316	-	7.549	0	Inf	8.1057071482976e-05	0.00659266851258886	UP
c246522_g1_i1	324	tr|A0A0L8HTT9|A0A0L8HTT9_OCTBM:SubName: Full=Uncharacterized protein {ECO:0000313|EMBL:KOF92633.1}; GN=OCBIM_22006144mg OS=Octopus bimaculoides	7.443	0	Inf	8.1057071482976e-05	0.00659266851258886	UP
c258608_g1_i1	329	-	0	6.965	-Inf	8.1057071482976e-05	0.00659266851258886	DOWN
c27158_g1_i1	317	-	7.594	0	Inf	8.1057071482976e-05	0.00659266851258886	UP
c274807_g1_i1	369	-	6.488	0	Inf	8.1057071482976e-05	0.00659266851258886	UP
c275641_g1_i1	317	-	7.482	0	Inf	8.1057071482976e-05	0.00659266851258886	UP
c275681_g1_i1	316	tr|A0A0N4VRB7|A0A0N4VRB7_ENTVE:SubName: Full=Uncharacterized protein {ECO:0000313|WBParaSite:EVEC_0001358201-mRNA-1}; GN=unknown OS=Enterobius vermicularis	7.524	0	Inf	8.1057071482976e-05	0.00659266851258886	UP
c276255_g1_i1	569	-	4.225	0	Inf	8.1057071482976e-05	0.00659266851258886	UP
c276281_g1_i1	303	-	7.945	0	Inf	8.1057071482976e-05	0.00659266851258886	UP
c278841_g1_i1	291	-	0	7.793	-Inf	8.1057071482976e-05	0.00659266851258886	DOWN
c279273_g1_i1	329	-	7.17	0	Inf	8.1057071482976e-05	0.00659266851258886	UP
c27948_g1_i1	289	-	0	7.902	-Inf	8.1057071482976e-05	0.00659266851258886	DOWN
c28147_g1_i1	427	-	5.517	0	Inf	8.1057071482976e-05	0.00659266851258886	UP
c283364_g1_i1	411	-	5.743	0	Inf	8.1057071482976e-05	0.00659266851258886	UP
c288775_g1_i1	316	-	7.641	0	Inf	8.1057071482976e-05	0.00659266851258886	UP
c289601_g1_i1	293	-	8.134	0	Inf	8.1057071482976e-05	0.00659266851258886	UP
c293781_g1_i1	291	-	8.177	0	Inf	8.1057071482976e-05	0.00659266851258886	UP
c295472_g1_i1	292	-	0	7.777	-Inf	8.1057071482976e-05	0.00659266851258886	DOWN
c295838_g1_i1	326	-	7.271	0	Inf	8.1057071482976e-05	0.00659266851258886	UP
c298204_g1_i1	359	-	6.674	0	Inf	8.1057071482976e-05	0.00659266851258886	UP
c307916_g1_i1	297	-	8.087	0	Inf	8.1057071482976e-05	0.00659266851258886	UP
c311104_g1_i1	291	-	0	7.847	-Inf	8.1057071482976e-05	0.00659266851258886	DOWN
c31137_g1_i1	375	-	6.363	0	Inf	8.1057071482976e-05	0.00659266851258886	UP
c31285_g1_i1	288	-	0	8.032	-Inf	8.1057071482976e-05	0.00659266851258886	DOWN
c31297_g1_i1	291	-	8.288	0	Inf	8.1057071482976e-05	0.00659266851258886	UP
c321701_g1_i1	292	-	8.101	0	Inf	8.1057071482976e-05	0.00659266851258886	UP
c322718_g1_i1	292	-	0	7.936	-Inf	8.1057071482976e-05	0.00659266851258886	DOWN
c325548_g1_i1	318	-	7.578	0	Inf	8.1057071482976e-05	0.00659266851258886	UP
c330607_g1_i1	306	-	7.771	0	Inf	8.1057071482976e-05	0.00659266851258886	UP
c3486_g1_i1	400	-	6.054	0	Inf	8.1057071482976e-05	0.00659266851258886	UP
c35594_g1_i1	290	-	0	7.799	-Inf	8.1057071482976e-05	0.00659266851258886	DOWN
c35802_g1_i1	386	-	6.165	0	Inf	8.1057071482976e-05	0.00659266851258886	UP
c40481_g1_i1	356	-	0	6.495	-Inf	8.1057071482976e-05	0.00659266851258886	DOWN
c45325_g1_i1	286	-	8.389	0	Inf	8.1057071482976e-05	0.00659266851258886	UP
c52436_g1_i1	600	-	3.946	0	Inf	8.1057071482976e-05	0.00659266851258886	UP
c5538_g1_i1	329	-	0	6.961	-Inf	8.1057071482976e-05	0.00659266851258886	DOWN
c57920_g1_i2	299	-	8.057	0	Inf	8.1057071482976e-05	0.00659266851258886	UP
c58124_g1_i1	314	-	7.564	0	Inf	8.1057071482976e-05	0.00659266851258886	UP
c58644_g1_i1	306	-	7.847	0	Inf	8.1057071482976e-05	0.00659266851258886	UP
c60720_g1_i1	384	-	6.282	0	Inf	8.1057071482976e-05	0.00659266851258886	UP
c71183_g1_i1	425	-	5.578	0	Inf	8.1057071482976e-05	0.00659266851258886	UP
c75965_g1_i1	337	-	7.005	0	Inf	8.1057071482976e-05	0.00659266851258886	UP
c80198_g1_i1	294	-	0	7.774	-Inf	8.1057071482976e-05	0.00659266851258886	DOWN
c82105_g1_i1	323	-	7.483	0	Inf	8.1057071482976e-05	0.00659266851258886	UP
c8327_g1_i1	603	-	4.006	0	Inf	8.1057071482976e-05	0.00659266851258886	UP
c85040_g1_i1	408	-	5.903	0	Inf	8.1057071482976e-05	0.00659266851258886	UP
c89677_g1_i1	298	-	7.942	0	Inf	8.1057071482976e-05	0.00659266851258886	UP
c92091_g1_i1	1035	tr|A0A0P4ZCZ3|A0A0P4ZCZ3_9CRUS:SubName: Full=Putative T-complex protein 1 subunit zeta {ECO:0000313|EMBL:JAI95821.1}; GN=unknown OS=Daphnia magna.	2.33	0	Inf	8.1057071482976e-05	0.00659266851258886	UP
c95717_g1_i1	286	-	8.302	0	Inf	8.1057071482976e-05	0.00659266851258886	UP
c97914_g1_i1	309	-	7.791	0	Inf	8.1057071482976e-05	0.00659266851258886	UP
c99001_g1_i1	397	-	6.071	0	Inf	8.1057071482976e-05	0.00659266851258886	UP
c136364_g5_i1	284	-	27.956	1.457	4.26208516929302	8.3226813902025e-05	0.00676468529625185	UP
c102410_g1_i1	449	-	5.147	0	Inf	9.36435732660469e-05	0.00709086596228509	UP
c102716_g1_i1	350	-	6.58	0	Inf	9.36435732660469e-05	0.00709086596228509	UP
c103785_g2_i1	319	-	7.321	0	Inf	9.36435732660469e-05	0.00709086596228509	UP
c112472_g2_i1	321	-	7.216	0	Inf	9.36435732660469e-05	0.00709086596228509	UP
c113257_g1_i2	299	-	0	7.409	-Inf	9.36435732660469e-05	0.00709086596228509	DOWN
c114618_g2_i1	1715	tr|J3JY18|J3JY18_DENPD:SubName: Full=Uncharacterized protein {ECO:0000313|EMBL:AEE63102.1}; GN=unknown OS=Dendroctonus ponderosae	1.35	0	Inf	9.36435732660469e-05	0.00709086596228509	UP
c117291_g2_i1	286	-	0	7.735	-Inf	9.36435732660469e-05	0.00709086596228509	DOWN
c117438_g1_i1	785	-	2.969	0	Inf	9.36435732660469e-05	0.00709086596228509	UP
c11868_g1_i1	284	-	8.181	0	Inf	9.36435732660469e-05	0.00709086596228509	UP
c120234_g1_i1	341	-	6.787	0	Inf	9.36435732660469e-05	0.00709086596228509	UP
c124131_g1_i1	383	-	6.138	0	Inf	9.36435732660469e-05	0.00709086596228509	UP
c126110_g1_i2	345	-	0	6.411	-Inf	9.36435732660469e-05	0.00709086596228509	DOWN
c128461_g1_i2	311	-	0	7.087	-Inf	9.36435732660469e-05	0.00709086596228509	DOWN
c129180_g1_i1	564	-	4.059	0	Inf	9.36435732660469e-05	0.00709086596228509	UP
c129613_g1_i1	1492	tr|D6X0G1|D6X0G1_TRICA:RecName: Full=Elongation factor Tu {ECO:0000256|RuleBase:RU004061}; GN=TcasGA2_TC011692 OS=Tribolium castaneum	1.575	0	Inf	9.36435732660469e-05	0.00709086596228509	UP
c132271_g1_i1	293	-	7.885	0	Inf	9.36435732660469e-05	0.00709086596228509	UP
c135457_g1_i2	980	tr|A0A016UCF7|A0A016UCF7_9BILA:SubName: Full=Uncharacterized protein {ECO:0000313|EMBL:EYC12850.1}; GN=Acey_s0045.g1122 OS=Ancylostoma ceylanicum.	2.383	0	Inf	9.36435732660469e-05	0.00709086596228509	UP
c13769_g1_i1	326	-	7.172	0	Inf	9.36435732660469e-05	0.00709086596228509	UP
c141739_g1_i4	3239	tr|A0A0P6CH72|A0A0P6CH72_9CRUS:SubName: Full=Transposase domain-containing protein {ECO:0000313|EMBL:JAN03540.1}; GN=unknown OS=Daphnia magna.	0.711	0	Inf	9.36435732660469e-05	0.00709086596228509	UP
c143812_g3_i1	342	-	6.838	0	Inf	9.36435732660469e-05	0.00709086596228509	UP
c144976_g3_i1	383	tr|A0A0P4W3E4|A0A0P4W3E4_9EUCA:SubName: Full=Uncharacterized protein {ECO:0000313|EMBL:JAI63020.1}; GN=unknown OS=Scylla olivacea	0	5.863	-Inf	9.36435732660469e-05	0.00709086596228509	DOWN
c146557_g3_i1	363	-	6.33	0	Inf	9.36435732660469e-05	0.00709086596228509	UP
c149227_g4_i1	292	-	8.027	0	Inf	9.36435732660469e-05	0.00709086596228509	UP
c150314_g6_i3	1307	-	0	1.702	-Inf	9.36435732660469e-05	0.00709086596228509	DOWN
c151826_g1_i1	312	tr|A0A0P4VPM3|A0A0P4VPM3_9EUCA:SubName: Full=Uncharacterized protein {ECO:0000313|EMBL:JAI56839.1}; GN=unknown OS=Scylla olivacea	7.488	0	Inf	9.36435732660469e-05	0.00709086596228509	UP
c154715_g1_i1	357	-	6.56	0	Inf	9.36435732660469e-05	0.00709086596228509	UP
c155350_g1_i1	330	-	7.114	0	Inf	9.36435732660469e-05	0.00709086596228509	UP
c156929_g1_i1	294	-	0	7.568	-Inf	9.36435732660469e-05	0.00709086596228509	DOWN
c157273_g1_i1	1126	tr|Q8MTH8|Q8MTH8_9CILI:SubName: Full=Actin II {ECO:0000313|EMBL:AAM77133.1}; GN=unknown OS=Vorticella microstoma.	0	1.994	-Inf	9.36435732660469e-05	0.00709086596228509	DOWN
c157708_g1_i1	311	tr|A0A0N7IL87|A0A0N7IL87_STIJA:RecName: Full=ATP-dependent 6-phosphofructokinase {ECO:0000256|HAMAP-Rule:MF_03184}; GN=unknown OS=Stichopus japonicus	7.54	0	Inf	9.36435732660469e-05	0.00709086596228509	UP
c160361_g1_i1	327	-	7.112	0	Inf	9.36435732660469e-05	0.00709086596228509	UP
c164109_g1_i1	289	-	8.08	0	Inf	9.36435732660469e-05	0.00709086596228509	UP
c166874_g1_i1	344	-	6.7	0	Inf	9.36435732660469e-05	0.00709086596228509	UP
c171846_g1_i1	285	-	8.26	0	Inf	9.36435732660469e-05	0.00709086596228509	UP
c187597_g1_i1	366	-	6.334	0	Inf	9.36435732660469e-05	0.00709086596228509	UP
c188606_g1_i1	296	-	7.738	0	Inf	9.36435732660469e-05	0.00709086596228509	UP
c193820_g1_i1	300	-	7.808	0	Inf	9.36435732660469e-05	0.00709086596228509	UP
c20023_g1_i1	310	-	7.562	0	Inf	9.36435732660469e-05	0.00709086596228509	UP
c211862_g1_i1	324	tr|H3F4I7|H3F4I7_PRIPA:SubName: Full=Uncharacterized protein {ECO:0000313|EnsemblMetazoa:PPA17055}; GN=WBGene00106609 OS=Pristionchus pacificus	7.239	0	Inf	9.36435732660469e-05	0.00709086596228509	UP
c220756_g1_i1	299	-	7.737	0	Inf	9.36435732660469e-05	0.00709086596228509	UP
c224820_g1_i1	292	-	7.985	0	Inf	9.36435732660469e-05	0.00709086596228509	UP
c22500_g1_i1	773	-	2.966	0	Inf	9.36435732660469e-05	0.00709086596228509	UP
c225286_g1_i1	298	-	7.825	0	Inf	9.36435732660469e-05	0.00709086596228509	UP
c227501_g1_i1	290	-	7.945	0	Inf	9.36435732660469e-05	0.00709086596228509	UP
c227831_g1_i1	331	-	0	6.66	-Inf	9.36435732660469e-05	0.00709086596228509	DOWN
c232830_g1_i1	288	-	7.974	0	Inf	9.36435732660469e-05	0.00709086596228509	UP
c23986_g1_i1	301	-	7.652	0	Inf	9.36435732660469e-05	0.00709086596228509	UP
c24211_g1_i1	322	-	7.19	0	Inf	9.36435732660469e-05	0.00709086596228509	UP
c243268_g1_i1	298	-	7.792	0	Inf	9.36435732660469e-05	0.00709086596228509	UP
c24466_g1_i1	291	-	8.01	0	Inf	9.36435732660469e-05	0.00709086596228509	UP
c248864_g1_i1	284	-	8.11	0	Inf	9.36435732660469e-05	0.00709086596228509	UP
c249510_g1_i1	320	-	7.353	0	Inf	9.36435732660469e-05	0.00709086596228509	UP
c255657_g1_i1	335	-	6.888	0	Inf	9.36435732660469e-05	0.00709086596228509	UP
c259791_g1_i1	328	-	7.093	0	Inf	9.36435732660469e-05	0.00709086596228509	UP
c263040_g1_i1	317	-	7.423	0	Inf	9.36435732660469e-05	0.00709086596228509	UP
c277386_g1_i1	288	-	0	7.613	-Inf	9.36435732660469e-05	0.00709086596228509	DOWN
c279628_g1_i1	295	-	0	7.462	-Inf	9.36435732660469e-05	0.00709086596228509	DOWN
c280495_g1_i1	322	-	7.141	0	Inf	9.36435732660469e-05	0.00709086596228509	UP
c287464_g1_i1	301	-	7.759	0	Inf	9.36435732660469e-05	0.00709086596228509	UP
c287749_g1_i1	352	-	6.655	0	Inf	9.36435732660469e-05	0.00709086596228509	UP
c290130_g1_i1	295	-	7.937	0	Inf	9.36435732660469e-05	0.00709086596228509	UP
c295035_g1_i1	286	-	8.197	0	Inf	9.36435732660469e-05	0.00709086596228509	UP
c305432_g1_i1	297	-	0	7.497	-Inf	9.36435732660469e-05	0.00709086596228509	DOWN
c307833_g1_i1	320	tr|A0A132AE09|A0A132AE09_SARSC:SubName: Full=Sad1 / UNC-like C-terminal domain containing protein {ECO:0000313|EMBL:KPM09163.1}; GN=QR98_0076960 OS=Sarcoptes scabiei	7.211	0	Inf	9.36435732660469e-05	0.00709086596228509	UP
c310078_g1_i1	404	-	5.774	0	Inf	9.36435732660469e-05	0.00709086596228509	UP
c311769_g1_i1	289	-	8.066	0	Inf	9.36435732660469e-05	0.00709086596228509	UP
c317100_g1_i1	290	-	8.018	0	Inf	9.36435732660469e-05	0.00709086596228509	UP
c321472_g1_i1	297	-	7.896	0	Inf	9.36435732660469e-05	0.00709086596228509	UP
c322829_g1_i1	290	-	8.106	0	Inf	9.36435732660469e-05	0.00709086596228509	UP
c323885_g1_i1	302	-	7.647	0	Inf	9.36435732660469e-05	0.00709086596228509	UP
c325890_g1_i1	293	-	7.932	0	Inf	9.36435732660469e-05	0.00709086596228509	UP
c332994_g1_i1	290	-	7.894	0	Inf	9.36435732660469e-05	0.00709086596228509	UP
c333783_g1_i1	353	-	6.562	0	Inf	9.36435732660469e-05	0.00709086596228509	UP
c38181_g1_i1	340	-	6.841	0	Inf	9.36435732660469e-05	0.00709086596228509	UP
c39879_g1_i1	353	-	6.592	0	Inf	9.36435732660469e-05	0.00709086596228509	UP
c40525_g1_i1	302	-	0	7.398	-Inf	9.36435732660469e-05	0.00709086596228509	DOWN
c42288_g1_i1	353	-	6.6	0	Inf	9.36435732660469e-05	0.00709086596228509	UP
c4369_g1_i1	469	-	4.93	0	Inf	9.36435732660469e-05	0.00709086596228509	UP
c61561_g1_i1	319	-	7.188	0	Inf	9.36435732660469e-05	0.00709086596228509	UP
c62474_g1_i1	312	-	0	7.021	-Inf	9.36435732660469e-05	0.00709086596228509	DOWN
c63571_g1_i1	318	-	7.305	0	Inf	9.36435732660469e-05	0.00709086596228509	UP
c64121_g1_i1	290	-	0	7.606	-Inf	9.36435732660469e-05	0.00709086596228509	DOWN
c66255_g1_i1	323	tr|H2YQ24|H2YQ24_CIOSA:SubName: Full=Uncharacterized protein {ECO:0000313|Ensembl:ENSCSAVP00000007432}; GN=unknown OS=Ciona savignyi	7.218	0	Inf	9.36435732660469e-05	0.00709086596228509	UP
c66901_g1_i1	299	-	7.675	0	Inf	9.36435732660469e-05	0.00709086596228509	UP
c71062_g1_i1	287	tr|A0A0L8GC58|A0A0L8GC58_OCTBM:SubName: Full=Uncharacterized protein {ECO:0000313|EMBL:KOF74424.1}; GN=OCBIM_22036213mg OS=Octopus bimaculoides	8.107	0	Inf	9.36435732660469e-05	0.00709086596228509	UP
c72033_g1_i1	356	-	6.595	0	Inf	9.36435732660469e-05	0.00709086596228509	UP
c72181_g1_i1	351	-	0	6.289	-Inf	9.36435732660469e-05	0.00709086596228509	DOWN
c72796_g1_i1	300	-	7.749	0	Inf	9.36435732660469e-05	0.00709086596228509	UP
c75226_g1_i1	415	tr|E2BR55|E2BR55_HARSA:SubName: Full=Coiled-coil domain-containing protein 86 {ECO:0000313|EMBL:EFN81861.1}; GN=EAI_12351 OS=Harpegnathos saltator	5.656	0	Inf	9.36435732660469e-05	0.00709086596228509	UP
c8063_g1_i1	321	-	7.269	0	Inf	9.36435732660469e-05	0.00709086596228509	UP
c82724_g1_i1	330	-	6.98	0	Inf	9.36435732660469e-05	0.00709086596228509	UP
c83043_g1_i1	478	-	4.861	0	Inf	9.36435732660469e-05	0.00709086596228509	UP
c87378_g1_i1	327	-	7.16	0	Inf	9.36435732660469e-05	0.00709086596228509	UP
c8939_g1_i1	290	-	8.076	0	Inf	9.36435732660469e-05	0.00709086596228509	UP
c90838_g1_i1	291	-	7.958	0	Inf	9.36435732660469e-05	0.00709086596228509	UP
c92887_g1_i1	516	-	4.432	0	Inf	9.36435732660469e-05	0.00709086596228509	UP
c93015_g1_i1	350	-	0	6.344	-Inf	9.36435732660469e-05	0.00709086596228509	DOWN
c94692_g1_i2	356	-	6.596	0	Inf	9.36435732660469e-05	0.00709086596228509	UP
c97516_g1_i1	290	-	0	7.584	-Inf	9.36435732660469e-05	0.00709086596228509	DOWN
c98745_g1_i1	300	-	7.665	0	Inf	9.36435732660469e-05	0.00709086596228509	UP
c99479_g2_i1	308	-	7.588	0	Inf	9.36435732660469e-05	0.00709086596228509	UP
c69835_g1_i1	284	-	23.923	1.08	4.4692951007025	9.42742061079603e-05	0.00713643023912708	UP
c150215_g6_i3	833	tr|A0A067QL31|A0A067QL31_ZOONE:SubName: Full=Prestin {ECO:0000313|EMBL:KDR08681.1}; GN=L798_01579 OS=Zootermopsis nevadensis	4.026	0.073	5.78530689804132	9.51988135057794e-05	0.00720421324553129	UP
c129383_g1_i1	360	-	30.722	1.9	4.01520081479126	9.53737816926825e-05	0.00721524281237512	UP
c138539_g1_i1	509	tr|T1EVZ0|T1EVZ0_HELRO:SubName: Full=Uncharacterized protein {ECO:0000313|EnsemblMetazoa:HelroP164914}; GN=HELRODRAFT_164914; OS=Unreviewed; 385 AA.	8.378	0.263	4.99347117957422	9.62585015728124e-05	0.00727548684875207	UP
c100399_g1_i1	299	-	7.449	0	Inf	0.000108554970282933	0.00767842172930234	UP
c108979_g1_i1	330	-	6.835	0	Inf	0.000108554970282933	0.00767842172930234	UP
c111920_g1_i1	302	-	7.544	0	Inf	0.000108554970282933	0.00767842172930234	UP
c116350_g1_i1	341	-	6.546	0	Inf	0.000108554970282933	0.00767842172930234	UP
c118475_g1_i2	625	-	3.596	0	Inf	0.000108554970282933	0.00767842172930234	UP
c120661_g1_i2	294	-	0	7.251	-Inf	0.000108554970282933	0.00767842172930234	DOWN
c121038_g2_i1	319	-	7.15	0	Inf	0.000108554970282933	0.00767842172930234	UP
c122527_g1_i1	444	-	5.097	0	Inf	0.000108554970282933	0.00767842172930234	UP
c123029_g1_i2	349	tr|A0A0P4WHR9|A0A0P4WHR9_9EUCA:SubName: Full=Uncharacterized protein {ECO:0000313|EMBL:JAI60859.1}; GN=unknown OS=Scylla olivacea	6.411	0	Inf	0.000108554970282933	0.00767842172930234	UP
c124078_g1_i1	316	-	7.207	0	Inf	0.000108554970282933	0.00767842172930234	UP
c125618_g1_i1	710	-	3.133	0	Inf	0.000108554970282933	0.00767842172930234	UP
c126361_g1_i2	318	-	0	6.795	-Inf	0.000108554970282933	0.00767842172930234	DOWN
c131790_g1_i1	364	-	6.181	0	Inf	0.000108554970282933	0.00767842172930234	UP
c132853_g1_i1	298	-	7.482	0	Inf	0.000108554970282933	0.00767842172930234	UP
c139080_g1_i1	1100	sp|Q8WR63|TPM_TRIPS:RecName: Full=Tropomyosin; GN=unknown OS=Trichinella pseudospiralis	2.058	0	Inf	0.000108554970282933	0.00767842172930234	UP
c139938_g2_i1	398	-	0	5.394	-Inf	0.000108554970282933	0.00767842172930234	DOWN
c142903_g2_i1	309	-	7.379	0	Inf	0.000108554970282933	0.00767842172930234	UP
c144121_g5_i1	286	-	7.941	0	Inf	0.000108554970282933	0.00767842172930234	UP
c145009_g4_i4	779	-	3.415	40.426	-3.56532597781854	0.000105823758061868	0.00767842172930234	DOWN
c145057_g3_i1	3283	tr|V4BW53|V4BW53_LOTGI:SubName: Full=Uncharacterized protein {ECO:0000313|EMBL:ESO93299.1}; GN=LOTGIDRAFT_161865 OS=Lottia gigantea	0.688	0	Inf	0.000108554970282933	0.00767842172930234	UP
c145075_g1_i6	301	-	7.548	0	Inf	0.000108554970282933	0.00767842172930234	UP
c146595_g7_i1	330	-	0	6.528	-Inf	0.000108554970282933	0.00767842172930234	DOWN
c148075_g1_i4	287	-	7.96	0	Inf	0.000108554970282933	0.00767842172930234	UP
c152646_g2_i5	343	tr|A0A0P4W1R1|A0A0P4W1R1_9EUCA:RecName: Full=Transporter {ECO:0000256|RuleBase:RU003732}; GN=unknown OS=Scylla olivacea	6.584	0	Inf	0.000108554970282933	0.00767842172930234	UP
c154689_g1_i1	306	-	7.33	0	Inf	0.000108554970282933	0.00767842172930234	UP
c157402_g1_i1	356	-	0	6.042	-Inf	0.000108554970282933	0.00767842172930234	DOWN
c16043_g1_i1	492	-	4.535	0	Inf	0.000108554970282933	0.00767842172930234	UP
c161796_g1_i1	290	-	7.706	0	Inf	0.000108554970282933	0.00767842172930234	UP
c162609_g1_i1	295	-	0	7.311	-Inf	0.000108554970282933	0.00767842172930234	DOWN
c163728_g1_i1	329	-	6.808	0	Inf	0.000108554970282933	0.00767842172930234	UP
c168922_g1_i1	319	-	0	6.726	-Inf	0.000108554970282933	0.00767842172930234	DOWN
c17831_g1_i1	323	-	6.897	0	Inf	0.000108554970282933	0.00767842172930234	UP
c178822_g1_i1	398	-	5.603	0	Inf	0.000108554970282933	0.00767842172930234	UP
c180004_g1_i1	294	-	7.601	0	Inf	0.000108554970282933	0.00767842172930234	UP
c180070_g1_i1	324	-	7.056	0	Inf	0.000108554970282933	0.00767842172930234	UP
c182707_g1_i1	304	-	0	7.131	-Inf	0.000108554970282933	0.00767842172930234	DOWN
c184259_g1_i1	341	-	6.632	0	Inf	0.000108554970282933	0.00767842172930234	UP
c185431_g1_i1	301	-	7.563	0	Inf	0.000108554970282933	0.00767842172930234	UP
c190491_g1_i1	293	-	0	7.355	-Inf	0.000108554970282933	0.00767842172930234	DOWN
c194079_g1_i1	315	-	0	6.826	-Inf	0.000108554970282933	0.00767842172930234	DOWN
c198397_g1_i1	344	-	6.593	0	Inf	0.000108554970282933	0.00767842172930234	UP
c201779_g1_i1	316	-	7.117	0	Inf	0.000108554970282933	0.00767842172930234	UP
c203646_g1_i1	321	-	6.912	0	Inf	0.000108554970282933	0.00767842172930234	UP
c207738_g1_i1	295	tr|A7RUD6|A7RUD6_NEMVE:SubName: Full=Predicted protein {ECO:0000313|EMBL:EDO44836.1}; GN=v1g93761 OS=Nematostella vectensis	7.728	0	Inf	0.000108554970282933	0.00767842172930234	UP
c214444_g1_i1	307	tr|L8HI41|L8HI41_ACACA:SubName: Full=Glutathione Stransferase domain containing protein {ECO:0000313|EMBL:ELR25249.1}; GN=ACA1_290130 OS=Acanthamoeba castellanii str. Neff.	7.441	0	Inf	0.000108554970282933	0.00767842172930234	UP
c216679_g1_i1	327	-	0	6.644	-Inf	0.000108554970282933	0.00767842172930234	DOWN
c23175_g1_i1	323	-	6.893	0	Inf	0.000108554970282933	0.00767842172930234	UP
c233302_g1_i1	362	-	6.137	0	Inf	0.000108554970282933	0.00767842172930234	UP
c233407_g1_i1	302	tr|B7PP15|B7PP15_IXOSC:RecName: Full=Mannosyltransferase {ECO:0000256|RuleBase:RU363075}; GN=IscW_ISCW019142 OS=Ixodes scapularis	7.416	0	Inf	0.000108554970282933	0.00767842172930234	UP
c23497_g1_i1	308	-	0	6.987	-Inf	0.000108554970282933	0.00767842172930234	DOWN
c23667_g1_i1	315	-	7.121	0	Inf	0.000108554970282933	0.00767842172930234	UP
c243377_g1_i1	304	-	0	6.981	-Inf	0.000108554970282933	0.00767842172930234	DOWN
c244013_g1_i1	771	-	0	2.788	-Inf	0.000108554970282933	0.00767842172930234	DOWN
c246544_g1_i1	315	tr|E2BR53|E2BR53_HARSA:SubName: Full=Putative uncharacterized protein {ECO:0000313|EMBL:EFN81859.1}; GN=EAI_12349 OS=Harpegnathos saltator	0	6.907	-Inf	0.000108554970282933	0.00767842172930234	DOWN
c250347_g1_i1	290	-	7.813	0	Inf	0.000108554970282933	0.00767842172930234	UP
c251777_g1_i1	307	-	7.386	0	Inf	0.000108554970282933	0.00767842172930234	UP
c253204_g1_i1	302	-	0	7.154	-Inf	0.000108554970282933	0.00767842172930234	DOWN
c255641_g1_i1	386	-	5.915	0	Inf	0.000108554970282933	0.00767842172930234	UP
c255936_g1_i1	363	-	6.165	0	Inf	0.000108554970282933	0.00767842172930234	UP
c262249_g1_i1	404	-	5.649	0	Inf	0.000108554970282933	0.00767842172930234	UP
c263383_g1_i1	293	-	0	7.422	-Inf	0.000108554970282933	0.00767842172930234	DOWN
c264286_g1_i1	299	-	7.563	0	Inf	0.000108554970282933	0.00767842172930234	UP
c265775_g1_i1	352	-	6.321	0	Inf	0.000108554970282933	0.00767842172930234	UP
c266713_g1_i1	365	-	6.111	0	Inf	0.000108554970282933	0.00767842172930234	UP
c27353_g1_i1	285	-	7.963	0	Inf	0.000108554970282933	0.00767842172930234	UP
c276003_g1_i1	318	-	0	6.762	-Inf	0.000108554970282933	0.00767842172930234	DOWN
c276673_g1_i1	297	-	7.546	0	Inf	0.000108554970282933	0.00767842172930234	UP
c279001_g1_i1	340	-	6.562	0	Inf	0.000108554970282933	0.00767842172930234	UP
c27991_g1_i1	336	-	6.711	0	Inf	0.000108554970282933	0.00767842172930234	UP
c28363_g1_i1	366	-	6.171	0	Inf	0.000108554970282933	0.00767842172930234	UP
c288231_g1_i1	374	-	6.004	0	Inf	0.000108554970282933	0.00767842172930234	UP
c289206_g1_i1	348	-	0	6.224	-Inf	0.000108554970282933	0.00767842172930234	DOWN
c295334_g1_i1	288	-	7.81	0	Inf	0.000108554970282933	0.00767842172930234	UP
c299243_g1_i1	316	-	7.082	0	Inf	0.000108554970282933	0.00767842172930234	UP
c299759_g1_i1	429	-	5.173	0	Inf	0.000108554970282933	0.00767842172930234	UP
c309297_g1_i1	785	-	0	2.744	-Inf	0.000108554970282933	0.00767842172930234	DOWN
c310790_g1_i1	333	-	6.661	0	Inf	0.000108554970282933	0.00767842172930234	UP
c31269_g1_i1	292	-	0	7.368	-Inf	0.000108554970282933	0.00767842172930234	DOWN
c316432_g1_i1	329	tr|G0QXQ7|G0QXQ7_ICHMG:SubName: Full=Putative uncharacterized protein {ECO:0000313|EMBL:EGR29994.1}; GN=IMG5_144680 OS=Ichthyophthirius multifiliis	6.843	0	Inf	0.000108554970282933	0.00767842172930234	UP
c319425_g1_i1	332	-	6.752	0	Inf	0.000108554970282933	0.00767842172930234	UP
c320946_g1_i1	302	-	7.468	0	Inf	0.000108554970282933	0.00767842172930234	UP
c321412_g1_i1	300	-	0	7.073	-Inf	0.000108554970282933	0.00767842172930234	DOWN
c326196_g1_i1	306	-	0	6.994	-Inf	0.000108554970282933	0.00767842172930234	DOWN
c327040_g1_i1	285	-	7.844	0	Inf	0.000108554970282933	0.00767842172930234	UP
c33072_g1_i1	407	tr|T1JG16|T1JG16_STRMM:SubName: Full=Uncharacterized protein {ECO:0000313|EnsemblMetazoa:SMAR012784-PA}; GN=unknown OS=Strigamia maritima	5.56	0	Inf	0.000108554970282933	0.00767842172930234	UP
c34802_g1_i1	309	-	7.216	0	Inf	0.000108554970282933	0.00767842172930234	UP
c38276_g1_i1	293	-	0	7.387	-Inf	0.000108554970282933	0.00767842172930234	DOWN
c43828_g1_i1	316	-	0	6.891	-Inf	0.000108554970282933	0.00767842172930234	DOWN
c44890_g1_i1	301	-	7.505	0	Inf	0.000108554970282933	0.00767842172930234	UP
c44923_g1_i1	904	-	2.467	0	Inf	0.000108554970282933	0.00767842172930234	UP
c47337_g1_i1	342	-	6.566	0	Inf	0.000108554970282933	0.00767842172930234	UP
c48243_g1_i1	373	-	6.044	0	Inf	0.000108554970282933	0.00767842172930234	UP
c50327_g1_i1	335	-	6.693	0	Inf	0.000108554970282933	0.00767842172930234	UP
c59991_g1_i2	320	-	7.144	0	Inf	0.000108554970282933	0.00767842172930234	UP
c60317_g1_i1	320	-	0	6.632	-Inf	0.000108554970282933	0.00767842172930234	DOWN
c62043_g1_i1	461	-	4.895	0	Inf	0.000108554970282933	0.00767842172930234	UP
c64568_g1_i1	331	-	6.883	0	Inf	0.000108554970282933	0.00767842172930234	UP
c65747_g2_i1	1166	tr|A0A0P4VNP1|A0A0P4VNP1_9EUCA:SubName: Full=Uncharacterized protein {ECO:0000313|EMBL:JAI56852.1}; GN=unknown OS=Scylla olivacea	1.91	0	Inf	0.000108554970282933	0.00767842172930234	UP
c6755_g1_i1	296	-	7.633	0	Inf	0.000108554970282933	0.00767842172930234	UP
c75718_g1_i1	292	-	7.637	0	Inf	0.000108554970282933	0.00767842172930234	UP
c76689_g1_i1	289	-	7.769	0	Inf	0.000108554970282933	0.00767842172930234	UP
c77925_g1_i1	313	-	0	6.944	-Inf	0.000108554970282933	0.00767842172930234	DOWN
c78717_g1_i1	338	-	6.661	0	Inf	0.000108554970282933	0.00767842172930234	UP
c8004_g1_i1	300	-	7.451	0	Inf	0.000108554970282933	0.00767842172930234	UP
c82467_g2_i1	632	-	3.544	0	Inf	0.000108554970282933	0.00767842172930234	UP
c88239_g1_i1	306	-	7.391	0	Inf	0.000108554970282933	0.00767842172930234	UP
c97463_g1_i1	286	-	7.777	0	Inf	0.000108554970282933	0.00767842172930234	UP
c98835_g1_i1	287	-	0	7.454	-Inf	0.000108554970282933	0.00767842172930234	DOWN
c99321_g1_i1	297	-	0	7.304	-Inf	0.000108554970282933	0.00767842172930234	DOWN
c150735_g1_i1	284	-	148.297	10.977	3.75593368621361	0.000116712239807281	0.0082506832703613	UP
c102941_g1_i1	298	-	0	7.05	-Inf	0.000126292710525243	0.00828956212580747	DOWN
c103932_g1_i1	311	-	7	0	Inf	0.000126292710525243	0.00828956212580747	UP
c10427_g1_i1	310	-	6.985	0	Inf	0.000126292710525243	0.00828956212580747	UP
c1071_g1_i1	288	-	0	7.189	-Inf	0.000126292710525243	0.00828956212580747	DOWN
c107235_g1_i1	520	tr|A0A0B7BSF0|A0A0B7BSF0_9EUPU:SubName: Full=Uncharacterized protein {ECO:0000313|EMBL:CEK95316.1}; GN=ORF206426 OS=Arion vulgaris.	4.263	0	Inf	0.000126292710525243	0.00828956212580747	UP
c107939_g1_i1	895	-	2.42	0	Inf	0.000126292710525243	0.00828956212580747	UP
c108276_g1_i1	303	-	0	6.833	-Inf	0.000126292710525243	0.00828956212580747	DOWN
c108832_g1_i1	292	-	7.548	0	Inf	0.000126292710525243	0.00828956212580747	UP
c108869_g1_i2	329	-	6.566	0	Inf	0.000126292710525243	0.00828956212580747	UP
c114255_g1_i1	488	-	4.438	0	Inf	0.000126292710525243	0.00828956212580747	UP
c115217_g1_i1	304	-	7.182	0	Inf	0.000126292710525243	0.00828956212580747	UP
c115698_g1_i1	321	-	0	6.539	-Inf	0.000126292710525243	0.00828956212580747	DOWN
c115918_g1_i1	603	-	3.584	0	Inf	0.000126292710525243	0.00828956212580747	UP
c117371_g1_i3	2099	tr|J9JNE1|J9JNE1_ACYPI:SubName: Full=Uncharacterized protein {ECO:0000313|EnsemblMetazoa:ACYPI001755-PA}; GN=unknown OS=Acyrthosiphon pisum	1.54	0.044	5.12928301694497	0.000118213968999229	0.00828956212580747	UP
c118233_g1_i1	512	-	4.269	0	Inf	0.000126292710525243	0.00828956212580747	UP
c119839_g1_i1	777	tr|V4A6W8|V4A6W8_LOTGI:SubName: Full=Uncharacterized protein {ECO:0000313|EMBL:ESO99678.1}; GN=LOTGIDRAFT_201174 OS=Lottia gigantea	2.791	0	Inf	0.000126292710525243	0.00828956212580747	UP
c120447_g1_i2	491	-	0	4.253	-Inf	0.000126292710525243	0.00828956212580747	DOWN
c124535_g1_i2	292	-	0	7.232	-Inf	0.000126292710525243	0.00828956212580747	DOWN
c127139_g2_i1	340	-	6.387	0	Inf	0.000126292710525243	0.00828956212580747	UP
c127691_g1_i1	1085	tr|T1HZB4|T1HZB4_RHOPR:SubName: Full=Uncharacterized protein {ECO:0000313|EnsemblMetazoa:RPRC009384-PA}; GN=unknown OS=Rhodnius prolixus	2.001	0	Inf	0.000126292710525243	0.00828956212580747	UP
c127818_g1_i1	966	tr|A0A0A7RPW1|A0A0A7RPW1_LITLI:RecName: Full=Galectin {ECO:0000256|RuleBase:RU102079}; GN=unknown OS=Littorina littorea	2.288	0	Inf	0.000126292710525243	0.00828956212580747	UP
c133425_g1_i2	1426	tr|K1R5L0|K1R5L0_CRAGI:SubName: Full=Vitamin D3 receptor {ECO:0000313|EMBL:EKC36490.1}; GN=CGI_10027031 OS=Crassostrea gigas	1.528	0	Inf	0.000126292710525243	0.00828956212580747	UP
c134106_g1_i2	300	-	0	7.05	-Inf	0.000126292710525243	0.00828956212580747	DOWN
c135072_g1_i1	715	tr|A0A0P4VX82|A0A0P4VX82_9HEMI:SubName: Full=Putative 60s ribosomal protein l10 {ECO:0000313|EMBL:JAI55283.1}; GN=unknown OS=Rhodnius neglectus.	5.678	0.142	5.32142001421971	0.000124843016643869	0.00828956212580747	UP
c136143_g2_i2	302	-	7.309	0	Inf	0.000126292710525243	0.00828956212580747	UP
c139348_g2_i1	300	-	0	6.951	-Inf	0.000126292710525243	0.00828956212580747	DOWN
c140697_g1_i1	369	-	0	5.698	-Inf	0.000126292710525243	0.00828956212580747	DOWN
c143590_g2_i1	346	-	6.357	0	Inf	0.000126292710525243	0.00828956212580747	UP
c144300_g1_i2	349	-	6.162	0	Inf	0.000126292710525243	0.00828956212580747	UP
c144911_g5_i1	1191	tr|T1JNC6|T1JNC6_STRMM:SubName: Full=Uncharacterized protein {ECO:0000313|EnsemblMetazoa:SMAR015355-PA}; GN=unknown OS=Strigamia maritima	1.826	0	Inf	0.000126292710525243	0.00828956212580747	UP
c145033_g4_i1	315	-	0	6.615	-Inf	0.000126292710525243	0.00828956212580747	DOWN
c145813_g5_i1	287	-	0	7.261	-Inf	0.000126292710525243	0.00828956212580747	DOWN
c147141_g3_i1	398	-	5.55	0	Inf	0.000126292710525243	0.00828956212580747	UP
c148969_g6_i1	1738	tr|V9HZD3|V9HZD3_FENCH:SubName: Full=Transposase {ECO:0000313|EMBL:ADU33112.1}; GN=unknown OS=Fenneropenaeus chinensis	0	1.219	-Inf	0.000126292710525243	0.00828956212580747	DOWN
c149132_g4_i1	321	-	0	6.479	-Inf	0.000126292710525243	0.00828956212580747	DOWN
c149924_g4_i1	340	-	6.439	0	Inf	0.000126292710525243	0.00828956212580747	UP
c150143_g2_i1	284	tr|Q17JT6|Q17JT6_AEDAE:SubName: Full=AAEL001914-PA {ECO:0000313|EMBL:EAT46976.1}; GN=AAEL001914 OS=Aedes aegypti	11.373	0.201	5.82227355071287	0.000118213968999229	0.00828956212580747	UP
c151281_g4_i1	308	tr|E9J0P7|E9J0P7_SOLIN:SubName: Full=Putative uncharacterized protein {ECO:0000313|EMBL:EFZ13584.1}; GN=SINV_12815 OS=Solenopsis invicta	7.137	0	Inf	0.000126292710525243	0.00828956212580747	UP
c151961_g3_i2	314	-	7.056	0	Inf	0.000126292710525243	0.00828956212580747	UP
c153240_g2_i1	372	-	0	5.576	-Inf	0.000126292710525243	0.00828956212580747	DOWN
c153430_g3_i1	348	-	6.334	0	Inf	0.000126292710525243	0.00828956212580747	UP
c156762_g1_i1	424	tr|A0A0K0DXV1|A0A0K0DXV1_STRER:SubName: Full=Uncharacterized protein {ECO:0000313|WBParaSite:SSTP_0000206600.1}; GN=unknown OS=Strongyloides stercoralis	5.096	0	Inf	0.000126292710525243	0.00828956212580747	UP
c157975_g1_i1	293	-	0	7.23	-Inf	0.000126292710525243	0.00828956212580747	DOWN
c158731_g1_i1	290	-	0	7.221	-Inf	0.000126292710525243	0.00828956212580747	DOWN
c159017_g1_i1	339	-	6.468	0	Inf	0.000126292710525243	0.00828956212580747	UP
c159227_g1_i1	417	-	5.296	0	Inf	0.000126292710525243	0.00828956212580747	UP
c15999_g1_i1	287	-	7.578	0	Inf	0.000126292710525243	0.00828956212580747	UP
c169967_g1_i1	306	-	0	6.791	-Inf	0.000126292710525243	0.00828956212580747	DOWN
c17500_g1_i1	310	-	0	6.792	-Inf	0.000126292710525243	0.00828956212580747	DOWN
c1824_g1_i1	315	-	6.954	0	Inf	0.000126292710525243	0.00828956212580747	UP
c18621_g1_i1	343	-	6.311	0	Inf	0.000126292710525243	0.00828956212580747	UP
c186721_g1_i1	371	-	0	5.66	-Inf	0.000126292710525243	0.00828956212580747	DOWN
c187241_g1_i1	509	tr|A0A0P4VQ93|A0A0P4VQ93_9EUCA:SubName: Full=Uncharacterized protein {ECO:0000313|EMBL:JAI57474.1}; GN=unknown OS=Scylla olivacea	11.257	0.485	4.53669384167014	0.000117520726763359	0.00828956212580747	UP
c189770_g1_i1	309	-	7.06	0	Inf	0.000126292710525243	0.00828956212580747	UP
c193150_g1_i1	345	-	6.409	0	Inf	0.000126292710525243	0.00828956212580747	UP
c198423_g1_i1	284	-	7.695	0	Inf	0.000126292710525243	0.00828956212580747	UP
c19971_g1_i1	306	-	7.14	0	Inf	0.000126292710525243	0.00828956212580747	UP
c201254_g1_i1	308	-	7.029	0	Inf	0.000126292710525243	0.00828956212580747	UP
c203780_g1_i1	322	-	0	6.453	-Inf	0.000126292710525243	0.00828956212580747	DOWN
c205035_g1_i1	349	-	6.192	0	Inf	0.000126292710525243	0.00828956212580747	UP
c211506_g1_i1	287	-	0	7.357	-Inf	0.000126292710525243	0.00828956212580747	DOWN
c212179_g1_i1	365	-	5.965	0	Inf	0.000126292710525243	0.00828956212580747	UP
c212622_g1_i1	391	-	5.589	0	Inf	0.000126292710525243	0.00828956212580747	UP
c213105_g1_i1	323	-	6.703	0	Inf	0.000126292710525243	0.00828956212580747	UP
c214199_g1_i1	306	-	7.195	0	Inf	0.000126292710525243	0.00828956212580747	UP
c214518_g1_i1	318	-	0	6.658	-Inf	0.000126292710525243	0.00828956212580747	DOWN
c215117_g1_i1	296	-	0	7.067	-Inf	0.000126292710525243	0.00828956212580747	DOWN
c215539_g1_i1	426	-	5.097	0	Inf	0.000126292710525243	0.00828956212580747	UP
c216420_g1_i1	293	-	7.359	0	Inf	0.000126292710525243	0.00828956212580747	UP
c221581_g1_i1	287	-	0	7.264	-Inf	0.000126292710525243	0.00828956212580747	DOWN
c227785_g1_i1	343	-	6.357	0	Inf	0.000126292710525243	0.00828956212580747	UP
c230473_g1_i1	333	tr|A0A087TZW3|A0A087TZW3_9ARAC:SubName: Full=Magnesium transporter NIPA2 {ECO:0000313|EMBL:KFM70652.1}; GN=X975_12034 OS=Stegodyphus mimosarum.	6.601	0	Inf	0.000126292710525243	0.00828956212580747	UP
c232083_g1_i1	289	-	7.537	0	Inf	0.000126292710525243	0.00828956212580747	UP
c233662_g1_i1	339	-	6.378	0	Inf	0.000126292710525243	0.00828956212580747	UP
c24269_g1_i1	345	-	0	5.971	-Inf	0.000126292710525243	0.00828956212580747	DOWN
c243304_g1_i1	297	-	0	7.016	-Inf	0.000126292710525243	0.00828956212580747	DOWN
c243420_g1_i1	314	-	7.063	0	Inf	0.000126292710525243	0.00828956212580747	UP
c246574_g1_i1	377	-	5.733	0	Inf	0.000126292710525243	0.00828956212580747	UP
c249212_g1_i1	307	-	7.09	0	Inf	0.000126292710525243	0.00828956212580747	UP
c251484_g1_i1	305	-	7.239	0	Inf	0.000126292710525243	0.00828956212580747	UP
c251911_g1_i1	297	-	7.319	0	Inf	0.000126292710525243	0.00828956212580747	UP
c252099_g1_i1	350	tr|A0A0N4Z3N0|A0A0N4Z3N0_PARTI:SubName: Full=Uncharacterized protein {ECO:0000313|WBParaSite:PTRK_0000152300.1}; GN=unknown OS=Parastrongyloides trichosuri	6.256	0	Inf	0.000126292710525243	0.00828956212580747	UP
c252326_g1_i1	305	-	7.088	0	Inf	0.000126292710525243	0.00828956212580747	UP
c255946_g1_i1	303	-	0	6.797	-Inf	0.000126292710525243	0.00828956212580747	DOWN
c276104_g1_i1	286	-	0	7.368	-Inf	0.000126292710525243	0.00828956212580747	DOWN
c276633_g1_i1	301	-	7.259	0	Inf	0.000126292710525243	0.00828956212580747	UP
c279780_g1_i1	348	tr|A0A0P5VLC4|A0A0P5VLC4_9CRUS:SubName: Full=Amine oxidase [flavin-containing] B {ECO:0000313|EMBL:JAM03929.1}; GN=unknown OS=Daphnia magna.	6.316	0	Inf	0.000126292710525243	0.00828956212580747	UP
c284736_g1_i1	350	-	0	5.876	-Inf	0.000126292710525243	0.00828956212580747	DOWN
c286105_g1_i1	285	-	7.567	0	Inf	0.000126292710525243	0.00828956212580747	UP
c2872_g1_i1	335	-	6.599	0	Inf	0.000126292710525243	0.00828956212580747	UP
c287465_g1_i1	306	tr|A0A154PSA1|A0A154PSA1_9HYME:SubName: Full=Putative cell division control protein 7 like protein 1 {ECO:0000313|EMBL:KZC14627.1}; GN=WN55_07040 OS=Dufourea novaeangliae.	7.188	0	Inf	0.000126292710525243	0.00828956212580747	UP
c28830_g1_i1	331	-	6.572	0	Inf	0.000126292710525243	0.00828956212580747	UP
c288922_g1_i1	338	-	6.558	0	Inf	0.000126292710525243	0.00828956212580747	UP
c289020_g1_i1	291	-	7.548	0	Inf	0.000126292710525243	0.00828956212580747	UP
c290795_g1_i1	310	-	7.018	0	Inf	0.000126292710525243	0.00828956212580747	UP
c291121_g1_i1	364	-	5.97	0	Inf	0.000126292710525243	0.00828956212580747	UP
c291992_g1_i1	329	-	6.681	0	Inf	0.000126292710525243	0.00828956212580747	UP
c298444_g1_i1	313	-	0	6.681	-Inf	0.000126292710525243	0.00828956212580747	DOWN
c299350_g1_i1	289	-	0	7.212	-Inf	0.000126292710525243	0.00828956212580747	DOWN
c303039_g1_i1	294	-	7.442	0	Inf	0.000126292710525243	0.00828956212580747	UP
c306960_g1_i1	308	-	7.155	0	Inf	0.000126292710525243	0.00828956212580747	UP
c311975_g1_i1	293	-	7.462	0	Inf	0.000126292710525243	0.00828956212580747	UP
c312187_g1_i1	432	tr|A0A087UVP7|A0A087UVP7_9ARAC:SubName: Full=60S ribosomal protein L37a {ECO:0000313|EMBL:KFM81436.1}; GN=X975_03671 OS=Stegodyphus mimosarum.	5.021	0	Inf	0.000126292710525243	0.00828956212580747	UP
c318770_g1_i1	310	-	6.984	0	Inf	0.000126292710525243	0.00828956212580747	UP
c320458_g1_i1	315	-	6.873	0	Inf	0.000126292710525243	0.00828956212580747	UP
c328607_g1_i1	337	-	6.493	0	Inf	0.000126292710525243	0.00828956212580747	UP
c33017_g1_i1	323	-	6.82	0	Inf	0.000126292710525243	0.00828956212580747	UP
c3328_g1_i1	308	-	7.185	0	Inf	0.000126292710525243	0.00828956212580747	UP
c33906_g1_i1	293	-	0	7.121	-Inf	0.000126292710525243	0.00828956212580747	DOWN
c35174_g1_i1	476	-	4.588	0	Inf	0.000126292710525243	0.00828956212580747	UP
c38703_g1_i1	303	-	0	6.924	-Inf	0.000126292710525243	0.00828956212580747	DOWN
c39297_g1_i1	556	-	3.98	0	Inf	0.000126292710525243	0.00828956212580747	UP
c39343_g1_i1	294	-	7.365	0	Inf	0.000126292710525243	0.00828956212580747	UP
c41968_g1_i1	288	-	7.519	0	Inf	0.000126292710525243	0.00828956212580747	UP
c42156_g1_i1	327	-	6.593	0	Inf	0.000126292710525243	0.00828956212580747	UP
c45097_g1_i1	759	tr|A0A131ZCP9|A0A131ZCP9_RHIAP:SubName: Full=Line l1 all {ECO:0000313|EMBL:JAP88266.1}; GN=unknown OS=Rhipicephalus appendiculatus	2.883	0	Inf	0.000126292710525243	0.00828956212580747	UP
c51652_g1_i1	304	-	0	6.775	-Inf	0.000126292710525243	0.00828956212580747	DOWN
c61107_g1_i1	414	-	5.28	0	Inf	0.000126292710525243	0.00828956212580747	UP
c61741_g1_i1	380	-	5.835	0	Inf	0.000126292710525243	0.00828956212580747	UP
c61986_g1_i1	439	-	4.948	0	Inf	0.000126292710525243	0.00828956212580747	UP
c62008_g1_i1	296	-	7.265	0	Inf	0.000126292710525243	0.00828956212580747	UP
c62652_g1_i1	309	-	6.989	0	Inf	0.000126292710525243	0.00828956212580747	UP
c66618_g1_i1	417	-	5.188	0	Inf	0.000126292710525243	0.00828956212580747	UP
c68700_g1_i1	302	-	7.271	0	Inf	0.000126292710525243	0.00828956212580747	UP
c70949_g1_i1	310	tr|C3ZBB6|C3ZBB6_BRAFL:SubName: Full=Putative uncharacterized protein {ECO:0000313|EMBL:EEN50153.1}; GN=BRAFLDRAFT_73563 OS=Branchiostoma floridae	7.102	0	Inf	0.000126292710525243	0.00828956212580747	UP
c73797_g1_i1	386	-	0	5.491	-Inf	0.000126292710525243	0.00828956212580747	DOWN
c76155_g1_i1	981	-	2.245	0	Inf	0.000126292710525243	0.00828956212580747	UP
c76542_g1_i1	317	-	6.799	0	Inf	0.000126292710525243	0.00828956212580747	UP
c83213_g1_i1	487	-	4.415	0	Inf	0.000126292710525243	0.00828956212580747	UP
c88120_g1_i1	333	-	6.493	0	Inf	0.000126292710525243	0.00828956212580747	UP
c88612_g1_i1	684	-	3.177	0	Inf	0.000126292710525243	0.00828956212580747	UP
c9016_g1_i1	319	-	6.895	0	Inf	0.000126292710525243	0.00828956212580747	UP
c9130_g1_i1	301	-	7.159	0	Inf	0.000126292710525243	0.00828956212580747	UP
c93510_g1_i1	318	-	0	6.567	-Inf	0.000126292710525243	0.00828956212580747	DOWN
c94028_g1_i1	552	tr|T1I9W0|T1I9W0_RHOPR:SubName: Full=Uncharacterized protein {ECO:0000313|EnsemblMetazoa:RPRC013081-PA}; GN=unknown OS=Rhodnius prolixus	3.936	0	Inf	0.000126292710525243	0.00828956212580747	UP
c97106_g1_i1	309	-	7.028	0	Inf	0.000126292710525243	0.00828956212580747	UP
c151705_g2_i1	1634	tr|W4XTM0|W4XTM0_STRPU:SubName: Full=Uncharacterized protein {ECO:0000313|EnsemblMetazoa:SPU_006771-tr}; GN=Sp-Hypp_495 OS=Strongylocentrotus purpuratus	1.938	0.051	5.24792751344359	0.000132109485233982	0.0086690574220946	UP
c104092_g1_i1	453	-	4.614	0	Inf	0.000147482762626793	0.00890845672521318	UP
c108851_g2_i1	365	-	0	5.517	-Inf	0.000147482762626793	0.00890845672521318	DOWN
c109156_g1_i1	1946	tr|A0A0B7AZQ2|A0A0B7AZQ2_9EUPU:SubName: Full=Uncharacterized protein {ECO:0000313|EMBL:CEK85350.1}; GN=ORF147653 OS=Arion vulgaris.	1.083	0	Inf	0.000147482762626793	0.00890845672521318	UP
c110688_g1_i1	543	-	3.892	0	Inf	0.000147482762626793	0.00890845672521318	UP
c111006_g1_i1	700	tr|I1ZII0|I1ZII0_SCHMD:SubName: Full=Serine protease inhibitor-1 {ECO:0000313|EMBL:AFJ24834.1}; GN=unknown OS=Schmidtea mediterranea	3.008	0	Inf	0.000147482762626793	0.00890845672521318	UP
c112211_g1_i1	375	-	5.579	0	Inf	0.000147482762626793	0.00890845672521318	UP
c113221_g1_i1	294	-	7.236	0	Inf	0.000147482762626793	0.00890845672521318	UP
c117218_g1_i1	307	-	6.901	0	Inf	0.000147482762626793	0.00890845672521318	UP
c121976_g1_i1	307	-	0	6.675	-Inf	0.000147482762626793	0.00890845672521318	DOWN
c123548_g1_i1	397	-	5.278	0	Inf	0.000147482762626793	0.00890845672521318	UP
c123920_g1_i1	299	-	6.974	0	Inf	0.000147482762626793	0.00890845672521318	UP
c127264_g1_i1	1627	tr|A0A151K020|A0A151K020_9HYME:SubName: Full=Aspartyl-tRNA synthetase, cytoplasmic {ECO:0000313|EMBL:KYN42448.1}; GN=ALC56_03136 OS=Trachymyrmex septentrionalis.	1.318	0	Inf	0.000147482762626793	0.00890845672521318	UP
c132285_g1_i1	349	-	6.116	0	Inf	0.000147482762626793	0.00890845672521318	UP
c13241_g1_i1	298	-	0	6.802	-Inf	0.000147482762626793	0.00890845672521318	DOWN
c133461_g2_i1	493	-	4.244	0	Inf	0.000147482762626793	0.00890845672521318	UP
c133763_g1_i2	303	-	0	6.684	-Inf	0.000147482762626793	0.00890845672521318	DOWN
c134472_g1_i2	1667	tr|H2Z398|H2Z398_CIOSA:SubName: Full=Uncharacterized protein {ECO:0000313|Ensembl:ENSCSAVP00000012060}; GN=Csa.5476 OS=Ciona savignyi	1.273	0	Inf	0.000147482762626793	0.00890845672521318	UP
c136541_g2_i1	335	-	0	6.076	-Inf	0.000147482762626793	0.00890845672521318	DOWN
c13931_g1_i1	326	-	6.446	0	Inf	0.000147482762626793	0.00890845672521318	UP
c141308_g1_i1	356	-	0	5.772	-Inf	0.000147482762626793	0.00890845672521318	DOWN
c142037_g1_i2	292	-	7.289	0	Inf	0.000147482762626793	0.00890845672521318	UP
c142302_g8_i1	299	-	7.023	0	Inf	0.000147482762626793	0.00890845672521318	UP
c142763_g1_i1	1641	tr|R7UDG3|R7UDG3_CAPTE:RecName: Full=Protein disulfide-isomerase {ECO:0000256|RuleBase:RU361130}; GN=CAPTEDRAFT_164804 OS=Capitella teleta	1.272	0	Inf	0.000147482762626793	0.00890845672521318	UP
c143258_g4_i1	401	-	5.258	0	Inf	0.000147482762626793	0.00890845672521318	UP
c145692_g8_i1	323	-	6.459	0	Inf	0.000147482762626793	0.00890845672521318	UP
c146103_g3_i1	286	-	0	7.112	-Inf	0.000147482762626793	0.00890845672521318	DOWN
c146296_g2_i5	296	-	7.254	0	Inf	0.000147482762626793	0.00890845672521318	UP
c146547_g1_i1	362	-	5.858	0	Inf	0.000147482762626793	0.00890845672521318	UP
c148786_g2_i1	446	-	0	4.486	-Inf	0.000147482762626793	0.00890845672521318	DOWN
c149308_g4_i1	328	-	6.465	0	Inf	0.000147482762626793	0.00890845672521318	UP
c149363_g3_i9	667	-	0	3.062	-Inf	0.000147482762626793	0.00890845672521318	DOWN
c15033_g1_i1	346	-	6.052	0	Inf	0.000147482762626793	0.00890845672521318	UP
c151094_g4_i1	565	-	3.732	0	Inf	0.000147482762626793	0.00890845672521318	UP
c152232_g1_i4	1876	tr|I1EQG8|I1EQG8_AMPQE:SubName: Full=Uncharacterized protein {ECO:0000313|EnsemblMetazoa:PAC:15705974}; GN=LOC100640264 OS=Amphimedon queenslandica	0.087	1.949	-4.48557487940916	0.000136479968823959	0.00890845672521318	DOWN
c154245_g2_i3	307	-	0	6.575	-Inf	0.000147482762626793	0.00890845672521318	DOWN
c154654_g1_i1	602	tr|Q6TY86|Q6TY86_XIPAM:RecName: Full=Cytochrome b {ECO:0000256|RuleBase:RU362117}; GN=Cytb OS=Xiphinema americanum	3.559	0	Inf	0.000147482762626793	0.00890845672521318	UP
c158735_g1_i1	292	-	7.244	0	Inf	0.000147482762626793	0.00890845672521318	UP
c159168_g1_i1	309	-	6.782	0	Inf	0.000147482762626793	0.00890845672521318	UP
c160800_g1_i1	301	-	7.021	0	Inf	0.000147482762626793	0.00890845672521318	UP
c161090_g1_i1	315	-	6.706	0	Inf	0.000147482762626793	0.00890845672521318	UP
c17089_g1_i1	285	-	7.432	0	Inf	0.000147482762626793	0.00890845672521318	UP
c178762_g1_i1	298	-	6.998	0	Inf	0.000147482762626793	0.00890845672521318	UP
c179009_g1_i1	304	-	6.885	0	Inf	0.000147482762626793	0.00890845672521318	UP
c179925_g1_i1	371	-	5.656	0	Inf	0.000147482762626793	0.00890845672521318	UP
c180254_g1_i1	349	-	6.121	0	Inf	0.000147482762626793	0.00890845672521318	UP
c180713_g1_i1	304	-	6.863	0	Inf	0.000147482762626793	0.00890845672521318	UP
c180802_g1_i1	336	-	6.345	0	Inf	0.000147482762626793	0.00890845672521318	UP
c181554_g1_i1	300	-	7.127	0	Inf	0.000147482762626793	0.00890845672521318	UP
c18186_g1_i1	609	tr|A0A0P6HMP1|A0A0P6HMP1_9CRUS:SubName: Full=Putative Cathepsin L {ECO:0000313|EMBL:JAN77055.1}; GN=unknown OS=Daphnia magna.	3.455	0	Inf	0.000147482762626793	0.00890845672521318	UP
c182021_g1_i1	288	-	7.429	0	Inf	0.000147482762626793	0.00890845672521318	UP
c182446_g1_i1	386	-	5.493	0	Inf	0.000147482762626793	0.00890845672521318	UP
c184172_g1_i1	288	-	7.352	0	Inf	0.000147482762626793	0.00890845672521318	UP
c185670_g1_i1	678	-	3.166	0	Inf	0.000147482762626793	0.00890845672521318	UP
c186247_g1_i1	297	-	0	6.839	-Inf	0.000147482762626793	0.00890845672521318	DOWN
c18785_g1_i1	318	-	0	6.41	-Inf	0.000147482762626793	0.00890845672521318	DOWN
c190557_g1_i1	302	tr|J9J8G8|J9J8G8_9SPIT:SubName: Full=Uncharacterized protein {ECO:0000313|EMBL:EJY83585.1}; GN=OXYTRI_18686 OS=Oxytricha trifallax.	7.015	0	Inf	0.000147482762626793	0.00890845672521318	UP
c191460_g1_i1	313	tr|A0A0G4EGF4|A0A0G4EGF4_9ALVE:SubName: Full=Uncharacterized protein {ECO:0000313|EMBL:CEL94944.1}; GN=Vbra_11721 OS=Vitrella brassicaformis CCMP3155.	0	6.511	-Inf	0.000147482762626793	0.00890845672521318	DOWN
c192290_g1_i1	692	tr|Q22AV9|Q22AV9_TETTS:SubName: Full=40S ribosomal protein S3 {ECO:0000313|EMBL:EAR82420.3}; GN=TTHERM_01151500 OS=Tetrahymena thermophila	3.057	0	Inf	0.000147482762626793	0.00890845672521318	UP
c19257_g1_i1	300	-	6.975	0	Inf	0.000147482762626793	0.00890845672521318	UP
c193702_g1_i1	330	-	0	6.197	-Inf	0.000147482762626793	0.00890845672521318	DOWN
c20030_g1_i2	337	-	6.296	0	Inf	0.000147482762626793	0.00890845672521318	UP
c202980_g1_i1	284	-	7.443	0	Inf	0.000147482762626793	0.00890845672521318	UP
c20647_g1_i1	303	-	6.973	0	Inf	0.000147482762626793	0.00890845672521318	UP
c208759_g1_i1	292	-	7.224	0	Inf	0.000147482762626793	0.00890845672521318	UP
c209215_g1_i1	340	-	6.152	0	Inf	0.000147482762626793	0.00890845672521318	UP
c210413_g1_i1	303	-	0	6.629	-Inf	0.000147482762626793	0.00890845672521318	DOWN
c211413_g1_i1	434	-	4.844	0	Inf	0.000147482762626793	0.00890845672521318	UP
c212091_g1_i1	293	-	7.283	0	Inf	0.000147482762626793	0.00890845672521318	UP
c213532_g1_i1	339	-	6.338	0	Inf	0.000147482762626793	0.00890845672521318	UP
c214143_g1_i1	352	-	6.055	0	Inf	0.000147482762626793	0.00890845672521318	UP
c218049_g1_i1	496	tr|C3YQD2|C3YQD2_BRAFL:SubName: Full=Putative uncharacterized protein {ECO:0000313|EMBL:EEN57462.1}; GN=BRAFLDRAFT_245862 OS=Branchiostoma floridae	4.214	0	Inf	0.000147482762626793	0.00890845672521318	UP
c218140_g1_i1	305	-	0	6.595	-Inf	0.000147482762626793	0.00890845672521318	DOWN
c221224_g1_i1	313	tr|D3BUI4|D3BUI4_POLPA:SubName: Full=Uncharacterized protein {ECO:0000313|EMBL:EFA74772.1}; GN=PPL_11804 OS=Polysphondylium pallidum	6.744	0	Inf	0.000147482762626793	0.00890845672521318	UP
c221733_g1_i1	309	-	0	6.609	-Inf	0.000147482762626793	0.00890845672521318	DOWN
c224048_g1_i1	358	-	5.888	0	Inf	0.000147482762626793	0.00890845672521318	UP
c225219_g1_i1	293	tr|A7SFK7|A7SFK7_NEMVE:SubName: Full=Predicted protein {ECO:0000313|EMBL:EDO37484.1}; GN=v1g189274 OS=Nematostella vectensis	7.238	0	Inf	0.000147482762626793	0.00890845672521318	UP
c227597_g1_i1	290	-	7.192	0	Inf	0.000147482762626793	0.00890845672521318	UP
c229718_g1_i1	339	-	6.247	0	Inf	0.000147482762626793	0.00890845672521318	UP
c22981_g1_i1	296	-	0	6.78	-Inf	0.000147482762626793	0.00890845672521318	DOWN
c2313_g1_i1	337	-	6.237	0	Inf	0.000147482762626793	0.00890845672521318	UP
c232107_g1_i1	296	-	7.25	0	Inf	0.000147482762626793	0.00890845672521318	UP
c23416_g1_i1	297	-	7.159	0	Inf	0.000147482762626793	0.00890845672521318	UP
c237726_g1_i1	358	-	5.909	0	Inf	0.000147482762626793	0.00890845672521318	UP
c243730_g1_i1	289	-	7.404	0	Inf	0.000147482762626793	0.00890845672521318	UP
c243984_g1_i1	341	tr|A0A0V0QIJ4|A0A0V0QIJ4_PSEPJ:SubName: Full=Uncharacterized protein {ECO:0000313|EMBL:KRX02129.1}; GN=PPERSA_06324 OS=Pseudocohnilembus persalinus	6.267	0	Inf	0.000147482762626793	0.00890845672521318	UP
c247024_g1_i1	369	-	0	5.452	-Inf	0.000147482762626793	0.00890845672521318	DOWN
c249185_g1_i1	296	-	7.04	0	Inf	0.000147482762626793	0.00890845672521318	UP
c2507_g1_i1	284	-	7.455	0	Inf	0.000147482762626793	0.00890845672521318	UP
c25442_g1_i1	319	-	6.543	0	Inf	0.000147482762626793	0.00890845672521318	UP
c255035_g1_i1	372	-	5.635	0	Inf	0.000147482762626793	0.00890845672521318	UP
c256355_g1_i1	295	-	7.062	0	Inf	0.000147482762626793	0.00890845672521318	UP
c257766_g1_i1	339	-	0	5.927	-Inf	0.000147482762626793	0.00890845672521318	DOWN
c271249_g1_i1	340	-	6.219	0	Inf	0.000147482762626793	0.00890845672521318	UP
c275854_g1_i1	292	-	7.32	0	Inf	0.000147482762626793	0.00890845672521318	UP
c284172_g1_i1	307	-	0	6.675	-Inf	0.000147482762626793	0.00890845672521318	DOWN
c285878_g1_i1	287	-	7.457	0	Inf	0.000147482762626793	0.00890845672521318	UP
c286164_g1_i1	359	-	5.822	0	Inf	0.000147482762626793	0.00890845672521318	UP
c286226_g1_i1	299	-	7.025	0	Inf	0.000147482762626793	0.00890845672521318	UP
c286327_g1_i1	291	-	7.305	0	Inf	0.000147482762626793	0.00890845672521318	UP
c286351_g1_i1	337	-	6.279	0	Inf	0.000147482762626793	0.00890845672521318	UP
c289991_g1_i1	284	-	19.471	0.808	4.59082787731159	0.000142343998153566	0.00890845672521318	UP
c291289_g1_i1	295	-	0	6.892	-Inf	0.000147482762626793	0.00890845672521318	DOWN
c293007_g1_i1	299	-	0	6.747	-Inf	0.000147482762626793	0.00890845672521318	DOWN
c300101_g1_i1	298	-	0	6.692	-Inf	0.000147482762626793	0.00890845672521318	DOWN
c302070_g1_i1	297	-	7.225	0	Inf	0.000147482762626793	0.00890845672521318	UP
c305923_g1_i1	289	-	7.428	0	Inf	0.000147482762626793	0.00890845672521318	UP
c306878_g1_i1	507	-	4.12	0	Inf	0.000147482762626793	0.00890845672521318	UP
c307853_g1_i1	319	-	6.536	0	Inf	0.000147482762626793	0.00890845672521318	UP
c308492_g1_i1	308	-	6.786	0	Inf	0.000147482762626793	0.00890845672521318	UP
c312323_g1_i1	317	-	0	6.39	-Inf	0.000147482762626793	0.00890845672521318	DOWN
c314416_g1_i1	307	-	6.782	0	Inf	0.000147482762626793	0.00890845672521318	UP
c325897_g1_i1	418	-	0	4.765	-Inf	0.000147482762626793	0.00890845672521318	DOWN
c325914_g1_i1	291	tr|A0BXR8|A0BXR8_PARTE:SubName: Full=Uncharacterized protein {ECO:0000313|EMBL:CAK63335.1}; GN=GSPATT00033188001 OS=Paramecium tetraurelia.	7.205	0	Inf	0.000147482762626793	0.00890845672521318	UP
c327174_g1_i1	287	-	7.404	0	Inf	0.000147482762626793	0.00890845672521318	UP
c327768_g1_i1	343	-	0	5.974	-Inf	0.000147482762626793	0.00890845672521318	DOWN
c329887_g1_i1	309	-	0	6.5	-Inf	0.000147482762626793	0.00890845672521318	DOWN
c32996_g2_i1	295	-	7.118	0	Inf	0.000147482762626793	0.00890845672521318	UP
c334905_g1_i1	320	-	6.674	0	Inf	0.000147482762626793	0.00890845672521318	UP
c38411_g1_i1	320	-	6.581	0	Inf	0.000147482762626793	0.00890845672521318	UP
c40367_g1_i1	634	-	3.319	0	Inf	0.000147482762626793	0.00890845672521318	UP
c40756_g1_i1	375	-	5.637	0	Inf	0.000147482762626793	0.00890845672521318	UP
c41215_g1_i1	359	-	0	5.599	-Inf	0.000147482762626793	0.00890845672521318	DOWN
c43600_g1_i1	363	-	5.791	0	Inf	0.000147482762626793	0.00890845672521318	UP
c45774_g1_i1	297	-	7.095	0	Inf	0.000147482762626793	0.00890845672521318	UP
c47572_g1_i1	291	-	0	7.011	-Inf	0.000147482762626793	0.00890845672521318	DOWN
c56942_g1_i1	356	-	0	5.682	-Inf	0.000147482762626793	0.00890845672521318	DOWN
c59442_g1_i1	835	-	2.567	0	Inf	0.000147482762626793	0.00890845672521318	UP
c6160_g1_i1	302	-	7.076	0	Inf	0.000147482762626793	0.00890845672521318	UP
c63718_g1_i1	346	-	6.21	0	Inf	0.000147482762626793	0.00890845672521318	UP
c64094_g1_i1	315	-	6.664	0	Inf	0.000147482762626793	0.00890845672521318	UP
c65396_g1_i2	285	-	7.457	0	Inf	0.000147482762626793	0.00890845672521318	UP
c680_g1_i1	308	-	6.826	0	Inf	0.000147482762626793	0.00890845672521318	UP
c68955_g1_i1	290	-	0	7.09	-Inf	0.000147482762626793	0.00890845672521318	DOWN
c69290_g1_i1	286	-	0	7.12	-Inf	0.000147482762626793	0.00890845672521318	DOWN
c69755_g1_i1	495	-	4.27	0	Inf	0.000147482762626793	0.00890845672521318	UP
c70879_g1_i1	302	tr|A0A067R538|A0A067R538_ZOONE:SubName: Full=Uncharacterized protein {ECO:0000313|EMBL:KDR13177.1}; GN=L798_12934 OS=Zootermopsis nevadensis	6.909	0	Inf	0.000147482762626793	0.00890845672521318	UP
c74548_g1_i1	286	-	0	7.029	-Inf	0.000147482762626793	0.00890845672521318	DOWN
c75054_g1_i1	314	-	6.757	0	Inf	0.000147482762626793	0.00890845672521318	UP
c75999_g1_i1	401	-	5.295	0	Inf	0.000147482762626793	0.00890845672521318	UP
c770_g1_i1	380	-	5.642	0	Inf	0.000147482762626793	0.00890845672521318	UP
c77165_g1_i1	336	-	0	6.007	-Inf	0.000147482762626793	0.00890845672521318	DOWN
c77760_g1_i1	376	-	5.644	0	Inf	0.000147482762626793	0.00890845672521318	UP
c82833_g1_i1	290	-	7.368	0	Inf	0.000147482762626793	0.00890845672521318	UP
c82897_g1_i1	509	-	4.113	0	Inf	0.000147482762626793	0.00890845672521318	UP
c838_g1_i1	305	-	6.919	0	Inf	0.000147482762626793	0.00890845672521318	UP
c84576_g1_i1	285	-	7.404	0	Inf	0.000147482762626793	0.00890845672521318	UP
c8805_g1_i1	326	-	6.409	0	Inf	0.000147482762626793	0.00890845672521318	UP
c88164_g1_i1	495	-	4.266	0	Inf	0.000147482762626793	0.00890845672521318	UP
c90273_g1_i1	299	-	7.019	0	Inf	0.000147482762626793	0.00890845672521318	UP
c92913_g1_i1	295	-	0	6.883	-Inf	0.000147482762626793	0.00890845672521318	DOWN
c99297_g1_i1	591	tr|E0VI99|E0VI99_PEDHC:SubName: Full=Putative uncharacterized protein {ECO:0000313|EMBL:EEB13105.1}; GN=Phum_PHUM222090 OS=Pediculus humanus subsp. corporis	3.607	0	Inf	0.000147482762626793	0.00890845672521318	UP
c149563_g1_i1	5184	-	11.895	0.955	3.63871072838939	0.000149657462063121	0.00903539546449499	UP
c121775_g1_i1	329	-	1.786	26.44	-3.88791819127383	0.000154159260548043	0.00930263735285138	DOWN
c100087_g1_i1	289	-	7.091	0	Inf	0.000172910825148655	0.00952838588331447	UP
c100886_g1_i1	1179	tr|C1BTJ1|C1BTJ1_LEPSM:RecName: Full=ATP synthase subunit gamma {ECO:0000256|RuleBase:RU004001}; GN=ATPG OS=Lepeophtheirus salmonis	1.747	0	Inf	0.000172910825148655	0.00952838588331447	UP
c104216_g1_i1	403	-	5.063	0	Inf	0.000172910825148655	0.00952838588331447	UP
c111116_g2_i1	309	-	6.646	0	Inf	0.000172910825148655	0.00952838588331447	UP
c112628_g2_i1	316	-	6.407	0	Inf	0.000172910825148655	0.00952838588331447	UP
c112866_g1_i1	603	-	3.343	0	Inf	0.000172910825148655	0.00952838588331447	UP
c113668_g1_i1	327	-	6.29	0	Inf	0.000172910825148655	0.00952838588331447	UP
c11474_g1_i1	317	-	6.372	0	Inf	0.000172910825148655	0.00952838588331447	UP
c114927_g1_i1	1532	tr|A0A0G4G7K6|A0A0G4G7K6_9ALVE:SubName: Full=Uncharacterized protein {ECO:0000313|EMBL:CEM24585.1}; GN=Cvel_20619 OS=Chromera velia CCMP2878.	1.349	0	Inf	0.000172910825148655	0.00952838588331447	UP
c116566_g1_i1	663	tr|A0A044R077|A0A044R077_ONCVO:SubName: Full=Uncharacterized protein {ECO:0000313|EnsemblMetazoa:OVOC10890}; GN=WBGene00247699 OS=Unreviewed; 165 AA.	3.072	0	Inf	0.000172910825148655	0.00952838588331447	UP
c117960_g1_i1	925	tr|A0A0P4VSI9|A0A0P4VSI9_9EUCA:SubName: Full=Uncharacterized protein {ECO:0000313|EMBL:JAI58458.1}; GN=unknown OS=Scylla olivacea	2.214	0	Inf	0.000172910825148655	0.00952838588331447	UP
c121128_g2_i1	323	-	6.343	0	Inf	0.000172910825148655	0.00952838588331447	UP
c12234_g1_i2	299	-	0	6.603	-Inf	0.000172910825148655	0.00952838588331447	DOWN
c122949_g1_i1	365	-	5.528	0	Inf	0.000172910825148655	0.00952838588331447	UP
c123777_g1_i1	1543	tr|C3XXL0|C3XXL0_BRAFL:SubName: Full=Putative uncharacterized protein {ECO:0000313|EMBL:EEN67470.1}; GN=BRAFLDRAFT_63907 OS=Branchiostoma floridae	1.306	0	Inf	0.000172910825148655	0.00952838588331447	UP
c124404_g1_i1	289	-	7.185	0	Inf	0.000172910825148655	0.00952838588331447	UP
c125407_g1_i1	342	-	0	5.815	-Inf	0.000172910825148655	0.00952838588331447	DOWN
c126579_g1_i1	284	-	7.147	0	Inf	0.000172910825148655	0.00952838588331447	UP
c126997_g1_i1	978	tr|R7TKX5|R7TKX5_CAPTE:SubName: Full=Uncharacterized protein {ECO:0000313|EMBL:ELT92211.1, ECO:0000313|EnsemblMetazoa:CapteP136770}; GN=CAPTEDRAFT_136770 OS=Capitella teleta	2.128	0	Inf	0.000172910825148655	0.00952838588331447	UP
c127393_g1_i1	291	-	0	6.704	-Inf	0.000172910825148655	0.00952838588331447	DOWN
c128149_g1_i1	1414	tr|A0A088S365|A0A088S365_9TRYP:SubName: Full=Delta-6 fatty acid desaturase, putative {ECO:0000313|EMBL:AIO02843.1}; GN=LPMP_357160 OS=Leishmania panamensis.	1.464	0	Inf	0.000172910825148655	0.00952838588331447	UP
c132236_g1_i1	1480	-	1.387	0	Inf	0.000172910825148655	0.00952838588331447	UP
c134024_g1_i2	550	-	3.708	0	Inf	0.000172910825148655	0.00952838588331447	UP
c137109_g1_i1	302	-	0	6.438	-Inf	0.000172910825148655	0.00952838588331447	DOWN
c13746_g1_i1	288	-	0	6.772	-Inf	0.000172910825148655	0.00952838588331447	DOWN
c139257_g2_i1	290	-	6.967	0	Inf	0.000172910825148655	0.00952838588331447	UP
c139432_g4_i2	497	-	0	3.988	-Inf	0.000172910825148655	0.00952838588331447	DOWN
c140031_g3_i1	614	-	0	3.228	-Inf	0.000172910825148655	0.00952838588331447	DOWN
c140609_g1_i2	701	-	2.9	0	Inf	0.000172910825148655	0.00952838588331447	UP
c142017_g2_i1	286	-	7.184	0	Inf	0.000172910825148655	0.00952838588331447	UP
c142217_g2_i3	333	-	6.099	0	Inf	0.000172910825148655	0.00952838588331447	UP
c142751_g2_i2	320	-	6.364	0	Inf	0.000172910825148655	0.00952838588331447	UP
c144483_g2_i1	308	-	0	6.352	-Inf	0.000172910825148655	0.00952838588331447	DOWN
c146300_g1_i1	326	-	0	6.106	-Inf	0.000172910825148655	0.00952838588331447	DOWN
c147174_g1_i3	792	tr|A0A0P4WFX8|A0A0P4WFX8_9EUCA:RecName: Full=Poly [ADP-ribose] polymerase {ECO:0000256|RuleBase:RU362114}; GN=unknown OS=Scylla olivacea	2.562	0	Inf	0.000172910825148655	0.00952838588331447	UP
c149020_g2_i7	2556	-	50.743	4.252	3.57699531417185	0.000161583832431313	0.00952838588331447	UP
c149392_g4_i1	2238	tr|Q95YM2|Q95YM2_PROCL:SubName: Full=I-connectin {ECO:0000313|EMBL:BAB64297.1}; GN=I-con OS=Procambarus clarkii	41.423	3.45	3.5857637754104	0.000167702108891759	0.00952838588331447	UP
c149509_g1_i1	393	-	5.242	0	Inf	0.000172910825148655	0.00952838588331447	UP
c149785_g2_i1	571	-	3.612	0	Inf	0.000172910825148655	0.00952838588331447	UP
c150124_g1_i1	497	-	4.059	0	Inf	0.000172910825148655	0.00952838588331447	UP
c151704_g3_i1	396	-	5.1	0	Inf	0.000172910825148655	0.00952838588331447	UP
c152232_g1_i12	2752	tr|T2M4A8|T2M4A8_HYDVU:RecName: Full=Guanine nucleotide-binding protein subunit gamma {ECO:0000256|RuleBase:RU004973}; GN=GIN1 OS=Hydra vulgaris	0	0.703	-Inf	0.000172910825148655	0.00952838588331447	DOWN
c153811_g3_i1	322	tr|A0A0P4WB23|A0A0P4WB23_9EUCA:SubName: Full=Uncharacterized protein {ECO:0000313|EMBL:JAI61445.1}; GN=unknown OS=Scylla olivacea	6.349	0	Inf	0.000172910825148655	0.00952838588331447	UP
c154557_g1_i1	422	-	4.92	0	Inf	0.000172910825148655	0.00952838588331447	UP
c163097_g1_i1	300	-	6.77	0	Inf	0.000172910825148655	0.00952838588331447	UP
c164251_g1_i1	300	-	6.743	0	Inf	0.000172910825148655	0.00952838588331447	UP
c164459_g1_i1	299	-	6.904	0	Inf	0.000172910825148655	0.00952838588331447	UP
c167989_g1_i1	439	-	4.689	0	Inf	0.000172910825148655	0.00952838588331447	UP
c18177_g1_i1	350	-	0	5.606	-Inf	0.000172910825148655	0.00952838588331447	DOWN
c185227_g1_i1	326	-	0	6.008	-Inf	0.000172910825148655	0.00952838588331447	DOWN
c189929_g1_i1	366	-	5.505	0	Inf	0.000172910825148655	0.00952838588331447	UP
c192303_g1_i1	321	-	6.395	0	Inf	0.000172910825148655	0.00952838588331447	UP
c193149_g1_i1	298	-	0	6.516	-Inf	0.000172910825148655	0.00952838588331447	DOWN
c193414_g1_i1	303	-	6.695	0	Inf	0.000172910825148655	0.00952838588331447	UP
c193434_g1_i1	307	-	6.623	0	Inf	0.000172910825148655	0.00952838588331447	UP
c193683_g1_i1	298	-	6.832	0	Inf	0.000172910825148655	0.00952838588331447	UP
c19809_g1_i1	353	-	5.83	0	Inf	0.000172910825148655	0.00952838588331447	UP
c198316_g1_i1	309	-	0	6.255	-Inf	0.000172910825148655	0.00952838588331447	DOWN
c198545_g1_i1	286	-	0	6.777	-Inf	0.000172910825148655	0.00952838588331447	DOWN
c200624_g1_i1	295	-	6.957	0	Inf	0.000172910825148655	0.00952838588331447	UP
c20128_g1_i1	361	-	5.676	0	Inf	0.000172910825148655	0.00952838588331447	UP
c206168_g1_i1	295	-	6.905	0	Inf	0.000172910825148655	0.00952838588331447	UP
c209907_g1_i1	297	-	6.858	0	Inf	0.000172910825148655	0.00952838588331447	UP
c212559_g1_i1	308	-	6.607	0	Inf	0.000172910825148655	0.00952838588331447	UP
c214242_g1_i1	284	-	7.159	0	Inf	0.000172910825148655	0.00952838588331447	UP
c215100_g1_i1	297	-	6.881	0	Inf	0.000172910825148655	0.00952838588331447	UP
c218444_g1_i1	292	-	6.908	0	Inf	0.000172910825148655	0.00952838588331447	UP
c219554_g1_i1	375	tr|W4YE81|W4YE81_STRPU:RecName: Full=O-acyltransferase {ECO:0000256|PIRNR:PIRNR000439}; GN=Sp-Dgat1 OS=Strongylocentrotus purpuratus	5.502	0	Inf	0.000172910825148655	0.00952838588331447	UP
c222668_g1_i1	323	-	6.328	0	Inf	0.000172910825148655	0.00952838588331447	UP
c222984_g1_i1	382	tr|S4PA80|S4PA80_9NEOP:SubName: Full=Bladder cancer-associated protein {ECO:0000313|EMBL:JAA86053.1}; GN=unknown OS=Pararge aegeria	5.395	0	Inf	0.000172910825148655	0.00952838588331447	UP
c224378_g1_i1	286	tr|A0A084VL31|A0A084VL31_ANOSI:SubName: Full=Myosin-VIIa {ECO:0000313|EMBL:KFB38675.1}; GN=ZHAS_00006070 OS=Anopheles sinensis	7.04	0	Inf	0.000172910825148655	0.00952838588331447	UP
c225352_g1_i1	286	-	0	6.84	-Inf	0.000172910825148655	0.00952838588331447	DOWN
c228979_g1_i1	295	-	7.021	0	Inf	0.000172910825148655	0.00952838588331447	UP
c229525_g1_i1	288	-	7.019	0	Inf	0.000172910825148655	0.00952838588331447	UP
c230527_g1_i1	298	-	0	6.533	-Inf	0.000172910825148655	0.00952838588331447	DOWN
c234176_g1_i1	306	tr|A0A131YYX8|A0A131YYX8_RHIAP:SubName: Full=DnaJ-like protein subfamily C member 3 {ECO:0000313|EMBL:JAP84383.1}; GN=unknown OS=Rhipicephalus appendiculatus	6.679	0	Inf	0.000172910825148655	0.00952838588331447	UP
c237060_g1_i1	296	-	6.923	0	Inf	0.000172910825148655	0.00952838588331447	UP
c237174_g1_i1	290	-	0	6.693	-Inf	0.000172910825148655	0.00952838588331447	DOWN
c2379_g1_i1	320	-	6.36	0	Inf	0.000172910825148655	0.00952838588331447	UP
c238290_g1_i1	346	-	5.938	0	Inf	0.000172910825148655	0.00952838588331447	UP
c23932_g1_i1	300	-	6.832	0	Inf	0.000172910825148655	0.00952838588331447	UP
c241341_g1_i1	299	-	0	6.504	-Inf	0.000172910825148655	0.00952838588331447	DOWN
c24246_g1_i1	576	-	3.501	0	Inf	0.000172910825148655	0.00952838588331447	UP
c243409_g1_i1	467	-	4.416	0	Inf	0.000172910825148655	0.00952838588331447	UP
c243563_g1_i1	377	-	5.419	0	Inf	0.000172910825148655	0.00952838588331447	UP
c246528_g1_i1	346	-	5.862	0	Inf	0.000172910825148655	0.00952838588331447	UP
c250559_g1_i1	388	-	5.221	0	Inf	0.000172910825148655	0.00952838588331447	UP
c251366_g1_i1	338	-	0	5.715	-Inf	0.000172910825148655	0.00952838588331447	DOWN
c252805_g1_i1	313	-	0	6.316	-Inf	0.000172910825148655	0.00952838588331447	DOWN
c253592_g1_i1	297	-	0	6.489	-Inf	0.000172910825148655	0.00952838588331447	DOWN
c256072_g1_i1	289	-	7.005	0	Inf	0.000172910825148655	0.00952838588331447	UP
c261929_g1_i1	284	-	7.185	0	Inf	0.000172910825148655	0.00952838588331447	UP
c265153_g1_i1	291	-	0	6.751	-Inf	0.000172910825148655	0.00952838588331447	DOWN
c273323_g1_i1	286	-	7.117	0	Inf	0.000172910825148655	0.00952838588331447	UP
c276784_g1_i1	287	-	0	6.844	-Inf	0.000172910825148655	0.00952838588331447	DOWN
c277959_g1_i1	351	-	0	5.634	-Inf	0.000172910825148655	0.00952838588331447	DOWN
c278101_g1_i1	336	-	0	5.824	-Inf	0.000172910825148655	0.00952838588331447	DOWN
c278353_g1_i1	332	-	6.269	0	Inf	0.000172910825148655	0.00952838588331447	UP
c279801_g1_i1	339	-	6.114	0	Inf	0.000172910825148655	0.00952838588331447	UP
c281118_g1_i1	291	-	0	6.734	-Inf	0.000172910825148655	0.00952838588331447	DOWN
c286831_g1_i1	353	-	5.779	0	Inf	0.000172910825148655	0.00952838588331447	UP
c286899_g1_i1	307	-	6.566	0	Inf	0.000172910825148655	0.00952838588331447	UP
c28908_g1_i1	406	tr|A0A087TZQ6|A0A087TZQ6_9ARAC:SubName: Full=Transmembrane emp24 domain-containing protein 2 {ECO:0000313|EMBL:KFM70595.1}; GN=X975_21764 OS=Stegodyphus mimosarum.	4.99	0	Inf	0.000172910825148655	0.00952838588331447	UP
c289833_g1_i1	306	-	0	6.443	-Inf	0.000172910825148655	0.00952838588331447	DOWN
c290926_g1_i1	369	-	5.486	0	Inf	0.000172910825148655	0.00952838588331447	UP
c294125_g1_i1	316	-	0	6.226	-Inf	0.000172910825148655	0.00952838588331447	DOWN
c294708_g1_i1	303	-	6.684	0	Inf	0.000172910825148655	0.00952838588331447	UP
c295243_g1_i1	299	-	6.825	0	Inf	0.000172910825148655	0.00952838588331447	UP
c295507_g1_i1	300	-	6.779	0	Inf	0.000172910825148655	0.00952838588331447	UP
c295750_g1_i1	353	-	0	5.589	-Inf	0.000172910825148655	0.00952838588331447	DOWN
c296798_g1_i1	341	-	6.006	0	Inf	0.000172910825148655	0.00952838588331447	UP
c30072_g1_i1	311	-	6.591	0	Inf	0.000172910825148655	0.00952838588331447	UP
c30573_g1_i1	318	tr|C5K479|C5K479_PERM5:SubName: Full=Nuclease PA3, putative {ECO:0000313|EMBL:EER20695.1}; GN=Pmar_PMAR015635 OS=Perkinsus marinus	6.365	0	Inf	0.000172910825148655	0.00952838588331447	UP
c306783_g1_i1	393	-	5.195	0	Inf	0.000172910825148655	0.00952838588331447	UP
c308478_g1_i1	360	-	5.756	0	Inf	0.000172910825148655	0.00952838588331447	UP
c309271_g1_i1	364	-	0	5.396	-Inf	0.000172910825148655	0.00952838588331447	DOWN
c30985_g1_i1	294	-	6.929	0	Inf	0.000172910825148655	0.00952838588331447	UP
c310105_g1_i1	298	-	6.791	0	Inf	0.000172910825148655	0.00952838588331447	UP
c311437_g1_i1	301	-	6.784	0	Inf	0.000172910825148655	0.00952838588331447	UP
c315314_g1_i1	352	tr|A0E714|A0E714_PARTE:RecName: Full=Eukaryotic translation initiation factor 6 {ECO:0000256|HAMAP-Rule:MF_03132}; GN=EIF6 OS=Paramecium tetraurelia.	5.852	0	Inf	0.000172910825148655	0.00952838588331447	UP
c316617_g1_i1	300	-	6.937	0	Inf	0.000172910825148655	0.00952838588331447	UP
c317060_g1_i1	301	-	0	6.484	-Inf	0.000172910825148655	0.00952838588331447	DOWN
c317513_g1_i1	318	-	6.42	0	Inf	0.000172910825148655	0.00952838588331447	UP
c317730_g1_i1	312	-	6.651	0	Inf	0.000172910825148655	0.00952838588331447	UP
c318129_g1_i1	310	-	0	6.408	-Inf	0.000172910825148655	0.00952838588331447	DOWN
c320381_g1_i1	341	-	6.091	0	Inf	0.000172910825148655	0.00952838588331447	UP
c320739_g1_i1	342	tr|A0A0V1M3Q8|A0A0V1M3Q8_9BILA:SubName: Full=Uncharacterized protein {ECO:0000313|EMBL:KRZ66234.1}; GN=T10_5017 OS=Trichinella papuae.	5.951	0	Inf	0.000172910825148655	0.00952838588331447	UP
c321476_g1_i1	345	-	5.923	0	Inf	0.000172910825148655	0.00952838588331447	UP
c323235_g1_i1	294	-	6.916	0	Inf	0.000172910825148655	0.00952838588331447	UP
c323773_g1_i1	289	-	0	6.667	-Inf	0.000172910825148655	0.00952838588331447	DOWN
c323995_g1_i1	293	-	7.011	0	Inf	0.000172910825148655	0.00952838588331447	UP
c329108_g1_i1	285	-	7.113	0	Inf	0.000172910825148655	0.00952838588331447	UP
c329335_g1_i1	297	-	6.792	0	Inf	0.000172910825148655	0.00952838588331447	UP
c329503_g1_i1	286	-	7.067	0	Inf	0.000172910825148655	0.00952838588331447	UP
c336238_g1_i1	315	-	0	6.232	-Inf	0.000172910825148655	0.00952838588331447	DOWN
c33798_g1_i1	316	-	6.39	0	Inf	0.000172910825148655	0.00952838588331447	UP
c34255_g1_i1	290	-	7.075	0	Inf	0.000172910825148655	0.00952838588331447	UP
c3466_g1_i1	325	-	6.356	0	Inf	0.000172910825148655	0.00952838588331447	UP
c36821_g1_i1	284	-	7.316	0	Inf	0.000172910825148655	0.00952838588331447	UP
c37057_g1_i1	302	-	6.702	0	Inf	0.000172910825148655	0.00952838588331447	UP
c37546_g1_i1	289	-	0	6.712	-Inf	0.000172910825148655	0.00952838588331447	DOWN
c39162_g1_i1	295	-	6.836	0	Inf	0.000172910825148655	0.00952838588331447	UP
c41804_g1_i1	293	-	0	6.67	-Inf	0.000172910825148655	0.00952838588331447	DOWN
c42799_g1_i1	349	-	5.831	0	Inf	0.000172910825148655	0.00952838588331447	UP
c43788_g1_i1	377	-	5.458	0	Inf	0.000172910825148655	0.00952838588331447	UP
c46396_g1_i1	330	-	0	5.84	-Inf	0.000172910825148655	0.00952838588331447	DOWN
c47315_g1_i1	286	-	7.227	0	Inf	0.000172910825148655	0.00952838588331447	UP
c47767_g1_i1	324	-	6.325	0	Inf	0.000172910825148655	0.00952838588331447	UP
c51877_g1_i1	304	-	6.807	0	Inf	0.000172910825148655	0.00952838588331447	UP
c56930_g1_i1	303	-	6.809	0	Inf	0.000172910825148655	0.00952838588331447	UP
c59492_g1_i1	298	-	6.924	0	Inf	0.000172910825148655	0.00952838588331447	UP
c61999_g1_i1	560	-	3.706	0	Inf	0.000172910825148655	0.00952838588331447	UP
c62834_g1_i1	318	-	6.525	0	Inf	0.000172910825148655	0.00952838588331447	UP
c63386_g1_i2	328	-	0	6.046	-Inf	0.000172910825148655	0.00952838588331447	DOWN
c64305_g1_i1	402	-	5.153	0	Inf	0.000172910825148655	0.00952838588331447	UP
c65554_g1_i1	553	tr|A0A0M3QYK7|A0A0M3QYK7_DROBS:RecName: Full=Peptidyl-prolyl cis-trans isomerase {ECO:0000256|RuleBase:RU004231}; GN=Dbus_chr3Rg2539 OS=Drosophila busckii	3.718	0	Inf	0.000172910825148655	0.00952838588331447	UP
c65971_g1_i1	346	sp|P81581|CUPC2_CANPG:RecName: Full=Cuticle protein CP1243; GN=NRQFTAAESD NLVLVGPSGA VTADGKNVQF TDAGLPT OS=Cancer pagurus	5.939	0	Inf	0.000172910825148655	0.00952838588331447	UP
c70213_g1_i1	315	-	0	6.145	-Inf	0.000172910825148655	0.00952838588331447	DOWN
c70604_g1_i1	291	-	7.137	0	Inf	0.000172910825148655	0.00952838588331447	UP
c72008_g1_i1	358	tr|A0A0S4JJL7|A0A0S4JJL7_BODSA:SubName: Full=Membrane-associated protein, putative {ECO:0000313|EMBL:CUG88664.1}; GN=BSAL_16670 OS=Bodo saltans	5.707	0	Inf	0.000172910825148655	0.00952838588331447	UP
c72373_g1_i2	291	-	0	6.719	-Inf	0.000172910825148655	0.00952838588331447	DOWN
c76442_g1_i1	314	-	0	6.317	-Inf	0.000172910825148655	0.00952838588331447	DOWN
c79666_g1_i1	301	-	0	6.473	-Inf	0.000172910825148655	0.00952838588331447	DOWN
c81037_g1_i1	421	-	4.92	0	Inf	0.000172910825148655	0.00952838588331447	UP
c8466_g1_i1	289	-	0	6.664	-Inf	0.000172910825148655	0.00952838588331447	DOWN
c8697_g1_i1	309	-	0	6.412	-Inf	0.000172910825148655	0.00952838588331447	DOWN
c89027_g2_i1	342	-	6.012	0	Inf	0.000172910825148655	0.00952838588331447	UP
c89817_g1_i1	285	-	7.212	0	Inf	0.000172910825148655	0.00952838588331447	UP
c94199_g1_i1	425	-	4.805	0	Inf	0.000172910825148655	0.00952838588331447	UP
c95964_g1_i2	335	tr|F0ZCK3|F0ZCK3_DICPU:SubName: Full=Putative uncharacterized protein {ECO:0000313|EMBL:EGC38312.1}; GN=DICPUDRAFT_28909 OS=Dictyostelium purpureum	6.065	0	Inf	0.000172910825148655	0.00952838588331447	UP
c153604_g2_i1	2112	-	8.933	0.671	3.7347600904023	0.00017684683737143	0.00974310859109546	UP
c125572_g2_i1	574	-	0.774	12.327	-3.9933443597444	0.000182999665943573	0.0100775924424131	DOWN
c86929_g1_i1	1719	tr|Q22DR0|Q22DR0_TETTS:SubName: Full=Elongation factor 2, putative {ECO:0000313|EMBL:EAR83394.2}; GN=TTHERM_00938820 OS=Tetrahymena thermophila	1.719	0.036	5.57742882803575	0.000186673906370443	0.0102730557223417	UP
c100472_g1_i1	392	-	5.131	0	Inf	0.000203568772870047	0.0103900441331186	UP
c10054_g1_i2	341	-	5.874	0	Inf	0.000203568772870047	0.0103900441331186	UP
c103039_g1_i1	304	-	6.496	0	Inf	0.000203568772870047	0.0103900441331186	UP
c104915_g1_i1	290	-	0	6.479	-Inf	0.000203568772870047	0.0103900441331186	DOWN
c107344_g2_i1	292	-	6.758	0	Inf	0.000203568772870047	0.0103900441331186	UP
c108193_g1_i1	403	-	4.883	0	Inf	0.000203568772870047	0.0103900441331186	UP
c110296_g1_i1	435	-	0	4.415	-Inf	0.000203568772870047	0.0103900441331186	DOWN
c111876_g1_i1	558	-	3.51	0	Inf	0.000203568772870047	0.0103900441331186	UP
c113358_g1_i1	325	-	0	5.816	-Inf	0.000203568772870047	0.0103900441331186	DOWN
c114267_g1_i1	582	-	3.394	0	Inf	0.000203568772870047	0.0103900441331186	UP
c117002_g1_i1	501	-	3.995	0	Inf	0.000203568772870047	0.0103900441331186	UP
c118684_g1_i1	360	-	5.575	0	Inf	0.000203568772870047	0.0103900441331186	UP
c121729_g1_i1	308	-	6.334	0	Inf	0.000203568772870047	0.0103900441331186	UP
c124299_g1_i3	785	-	2.504	0	Inf	0.000203568772870047	0.0103900441331186	UP
c126002_g1_i1	338	-	5.934	0	Inf	0.000203568772870047	0.0103900441331186	UP
[truncated: 106,685 more rows]
