# Supplementary material for: The transcriptome sequencing and functional analysis of eyestalk ganglions in Chinese mitten crab (Eriocheir sinensis) treated with different photoperiods
Source: PLoS One. 2019 Jan 15;14(1):e0210414. doi: 10.1371/journal.pone.0210414 (PMC6333377; doi:10.1371/journal.pone.0210414)
Supplement: S1 File — (ZIP) [file pone.0210414.s004.zip › Supporting Information/unigene_expression.xls]

Unigene_id	Unigene_length	protein_ID:protein_description	C-X_FPKM	DD-X_FPKM	LL-X_FPKM	C-X_reads	DD-X_reads	LL-X_reads			Unigene_length	protein_ID:protein_description	C-X_FPKM	DD-X_FPKM	LL-X_FPKM	C-X_reads	DD-X_reads	LL-X_reads
c19380_g1_i1	434	-	0	0	0	0	0	0	Putative TRP channel protein	c150947_g1_i2	3935	tr|M4N9S2|M4N9S2_PERAM:SubName: Full=Putative TRP channel protein {ECO:0000313|EMBL:AGG86916.1}; GN=pTRP OS=Periplaneta americana	0.529	5.892	3.63	50	610	356
c147209_g3_i1	206	-	0.909	0	0	2	0	0	Pyruvate dehydrogenase	c151606_g1_i4	379	tr|I4DPY8|I4DPY8_PAPXU:SubName: Full=Pyruvate dehydrogenase {ECO:0000313|EMBL:BAM19978.1}; GN=unknown OS=Papilio xuthus	3.392	0	0	4	0	0
c143478_g1_i2	1593	-	12.19	15.466	16.548	194	248	250	Putative phosphoenolpyruvate carboxykinase	c144943_g3_i1	845	tr|A0A023G086|A0A023G086_9ACAR:SubName: Full=Putative phosphoenolpyruvate carboxykinase {ECO:0000313|EMBL:JAC26360.1}; GN=WMSPGDLQKA LNERFPGCMK GRTMYVIPFS MGPLGSPLSK OS=Amblyomma parvum.	0	3.771	3.148	0	39	32
c27948_g1_i1	289	-	7.902	0	0	2	0	0
c183681_g1_i1	224	-	0	0	0.729	0	0	1
c138369_g1_i2	415	-	0.806	0.889	1.721	1	1	2
c135591_g1_i3	428	-	0	0.608	1.932	0	1	3
c140109_g1_i3	1496	tr|A0A0P4VSR9|A0A0P4VSR9_9EUCA:SubName: Full=Uncharacterized protein {ECO:0000313|EMBL:JAI58595.1}; GN=unknown OS=Scylla olivacea	6.027	5.013	4.841	166	151	126
c25894_g1_i1	354	-	0	0	2.934	0	0	2
c78717_g1_i1	338	-	0	1.615	6.661	0	1	4
c166854_g1_i1	365	-	0.522	0	0.685	1	0	1
c170138_g1_i1	322	-	0	0.788	0	0	1	0
c150143_g3_i2	682	-	1.864	1.853	2.964	9	9	13
c557_g1_i1	630	-	0	0	0.664	0	0	4
c134360_g2_i6	235	-	0	0.49	0	0	2	0
c136748_g1_i1	210	-	0.865	0	0.282	3	0	1
c81041_g1_i1	365	-	2.174	0	0	3	0	0
c109303_g1_i2	322	-	0	0	9.275	0	0	4
c59756_g1_i1	382	-	2.333	0	3.015	3	0	4
c155074_g1_i1	679	-	0	0.662	0	0	5	0
c26988_g1_i1	305	-	4.24	6.718	0	3	5	0
c238053_g1_i1	258	-	0	0.299	0	0	1	0
c92745_g1_i1	552	-	1.542	0.319	3.021	5	1	9
c142897_g1_i8	3891	tr|A0A0P4VZS9|A0A0P4VZS9_9EUCA:SubName: Full=Uncharacterized protein {ECO:0000313|EMBL:JAI57932.1}; GN=unknown OS=Scylla olivacea	1.415	1.059	1.503	123	106	140
c293595_g1_i1	251	-	0	0	0.461	0	0	1
c233045_g1_i1	347	-	0.798	0.974	1.719	1	1	2
c154180_g1_i3	428	-	0	0.453	1.348	0	1	3
c91883_g1_i1	757	-	0.433	1.663	0.808	3	10	5
c139877_g1_i2	819	-	3.861	2.544	4.385	21	14	23
c131719_g2_i1	1303	-	4.672	1.712	3.017	55	21	34
c148960_g2_i1	1984	tr|T1IHI4|T1IHI4_STRMM:SubName: Full=Uncharacterized protein {ECO:0000313|EnsemblMetazoa:SMAR000299-PA}; GN=unknown OS=Strigamia maritima	9.451	7.651	5.826	339	280	198
c133065_g2_i1	677	-	0	0	0	0	0	0
c315688_g1_i1	288	-	0	0	3.139	0	0	2
c148620_g1_i3	756	-	0.372	0.104	0.209	4	1	2
c211833_g1_i1	326	-	1.13	0	1.015	1	0	1
c231779_g1_i1	266	-	0	0	0	0	0	0
c131838_g1_i1	585	-	193.544	110.494	163.003	559	325	457
c171895_g1_i1	839	-	0	0	0.223	0	0	2
c279462_g1_i1	208	-	0	0	0.563	0	0	1
c226516_g1_i1	260	tr|C9ZPV8|C9ZPV8_TRYB9:RecName: Full=Histone H4 {ECO:0000256|RuleBase:RU000528}; GN=TbgDal_V5760 OS=Trypanosoma brucei gambiense	0	0.106	0.389	0	1	3
c124690_g1_i1	2368	tr|A0A0P4W467|A0A0P4W467_9EUCA:SubName: Full=Uncharacterized protein {ECO:0000313|EMBL:JAI61249.1}; GN=unknown OS=Scylla olivacea	0.613	0.504	1.523	29	26	74
c252748_g1_i1	302	-	2.823	0	0	2	0	0
c128501_g3_i1	228	-	0	0	0	0	0	0
c311689_g1_i1	406	-	0	0	0	0	0	0
c308849_g1_i1	447	tr|B4QHM6|B4QHM6_DROSI:SubName: Full=GD25105 {ECO:0000313|EMBL:EDX08255.1}; GN=Dsim\GD25105 OS=Drosophila simulans	0	0.398	0.837	0	1	2
c116238_g1_i1	1440	-	0.212	0.052	0.311	4	1	6
c12812_g1_i1	443	-	0.964	0	1.606	2	0	3
c50708_g1_i1	611	-	0	0.236	0	0	1	0
c162013_g1_i1	389	-	0.95	0	1.037	1	0	1
c105535_g1_i1	292	-	1.446	2.801	2.919	1	2	2
c288470_g1_i1	286	-	0	0	5.178	0	0	2
c312159_g1_i1	272	-	0.65	0	0	2	0	0
c61688_g1_i1	690	tr|D1FPM1|D1FPM1_CIMLE:SubName: Full=E3 ubiquitin ligase {ECO:0000313|EMBL:ACY69944.1}; GN=unknown OS=Cimex lectularius	0	0.24	0.894	0	2	7
c126747_g2_i1	972	-	0.471	0.556	0.952	5	6	10
c199740_g1_i1	382	-	0	0	0.658	0	0	1
c11201_g1_i1	220	-	0	0	0	0	0	0
c143027_g5_i1	448	-	0	0.618	0	0	2	0
c199049_g1_i1	221	-	0	0	0.193	0	0	1
c144037_g1_i1	3130	tr|D6X119|D6X119_TRICA:SubName: Full=Potassium voltage-gated channel protein eag-like Protein {ECO:0000313|EMBL:EFA09395.2}; GN=TcasGA2_TC004313 OS=Tribolium castaneum	0.395	0.609	0.797	23	38	46
c336284_g1_i1	236	-	0	0.262	0	0	1	0
c186279_g1_i1	203	-	0	0	0.415	0	0	1
c150879_g5_i1	262	-	0	0.303	0.319	0	1	1
c55976_g1_i2	214	-	0.91	0	0	4	0	0
c79932_g1_i2	296	-	0	0	9.974	0	0	3
c104731_g1_i2	369	-	0	0	0	0	0	0
c220771_g1_i1	546	-	0.247	0.25	0.527	1	1	2
c317416_g1_i1	478	-	0.224	0.29	1.293	1	1	5
c85608_g1_i1	230	-	0	0	0	0	0	0
c151223_g2_i1	1440	-	34.18	38.71	33.878	401	445	372
c103052_g1_i1	289	-	0	0	0	0	0	0
c137152_g1_i1	201	-	0	0.712	0	0	2	0
c68867_g1_i1	278	-	0	0	0.545	0	0	3
c99619_g1_i1	422	-	0.693	0	4.423	1	0	6
c224577_g1_i1	241	tr|Q869B0|Q869B0_SCHAM:SubName: Full=Pumilio RBD {ECO:0000313|EMBL:AAO38522.1}; GN=pum OS=Schistocerca americana	0	0.841	0	0	2	0
c143802_g4_i1	799	-	2.494	4.101	4.798	19	32	34
c120297_g1_i1	373	-	2.019	3.436	2.152	2	3	2
c83105_g1_i1	446	-	15.41	3.107	4.433	26	5	7
c170110_g1_i1	236	-	0	0	0.384	0	0	1
c329557_g1_i1	306	-	4.419	0	4.672	2	0	2
c132907_g1_i2	519	tr|A0A0P4WF76|A0A0P4WF76_9EUCA:SubName: Full=Uncharacterized protein {ECO:0000313|EMBL:JAI65222.1}; GN=unknown OS=Scylla olivacea	6.524	7.38	7.451	39	52	46
c134925_g1_i1	1195	-	1.2	0.826	0.705	15	10	8
c286226_g1_i1	299	-	0	0	7.025	0	0	3
c220767_g1_i1	209	-	0	0.226	0	0	1	0
c13187_g1_i1	259	-	0	0.544	0	0	1	0
c327295_g1_i1	247	-	0	0	0.864	0	0	4
c297970_g1_i1	289	-	2.977	0	12.896	1	0	4
c264864_g1_i1	274	-	0	0.463	0.553	0	1	1
c80_g1_i1	418	-	0	0.618	2.541	0	1	4
c218521_g1_i1	361	-	0	10.223	0	0	7	0
c154051_g1_i3	345	-	6.601	0	0	5	0	0
c112016_g1_i1	938	-	3.204	5.045	3.968	22	33	25
c142605_g1_i3	4756	tr|T1JD08|T1JD08_STRMM:SubName: Full=Uncharacterized protein {ECO:0000313|EnsemblMetazoa:SMAR011687-PA}; GN=unknown OS=Strigamia maritima	4.952	4.594	5.309	516	514	552
c260721_g1_i1	528	-	0	0.642	0.354	0	2	1
c287361_g1_i1	341	-	0	0	0	0	0	0
c96282_g1_i1	497	-	0.327	0	0.304	1	0	1
c150314_g6_i1	1258	-	0	0.429	0.096	0	5	1
c129018_g1_i2	1843	tr|A0A067R831|A0A067R831_ZOONE:SubName: Full=Tuftelin-interacting protein 11 {ECO:0000313|EMBL:KDR14564.1}; GN=L798_11296 OS=Zootermopsis nevadensis	2.214	2.127	2.515	50	45	51
c137290_g1_i4	1744	tr|A0A0P4WEV2|A0A0P4WEV2_9EUCA:SubName: Full=Uncharacterized protein {ECO:0000313|EMBL:JAI67266.1}; GN=unknown OS=Scylla olivacea	0.657	0.327	0.268	16	8	6
c286316_g1_i1	255	tr|A0A142CCP0|A0A142CCP0_9BILA:SubName: Full=Phosphonoacetaldehyde hydrolase {ECO:0000313|EMBL:AMP82793.1}; GN=unknown OS=Adineta vaga complex sp. D JFF-2016.	0	0	0.372	0	0	1
c257975_g1_i1	270	-	0	0.431	0	0	2	0
c4180_g1_i1	311	-	1.614	0	0	1	0	0
c247626_g1_i1	294	-	0	0	0	0	0	0
c215016_g1_i1	339	-	0	0	0.847	0	0	1
c21306_g1_i1	738	-	0.738	0.749	0.917	4	4	5
c100223_g1_i1	222	-	0	0.395	0	0	1	0
c303357_g1_i1	269	-	0.387	0	0	3	0	0
c133130_g1_i2	3379	tr|A0A0P4WI19|A0A0P4WI19_9EUCA:SubName: Full=Uncharacterized protein {ECO:0000313|EMBL:JAI66685.1}; GN=unknown OS=Scylla olivacea	3.709	3.13	3.703	237	219	225
c46360_g1_i1	317	-	0	0	7.88	0	0	2
c40174_g1_i1	569	-	0.276	0	0	1	0	0
c127590_g1_i1	525	-	0.684	0.34	1.337	2	1	4
c294802_g1_i1	374	-	0.518	0.615	0.631	1	1	1
c255477_g1_i1	331	-	4.422	0	3.502	3	0	2
c19277_g1_i1	284	-	0.567	0	0	2	0	0
c156442_g1_i1	505	tr|C3YGP5|C3YGP5_BRAFL:SubName: Full=Putative uncharacterized protein {ECO:0000313|EMBL:EEN60555.1}; GN=BRAFLDRAFT_79389 OS=Branchiostoma floridae	0.259	0.247	0.535	1	1	2
c316635_g1_i1	548	-	0	0	0	0	0	0
c185127_g1_i1	224	-	0	0.491	0	0	2	0
c30471_g1_i1	394	-	0.876	1.933	0	1	2	0
c282342_g1_i1	315	tr|S4PFZ3|S4PFZ3_9NEOP:SubName: Full=Par-1 {ECO:0000313|EMBL:JAA86200.1}; GN=unknown OS=Pararge aegeria	0	3.071	1.565	0	2	1
c114568_g1_i2	886	-	0.157	1.405	1.017	1	9	6
c330408_g1_i1	219	-	0	0	0.445	0	0	1
c59639_g1_i1	299	-	0	2.455	0	0	1	0
c111874_g1_i1	985	-	0.378	0.346	1.06	4	4	11
c38369_g1_i1	211	-	0	0	0	0	0	0
c164972_g1_i1	398	-	1.404	0.346	0.724	4	1	2
c254658_g1_i1	585	tr|A0A131XPQ0|A0A131XPQ0_9ACAR:SubName: Full=Putative transcription factor {ECO:0000313|EMBL:JAP68118.1}; GN=unknown OS=Hyalomma excavatum.	0	0	0	0	0	0
c279925_g1_i1	798	-	1.652	1.569	1.671	12	11	11
c21003_g1_i1	336	-	1.317	1.121	0	2	2	0
c317227_g1_i1	480	-	0.711	0.355	0.767	2	1	2
c164788_g1_i1	257	-	0	0	0	0	0	0
c148132_g2_i1	389	-	14.452	0.551	11.607	25	1	21
c335665_g1_i1	325	-	1.465	0	3.66	1	0	2
c199457_g1_i1	223	-	0	0	0.628	0	0	2
c223900_g1_i1	420	-	0	0.423	0.408	0	1	1
c174413_g1_i1	210	-	0	0	0.322	0	0	2
c152992_g2_i2	1130	-	1.866	1.251	2.527	44	39	64
c71874_g1_i1	316	-	4.223	0	1.999	2	0	1
c38227_g1_i1	285	-	0.312	0	0	1	0	0
c55774_g1_i1	287	tr|Q1HW07|Q1HW07_PENMO:SubName: Full=Reverse transcriptase {ECO:0000313|EMBL:ABB73282.1}; GN=unknown OS=Unreviewed; 382 AA.	0	0.222	0	0	1	0
c248355_g1_i1	272	-	0	1.212	0.315	0	4	1
c303349_g1_i1	349	-	0	0	0.819	0	0	1
c213569_g1_i1	603	tr|A0A087TD29|A0A087TD29_9ARAC:SubName: Full=Cytoplasmic protein NCK2 {ECO:0000313|EMBL:KFM63018.1}; GN=X975_13768 OS=Stegodyphus mimosarum.	0	1.046	1.046	0	4	4
c154174_g5_i2	9772	tr|A0A0P4WKW7|A0A0P4WKW7_9EUCA:SubName: Full=Uncharacterized protein {ECO:0000313|EMBL:JAI64782.1}; GN=unknown OS=Scylla olivacea	3.726	4.019	4.058	591	645	618
c153285_g2_i2	6833	tr|A0A0P4VSK1|A0A0P4VSK1_9EUCA:SubName: Full=Uncharacterized protein {ECO:0000313|EMBL:JAI58476.1}; GN=LLKALGRLDE AKACYLKAIE OS=Scylla olivacea	52.326	53.183	59.577	7136	7625	7959
c286981_g1_i1	451	-	0.949	0.671	0.326	3	2	1
c304189_g1_i1	248	-	0.264	0	0.333	1	0	1
c101569_g1_i1	598	-	0.15	0.546	0.405	1	4	3
c96252_g1_i1	980	-	0.075	0.218	0.315	1	3	4
c336074_g1_i1	296	tr|W7XGL5|W7XGL5_TETTS:SubName: Full=Glycoside hydrolase family 5 protein {ECO:0000313|EMBL:EWS72079.1}; GN=TTHERM_000245779 OS=Tetrahymena thermophila	3.512	0	0	2	0	0
c134723_g1_i1	716	-	1.283	0.352	0.819	11	3	7
c60219_g1_i1	385	-	0	0	3.26	0	0	6
c320079_g1_i1	338	-	1.025	2.171	2.838	1	2	3
c154131_g2_i2	2094	-	1.726	1.191	2.126	76	59	95
c297918_g1_i1	257	-	0	0.512	0	0	1	0
c271410_g1_i1	240	-	0	0	0.294	0	0	1
c113277_g1_i1	312	-	10.637	13.452	8.374	7	8	5
c94309_g1_i1	228	-	0	0	0.849	0	0	2
c289154_g1_i1	276	-	0	0	0.341	0	0	2
c203835_g1_i1	207	-	0	0	0.45	0	0	1
c153224_g3_i1	248	-	0	0.341	0	0	1	0
c225853_g1_i1	380	-	0	0	0.463	0	0	1
c312234_g1_i1	525	-	0	1.313	0.279	0	5	1
c150572_g7_i1	478	-	0.641	0.301	0.338	2	1	1
c71651_g1_i1	298	-	0	1.84	0	0	1	0
c13954_g1_i1	233	-	0	0	0	0	0	0
c10475_g1_i1	960	-	0.251	0.595	2.445	3	7	28
c151324_g1_i5	2126	tr|A0A131Z0V5|A0A131Z0V5_RHIAP:SubName: Full=Component of nua3 histone acetyltransferase complex {ECO:0000313|EMBL:JAP83771.1}; GN=unknown OS=Rhipicephalus appendiculatus	0.218	0.169	0.444	10	7	19
c285593_g1_i1	338	-	0	2.67	1.502	0	2	1
c99891_g1_i2	668	-	0.417	1.271	0.221	2	6	1
c65160_g1_i1	758	-	0.205	0.109	0.669	2	1	6
c71080_g1_i1	390	-	0.753	0.782	0.737	1	1	1
c233583_g1_i1	419	-	1.756	0	0	4	0	0
c155575_g1_i1	517	-	1.948	0.706	0.972	8	3	4
c112277_g1_i1	762	-	0	3.612	7.891	0	27	51
c330273_g1_i1	285	-	0	0.377	0	0	1	0
c144540_g1_i1	288	-	0	3.672	0	0	1	0
c109051_g1_i1	244	-	1.205	1.819	2.439	5	7	8
c264792_g1_i1	247	-	0	0	0.354	0	0	1
c150707_g1_i1	2210	-	0.27	0.481	0.46	7	12	11
c231170_g1_i1	472	-	0	0.726	0.663	0	3	3
c274495_g1_i1	340	-	1.019	0	1.035	1	0	1
c90711_g1_i1	642	-	0	0.575	0	0	3	0
c292367_g1_i1	368	-	0	2.472	0.805	0	3	1
c111568_g1_i1	578	tr|E9I8A6|E9I8A6_SOLIN:SubName: Full=Putative uncharacterized protein {ECO:0000313|EMBL:EFZ23164.1}; GN=SINV_04933 OS=Solenopsis invicta	9.811	8.662	5.909	60	57	36
c170643_g1_i1	226	-	0	0	0.18	0	0	1
c121061_g1_i1	254	-	0.312	0	0	1	0	0
c151869_g2_i1	656	tr|A0A067RCV5|A0A067RCV5_ZOONE:SubName: Full=Uncharacterized protein {ECO:0000313|EMBL:KDR21671.1}; GN=L798_03796 OS=Zootermopsis nevadensis	7.377	4.156	4.633	48	29	31
c117950_g1_i3	259	-	0	0	0	0	0	0
c179959_g1_i1	302	-	3.4	0	0	2	0	0
c82495_g1_i1	400	-	0.537	0.656	2.448	1	1	4
c204606_g1_i1	266	tr|A0DER7|A0DER7_PARTE:SubName: Full=Uncharacterized protein {ECO:0000313|EMBL:CAK81534.1}; GN=GSPATT00016360001 OS=Paramecium tetraurelia.	0.314	0	0	1	0	0
c155347_g1_i1	440	-	0.508	0	2.579	1	0	5
c148962_g1_i1	421	-	11.809	8.609	9.101	24	15	16
c130526_g1_i1	560	-	15.175	4.516	5.941	83	25	29
c309830_g1_i1	269	-	0	0.215	0	0	1	0
c314930_g1_i1	277	-	0	0	0	0	0	0
c205652_g1_i1	308	-	0	1.882	0	0	1	0
c153513_g1_i3	2626	-	4.542	3.308	4.603	143	103	131
c300308_g1_i1	325	-	0	2.747	0	0	2	0
c169375_g1_i1	685	-	0	0	0.299	0	0	4
c154110_g1_i5	1789	-	0.811	1.902	1.935	15	34	32
c264293_g1_i1	243	-	0	0	0.208	0	0	1
c151661_g1_i1	1859	tr|A0A0P4WNW0|A0A0P4WNW0_9EUCA:SubName: Full=Uncharacterized protein {ECO:0000313|EMBL:JAI63090.1}; GN=unknown OS=Scylla olivacea	0.557	0.607	0.601	21	25	23
c284382_g1_i1	528	-	1.454	0.781	0	4	2	0
c145665_g1_i3	1975	-	2.346	2.101	2.847	62	55	71
c149732_g1_i2	572	-	8.108	7.398	4.791	24	17	11
c214747_g1_i1	216	-	0	0	0.622	0	0	2
c149725_g2_i1	227	-	0	0.473	1.382	0	1	3
c152295_g3_i1	311	-	0	0	0	0	0	0
c328160_g1_i1	758	tr|A0A132AD77|A0A132AD77_SARSC:SubName: Full=Uncharacterized protein {ECO:0000313|EMBL:KPM08928.1}; GN=QR98_0074540 OS=Sarcoptes scabiei	0	0.709	0.447	0	5	3
c151884_g1_i2	261	-	0	0.464	0	0	3	0
c323100_g1_i1	258	-	0	0	0.289	0	0	1
c108666_g1_i1	374	-	4.138	0.867	5.699	5	1	7
c149503_g3_i1	335	-	0	0	0	0	0	0
c148197_g4_i1	580	-	5.65	6.254	9.049	19	20	28
c80928_g1_i1	712	-	0.117	0.38	1.264	1	3	9
c280919_g1_i1	316	-	0	3.886	0	0	2	0
c251435_g1_i1	362	-	0	0	0	0	0	0
c227257_g1_i1	244	-	0	0.246	0	0	1	0
c139614_g1_i1	1838	-	15.246	26.235	11.874	250	413	178
c130097_g1_i1	360	-	0	6.797	0	0	6	0
c152288_g1_i1	15296	tr|Q86GD6|Q86GD6_PROCL:SubName: Full=Projectin {ECO:0000313|EMBL:BAC66140.1}; GN=proj. OS=Procambarus clarkii	5.211	5.785	10.496	1427	1673	2754
c212922_g1_i1	254	-	0	0	0.376	0	0	1
c104044_g2_i1	748	-	0.349	0	0.809	2	0	4
c158583_g1_i1	425	-	0	1.127	0	0	2	0
c95598_g1_i1	446	-	0	0.921	0	0	2	0
c159963_g1_i1	260	-	0	0	0.984	0	0	2
c318554_g1_i1	558	tr|C1BMF8|C1BMF8_CALRO:SubName: Full=Peroxisomal biogenesis factor 19 {ECO:0000313|EMBL:ACO10211.1}; GN=PEX19 OS=Unreviewed; 287 AA.	0	0.731	0.531	0	3	2
c309821_g1_i1	421	-	0	0	1.677	0	0	3
c151431_g1_i2	456	-	0.818	0	0.896	2	0	2
c143834_g4_i1	358	-	5.812	0.752	1.45	8	1	2
c18738_g1_i1	458	-	0	0	2.124	0	0	4
c173722_g1_i1	230	-	0.256	0	0	1	0	0
c33625_g1_i1	615	-	0	0	0	0	0	0
c273329_g1_i1	220	-	0	0.394	0	0	1	0
c332952_g1_i1	375	-	1.596	0	0	2	0	0
c144764_g1_i1	2065	tr|D2DSV6|D2DSV6_SCYPA:SubName: Full=Putative uncharacterized protein {ECO:0000313|EMBL:ACY66516.1}; GN=unknown OS=Scylla paramamosain	0.915	1.316	0.47	33	53	17
c106257_g1_i2	392	tr|R7TV09|R7TV09_CAPTE:SubName: Full=Uncharacterized protein {ECO:0000313|EMBL:ELT97559.1, ECO:0000313|EnsemblMetazoa:CapteP183521}; GN=CAPTEDRAFT_183521 OS=Capitella teleta	0	5.31	1.867	0	14	5
c149143_g3_i2	1645	-	71.169	31.968	33.068	1104	494	512
c64183_g1_i1	275	-	0	0	0.141	0	0	1
c243676_g1_i1	252	-	0	0	0	0	0	0
c90280_g1_i1	504	-	1.434	0.372	0	4	1	0
c135211_g1_i1	734	-	0.387	1.152	2.272	3	8	15
c224129_g1_i1	321	-	1.637	0	0	1	0	0
c1099_g1_i1	282	-	0	0	0.55	0	0	1
c211269_g1_i1	203	-	0	0	0.314	0	0	1
c132798_g1_i2	715	-	0.831	0.572	2.363	3	2	8
c36807_g1_i1	381	-	0.537	0	0.619	1	0	1
c152810_g2_i2	4024	tr|A0A067RM58|A0A067RM58_ZOONE:SubName: Full=Tyrosine-protein kinase Abl {ECO:0000313|EMBL:KDR20715.1}; GN=L798_04869 OS=Zootermopsis nevadensis	4.453	3.143	3.799	416	334	361
c144365_g1_i1	216	-	1.178	1.28	5.214	2	2	7
c217182_g1_i1	324	-	0	0	5.163	0	0	3
c142074_g2_i1	797	-	1.358	1.263	4.197	14	13	38
c68112_g1_i1	364	-	0	1.615	0	0	2	0
c120926_g1_i2	822	tr|A0A0P4VXU0|A0A0P4VXU0_9EUCA:SubName: Full=Uncharacterized protein {ECO:0000313|EMBL:JAI57791.1}; GN=unknown OS=Scylla olivacea	0	0	0	0	0	0
c123487_g1_i2	282	-	0	0	0	0	0	0
c199089_g1_i1	227	-	0	0	0	0	0	0
c152294_g1_i2	485	tr|A0A0T6BEU6|A0A0T6BEU6_9SCAR:SubName: Full=Anaphase-promoting complex subunit 3 protein {ECO:0000313|EMBL:KRT85758.1}; GN=AMK59_816 OS=Oryctes borbonicus.	0.578	1.14	0.864	2	4	3
c207351_g1_i1	271	-	0	0	0.22	0	0	1
c308179_g1_i1	260	-	0	0	0.288	0	0	2
c60827_g1_i1	380	-	0.908	0	2.921	1	0	3
c26603_g1_i1	287	-	0	0	2.497	0	0	1
c285953_g1_i1	367	-	0	0	0.594	0	0	1
c199991_g1_i1	867	-	0.277	0.308	0	2	2	0
c97208_g1_i1	261	-	0	0.24	0.568	0	1	2
c43699_g1_i1	498	-	0.347	0.741	0.399	1	2	1
c306432_g1_i1	232	-	0	0.402	0	0	1	0
c297635_g1_i1	304	-	0	0	2.731	0	0	1
c263265_g1_i1	202	-	0	0	1.363	0	0	2
c118447_g1_i2	481	-	1.145	3.467	0	2	6	0
c214545_g1_i1	1430	-	0.073	0.294	0.481	1	4	6
c236734_g1_i1	385	-	0.425	0	0	1	0	0
c74412_g1_i1	1901	-	1.045	1.087	2.182	28	29	54
c319055_g1_i1	407	tr|L7LSB1|L7LSB1_9ACAR:SubName: Full=Putative tick transposon {ECO:0000313|EMBL:JAA54936.1}; GN=unknown OS=Rhipicephalus pulchellus.	1.048	0	0.529	2	0	1
c147565_g1_i2	768	-	3.373	8.131	3.462	20	50	20
c293940_g1_i1	223	-	0	0.849	0	0	2	0
c6363_g1_i1	373	-	0	1.344	0.729	0	2	1
c185613_g1_i1	378	-	0	3.772	0.947	0	4	1
c55624_g1_i1	521	-	0	0.626	0.317	0	2	1
c229096_g1_i1	285	tr|E3UJT3|E3UJT3_MNELE:SubName: Full=LIM class homeobox transcription factor Lmx {ECO:0000313|EMBL:ADO22611.1}; GN=Lmx OS=Mnemiopsis leidyi	0	0	4.09	0	0	2
c191326_g1_i1	253	-	0	0.346	0.365	0	1	1
c320001_g1_i1	227	-	0.623	0	0	1	0	0
c148472_g1_i10	4445	tr|A0A0G3BFX6|A0A0G3BFX6_ERISI:SubName: Full=Pelle {ECO:0000313|EMBL:AKJ26285.1}; GN=unknown OS=Eriocheir sinensis	0.847	1.191	1.08	68	92	78
c125216_g1_i1	923	-	0.356	0.11	0.49	3	1	4
c210418_g1_i1	236	-	0	0	0.485	0	0	2
c78362_g1_i1	316	-	0	1.462	1.401	0	1	1
c11336_g1_i1	357	-	0	0	0	0	0	0
c180150_g1_i1	249	tr|D2VDH5|D2VDH5_NAEGR:SubName: Full=Predicted protein {ECO:0000313|EMBL:EFC45236.1}; GN=NAEGRDRAFT_66846 OS=Naegleria gruberi	0	0	0.696	0	0	2
c182647_g1_i1	602	-	0	0.392	1.347	0	2	7
c150485_g5_i2	443	tr|A0A0P4VNP1|A0A0P4VNP1_9EUCA:SubName: Full=Uncharacterized protein {ECO:0000313|EMBL:JAI56852.1}; GN=unknown OS=Scylla olivacea	0	0.791	0	0	2	0
c224055_g1_i1	521	-	0.313	0.965	0	1	3	0
c125978_g1_i1	1435	tr|W4Z6T9|W4Z6T9_STRPU:SubName: Full=Uncharacterized protein {ECO:0000313|EnsemblMetazoa:SPU_023856-tr}; GN=Sp-Afdn OS=Strongylocentrotus purpuratus	2.506	2.591	3.225	80	97	105
c181714_g1_i1	332	-	0	2.649	0	0	2	0
c258024_g1_i1	408	-	0	0.877	0	0	2	0
c150109_g1_i1	739	tr|W4Y099|W4Y099_STRPU:SubName: Full=Uncharacterized protein {ECO:0000313|EnsemblMetazoa:SPU_009121-tr}; GN=Sp-Hypp_570 OS=Strongylocentrotus purpuratus	0.252	0	0.566	2	0	4
c324620_g1_i1	229	-	0	0	0.566	0	0	2
c278049_g1_i1	328	-	4.26	1.483	0	3	1	0
c149236_g2_i1	226	-	0	0	0	0	0	0
c254744_g1_i1	284	-	0	0	22.792	0	0	5
c55_g1_i1	457	-	0.28	0	0.54	1	0	2
c143994_g3_i1	358	-	0	0.68	0	0	1	0
c140957_g1_i2	933	-	5.758	5.577	4.805	41	38	31
c154585_g1_i1	294	-	2.601	0	4.719	1	0	2
c169215_g1_i1	229	-	0	0	0.711	0	0	2
c115545_g1_i1	284	-	0.231	0	0	1	0	0
c274927_g1_i1	274	-	0	0	0	0	0	0
c161522_g1_i1	262	tr|D3BEM7|D3BEM7_POLPA:SubName: Full=Seven transmembrane domain protein {ECO:0000313|EMBL:EFA80358.1}; GN=PPL_07191 OS=Polysphondylium pallidum	0	0	0.403	0	0	2
c149497_g2_i3	1774	-	1.677	1.232	1.717	42	31	41
c146237_g1_i1	281	-	1.53	1.012	0.368	5	3	1
c314199_g1_i1	247	tr|V5H6V4|V5H6V4_IXORI:SubName: Full=Putative homeobox transcription factor sip1 {ECO:0000313|EMBL:JAB72769.1}; GN=unknown OS=Ixodes ricinus	0	0.12	0.132	0	1	1
c58430_g1_i1	239	tr|A0A034WMJ0|A0A034WMJ0_BACDO:SubName: Full=Kelch-like protein 5 {ECO:0000313|EMBL:JAC55869.1}; GN=KLHL5 OS=Unreviewed; 425 AA.	0	0	0.446	0	0	3
c36595_g1_i1	254	-	0	0	0	0	0	0
c241497_g1_i1	237	-	0	0.228	0	0	1	0
c58446_g1_i1	225	-	0.292	0	0	1	0	0
c248937_g1_i1	224	-	0.221	0	0	1	0	0
c147503_g2_i1	3100	-	0.855	1.479	0.596	33	56	22
c308283_g1_i1	271	-	0	0	0.806	0	0	2
c151567_g1_i7	6668	tr|F8WR04|F8WR04_PENJP:SubName: Full=Myosin heavy chain type b {ECO:0000313|EMBL:BAK61430.1}; GN=MYHb OS=Penaeus japonicus	46.19	57.72	75.134	5610	7400	9127
c144752_g1_i1	332	-	2.875	6.305	6.611	2	4	4
c32451_g1_i1	518	-	1.026	0	0.737	3	0	2
c305516_g1_i1	234	-	0	0.211	0.212	0	1	1
c149104_g2_i5	378	-	0	5.164	0	0	5	0
c134747_g1_i1	364	-	0.473	0.526	2.192	1	1	4
c95903_g1_i1	217	-	0	0	0	0	0	0
c149469_g1_i1	424	-	11.645	10.117	11.758	25	24	27
c197630_g1_i1	365	-	0	0.908	0	0	1	0
c88061_g1_i1	209	-	0	1.002	0.518	0	2	1
c96821_g1_i1	504	tr|W8DRC1|W8DRC1_9BILA:SubName: Full=Glutathione S-transferase omega {ECO:0000313|EMBL:AHE13884.1}; GN=unknown OS=Brachionus sp. 'koreanus'.	0	1.675	1.4	0	6	5
c149132_g4_i1	321	-	6.479	1.671	0	7	2	0
c153193_g1_i1	5453	tr|A0A0P4WCE5|A0A0P4WCE5_9EUCA:SubName: Full=Uncharacterized protein {ECO:0000313|EMBL:JAI62003.1}; GN=unknown OS=Scylla olivacea	1.059	1.115	1.068	93	101	86
c31616_g1_i1	447	-	0	1.63	1.803	0	3	3
c266854_g1_i1	325	-	0	0	0	0	0	0
c146163_g1_i1	1436	tr|A0A067QPT5|A0A067QPT5_ZOONE:SubName: Full=Y+L amino acid transporter 2 {ECO:0000313|EMBL:KDR11465.1}; GN=L798_14299 OS=Zootermopsis nevadensis	8.65	6.496	4.626	233	204	131
c315434_g1_i1	1302	-	0.43	0.775	0.854	7	14	15
c107006_g1_i1	455	-	2.73	1.261	0.903	7	3	2
c143585_g2_i11	1763	tr|A0A131YIL1|A0A131YIL1_RHIAP:SubName: Full=Protein involved in the er to golgi transport step of secretion {ECO:0000313|EMBL:JAP78375.1}; GN=SLQDVVSANG TQGRTNITTQ PATTQVTKTQ OS=Rhipicephalus appendiculatus	0.179	0.069	0.113	5	2	3
c207441_g1_i1	352	-	0	0	0	0	0	0
c181615_g1_i1	894	-	0.457	0	0.815	3	0	5
c12899_g1_i1	261	-	0	0.436	0.503	0	2	2
c201842_g1_i1	226	-	0.349	0	0	1	0	0
c133825_g5_i2	314	-	0	2.018	0	0	1	0
c124105_g1_i1	553	-	0	0	0	0	0	0
c63568_g1_i1	220	-	0.237	0	0	1	0	0
c13790_g1_i1	402	-	0	2.268	1.526	0	3	2
c322551_g1_i1	233	tr|A0A075ABH1|A0A075ABH1_9TREM:SubName: Full=Uncharacterized protein {ECO:0000313|EMBL:KER24999.1}; GN=T265_14299 OS=Opisthorchis viverrini.	0	0	1.095	0	0	3
c153828_g3_i1	388	-	0	0.584	2.537	0	1	4
c335877_g1_i1	349	-	0	0	0	0	0	0
c145640_g1_i4	1169	tr|A0A0P4WFU8|A0A0P4WFU8_9EUCA:RecName: Full=Transgelin {ECO:0000256|RuleBase:RU361224}; GN=unknown OS=Scylla olivacea	3.028	3.296	2.781	45	49	41
c316651_g1_i1	516	tr|A0A147B8U8|A0A147B8U8_9ACAR:SubName: Full=Fatty acid synthase like {ECO:0000313|EMBL:JAR87184.1}; GN=unknown OS=Carios mimon.	0.162	0.138	0	1	1	0
c47449_g1_i1	652	tr|A0A0B7BSR0|A0A0B7BSR0_9EUPU:SubName: Full=Uncharacterized protein {ECO:0000313|EMBL:CEK96274.1}; GN=ORF211275 OS=Arion vulgaris.	0.371	0	1.835	2	0	9
c152200_g4_i9	328	-	0.955	0.982	0	1	1	0
c142553_g1_i2	1236	-	0.381	0.973	0.679	6	14	9
c152509_g5_i2	542	-	0	0	0	0	0	0
c36994_g1_i1	307	tr|A0A023FGK1|A0A023FGK1_9ACAR:SubName: Full=Putative heat shock protein {ECO:0000313|EMBL:JAC20129.1}; GN=unknown OS=Amblyomma cajennense	0	5.02	0	0	3	0
c148196_g1_i6	1164	-	3.722	3.412	3.155	76	79	67
c144657_g1_i2	1423	tr|A0A0N7ZBI9|A0A0N7ZBI9_9EUCA:SubName: Full=Uncharacterized protein {ECO:0000313|EMBL:JAI61776.1}; GN=unknown OS=Scylla olivacea	0.678	1.322	1.214	15	33	28
c70461_g1_i1	242	-	0	0	0.615	0	0	2
c255017_g1_i1	314	-	0	0	4.115	0	0	2
c335415_g1_i1	287	-	0	0.243	2.536	0	1	1
c1546_g1_i2	422	-	0.817	1.105	0	2	2	0
c141172_g2_i1	205	-	0	0.325	0	0	1	0
c202089_g1_i1	417	-	0.496	0	0.519	1	0	1
c147517_g6_i1	279	-	0.83	0.77	0	3	3	0
c146017_g1_i1	756	-	94.788	151.882	79.726	460	754	369
c139911_g2_i5	915	-	0.372	0.171	0.773	7	4	16
c16796_g1_i2	255	tr|A0A067R538|A0A067R538_ZOONE:SubName: Full=Uncharacterized protein {ECO:0000313|EMBL:KDR13177.1}; GN=L798_12934 OS=Zootermopsis nevadensis	0.208	0	0	1	0	0
c146971_g3_i3	2097	tr|A0A0P4VWJ6|A0A0P4VWJ6_9EUCA:SubName: Full=Uncharacterized protein {ECO:0000313|EMBL:JAI60295.1}; GN=unknown OS=Scylla olivacea	1.286	11.547	2.315	47	435	81
c127878_g1_i1	434	-	0	0	0	0	0	0
c210672_g1_i1	285	-	0	0	1.935	0	0	1
c186513_g1_i1	327	-	0	2.215	2.374	0	1	1
c16025_g1_i1	361	-	0	0	0	0	0	0
c78077_g1_i1	336	-	33.968	18.529	24.207	31	20	24
c292018_g1_i1	380	-	0	0	0.937	0	0	1
c65303_g1_i1	313	-	0	0	0.999	0	0	1
c144434_g1_i2	2310	tr|A0A0P4VUB3|A0A0P4VUB3_9EUCA:SubName: Full=Uncharacterized protein {ECO:0000313|EMBL:JAI59366.1}; GN=YTCEVMGESP OS=Scylla olivacea	10.664	9.663	9.542	334	300	274
c237403_g1_i1	354	-	0	0	1.37	0	0	1
c107589_g1_i1	225	-	0	0	0.421	0	0	1
c151317_g1_i2	248	-	0.426	0	0	2	0	0
c313376_g1_i1	276	-	0	0	0.607	0	0	4
c268313_g1_i1	223	-	0	0.695	0	0	2	0
c74333_g1_i1	253	-	0.872	0	0	3	0	0
c80794_g1_i2	410	-	0	0	0.556	0	0	2
c231109_g1_i1	223	-	0	0	0.691	0	0	2
c127790_g1_i2	602	-	0	1.282	0.794	0	5	3
c135129_g1_i2	408	-	0	5.401	2.194	0	5	2
c60758_g1_i1	543	-	0.693	0.263	1.075	3	1	4
c12006_g1_i1	246	-	3.296	4.84	1.153	10	13	3
c158467_g1_i1	738	tr|A0A077YYS3|A0A077YYS3_TRITR:SubName: Full=Laminin G 3 and EGF and FXa inhibition and EGF 3 and CUB and hEGF and EGF CA and GCC2 GCC3 and Sushi and HYR domain containing protein {ECO:0000313|EMBL:CDW52598.1}; GN=TTRE_0000086001 OS=Trichuris trichiura	0	0	0	0	0	0
c89014_g1_i1	253	-	0.449	0	0	2	0	0
c281206_g1_i1	256	tr|Q6SR53|Q6SR53_9EUKA:SubName: Full=Polyubiquitin 2 {ECO:0000313|EMBL:AAR88396.1}; GN=unknown OS=Spongospora subterranea.	0	0.303	0.311	0	1	1
c320728_g1_i1	573	-	0	0.169	0.682	0	1	4
c258638_g1_i1	263	-	0.161	0.166	0	1	1	0
c117413_g2_i1	1011	-	0.596	0.908	0.687	5	7	5
c65674_g1_i1	322	-	1.802	1.908	3.78	1	1	2
c268416_g1_i1	296	tr|G0QPY9|G0QPY9_ICHMG:SubName: Full=Putative uncharacterized protein {ECO:0000313|EMBL:EGR32716.1}; GN=IMG5_073110 OS=Ichthyophthirius multifiliis	0	1.708	1.729	0	1	1
c80585_g1_i1	522	-	0.273	0	0.875	1	0	3
c149345_g3_i1	624	tr|K1RK83|K1RK83_CRAGI:SubName: Full=Tyrosine-protein kinase BAZ1B {ECO:0000313|EMBL:EKC34661.1}; GN=CGI_10023204 OS=Crassostrea gigas	1.442	0.63	0.953	14	7	10
c286252_g1_i1	251	-	0	0.591	0	0	3	0
c146004_g1_i3	442	-	0	0	0	0	0	0
c143180_g6_i1	319	-	24.814	23.615	17.304	14	13	10
c90659_g1_i2	425	-	0	2.823	3.291	0	5	6
c321055_g1_i1	658	-	0	0.989	0.66	0	3	2
c8477_g1_i1	473	-	0	0	0	0	0	0
c278074_g1_i1	738	-	0	1.631	0.964	0	7	4
c202285_g1_i1	203	tr|W4Y7F8|W4Y7F8_STRPU:SubName: Full=Uncharacterized protein {ECO:0000313|EnsemblMetazoa:SPU_011663-tr}; GN=unknown OS=Strongylocentrotus purpuratus	0	0	0.321	0	0	1
c122833_g1_i1	874	-	1.689	1.294	1.287	12	10	10
c139572_g1_i4	463	-	0	0.814	0	0	2	0
c137855_g3_i4	1971	tr|A0A0P4X0S5|A0A0P4X0S5_9EUCA:RecName: Full=Coronin {ECO:0000256|RuleBase:RU280818}; GN=unknown OS=Scylla olivacea	4.332	6.546	6.004	117	176	148
c278527_g1_i1	217	-	0	0	0.991	0	0	2
c182834_g1_i1	429	-	0	0	0.456	0	0	1
c211857_g1_i1	1470	-	0.404	0.741	1.177	5	9	14
c137811_g1_i1	1777	tr|K1QN44|K1QN44_CRAGI:SubName: Full=Selenoprotein H {ECO:0000313|EMBL:EKC30285.1}; GN=CGI_10024517 OS=Crassostrea gigas	19.319	41.635	29.951	517	1128	735
c318931_g1_i1	375	-	0	0.995	0	0	2	0
c55790_g1_i1	366	-	1.184	1.242	0	1	1	0
c122742_g1_i1	609	-	0	0	1.094	0	0	6
c95547_g1_i1	757	-	0.893	1.093	0.772	6	7	5
c147671_g3_i2	4814	tr|A0A0P4WBD8|A0A0P4WBD8_9EUCA:SubName: Full=Uncharacterized protein {ECO:0000313|EMBL:JAI64522.1}; GN=unknown OS=Scylla olivacea	28.223	21.982	24.064	2445	2033	2141
c168253_g1_i1	332	sp|B3EWZ5|MLRP1_ACRMI:RecName: Full=MAM and LDL-receptor class A domain-containing protein 1; GN=LGDEWLVAQV SVWSPLRSYN IAFQARVGNG OS=Acropora millepora	0	1.311	1.412	0	1	1
c145068_g1_i2	1594	tr|A0A0P4WF52|A0A0P4WF52_9EUCA:SubName: Full=Uncharacterized protein {ECO:0000313|EMBL:JAI67409.1}; GN=unknown OS=Scylla olivacea	0.958	0.804	0.646	15	13	10
c139665_g3_i1	3257	-	65.998	51.75	46.98	1898	1420	1213
c259897_g1_i1	332	-	0	0	3.166	0	0	2
c47082_g1_i2	445	tr|C3Z9N1|C3Z9N1_BRAFL:SubName: Full=Putative uncharacterized protein {ECO:0000313|EMBL:EEN50727.1}; GN=BRAFLDRAFT_224216 OS=Branchiostoma floridae	0	0.497	0.435	0	2	2
c180817_g1_i1	440	-	0	0	0	0	0	0
c318505_g1_i1	250	-	0	0	0.898	0	0	2
c317663_g1_i1	297	-	2.503	0	0	2	0	0
c129499_g1_i1	390	-	0	0	0	0	0	0
c230448_g1_i1	267	-	0	0	0.358	0	0	2
c142969_g1_i2	357	-	0.823	0.862	0	1	1	0
c290277_g1_i1	294	-	0	2.612	0	0	1	0
c2324_g1_i2	286	tr|A0A0N4UMI4|A0A0N4UMI4_DRAME:SubName: Full=Uncharacterized protein {ECO:0000313|WBParaSite:DME_0000906201-mRNA-1}; GN=unknown OS=Dracunculus medinensis	0	0	4.423	0	0	3
c147529_g3_i1	1513	tr|A0A0P4W8J3|A0A0P4W8J3_9EUCA:SubName: Full=Uncharacterized protein {ECO:0000313|EMBL:JAI60119.1}; GN=unknown OS=Scylla olivacea	1.323	1.339	1.163	42	46	37
c33168_g1_i1	275	-	0	0	2.754	0	0	6
c142810_g1_i3	1082	tr|A0A0P4WYV4|A0A0P4WYV4_9EUCA:SubName: Full=Uncharacterized protein {ECO:0000313|EMBL:JAI66747.1}; GN=unknown OS=Scylla olivacea	0.301	4.713	0.31	5	84	5
c113437_g1_i1	931	-	0.445	0.771	0.697	4	7	6
c152751_g2_i4	9253	tr|E9ACH4|E9ACH4_LEIMA:SubName: Full=Uncharacterized protein {ECO:0000313|EMBL:CBZ11990.1}; GN=LMJF_03_0270 OS=Leishmania major.	1.413	1.274	1.735	136	120	145
c236801_g1_i1	353	-	0	0	0	0	0	0
c135719_g1_i2	2020	tr|T1DI16|T1DI16_9DIPT:SubName: Full=Putative sugar transporter {ECO:0000313|EMBL:JAA93656.1}; GN=unknown OS=Psorophora albipes.	15.727	13.012	15.964	500	421	463
c79219_g1_i1	772	-	20.358	20.2	19.417	119	120	107
c77687_g1_i2	435	-	0.25	0.977	0.48	1	4	2
c2327_g1_i1	497	-	0.475	0.805	1.351	2	3	5
c270466_g1_i1	435	-	0.393	0.389	0.415	1	1	1
c36641_g1_i1	222	-	0	0	0	0	0	0
c89778_g1_i2	556	-	0.766	0.262	1.618	3	1	6
c188615_g1_i1	361	-	0	0	0	0	0	0
c58356_g1_i1	326	-	0	1.116	1.051	0	1	1
c227534_g1_i1	282	-	0	0	0.39	0	0	1
c140729_g1_i2	305	-	8.048	10.954	26.95	4	6	15
c317063_g1_i1	789	-	0.079	0.387	0.245	1	5	3
c48805_g1_i1	382	-	0	0	0	0	0	0
c147503_g2_i8	3509	tr|X1WUF2|X1WUF2_ACYPI:SubName: Full=Uncharacterized protein {ECO:0000313|EnsemblMetazoa:ACYPI067314-PA}; GN=unknown OS=Acyrthosiphon pisum	0.791	0.586	0.966	34	25	40
c319860_g1_i1	280	tr|A7S5V8|A7S5V8_NEMVE:SubName: Full=Predicted protein {ECO:0000313|EMBL:EDO40871.1}; GN=v1g236950 OS=Nematostella vectensis	0	0	0.871	0	0	3
c151579_g2_i2	1298	tr|A0A0N7ZCW4|A0A0N7ZCW4_9EUCA:SubName: Full=Uncharacterized protein {ECO:0000313|EMBL:JAI65576.1}; GN=unknown OS=Scylla olivacea	0.752	0.781	0.277	11	12	4
c258356_g1_i1	213	tr|E1FWR8|E1FWR8_LOALO:SubName: Full=MBF-1 protein {ECO:0000313|EMBL:EFO23139.1}; GN=LOAG_05345 OS=Unreviewed; 158 AA.	0	0	0	0	0	0
c146672_g1_i1	1659	-	22.842	12.863	12.153	411	223	198
c139676_g1_i2	747	tr|A0A0P4W8X6|A0A0P4W8X6_9EUCA:SubName: Full=Uncharacterized protein {ECO:0000313|EMBL:JAI63626.1}; GN=KLTRVLPQLC OS=Scylla olivacea	7.714	4.311	8.39	64	37	65
c117753_g1_i2	431	-	0	0	0	0	0	0
c327908_g1_i1	295	-	2.282	0	0	1	0	0
c314409_g1_i1	277	-	0.642	0	0.293	2	0	1
c77916_g1_i1	723	-	0.32	0.384	0.881	2	2	5
c169666_g1_i1	221	-	0	0	0.967	0	0	2
c36827_g1_i1	215	-	0	0.225	0	0	1	0
c204135_g1_i1	205	-	0	0	0	0	0	0
c91130_g1_i1	571	-	0	0.813	1.305	0	3	5
c313280_g1_i1	384	-	0	2.055	0.369	0	5	1
c151969_g3_i1	545	-	5.045	3.628	3.335	14	10	9
c131619_g1_i1	344	-	9.386	36.738	35.821	6	25	24
c102800_g1_i1	241	-	2.011	4.169	2.809	2	4	3
c212280_g1_i1	624	-	0.555	0	0.893	2	0	3
c151960_g2_i6	5029	tr|A0A067R1F0|A0A067R1F0_ZOONE:SubName: Full=Dystrobrevin beta {ECO:0000313|EMBL:KDR15790.1}; GN=L798_10157 OS=Zootermopsis nevadensis	12.356	6.744	5.626	957	548	429
c33071_g1_i1	247	-	0	0	0	0	0	0
c79289_g1_i1	453	-	0	0.541	1.57	0	1	3
c162038_g1_i1	687	tr|K1PHQ8|K1PHQ8_CRAGI:RecName: Full=Metalloendopeptidase {ECO:0000256|RuleBase:RU361183}; GN=CGI_10004635 OS=Crassostrea gigas	0	0.206	0.238	0	2	2
c36602_g1_i1	803	-	1.319	2.967	1.468	18	42	19
c315763_g1_i1	520	-	0.512	1.119	2.089	1	2	4
c17511_g1_i1	331	-	0	0	0	0	0	0
c209106_g1_i1	284	-	0	0	2.178	0	0	1
c119771_g2_i1	1559	-	0.706	1.424	2.532	13	26	44
c193182_g1_i1	426	-	0	0.622	0	0	1	0
c136298_g2_i3	755	-	0.988	1.308	2.44	7	9	16
c231120_g1_i1	242	-	0.142	0	0	1	0	0
c120507_g1_i1	417	-	0	2.168	2.696	0	5	6
c227130_g1_i1	270	-	0	0.608	0.326	0	2	1
c660_g1_i1	479	-	0	0	0.428	0	0	1
c138219_g5_i1	752	tr|Q1HW07|Q1HW07_PENMO:SubName: Full=Reverse transcriptase {ECO:0000313|EMBL:ABB73282.1}; GN=unknown OS=Unreviewed; 382 AA.	0.716	0	0.146	5	0	1
c82837_g1_i1	285	-	0	0	3.647	0	0	2
c30318_g1_i1	396	-	0.808	0	0	1	0	0
c28137_g1_i1	336	-	4.616	4.867	5.515	1	1	1
c178861_g1_i1	370	-	5.123	4.707	4.302	8	6	6
c87620_g1_i1	232	-	0	0	0.53	0	0	2
c145061_g1_i1	757	-	0.468	0.886	0.836	6	13	11
c85450_g1_i1	395	-	0	1.807	0.933	0	2	1
c154410_g1_i1	5741	tr|A0A147BPM6|A0A147BPM6_IXORI:SubName: Full=Putative transposable element {ECO:0000313|EMBL:JAR92704.1}; GN=unknown OS=Ixodes ricinus	1.896	0.655	0.971	136	47	67
c783_g1_i1	377	-	2.34	0.548	0	4	1	0
c153244_g3_i3	3178	tr|T1J0P6|T1J0P6_STRMM:SubName: Full=Uncharacterized protein {ECO:0000313|EnsemblMetazoa:SMAR007102-PA}; GN=unknown OS=Strigamia maritima	5.785	5.717	6.68	438	457	480
c146592_g2_i1	202	-	0	0.306	0.943	0	1	3
c283343_g1_i1	457	-	0	1.102	0	0	3	0
c47711_g1_i1	422	-	4.977	2.823	3.249	14	9	9
c333697_g1_i1	237	-	0	0.474	0	0	1	0
c153736_g2_i1	229	-	0	0	0	0	0	0
c284355_g1_i1	413	-	0	0	0	0	0	0
c296673_g1_i1	319	-	0	2.619	2.664	0	1	1
c150032_g2_i3	7040	tr|D6W688|D6W688_TRICA:SubName: Full=Regulator of G-protein signaling 7-like Protein {ECO:0000313|EMBL:EFA11094.1}; GN=TcasGA2_TC004691 OS=Tribolium castaneum	5.159	4.706	4.261	467	421	356
c151591_g1_i1	901	tr|A0A0N7ZBH4|A0A0N7ZBH4_9EUCA:SubName: Full=Uncharacterized protein {ECO:0000313|EMBL:JAI61656.1}; GN=unknown OS=Scylla olivacea	8.429	11.157	6.383	84	104	56
c313785_g1_i1	376	-	0	0.519	2.61	0	1	5
c178886_g1_i1	516	tr|A0A087UG41|A0A087UG41_9ARAC:SubName: Full=ADAMTS-like protein 5 {ECO:0000313|EMBL:KFM76330.1}; GN=X975_21435 OS=Stegodyphus mimosarum.	1.391	1.296	0.446	6	6	2
c1288_g1_i1	348	-	0	2.905	0	0	3	0
c257604_g1_i1	236	-	0	0	0.567	0	0	2
c18452_g1_i1	573	-	0	0	0	0	0	0
c151155_g1_i5	1665	-	60.908	49.888	51.361	883	674	650
c148994_g2_i8	984	-	2.218	2.711	2.852	27	32	33
c230236_g1_i1	374	-	0.887	0.957	0.932	1	1	1
c64702_g1_i1	325	-	0	0	0	0	0	0
c196068_g1_i1	339	-	3.571	0	0	3	0	0
c145789_g1_i5	2967	tr|A0A139WKB3|A0A139WKB3_TRICA:SubName: Full=Follistatin-related protein 5-like Protein {ECO:0000313|EMBL:KYB28344.1}; GN=TcasGA2_TC032589 OS=Tribolium castaneum	2.308	2.41	2.731	132	148	153
c237885_g1_i1	279	-	0	0	0.69	0	0	2
c133026_g1_i1	272	-	0	0	0.465	0	0	2
c195806_g1_i1	314	-	1.469	3.127	0	1	2	0
c149585_g2_i1	1824	-	0.704	0.336	0.742	19	8	17
c101780_g1_i1	670	-	0.89	0.912	3.223	3	3	10
c220213_g1_i1	686	-	0.283	0.613	0.295	2	5	2
c92742_g2_i1	365	-	3.907	0.984	1.955	4	1	2
c19346_g1_i1	623	-	0.265	0	0.602	1	0	2
c121510_g1_i1	448	-	2.016	0.74	0.754	3	1	1
c246552_g1_i1	300	-	2.583	0	0	1	0	0
c237031_g1_i1	248	-	0.8	0.955	0	1	1	0
c84027_g1_i1	348	-	1.23	0	0	1	0	0
c288014_g1_i1	281	-	0	0.514	0	0	2	0
c112946_g1_i1	389	-	2.093	0.645	5.184	3	1	8
c220990_g1_i1	253	-	0	0	0.568	0	0	2
c250121_g1_i1	495	tr|A0A131XMC8|A0A131XMC8_9ACAR:SubName: Full=Putative endonuclease-reverse transcriptase {ECO:0000313|EMBL:JAP67727.1}; GN=unknown OS=Hyalomma excavatum.	0.419	0	0	1	0	0
c219536_g1_i1	214	-	0	0	0	0	0	0
c149290_g1_i1	245	-	0.359	0.227	0.48	2	1	2
c234074_g1_i1	369	tr|A0A0P4VRG8|A0A0P4VRG8_9EUCA:SubName: Full=Uncharacterized protein {ECO:0000313|EMBL:JAI58013.1}; GN=KTFRRRDAWI SEVDVCMASC TMIRYIDDFS VVQRVDLPSD OS=Scylla olivacea	0	0	0	0	0	0
c109923_g3_i1	672	tr|B4JCA2|B4JCA2_DROGR:SubName: Full=GH10145 {ECO:0000313|EMBL:EDW04135.1}; GN=Dgri\GH10145 OS=Drosophila grimshawi	0.157	0.16	1.635	1	1	10
c138831_g2_i4	802	-	2.361	3.769	1.214	17	24	7
c140241_g1_i1	497	-	42.738	25.94	36.555	98	58	79
c120856_g1_i1	679	-	1.879	1.505	5.642	10	8	28
c257883_g1_i1	234	-	0	0	0.334	0	0	1
c140619_g1_i3	767	tr|A0A087UDX4|A0A087UDX4_9ARAC:RecName: Full=Adenosylhomocysteinase {ECO:0000256|RuleBase:RU000548}; GN=X975_18542 OS=Stegodyphus mimosarum.	0	3.161	1.103	0	25	8
c144856_g1_i1	603	-	9.217	11.755	7.368	38	45	26
c177977_g1_i1	311	-	0	5.502	0	0	4	0
c56090_g1_i1	407	-	1.32	1.019	1.52	3	2	3
c15651_g1_i1	454	-	0	0.931	0	0	2	0
c53014_g1_i2	644	-	0.794	0	0.105	8	0	1
c185045_g1_i1	212	-	0	0	0	0	0	0
c139931_g2_i2	3711	-	0.932	1.332	1.423	37	53	54
c301407_g1_i1	347	-	0	0	0	0	0	0
c214343_g1_i1	419	-	1.172	1.224	2.71	1	1	2
c149556_g1_i2	1666	tr|A0A0P4VWM0|A0A0P4VWM0_9EUCA:SubName: Full=Uncharacterized protein {ECO:0000313|EMBL:JAI58204.1}; GN=unknown OS=Scylla olivacea	7.988	6.046	4.184	195	154	96
c260980_g1_i1	283	-	0	0	0	0	0	0
c19672_g1_i1	354	-	0	0	1.49	0	0	1
c285225_g1_i1	224	-	0	0	0.606	0	0	2
c332008_g1_i1	343	-	2.774	0	0	3	0	0
c149680_g2_i1	1290	-	2.004	2.793	2.945	33	48	46
c312516_g1_i1	299	-	0	0	4.331	0	0	2
c217055_g1_i1	298	tr|A0A0P4XJN7|A0A0P4XJN7_9CRUS:SubName: Full=Uncharacterized protein {ECO:0000313|EMBL:JAI83055.1}; GN=unknown OS=Daphnia magna.	0	0	0	0	0	0
c192693_g1_i1	312	-	0	0	0	0	0	0
c215728_g1_i1	478	-	0	0	0	0	0	0
c286499_g1_i1	263	-	0	0	0.356	0	0	2
c139959_g1_i1	903	-	27.08	31.017	19.475	230	268	160
c39890_g1_i1	298	-	2.81	2.801	8.638	1	1	3
c220026_g1_i1	236	tr|Q16VH0|Q16VH0_AEDAE:SubName: Full=AAEL009567-PA {ECO:0000313|EMBL:EAT38566.1}; GN=AAEL009567 OS=Aedes aegypti	0	0	0	0	0	0
c240329_g1_i1	210	-	0	0	0	0	0	0
c142205_g1_i2	1403	tr|Q7JPL9|Q7JPL9_DROME:SubName: Full=BTB-IV protein domain {ECO:0000313|EMBL:AAA50836.1}; GN=lola OS=Drosophila melanogaster	1.309	1.457	1.564	36	48	45
c47974_g1_i1	779	tr|A0A0B7A282|A0A0B7A282_9EUPU:SubName: Full=Uncharacterized protein {ECO:0000313|EMBL:CEK74732.1}; GN=ORF92298 OS=Arion vulgaris.	0	0.739	0.226	0	7	2
c148840_g1_i1	353	-	53.622	49.269	67.973	49	48	52
c98321_g1_i1	585	tr|B3L4S0|B3L4S0_PLAKH:SubName: Full=Uncharacterized protein {ECO:0000313|EMBL:CAQ39891.1}; GN=PKH_090910 OS=Plasmodium knowlesi	0.317	0.565	0.192	2	3	1
c312300_g1_i1	316	-	1.387	0	1.431	1	0	1
c101077_g1_i2	463	-	1.538	0.476	1.108	3	1	2
c195504_g1_i1	273	-	0	0	0.659	0	0	2
c133228_g1_i6	210	-	0.344	0	0	1	0	0
c227198_g1_i1	404	tr|K1QYH6|K1QYH6_CRAGI:SubName: Full=COP9 signalosome complex subunit 3 {ECO:0000313|EMBL:EKC42032.1}; GN=CGI_10028221 OS=Crassostrea gigas	0	2.099	0	0	4	0
c108320_g1_i1	303	-	0	11.678	5.647	0	4	2
c56683_g1_i2	508	-	0.282	0.283	0	1	1	0
c90483_g1_i2	259	tr|A0A0K2U9P1|A0A0K2U9P1_LEPSM:SubName: Full=Serine/threonineprotein phosphatase 2A 65 kDa regulatory subunit A alpha isoformlike [Nasonia vitripennis] {ECO:0000313|EMBL:CDW34943.1}; GN=unknown OS=Lepeophtheirus salmonis	0	0.175	0	0	1	0
c149203_g3_i1	442	-	0	0.363	0.2	0	2	1
c139889_g1_i3	805	tr|W4VRD2|W4VRD2_9DIPT:SubName: Full=Putative bip2 {ECO:0000313|EMBL:JAB55878.1}; GN=unknown OS=Corethrella appendiculata.	2.909	3.006	2.846	38	42	35
c177355_g1_i1	308	-	1.191	0	1.18	1	0	1
c225044_g1_i1	301	-	2.324	0	0	2	0	0
c149506_g1_i3	309	tr|A0A0P4WAB7|A0A0P4WAB7_9EUCA:SubName: Full=Uncharacterized protein {ECO:0000313|EMBL:JAI61162.1}; GN=unknown OS=Scylla olivacea	0	0	1.829	0	0	1
c144613_g3_i3	361	-	3.772	0	0	5	0	0
c203517_g1_i1	354	-	0	1.077	0	0	1	0
c137025_g1_i3	3002	tr|T2M6M7|T2M6M7_HYDVU:SubName: Full=Nucleolar protein 10 {ECO:0000313|EMBL:CDG67706.1}; GN=NOL10 OS=Hydra vulgaris	0.76	0.658	1.198	23	19	33
c157360_g1_i1	387	-	0	1.456	0	0	2	0
c303334_g1_i1	299	-	0	0	2.616	0	0	2
c221159_g1_i1	469	-	0.481	0.618	2.47	1	1	4
c127213_g1_i1	315	-	0	0	3.266	0	0	2
c82536_g1_i1	896	-	0	0	0.436	0	0	4
c141596_g6_i1	262	-	0.372	1.243	1.375	1	3	3
c151892_g1_i4	931	tr|R7THZ9|R7THZ9_CAPTE:SubName: Full=Uncharacterized protein {ECO:0000313|EMBL:ELT93329.1, ECO:0000313|EnsemblMetazoa:CapteP202674}; GN=CAPTEDRAFT_202674 OS=Capitella teleta	0	0.102	1.714	0	1	16
c148623_g2_i1	245	-	0	0.194	0	0	1	0
c139047_g1_i1	958	-	1.581	4.995	4.722	16	52	46
c145537_g1_i1	1299	tr|A0A0K2TEY7|A0A0K2TEY7_LEPSM:SubName: Full=Uncharacterized protein {ECO:0000313|EMBL:CDW24152.1}; GN=unknown OS=Lepeophtheirus salmonis	2.346	2.516	2.178	51	57	47
c155816_g1_i1	274	-	0	0.462	0	0	3	0
c125822_g3_i1	762	-	0.266	0.572	0.152	2	4	1
c3421_g1_i1	317	-	0	2.799	4.074	0	2	3
c323249_g1_i1	220	tr|J9G911|J9G911_9SPIT:SubName: Full=GTPase mss1, putative {ECO:0000313|EMBL:EJY86841.1}; GN=OXYTRI_09857 OS=Oxytricha trifallax.	0	0	0.792	0	0	2
c135048_g1_i1	745	-	3.87	4.86	3.64	16	17	12
c148075_g9_i1	404	-	6.746	8.026	10.912	11	13	17
c22611_g1_i1	1209	tr|B3SDN8|B3SDN8_TRIAD:SubName: Full=Predicted protein {ECO:0000313|EMBL:EDV19166.1}; GN=TRIADDRAFT_62396 OS=Trichoplax adhaerens	0.074	0.224	0.237	1	3	3
c153674_g6_i1	1317	tr|A0A0P4W852|A0A0P4W852_9EUCA:SubName: Full=Uncharacterized protein {ECO:0000313|EMBL:JAI59927.1}; GN=unknown OS=Scylla olivacea	0.258	0.449	0.989	4	7	15
c126305_g2_i1	446	-	4.223	1.02	2.124	12	3	6
c136315_g1_i4	363	-	1.39	0.613	2.492	2	1	4
c32441_g1_i1	981	tr|A0A0L7L788|A0A0L7L788_9NEOP:SubName: Full=Putative isoleucyl tRNA synthetase {ECO:0000313|EMBL:KOB71235.1}; GN=OBRU01_14125 OS=Operophtera brumata	0	2.045	0.767	0	14	5
c140539_g1_i1	476	tr|W4YUV0|W4YUV0_STRPU:SubName: Full=Uncharacterized protein {ECO:0000313|EnsemblMetazoa:SPU_019598-tr}; GN=Sp-Endrvt101 OS=Strongylocentrotus purpuratus	0.409	2.346	0.823	1	6	2
c148993_g1_i1	276	-	0	0	0.61	0	0	3
c88720_g1_i1	657	-	0.197	0	0.625	1	0	3
c101273_g1_i1	1268	tr|V4C3C2|V4C3C2_LOTGI:SubName: Full=Uncharacterized protein {ECO:0000313|EMBL:ESO96024.1}; GN=LOTGIDRAFT_214609 OS=Lottia gigantea	0	1.041	0.978	0	14	13
c147066_g2_i4	410	-	0	0.483	1.058	0	1	2
c134607_g1_i3	1214	tr|A0A0P4VVU6|A0A0P4VVU6_9EUCA:SubName: Full=Uncharacterized protein {ECO:0000313|EMBL:JAI56786.1}; GN=unknown OS=Scylla olivacea	0.627	0.15	0.08	8	2	1
c291937_g1_i1	328	-	1.285	0	1.287	1	0	1
c183053_g1_i1	749	-	0.121	0.225	0.237	1	2	2
c34814_g1_i1	579	-	1.06	0.352	0.727	3	1	2
c143541_g3_i1	350	-	0	0.849	0	0	2	0
c150896_g1_i4	4299	tr|A0A0P4VTG1|A0A0P4VTG1_9EUCA:SubName: Full=Uncharacterized protein {ECO:0000313|EMBL:JAI58973.1}; GN=unknown OS=Scylla olivacea	1.631	1.652	1.397	115	124	95
c299959_g1_i1	317	-	0	0	1.501	0	0	1
c150211_g1_i1	1971	tr|A0A0N7ZAR0|A0A0N7ZAR0_9EUCA:SubName: Full=Uncharacterized protein {ECO:0000313|EMBL:JAI59544.1}; GN=unknown OS=Scylla olivacea	8.602	9.599	8.06	158	170	140
c148992_g1_i1	969	-	0.129	0.437	0.752	1	3	5
c34255_g1_i1	290	-	0	0	7.075	0	0	3
c175904_g1_i1	219	-	0	0	0.344	0	0	1
c140968_g1_i1	1079	tr|S4PLV3|S4PLV3_9NEOP:RecName: Full=Elongation factor Tu {ECO:0000256|RuleBase:RU004061}; GN=unknown OS=Pararge aegeria	14.069	12.503	11.939	151	127	120
c225396_g1_i1	274	-	0	0	0.904	0	0	2
c329392_g1_i1	233	-	2.572	0	0	4	0	0
c99592_g1_i1	838	-	0.276	0.287	0.471	2	2	3
c214538_g1_i1	517	-	0	1.24	0.322	0	4	1
c146175_g1_i1	1808	-	2.942	1.772	2.189	83	47	52
c255417_g1_i1	282	-	0	0	0.207	0	0	1
c308770_g1_i1	385	-	0.983	0	0	2	0	0
c329966_g1_i1	303	-	0	0	1.541	0	0	1
c125553_g1_i1	1515	tr|A0A067RM58|A0A067RM58_ZOONE:SubName: Full=Tyrosine-protein kinase Abl {ECO:0000313|EMBL:KDR20715.1}; GN=L798_04869 OS=Zootermopsis nevadensis	21.04	12.519	14.731	463	311	322
c123712_g1_i1	978	-	0.808	0.198	0.39	14	3	6
c153976_g3_i2	960	tr|H2YQB1|H2YQB1_CIOSA:SubName: Full=Uncharacterized protein {ECO:0000313|Ensembl:ENSCSAVP00000007519}; GN=unknown OS=Ciona savignyi	0.8	1.942	1.239	12	28	16
c319248_g1_i1	303	-	0	5.088	2.579	0	2	1
c275429_g1_i1	324	-	0.7	0	0	1	0	0
c140132_g1_i3	2845	tr|A0A140D045|A0A140D045_ERISI:SubName: Full=Cullin 5 {ECO:0000313|EMBL:AMJ52358.1}; GN=Cul5 OS=Eriocheir sinensis	1.34	1.751	1.867	67	89	86
c151208_g1_i2	1831	-	0.985	0.797	0.99	26	21	23
c150969_g4_i3	1697	tr|A0A0P4W3B6|A0A0P4W3B6_9EUCA:SubName: Full=Uncharacterized protein {ECO:0000313|EMBL:JAI60095.1}; GN=unknown OS=Scylla olivacea	3.188	5.136	3.915	72	112	82
c198444_g1_i1	252	-	0	0	0.678	0	0	2
c100164_g1_i3	316	-	5.333	0	0	3	0	0
c133179_g2_i1	401	-	2.513	2.677	5.697	4	4	8
c323908_g1_i1	213	-	0.443	0	0	1	0	0
c153494_g8_i1	860	tr|B8LF39|B8LF39_MACRS:SubName: Full=Serotonin receptor type 2 {ECO:0000313|EMBL:ABM01873.1}; GN=unknown OS=Macrobrachium rosenbergii	1.966	2.085	2.4	31	40	38
c6172_g1_i1	358	-	0	0	0	0	0	0
c116778_g1_i2	286	-	37.408	0.853	38.223	13	3	12
c132607_g2_i1	2034	tr|Q16UP6|Q16UP6_AEDAE:SubName: Full=AAEL009841-PA {ECO:0000313|EMBL:EAT38234.1}; GN=AAEL009841 OS=Aedes aegypti	0.66	0.474	0.869	18	13	23
c66677_g1_i1	518	-	0	0.303	1.539	0	1	5
c151922_g3_i1	2063	-	3.844	4.349	4.882	64	68	69
c131693_g1_i2	728	tr|A0A0P4W5L4|A0A0P4W5L4_9EUCA:SubName: Full=Uncharacterized protein {ECO:0000313|EMBL:JAI63879.1}; GN=unknown OS=Scylla olivacea	0.237	1.008	0.73	2	9	6
c250313_g1_i1	377	tr|A0A0V0X7P1|A0A0V0X7P1_TRIPS:SubName: Full=Uncharacterized protein {ECO:0000313|EMBL:KRX83908.1}; GN=T4E_7988 OS=Trichinella pseudospiralis	0.498	0	0	1	0	0
c316299_g1_i1	515	-	0	1.62	0.204	0	8	1
c260999_g1_i1	209	-	0	0.488	0	0	2	0
c132515_g1_i1	586	-	0	0.253	0	0	2	0
c241093_g1_i1	241	-	0.599	0	0.327	2	0	1
c146787_g1_i6	3072	tr|A0A0P4WHJ1|A0A0P4WHJ1_9EUCA:SubName: Full=Uncharacterized protein {ECO:0000313|EMBL:JAI66252.1}; GN=unknown OS=Scylla olivacea	5.116	4.406	4.527	359	353	337
c183386_g1_i1	720	-	0	0	0	0	0	0
c194566_g1_i1	273	-	0	0	0	0	0	0
c164294_g1_i1	330	-	0	0	2.223	0	0	1
c217801_g1_i1	265	-	0.36	0	0	2	0	0
c254743_g1_i1	254	-	0	0	0.699	0	0	2
c153347_g2_i2	1029	-	0.431	0.452	0.369	5	5	4
c98451_g1_i1	344	tr|A0A0R3PA14|A0A0R3PA14_ANGCS:SubName: Full=Uncharacterized protein {ECO:0000313|WBParaSite:ACOC_0000032901-mRNA-1}; GN=unknown OS=Angiostrongylus costaricensis	0	2.983	2.872	0	2	2
c10389_g1_i1	260	-	0	0.5	0.247	0	2	1
c268462_g1_i1	360	-	0	0	0.65	0	0	1
c151772_g1_i3	2950	tr|A0A139WBJ8|A0A139WBJ8_TRICA:SubName: Full=26S proteasome non-ATPase regulatory subunit 11-like Protein {ECO:0000313|EMBL:KYB25309.1}; GN=TcasGA2_TC034407 OS=Tribolium castaneum	8.913	9.75	7.67	459	518	400
c136016_g2_i1	213	-	0	0.956	1.013	0	1	1
c6301_g1_i2	521	tr|A0A0R3ST38|A0A0R3ST38_HYMDI:SubName: Full=Uncharacterized protein {ECO:0000313|WBParaSite:HDID_0000852301-mRNA-1}; GN=unknown OS=Hymenolepis diminuta	0	0	0	0	0	0
c133223_g1_i1	1070	-	7.947	10.008	9.216	82	97	84
c19977_g1_i1	798	-	0.37	0	0.709	3	0	5
c206168_g1_i1	295	-	0	0	6.905	0	0	4
c126749_g1_i1	403	tr|A0A0P6BU33|A0A0P6BU33_9CRUS:SubName: Full=Uncharacterized protein {ECO:0000313|EMBL:JAM93874.1}; GN=unknown OS=Daphnia magna.	22.773	2.847	0.74	71	7	2
c142718_g3_i1	278	-	0	0.896	0.704	0	5	4
c105265_g1_i1	388	-	7.54	23.241	57.559	11	33	77
c58396_g1_i1	394	tr|A0A0P4W4N9|A0A0P4W4N9_9EUCA:SubName: Full=Uncharacterized protein {ECO:0000313|EMBL:JAI60607.1}; GN=unknown OS=Scylla olivacea	1.544	0	0.544	3	0	1
c150774_g1_i3	2393	tr|Q16JN2|Q16JN2_AEDAE:RecName: Full=Sodium channel protein {ECO:0000256|RuleBase:RU361132}; GN=AAEL013277 OS=Aedes aegypti	0.68	0.635	0.514	22	20	15
c252965_g1_i1	319	-	0	0	0	0	0	0
c155144_g1_i1	401	-	1.333	0	0	2	0	0
c335937_g1_i1	216	-	0	0.596	0	0	1	0
c263276_g1_i1	276	-	0	1.704	0	0	3	0
c131165_g1_i2	996	-	0.249	0.253	0.172	3	3	2
c153668_g2_i2	838	-	1.571	2.941	1.096	13	22	8
c137557_g2_i2	1304	tr|A0A0N7Z9R0|A0A0N7Z9R0_9EUCA:RecName: Full=DNA primase large subunit {ECO:0000256|PIRNR:PIRNR009449}; GN=unknown OS=Scylla olivacea	0.351	0.132	0.148	5	2	2
c240070_g1_i1	322	-	0	1.195	0	0	1	0
c321841_g1_i1	339	-	3.93	0.723	0	5	1	0
c131633_g1_i1	269	-	0.404	0	0.191	2	0	1
c51999_g1_i1	749	-	1.095	1.852	2.09	4	7	7
c102559_g1_i1	838	-	0.271	0.452	0.151	2	3	1
c311037_g1_i1	396	-	1.39	0	0.506	3	0	1
c147987_g1_i1	2609	-	2.308	2.441	2.668	70	70	71
c145797_g1_i1	2997	tr|A0A0P4WEI0|A0A0P4WEI0_9EUCA:SubName: Full=Uncharacterized protein {ECO:0000313|EMBL:JAI64899.1}; GN=unknown OS=Scylla olivacea	21.765	21.88	16.24	768	764	515
c152444_g2_i4	9449	tr|O76241|O76241_UCAPU:SubName: Full=Retinoid X receptor homolog {ECO:0000313|EMBL:AAC32789.3}; GN=RXR OS=Uca pugilator	1.117	1.352	1.073	168	209	151
c140585_g1_i2	718	-	11.071	4.765	5.709	102	47	54
c140771_g2_i2	340	-	0.677	0.6	3.3	1	1	5
c8178_g1_i1	248	-	0	0.304	0	0	1	0
c66622_g1_i1	281	-	0.707	0	0.277	3	0	1
c293283_g1_i1	240	tr|A0A0G4EWU7|A0A0G4EWU7_9ALVE:SubName: Full=Uncharacterized protein {ECO:0000313|EMBL:CEM02549.1}; GN=Vbra_20935 OS=Vitrella brassicaformis CCMP3155.	0	0.276	0	0	1	0
c214009_g1_i1	385	-	1.07	1.011	0	1	1	0
c69859_g1_i1	629	-	0.851	0.217	0.221	4	1	1
c161714_g1_i1	438	-	0	0	0.701	0	0	2
c211746_g1_i1	594	tr|A0A0P4W9C7|A0A0P4W9C7_9EUCA:SubName: Full=Uncharacterized protein {ECO:0000313|EMBL:JAI62631.1}; GN=unknown OS=Scylla olivacea	0.266	0	0	1	0	0
c282818_g1_i1	209	-	0	0	0.536	0	0	2
c125486_g1_i1	2079	tr|A0A0P4X2C5|A0A0P4X2C5_9EUCA:SubName: Full=Uncharacterized protein {ECO:0000313|EMBL:JAI67972.1}; GN=unknown OS=Scylla olivacea	0.755	0.53	0.437	29	20	15
c170223_g1_i1	202	-	0	0	0.694	0	0	2
c282630_g1_i1	389	-	0	3.979	3.219	0	6	5
c141505_g1_i1	275	-	1.548	1.347	1.962	5	4	5
c137271_g1_i1	566	-	0.364	0	0.385	1	0	1
c139334_g2_i3	1563	tr|T1G4P1|T1G4P1_HELRO:SubName: Full=Uncharacterized protein {ECO:0000313|EnsemblMetazoa:HelroP82198}; GN=HELRODRAFT_82198; OS=Unreviewed; 201 AA.	0.157	0.198	0.182	5	7	6
c153068_g2_i8	2175	tr|A0A0P4W1K5|A0A0P4W1K5_9EUCA:SubName: Full=Uncharacterized protein {ECO:0000313|EMBL:JAI56855.1}; GN=unknown OS=Scylla olivacea	0.853	0.631	0.386	28	21	12
c133777_g1_i2	306	-	0	2.001	0	0	2	0
c141213_g1_i2	1735	tr|A0A0P4W7D5|A0A0P4W7D5_9EUCA:SubName: Full=Uncharacterized protein {ECO:0000313|EMBL:JAI61531.1}; GN=unknown OS=Scylla olivacea	2.907	1.825	1.607	82	55	45
c138803_g2_i1	2152	-	56.509	32.703	30.779	1573	936	822
c7644_g1_i1	288	-	0	0	0	0	0	0
c162131_g1_i1	203	-	0	0.581	0	0	2	0
c23904_g1_i1	225	-	0.29	0	0	1	0	0
c116938_g1_i2	945	-	0.678	1.593	0.943	5	11	6
c206804_g1_i1	328	-	0	2.427	0	0	1	0
c151619_g1_i3	3753	tr|Q95YM2|Q95YM2_PROCL:SubName: Full=I-connectin {ECO:0000313|EMBL:BAB64297.1}; GN=I-con OS=Procambarus clarkii	8.66	7.203	13.691	560	502	866
c152873_g2_i8	267	-	0	0	0.44	0	0	2
c130231_g1_i1	419	-	0.458	0.519	5.077	1	1	10
c185182_g1_i1	424	tr|B7P513|B7P513_IXOSC:SubName: Full=Putative uncharacterized protein {ECO:0000313|EMBL:EEC01685.1}; GN=IscW_ISCW001080 OS=Ixodes scapularis	0	1.6	3.479	0	2	4
c225742_g1_i1	321	-	1.25	0	1.219	1	0	1
c261516_g1_i1	203	-	0	0.279	0	0	1	0
c314556_g1_i1	229	tr|S9WQ34|S9WQ34_9TRYP:RecName: Full=Citrate synthase {ECO:0000256|RuleBase:RU000441}; GN=AGDE_02513 OS=Angomonas deanei.	0	0	0.397	0	0	3
c160399_g1_i1	272	-	0	0.321	0	0	2	0
c82053_g1_i1	259	-	0	0	0	0	0	0
c179559_g1_i1	581	-	0	1.203	0.263	0	5	1
c235908_g1_i1	229	-	0	0	0.54	0	0	1
c11167_g1_i1	288	-	0	0	3.1	0	0	1
c142700_g2_i1	438	-	0	0	0	0	0	0
c121942_g1_i1	428	-	9.285	3.882	11.688	16	7	21
c219853_g1_i1	447	-	0	0.559	0.58	0	1	1
c149266_g1_i5	568	-	0.92	1.114	0.936	4	5	4
c275959_g1_i1	281	-	0	0.239	0.224	0	1	1
c135469_g6_i1	667	-	0.214	0.217	0	1	1	0
c178287_g1_i1	349	-	0	1.39	1.469	0	1	1
c153877_g3_i1	590	-	2.203	1.998	1.876	8	7	6
c103883_g1_i1	463	-	2.498	0.606	6.118	10	3	27
c135772_g4_i1	389	-	1.423	0	1.522	2	0	2
c107230_g1_i1	1618	-	26.358	26.757	20.025	437	442	314
c148757_g1_i3	309	-	7.231	0	6.217	4	0	3
c134494_g1_i2	950	-	1.386	0.443	1.253	20	7	19
c137953_g1_i2	2963	tr|C3YUN3|C3YUN3_BRAFL:SubName: Full=Putative uncharacterized protein {ECO:0000313|EMBL:EEN55934.1}; GN=BRAFLDRAFT_74046 OS=Branchiostoma floridae	0.409	0.398	0.207	27	31	14
c163420_g1_i1	229	tr|A7S104|A7S104_NEMVE:SubName: Full=Predicted protein {ECO:0000313|EMBL:EDO42672.1}; GN=v1g100266 OS=Nematostella vectensis	0	0.564	0	0	2	0
c221035_g1_i1	566	-	0.414	0	0.42	2	0	2
c96212_g1_i1	503	-	0.438	0.457	1.554	1	1	3
c143505_g1_i1	2959	tr|A0A0N7ZBK5|A0A0N7ZBK5_9EUCA:SubName: Full=Uncharacterized protein {ECO:0000313|EMBL:JAI61904.1}; GN=LDGILLTGLC SEGIDLLQRY OS=Scylla olivacea	3.229	2.954	2.903	179	175	157
c135954_g4_i1	299	-	18.851	12.697	12.636	7	5	5
c135798_g1_i2	2054	tr|E9H0Z8|E9H0Z8_DAPPU:SubName: Full=Putative uncharacterized protein {ECO:0000313|EMBL:EFX74545.1}; GN=DAPPUDRAFT_307215 OS=Daphnia pulex	1.831	2.006	1.733	58	66	53
c16711_g1_i1	201	-	0	1.158	0	0	2	0
c335874_g1_i1	242	-	0.245	0	0	1	0	0
c333216_g1_i1	328	-	0	0	1.043	0	0	1
c127819_g1_i1	210	-	0.544	1.696	0	1	3	0
c132890_g1_i1	900	-	0.654	0.203	0.92	7	2	9
c81100_g1_i1	1470	-	22.847	25.338	21.332	368	394	329
c163281_g1_i1	425	-	0.481	1.068	0.54	1	2	1
c146979_g1_i7	631	-	0	0	0.704	0	0	3
c85168_g1_i1	661	tr|A0A0P6I2Q7|A0A0P6I2Q7_9CRUS:SubName: Full=Shroom2 {ECO:0000313|EMBL:JAN58995.1}; GN=unknown OS=Daphnia magna.	1.528	1.831	2.395	20	24	29
c99667_g1_i1	343	-	2.027	1.039	7.568	2	1	7
c291265_g1_i1	317	-	0	0	0	0	0	0
c128096_g1_i1	502	-	2.572	3.09	9.509	7	7	21
c179898_g1_i1	1046	-	0.3	1.001	0.397	3	10	4
c297808_g1_i1	368	-	1.769	4.803	0	2	5	0
c222090_g1_i1	208	-	0	0	0.918	0	0	3
c151617_g5_i1	256	-	0.818	0	0.49	2	0	1
c20028_g1_i1	563	-	0	0.438	0	0	2	0
c328520_g1_i1	309	-	3.216	0	0	2	0	0
c130047_g2_i1	863	-	0.411	0.555	1.922	4	5	16
c235002_g1_i1	290	-	0	3.171	9.43	0	1	3
c100872_g1_i1	644	-	0	5.806	1.282	0	30	7
c9982_g1_i1	380	-	1.73	0.879	1.916	2	1	2
c126486_g1_i1	417	-	9.26	9.911	15.999	20	22	35
c151171_g1_i2	3218	tr|A0A0P4VWY1|A0A0P4VWY1_9EUCA:SubName: Full=Uncharacterized protein {ECO:0000313|EMBL:JAI56652.1}; GN=unknown OS=Scylla olivacea	1.961	1.543	1.465	79	61	55
c303866_g1_i1	323	tr|A0A0B2VYL3|A0A0B2VYL3_TOXCA:SubName: Full=Beta-lactamase domain-containing protein 2 {ECO:0000313|EMBL:KHN86060.1}; GN=lact-2 OS=Toxocara canis	0	1.112	1.089	0	1	1
c89462_g1_i2	923	-	0.401	0.88	0.872	4	8	8
c187282_g1_i1	449	-	0	0.979	0.495	0	4	2
c283463_g1_i1	367	-	0	0.673	1.261	0	1	2
c308597_g1_i1	463	-	0	0	0.795	0	0	2
c25884_g1_i1	290	-	2.265	2.298	1.992	1	1	1
c187053_g1_i1	294	-	0	3.461	10.474	0	1	3
c96401_g1_i1	359	-	0	0	0	0	0	0
c26504_g1_i1	358	-	0	0	1.639	0	0	1
c71939_g1_i1	884	tr|A7SJC7|A7SJC7_NEMVE:SubName: Full=Predicted protein {ECO:0000313|EMBL:EDO36198.1}; GN=v1g190388 OS=Nematostella vectensis	0.181	0.311	0.284	3	6	5
c29280_g1_i1	496	-	0	1.088	3.389	0	2	6
c304309_g1_i1	207	-	0	0.636	0	0	2	0
c150823_g1_i9	3433	tr|A0A0P4W8B8|A0A0P4W8B8_9EUCA:SubName: Full=Uncharacterized protein {ECO:0000313|EMBL:JAI64733.1}; GN=unknown OS=Scylla olivacea	1.634	1.231	0.836	100	76	48
c160334_g1_i1	562	-	0.168	0.154	0.649	1	1	4
c285303_g1_i1	324	-	0	0	0	0	0	0
c307949_g1_i1	297	tr|K1PAX1|K1PAX1_CRAGI:SubName: Full=Kinesin-like protein KIF27 {ECO:0000313|EMBL:EKC20952.1}; GN=CGI_10004974 OS=Crassostrea gigas	0	4.572	0	0	2	0
c196259_g1_i1	218	-	0	0	0	0	0	0
c23743_g1_i1	646	-	0.37	0.912	0.612	2	5	3
c139014_g2_i1	619	-	0.618	1.017	1.403	4	6	8
c102085_g1_i1	534	-	0.357	1.093	2.173	1	3	6
c48356_g1_i1	313	-	0	0	0	0	0	0
c231639_g1_i1	405	-	0.881	0	2.022	1	0	2
c11923_g1_i1	234	-	0	0	0	0	0	0
c276719_g1_i1	494	tr|A0A0P4VPP4|A0A0P4VPP4_9EUCA:SubName: Full=Uncharacterized protein {ECO:0000313|EMBL:JAI56858.1}; GN=YRPISLLSIF SKIFEKLMKK HLICFLQTRN OS=Scylla olivacea	0	0	1.57	0	0	3
c216794_g1_i1	271	tr|I1EFG2|I1EFG2_AMPQE:SubName: Full=Uncharacterized protein {ECO:0000313|EnsemblMetazoa:PAC:15702337}; GN=LOC100636133 OS=Amphimedon queenslandica	0.45	0	0	2	0	0
c135327_g2_i1	465	-	0	0	0.491	0	0	1
c61657_g1_i1	212	-	0	0.261	0	0	1	0
c67303_g1_i1	366	-	0	0	0	0	0	0
c302043_g1_i1	306	-	0	0	0	0	0	0
c142308_g2_i1	428	-	9.246	10.479	10.66	27	28	28
c105267_g1_i1	424	-	1.802	0	0	2	0	0
c133503_g1_i2	397	-	0.501	0.48	0.483	1	1	1
c285246_g1_i1	340	-	0	0	0.275	0	0	1
c25415_g1_i1	250	-	0	0.7	0	0	1	0
c85676_g1_i1	418	-	0.78	0.837	2.526	1	1	3
c190861_g1_i1	323	-	0	0	0	0	0	0
c332561_g1_i1	322	-	0	0	0	0	0	0
c42636_g1_i1	949	-	0.78	0.267	0.729	8	3	8
c147858_g3_i3	419	-	0.571	0	1.338	1	0	2
c302313_g1_i1	208	-	0	0.146	0	0	1	0
c128531_g1_i2	1189	-	28.733	21.316	24.629	258	178	202
c82992_g1_i2	434	-	0	1.489	0.465	0	3	1
c232993_g1_i1	237	-	0	0.293	0	0	1	0
c263398_g1_i1	284	-	0.281	0	3.608	1	0	1
c145561_g1_i4	2356	tr|Q16QM2|Q16QM2_AEDAE:RecName: Full=UDP-glucose 6-dehydrogenase {ECO:0000256|PIRNR:PIRNR000124}; GN=AAEL011242 OS=Aedes aegypti	3.34	4.175	4.329	160	209	198
c151277_g1_i9	877	tr|A0A0P4WD25|A0A0P4WD25_9EUCA:SubName: Full=Uncharacterized protein {ECO:0000313|EMBL:JAI64369.1}; GN=unknown OS=Scylla olivacea	1.776	1.718	1.959	18	18	19
c119188_g2_i1	368	-	0	0	1.805	0	0	1
c19237_g1_i1	1116	-	0.417	0	0.144	7	0	2
c183083_g1_i1	366	tr|B2L3H6|B2L3H6_PHIRO:SubName: Full=Plasma membrane calcium ATPase {ECO:0000313|EMBL:ACC43946.1}; GN=CAse_4 OS=Unreviewed; 827 AA.	0	1.643	0.866	0	2	1
c130389_g2_i1	268	-	0	0	0	0	0	0
c154374_g1_i2	750	-	0	0.096	0.104	0	1	1
c259755_g1_i1	425	-	0.413	0	1.55	1	0	4
c143458_g8_i1	1175	tr|Q95SZ8|Q95SZ8_DROME:SubName: Full=LD33016p {ECO:0000313|EMBL:AAL25444.1}; GN=Oatp33Ea OS=Drosophila melanogaster	7.606	3.778	4.677	179	93	106
c151694_g2_i4	433	-	0	0	0	0	0	0
c120929_g1_i1	457	-	6.096	7.576	14.851	14	16	31
c101717_g1_i1	404	-	0	0.87	3.501	0	1	4
c149930_g1_i6	721	-	0.133	0.136	0.287	1	1	2
c149960_g1_i5	4580	tr|A0A0P4W5G9|A0A0P4W5G9_9EUCA:SubName: Full=Uncharacterized protein {ECO:0000313|EMBL:JAI60836.1}; GN=QKLEAKIMVE OS=Scylla olivacea	26.127	19.459	21.449	2608	2150	2211
c168689_g1_i1	253	-	0	0.566	0	0	2	0
c63526_g1_i1	489	-	0.688	1.212	1.979	2	3	5
c45966_g1_i1	320	-	0	0	2.085	0	0	2
c296946_g1_i1	233	-	0	0	0	0	0	0
c84916_g1_i1	597	-	0	0.205	1.779	0	1	8
c23053_g1_i1	257	-	0	0.612	0	0	2	0
c13482_g1_i1	271	-	0	0	0.535	0	0	2
c21402_g1_i1	346	-	0	0.803	0	0	1	0
c134592_g1_i2	1162	tr|A0A067QH59|A0A067QH59_ZOONE:SubName: Full=Uncharacterized protein {ECO:0000313|EMBL:KDQ87032.1}; GN=L798_07033 OS=Zootermopsis nevadensis	3.577	2.252	2.02	86	64	53
c148350_g1_i2	717	-	0	0.257	0	0	2	0
c96854_g1_i2	286	-	4.783	0.247	2.659	2	1	1
c136429_g1_i1	2311	tr|A0A0N7ZBE8|A0A0N7ZBE8_9EUCA:SubName: Full=Uncharacterized protein {ECO:0000313|EMBL:JAI61448.1}; GN=unknown OS=Scylla olivacea	0.616	0.348	0.622	36	25	37
c43462_g1_i2	453	-	0	0	0.516	0	0	1
c147377_g2_i2	19236	tr|A0A139WBH2|A0A139WBH2_TRICA:SubName: Full=Uncharacterized protein {ECO:0000313|EMBL:KYB25201.1}; GN=TcasGA2_TC011986 OS=Tribolium castaneum	0.181	0.178	0.225	74	77	90
c291499_g1_i1	418	-	0	0	3.051	0	0	4
c151587_g1_i1	1457	tr|A0A0P4VWZ7|A0A0P4VWZ7_9EUCA:SubName: Full=Uncharacterized protein {ECO:0000313|EMBL:JAI60473.1}; GN=unknown OS=Scylla olivacea	0.379	0.392	0.488	8	8	9
c195292_g1_i1	287	-	0	0.207	0	0	1	0
c256551_g1_i1	853	tr|A0A0P4W6Z3|A0A0P4W6Z3_9EUCA:SubName: Full=Uncharacterized protein {ECO:0000313|EMBL:JAI57001.1}; GN=unknown OS=Scylla olivacea	0.55	0.258	0.268	7	3	3
c303701_g1_i1	267	-	0	0	0.186	0	0	1
c154247_g3_i1	2114	-	21.208	24.253	21.818	395	441	348
c67505_g1_i1	248	-	0	0	0	0	0	0
c322873_g1_i1	572	-	0	0.292	0.597	0	1	2
c105608_g1_i1	1109	tr|A0A0P4WBM0|A0A0P4WBM0_9EUCA:SubName: Full=Uncharacterized protein {ECO:0000313|EMBL:JAI63668.1}; GN=unknown OS=Scylla olivacea	0.153	0.221	0.345	3	5	7
c160611_g1_i1	344	tr|W4XQH4|W4XQH4_STRPU:SubName: Full=Uncharacterized protein {ECO:0000313|EnsemblMetazoa:SPU_005663-tr}; GN=Sp-Ppp1rs12B OS=Strongylocentrotus purpuratus	0	4.773	0	0	3	0
c150241_g1_i1	605	-	0	0	0.301	0	0	1
c205231_g1_i1	261	-	0	0.395	0	0	1	0
c148907_g1_i2	2284	tr|A0A0P4WC53|A0A0P4WC53_9EUCA:RecName: Full=Gamma-tubulin complex component {ECO:0000256|RuleBase:RU363050}; GN=unknown OS=Scylla olivacea	1.416	1.426	0.963	63	69	41
c148882_g3_i1	354	-	1.144	0	0	3	0	0
c288275_g1_i1	256	-	0	0.582	0	0	2	0
c182692_g1_i1	862	-	0.224	0.246	0.499	2	2	4
c73108_g1_i1	382	-	4.441	6.045	8.869	7	9	12
c141394_g1_i2	514	tr|A0A0P4W4W5|A0A0P4W4W5_9EUCA:SubName: Full=Uncharacterized protein {ECO:0000313|EMBL:JAI60653.1}; GN=unknown OS=Scylla olivacea	0.517	0	0	2	0	0
c128131_g1_i1	1198	-	1.196	3.626	4.762	21	65	79
c83315_g1_i1	798	-	1.122	1.381	0.4	6	8	2
c44132_g1_i1	405	-	0	0	0	0	0	0
c150575_g3_i1	1514	-	0.143	0.501	0.246	2	7	3
c112394_g1_i1	564	-	0	3.76	2.024	0	15	8
c270036_g1_i1	231	-	0.269	0	0	1	0	0
c46651_g1_i1	213	-	0	0.393	0.864	0	1	2
c159469_g1_i1	274	-	0	0	1.033	0	0	4
c128505_g1_i1	933	-	0.117	0.266	0.058	2	5	1
c222697_g1_i1	262	-	0	0.862	0	0	3	0
c94160_g1_i1	1051	-	0.422	0.326	0.683	6	5	10
c151591_g5_i1	475	-	4.471	3.213	2.509	23	15	12
c119335_g1_i1	572	-	0.789	1.034	2.043	4	5	10
c140195_g1_i2	3126	tr|T1J283|T1J283_STRMM:SubName: Full=Uncharacterized protein {ECO:0000313|EnsemblMetazoa:SMAR007663-PA}; GN=unknown OS=Strigamia maritima	0.984	0.739	0.841	67	56	58
c147367_g2_i1	1756	tr|A0A0P4W6W9|A0A0P4W6W9_9EUCA:SubName: Full=Uncharacterized protein {ECO:0000313|EMBL:JAI61339.1}; GN=unknown OS=Scylla olivacea	15.095	9.363	10.504	486	347	332
c189391_g1_i1	416	tr|A0A0N7ZAR0|A0A0N7ZAR0_9EUCA:SubName: Full=Uncharacterized protein {ECO:0000313|EMBL:JAI59544.1}; GN=unknown OS=Scylla olivacea	19.144	17.418	20.707	26	22	26
c268193_g1_i1	227	-	0	0	0.301	0	0	1
c288889_g1_i1	248	-	0	0.581	0	0	2	0
c149997_g3_i1	224	-	0.725	0	0	2	0	0
c240055_g1_i1	230	-	0	0	0	0	0	0
c98253_g1_i3	430	-	0	0	0.63	0	0	1
c143442_g1_i3	2950	tr|A0A067QYS7|A0A067QYS7_ZOONE:SubName: Full=Tau-tubulin kinase 1 {ECO:0000313|EMBL:KDR14670.1}; GN=L798_10779 OS=Zootermopsis nevadensis	1.953	1.274	1.741	92	65	84
c4853_g1_i1	272	-	0	0	0.595	0	0	3
c137318_g1_i1	1405	-	16.302	20.416	9.234	188	232	102
c78475_g2_i1	757	tr|B5DQY0|B5DQY0_DROPS:SubName: Full=Uncharacterized protein {ECO:0000313|EMBL:EDY73967.2}; GN=Dpse\GA28491 OS=Drosophila pseudoobscura pseudoobscura	0	0.795	1.403	0	6	10
c170470_g1_i1	327	-	0	0	1.315	0	0	1
c131636_g2_i2	341	-	23.932	5.525	19.168	20	4	14
c125582_g1_i4	673	tr|G5CJW4|G5CJW4_LITVA:SubName: Full=Spz2 {ECO:0000313|EMBL:AEK86523.1}; GN=unknown OS=Litopenaeus vannamei	0	0	0.126	0	0	1
c137500_g2_i6	2641	tr|A0A067R154|A0A067R154_ZOONE:SubName: Full=Uncharacterized protein {ECO:0000313|EMBL:KDR15664.1}; GN=L798_09741 OS=Zootermopsis nevadensis	3.449	2.041	2.534	174	121	130
c137649_g1_i5	453	tr|J9KQV9|J9KQV9_ACYPI:SubName: Full=Uncharacterized protein {ECO:0000313|EnsemblMetazoa:ACYPI27650-PA}; GN=LOC100166741 OS=Acyrthosiphon pisum	1.877	10.638	2.061	3	16	3
c31262_g1_i1	264	-	0	0	0.677	0	0	2
c174693_g1_i1	250	-	0.465	0	0	2	0	0
c156373_g1_i1	591	tr|K1QKQ9|K1QKQ9_CRAGI:SubName: Full=Dynein heavy chain 7, axonemal {ECO:0000313|EMBL:EKC29390.1}; GN=CGI_10012096 OS=Crassostrea gigas	0	0.443	0.988	0	2	4
c36245_g1_i1	427	-	0	0.66	0	0	1	0
c11132_g1_i1	406	tr|D3TLC1|D3TLC1_GLOMM:SubName: Full=Fumarylacetoacetase {ECO:0000313|EMBL:ADD18499.1}; GN=NVLDLSGVAH LYPAKVQDAL OS=Glossina morsitans morsitans	0	2.61	0.686	0	4	1
c57711_g1_i1	348	-	1.294	2.555	2.741	1	2	2
c326333_g1_i1	610	-	0	0.204	0	0	1	0
c145886_g7_i3	832	-	0.455	1.047	0.462	3	7	3
c154297_g1_i1	8410	tr|A0A0P4VY81|A0A0P4VY81_9EUCA:SubName: Full=Uncharacterized protein {ECO:0000313|EMBL:JAI57956.1}; GN=unknown OS=Scylla olivacea	3.864	2.227	2.819	682	432	489
c307547_g1_i1	517	-	0	0	0	0	0	0
c120852_g1_i1	2272	-	111.746	42.108	56.768	2206	779	1013
c51497_g1_i1	459	-	0	0.809	0	0	2	0
c244981_g1_i1	520	tr|C3XQP7|C3XQP7_BRAFL:SubName: Full=Putative uncharacterized protein {ECO:0000313|EMBL:EEN69623.1}; GN=BRAFLDRAFT_93657 OS=Branchiostoma floridae	0	0.784	0.273	0	3	1
c122429_g1_i1	728	-	0.175	0.515	0	1	3	0
c298914_g1_i1	248	-	0.501	0	0	2	0	0
c153002_g1_i2	2290	-	22.279	27.231	20.322	551	693	477
c262428_g1_i1	326	-	1.532	1.432	0	1	1	0
c150100_g5_i1	1050	tr|B0XGQ7|B0XGQ7_CULQU:SubName: Full=NADH dehydrogenase iron-sulfur protein 8, mitochondrial {ECO:0000313|EMBL:EDS27780.1}; GN=CpipJ_CPIJ018590 OS=Culex quinquefasciatus	51.615	71.148	54.006	703	994	748
c137002_g1_i1	2060	tr|H6CSY5|H6CSY5_PANPL:SubName: Full=YIPF3-like protein {ECO:0000313|EMBL:AEY84718.1}; GN=unknown OS=Pandalus platyceros	26.614	29.605	25.8	698	763	623
c142023_g1_i2	2662	tr|A0A0P4W8R6|A0A0P4W8R6_9EUCA:SubName: Full=Uncharacterized protein {ECO:0000313|EMBL:JAI63525.1}; GN=unknown OS=Scylla olivacea	1.872	2.24	1.878	58	67	52
c216492_g1_i1	286	-	0	0.228	0	0	1	0
c263608_g1_i1	205	-	0	0.799	0	0	1	0
c180175_g1_i1	344	-	1.896	0	3.286	2	0	3
c108131_g1_i1	413	-	0	0	0	0	0	0
c141075_g1_i1	704	tr|E0VQ44|E0VQ44_PEDHC:SubName: Full=Putative uncharacterized protein {ECO:0000313|EMBL:EEB15500.1}; GN=Phum_PHUM371260 OS=Pediculus humanus subsp. corporis	1.63	0.733	0.72	14	7	6
c56508_g1_i1	344	tr|A0A0P4VW23|A0A0P4VW23_9EUCA:SubName: Full=Uncharacterized protein {ECO:0000313|EMBL:JAI57049.1}; GN=unknown OS=Scylla olivacea	0	1.463	0	0	1	0
c151417_g1_i4	443	-	4.369	4.125	8.799	18	19	40
c259372_g1_i1	291	-	0	7.585	0	0	2	0
c152181_g2_i1	803	tr|A0A151JS44|A0A151JS44_9HYME:SubName: Full=Putative phenylalanyl-tRNA synthetase, mitochondrial {ECO:0000313|EMBL:KYN30193.1}; GN=ALC57_00330 OS=Trachymyrmex cornetzi.	6.623	6.678	4.614	67	75	45
c298603_g1_i1	259	-	0.246	0	0	1	0	0
c144352_g3_i2	599	-	10.449	15.559	17.155	51	74	76
c142917_g1_i1	318	-	0.91	0	0.91	1	0	1
c250098_g1_i1	290	-	0	1.964	2.036	0	1	1
c153044_g1_i8	2945	tr|A0A0P4X0T3|A0A0P4X0T3_9EUCA:SubName: Full=Uncharacterized protein {ECO:0000313|EMBL:JAI67341.1}; GN=unknown OS=Scylla olivacea	13.521	15.195	9.719	473	530	326
c140240_g1_i1	4760	-	0.221	0.111	0.247	12	6	13
c85303_g1_i2	279	-	0.241	0	0	1	0	0
c138695_g1_i2	1693	-	6.902	7.533	5.539	179	208	144
c91332_g1_i1	334	-	2.597	2.143	1.092	3	2	1
c324698_g1_i1	266	-	0	0.412	0	0	1	0
c143774_g1_i3	369	-	0	0	0.961	0	0	1
c265457_g1_i1	267	-	0	0	0.451	0	0	1
c153913_g2_i3	720	tr|S4NV93|S4NV93_9NEOP:SubName: Full=Uncharacterized protein {ECO:0000313|EMBL:JAA79523.1}; GN=unknown OS=Pararge aegeria	0.77	1.08	0.521	6	9	4
c144311_g1_i1	252	-	0	0	0	0	0	0
c301685_g1_i1	208	-	0.284	0	0	1	0	0
c245236_g1_i1	241	tr|R7TWZ4|R7TWZ4_CAPTE:SubName: Full=Uncharacterized protein {ECO:0000313|EMBL:ELT95495.1, ECO:0000313|EnsemblMetazoa:CapteP91181}; GN=CAPTEDRAFT_91181 OS=Capitella teleta	0	0	0	0	0	0
c151106_g1_i1	1296	tr|A0A067QLL1|A0A067QLL1_ZOONE:SubName: Full=Kyphoscoliosis peptidase {ECO:0000313|EMBL:KDR08978.1}; GN=L798_01370 OS=Zootermopsis nevadensis	0.227	0.84	0.797	4	16	14
c259647_g1_i1	206	-	0	0.384	0.372	0	1	1
c188248_g1_i1	242	-	0	0.72	0	0	1	0
c146350_g1_i6	2064	tr|A0A0P4W108|A0A0P4W108_9EUCA:SubName: Full=Uncharacterized protein {ECO:0000313|EMBL:JAI60023.1}; GN=unknown OS=Scylla olivacea	0.13	0.153	0.189	4	5	6
c1989_g1_i1	270	tr|A0A0L7QVL2|A0A0L7QVL2_9HYME:SubName: Full=Histone deacetylase 4 {ECO:0000313|EMBL:KOC62594.1}; GN=WH47_04255 OS=Habropoda laboriosa.	0	1.303	1.58	0	2	2
c316094_g1_i1	254	-	0	0	0.208	0	0	1
c150509_g1_i4	2583	tr|A0A0P4VUI8|A0A0P4VUI8_9EUCA:SubName: Full=Uncharacterized protein {ECO:0000313|EMBL:JAI59458.1}; GN=unknown OS=Scylla olivacea	0.195	0.196	0.152	10	11	8
c169420_g1_i1	299	-	0	0	1.983	0	0	1
c47145_g1_i1	314	-	0	0	2.449	0	0	2
c331403_g1_i1	369	-	0	0	0.674	0	0	1
c231509_g1_i1	324	-	0	1.963	0	0	2	0
c152194_g3_i7	773	-	0.144	0.545	0.436	1	4	3
c56756_g1_i1	361	-	0.427	0	0.472	1	0	1
c192522_g1_i1	247	-	0	0.58	0.319	0	2	1
c267743_g1_i1	217	-	0.363	0	0	1	0	0
c29602_g1_i1	446	-	0.999	0	0.302	3	0	1
c48338_g1_i2	462	-	0	0	0.409	0	0	1
c180144_g1_i1	205	-	0	0	0	0	0	0
c181107_g1_i1	519	-	0.997	0	0.376	3	0	1
c187784_g1_i1	333	-	0	0	0	0	0	0
c332738_g1_i1	252	-	0	0	0	0	0	0
c197329_g1_i1	248	-	0	3.681	0	0	8	0
c37224_g1_i1	443	tr|R7TQR2|R7TQR2_CAPTE:SubName: Full=Uncharacterized protein {ECO:0000313|EMBL:ELT96004.1, ECO:0000313|EnsemblMetazoa:CapteP29964}; GN=CAPTEDRAFT_29964 OS=Capitella teleta	0	0.638	0.963	0	2	3
c149028_g1_i10	7289	tr|A0A0N7ZAR9|A0A0N7ZAR9_9EUCA:SubName: Full=Uncharacterized protein {ECO:0000313|EMBL:JAI59616.1}; GN=unknown OS=Scylla olivacea	2.471	3.08	2.775	277	355	302
c253534_g1_i1	237	-	0	0.873	0	0	2	0
c246080_g1_i1	446	-	0	0.905	0.92	0	2	2
c202170_g1_i1	305	-	1.559	1.77	0	1	1	0
c54630_g1_i1	1628	tr|A0A0K2UW50|A0A0K2UW50_LEPSM:SubName: Full=Uncharacterized protein {ECO:0000313|EMBL:CDW42483.1}; GN=unknown OS=Lepeophtheirus salmonis	0.176	0.707	0.189	3	12	3
c192329_g1_i1	427	tr|A0A0P4VRI8|A0A0P4VRI8_9EUCA:SubName: Full=Uncharacterized protein {ECO:0000313|EMBL:JAI58041.1}; GN=unknown OS=Scylla olivacea	0	1.26	0	0	2	0
c297833_g1_i1	375	-	0	0	1.552	0	0	2
c18753_g1_i1	602	-	40.027	43.281	35.96	136	140	116
c207047_g1_i1	273	-	0	0	0.64	0	0	2
c144508_g1_i1	2075	tr|E9GEP8|E9GEP8_DAPPU:SubName: Full=Putative uncharacterized protein {ECO:0000313|EMBL:EFX81873.1}; GN=DAPPUDRAFT_317026 OS=Daphnia pulex	1.959	0.684	0.718	96	37	35
c185364_g1_i1	327	-	43.266	21.647	19.633	24	12	11
c217622_g1_i1	276	-	0	0.54	1.108	0	1	2
c147491_g4_i4	3296	tr|A0A0N7ZCR0|A0A0N7ZCR0_9EUCA:SubName: Full=Uncharacterized protein {ECO:0000313|EMBL:JAI65144.1}; GN=unknown OS=Scylla olivacea	1.268	0.958	1.097	59	43	47
c152205_g3_i1	3652	tr|A0A0P4WFH7|A0A0P4WFH7_9EUCA:SubName: Full=Uncharacterized protein {ECO:0000313|EMBL:JAI64447.1}; GN=unknown OS=Scylla olivacea	8.554	8.504	6.12	526	538	373
c142494_g1_i1	1403	tr|A0A0P5JQG7|A0A0P5JQG7_9CRUS:SubName: Full=Putative Nesprin-1 {ECO:0000313|EMBL:JAK30552.1}; GN=unknown OS=Daphnia magna.	1.586	4.321	10.353	29	79	182
c153997_g1_i1	960	tr|A0A0P4W9C7|A0A0P4W9C7_9EUCA:SubName: Full=Uncharacterized protein {ECO:0000313|EMBL:JAI62631.1}; GN=unknown OS=Scylla olivacea	0.261	0.273	0.407	2	2	3
c108551_g1_i1	320	-	1.593	1.815	1.734	1	1	1
c166708_g1_i1	264	-	0.254	0	0	1	0	0
c83408_g1_i1	299	-	6.384	2.397	2.254	3	1	1
c156405_g1_i1	369	-	2.096	4.132	0	2	4	0
c109025_g1_i1	203	-	0.377	0	0.764	1	0	2
c75925_g1_i1	336	tr|W4YIQ9|W4YIQ9_STRPU:SubName: Full=Uncharacterized protein {ECO:0000313|EnsemblMetazoa:SPU_015662-tr}; GN=unknown OS=Strongylocentrotus purpuratus	0	0	1.088	0	0	1
c332632_g1_i1	242	-	0	0	0	0	0	0
c222104_g1_i1	351	-	1.132	0	0	1	0	0
c276803_g1_i1	297	-	0	0	5.938	0	0	2
c145758_g1_i2	537	-	0.271	0	0	1	0	0
c152972_g2_i1	410	-	0	0	0	0	0	0
c337657_g1_i1	469	-	0.493	0	0.305	2	0	1
c149743_g2_i3	3691	tr|A0A067RMN8|A0A067RMN8_ZOONE:SubName: Full=Segment polarity protein dishevelled-like protein DVL-3 {ECO:0000313|EMBL:KDR21875.1}; GN=L798_00374 OS=Zootermopsis nevadensis	1.17	1.537	1.047	68	90	55
c134807_g1_i1	1146	-	4.224	4.133	2.456	33	31	17
c147316_g1_i1	2775	tr|A0A0P4W8M7|A0A0P4W8M7_9EUCA:SubName: Full=Uncharacterized protein {ECO:0000313|EMBL:JAI62083.1}; GN=unknown OS=Scylla olivacea	7.631	7.244	6.509	262	255	214
c113601_g1_i2	729	-	0.984	2.021	0.823	6	12	5
c70209_g1_i1	795	tr|X1X7L5|X1X7L5_ACYPI:SubName: Full=Uncharacterized protein {ECO:0000313|EnsemblMetazoa:ACYPI081581-PA}; GN=unknown OS=Acyrthosiphon pisum	0.132	0.251	0.261	1	2	2
c318057_g1_i1	444	-	0.317	0.356	0.719	1	1	2
c131139_g1_i2	887	-	1.447	0.785	1.46	12	6	11
c267403_g1_i1	498	-	0	0.307	0.896	0	1	3
c321102_g1_i1	318	-	0	1.046	1.046	0	1	1
c152843_g2_i3	814	-	1.199	0.771	0.239	11	7	2
c159995_g1_i1	484	-	0.35	0.326	0	1	1	0
c158164_g1_i1	581	-	0.303	0.336	0.326	1	1	1
c141611_g3_i1	556	tr|A0A016V3N3|A0A016V3N3_9BILA:SubName: Full=Uncharacterized protein {ECO:0000313|EMBL:EYC21597.1}; GN=Acey_s0019.g3919 OS=Ancylostoma ceylanicum.	1.052	2.229	1.16	3	6	3
c172425_g1_i1	269	-	0	0	0.498	0	0	2
c311622_g1_i1	263	-	1.235	0	0.297	5	0	1
c138908_g8_i1	336	-	0.959	1.023	0	1	1	0
c149535_g3_i1	242	-	0.583	0.226	0.255	3	1	1
c154343_g1_i1	285	-	0	0	0	0	0	0
c81743_g1_i1	678	-	0.718	0.145	0.154	5	1	1
c142418_g3_i1	330	-	2.691	0	5.258	2	0	4
c118957_g2_i1	401	-	7.627	4.085	3.873	8	4	4
c287013_g1_i1	383	-	1.881	0.928	0	2	1	0
c306022_g1_i1	208	-	1.272	0	0	2	0	0
c265911_g1_i1	348	-	0.819	0	0.861	1	0	1
c98771_g1_i1	996	-	2.7	0.642	1.042	21	5	8
c158607_g1_i1	625	-	0.551	0	0.268	4	0	2
c148946_g1_i1	1125	tr|A0A0P4W5B9|A0A0P4W5B9_9EUCA:SubName: Full=Uncharacterized protein {ECO:0000313|EMBL:JAI63709.1}; GN=unknown OS=Scylla olivacea	0.446	0.341	0.122	7	6	2
c232256_g1_i1	403	-	0	0	1.002	0	0	2
c148923_g3_i2	753	-	0.279	0.291	1.258	2	2	9
c150400_g1_i8	1449	-	0.199	0.581	0.384	3	8	5
c120044_g1_i1	672	-	1.559	2.799	3.674	5	8	10
c113733_g1_i1	1814	tr|T1J6X5|T1J6X5_STRMM:SubName: Full=Uncharacterized protein {ECO:0000313|EnsemblMetazoa:SMAR009404-PA}; GN=unknown OS=Strigamia maritima	0.973	1.269	1.279	33	50	46
c140092_g2_i4	1775	-	2.117	2.755	1.554	34	44	24
c124370_g1_i1	1003	-	0.093	0.5	0.206	1	5	2
c284045_g1_i1	208	-	0.912	0	0	2	0	0
c128296_g1_i1	842	-	2.021	0.571	0.289	14	4	2
c319534_g1_i1	276	-	0.565	0	0	2	0	0
c319252_g1_i1	419	-	0	2.228	0.568	0	4	1
c327523_g1_i1	302	tr|Q23G19|Q23G19_TETTS:SubName: Full=Glycoprotein {ECO:0000313|EMBL:EAR95441.1}; GN=TTHERM_00077450 OS=Tetrahymena thermophila	0	0	1.941	0	0	1
c144150_g1_i1	354	-	0.846	0	1.019	1	0	1
c122052_g2_i2	616	tr|A0A0P4WK56|A0A0P4WK56_9EUCA:SubName: Full=Uncharacterized protein {ECO:0000313|EMBL:JAI64517.1}; GN=unknown OS=Scylla olivacea	0.458	0.623	0.684	2	3	3
c39316_g1_i1	438	-	0.553	1.112	1.201	1	2	2
c65986_g1_i2	1012	-	0.32	0.375	0.418	4	5	5
c99622_g1_i1	246	-	0	0.392	1.247	0	1	3
c152944_g1_i2	2634	tr|I1EWG8|I1EWG8_AMPQE:SubName: Full=Uncharacterized protein {ECO:0000313|EnsemblMetazoa:PAC:15708125}; GN=LOC100636849 OS=Amphimedon queenslandica	0	0.226	0.17	0	7	5
c249369_g1_i1	342	-	0.487	0	1.279	1	0	2
c14531_g1_i1	285	-	0.778	0.783	2.724	3	3	1
c142396_g1_i3	326	-	0	0	0	0	0	0
c173609_g1_i1	359	-	0	1.45	1.546	0	1	1
c130411_g1_i1	2392	-	5.161	4.445	4.757	148	129	128
c125926_g1_i4	503	-	1.894	2.286	0.357	6	7	1
c145372_g1_i1	489	-	0	0	0	0	0	0
c145357_g4_i1	983	tr|A0A0P4VVY3|A0A0P4VVY3_9EUCA:SubName: Full=Uncharacterized protein {ECO:0000313|EMBL:JAI56841.1}; GN=unknown OS=Scylla olivacea	2.747	3.338	4.127	34	42	49
c293410_g1_i1	390	-	0.875	0.962	3.735	1	1	4
c12747_g1_i1	408	-	0	0	0.549	0	0	1
c129475_g1_i1	282	-	1.706	1.184	2.47	9	6	12
c21813_g1_i1	672	-	0.328	0	0.325	1	0	1
c133331_g1_i2	767	tr|A0A0P4W6V4|A0A0P4W6V4_9EUCA:SubName: Full=Uncharacterized protein {ECO:0000313|EMBL:JAI61050.1}; GN=unknown OS=Scylla olivacea	1.538	4.638	0	14	42	0
c161476_g1_i1	351	-	0	0.659	0	0	1	0
c77906_g1_i1	372	-	0	0	1.115	0	0	1
c147354_g2_i3	958	tr|A0A0P4W1G4|A0A0P4W1G4_9EUCA:SubName: Full=Uncharacterized protein {ECO:0000313|EMBL:JAI60197.1}; GN=unknown OS=Scylla olivacea	0.21	0.189	0.673	3	3	10
c335938_g1_i1	291	-	0	0	3.447	0	0	1
c107490_g1_i1	580	-	0	0.655	0.172	0	4	1
c95201_g1_i1	322	-	0	0	0	0	0	0
c165282_g1_i1	284	-	0	0	3.376	0	0	1
c132622_g2_i1	505	-	5.51	5.897	6.693	25	23	27
c59881_g1_i1	355	-	0	0	1.987	0	0	1
c123910_g1_i1	549	-	3.444	6.421	5.335	13	23	19
c140172_g1_i7	1917	tr|T1INC1|T1INC1_STRMM:SubName: Full=Uncharacterized protein {ECO:0000313|EnsemblMetazoa:SMAR002498-PA}; GN=QTSYQCICPP GFAGANCDIN INECASSPCV OS=Strigamia maritima	7.27	3.333	3.154	309	156	139
c76396_g1_i1	727	-	0.111	0.534	0	1	5	0
c186768_g1_i1	350	-	0	0	2.522	0	0	2
c244186_g1_i1	285	tr|A0A0B1PK55|A0A0B1PK55_9BILA:SubName: Full=Intermediate filament protein ifa-1 family protein {ECO:0000313|EMBL:KHJ42608.1}; GN=D918_07327 OS=Trichuris suis	0	0	0	0	0	0
c452_g1_i1	401	-	0	0	2.024	0	0	3
c301482_g1_i1	246	-	0	0.663	0	0	3	0
c85378_g1_i1	433	-	1.919	0.601	1.006	6	2	3
c122864_g1_i1	890	-	0	11.293	6.458	0	82	48
c141807_g1_i3	667	-	0.316	0.159	0.151	2	1	1
c135651_g2_i1	741	-	0.526	0.122	0.593	4	1	5
c258929_g1_i1	326	-	0	1.132	0	0	1	0
c58693_g1_i1	405	-	2.416	0.64	0	4	1	0
c153471_g1_i2	8751	tr|A0A0N7ZBH0|A0A0N7ZBH0_9EUCA:SubName: Full=Uncharacterized protein {ECO:0000313|EMBL:JAI61624.1}; GN=unknown OS=Scylla olivacea	2.873	2.603	2.722	314	286	280
c141774_g1_i1	532	-	0	0	0.438	0	0	2
c28470_g1_i1	348	-	5.629	3.297	5.375	7	4	7
c126186_g1_i1	418	-	3.512	9.986	5.813	6	15	9
c139573_g1_i2	617	-	0.198	0.441	0	1	2	0
c39150_g1_i1	632	-	1.096	0	0.651	6	0	3
c88862_g1_i1	261	-	0	0	0.916	0	0	4
c138868_g1_i1	238	-	0.777	2.774	2.408	3	9	7
c150923_g2_i1	1537	-	4.385	5.705	3.835	97	113	79
c259552_g1_i1	211	-	0	0.148	0	0	1	0
c11026_g1_i1	370	-	0	0	0.732	0	0	1
c78899_g1_i1	259	-	0	0.191	0	0	1	0
c202085_g1_i1	374	-	0	0	1.944	0	0	2
c157764_g1_i1	214	tr|Q17NT3|Q17NT3_AEDAE:SubName: Full=AAEL000581-PA {ECO:0000313|EMBL:EAT48391.1}; GN=AAEL000581 OS=Aedes aegypti	0	0.292	0	0	1	0
c262271_g1_i1	241	-	0	0.429	0	0	2	0
c129941_g1_i6	1957	tr|A0A0N7ZA70|A0A0N7ZA70_9EUCA:SubName: Full=Uncharacterized protein {ECO:0000313|EMBL:JAI58024.1}; GN=unknown OS=Scylla olivacea	2.142	2.143	1.162	59	59	29
c170041_g1_i1	356	-	0	0.551	0	0	1	0
c110036_g1_i2	395	-	17.9	21.926	35.95	18	16	27
c144345_g3_i1	1344	-	2.427	4.649	5.482	27	50	57
c233953_g1_i1	216	-	1.518	0.491	0.272	6	2	1
c148844_g1_i14	1395	tr|A0A0P4WL76|A0A0P4WL76_9EUCA:SubName: Full=Uncharacterized protein {ECO:0000313|EMBL:JAI64883.1}; GN=unknown OS=Scylla olivacea	0.933	0.413	0.177	12	5	2
c139167_g2_i1	834	tr|U4UHX8|U4UHX8_DENPD:SubName: Full=Uncharacterized protein {ECO:0000313|EMBL:ERL90216.1}; GN=D910_07569 OS=Dendroctonus ponderosae	6.731	5.581	4.055	97	89	56
c151678_g3_i2	264	-	0	0.151	0	0	1	0
c298803_g1_i1	225	-	0	0	0	0	0	0
c141089_g3_i1	463	-	4.131	4.472	11.249	9	10	24
c302190_g1_i1	243	-	0	0.349	0	0	1	0
c326502_g1_i1	247	-	0	0.509	0	0	2	0
c18447_g1_i1	340	-	3.811	1.345	1.403	3	1	1
c23939_g1_i1	284	-	0	0.183	6.046	0	1	3
c298535_g1_i1	272	tr|X1WSH9|X1WSH9_ACYPI:SubName: Full=Uncharacterized protein {ECO:0000313|EnsemblMetazoa:ACYPI065839-PA}; GN=LOC100572195 OS=Acyrthosiphon pisum	0	0.225	0	0	2	0
c96140_g1_i1	1161	-	0.072	0.281	0.519	1	4	7
c89590_g1_i1	557	-	0.403	0.887	0.691	2	4	3
c136827_g1_i1	1030	tr|A0A0P4VTV9|A0A0P4VTV9_9EUCA:SubName: Full=Uncharacterized protein {ECO:0000313|EMBL:JAI56796.1}; GN=unknown OS=Scylla olivacea	0	0.395	0.744	0	5	9
c322274_g1_i1	256	-	0	0.546	0	0	1	0
c7114_g1_i1	383	-	0	3.118	0	0	4	0
c186449_g1_i1	428	-	0	0.359	0	0	1	0
c69661_g1_i2	335	-	0	8.879	0	0	5	0
c22912_g1_i1	327	-	0	0	2.55	0	0	2
c134231_g1_i1	484	-	1.235	0.434	2.275	3	1	5
c152579_g2_i2	216	-	0	0.474	0	0	1	0
c43933_g1_i1	502	-	0.256	0.961	1.228	1	4	5
c296674_g1_i1	401	tr|A0A0B7A885|A0A0B7A885_9EUPU:SubName: Full=Uncharacterized protein {ECO:0000313|EMBL:CEK76958.1}; GN=ORF102307 OS=Arion vulgaris.	0	2.274	0	0	3	0
c80547_g1_i1	465	-	0.868	0.439	0.979	2	1	2
c54840_g1_i1	402	-	1.277	2.242	6.716	1	2	6
c212794_g1_i1	354	-	1.14	0	2.312	1	0	2
c150077_g6_i2	468	-	0	0	1.958	0	0	5
c154454_g1_i1	5529	tr|A0A146KQ35|A0A146KQ35_LYGHE:SubName: Full=RNA-directed DNA polymerase from mobile element jockey {ECO:0000313|EMBL:JAP97351.1}; GN=pol_338 OS=Lygus hesperus	26.973	27.402	25.625	2379	2564	2157
c176154_g1_i1	362	-	0	0	0.28	0	0	1
c58900_g1_i1	420	-	0	0	0	0	0	0
c150088_g1_i2	2005	tr|A0A0P4W262|A0A0P4W262_9EUCA:SubName: Full=Uncharacterized protein {ECO:0000313|EMBL:JAI62548.1}; GN=unknown OS=Scylla olivacea	1.274	2.122	1.741	36	63	48
c257593_g1_i1	433	tr|R7V9S2|R7V9S2_CAPTE:SubName: Full=Uncharacterized protein {ECO:0000313|EMBL:ELU15339.1, ECO:0000313|EnsemblMetazoa:CapteP201482}; GN=CAPTEDRAFT_201482 OS=Capitella teleta	0	0.498	0	0	1	0
c53726_g1_i1	303	-	3.299	0	0.786	4	0	1
c118936_g1_i1	1031	-	4.501	6.232	8.102	30	41	48
c147400_g1_i3	1658	tr|A0A0P4W7A0|A0A0P4W7A0_9EUCA:SubName: Full=Uncharacterized protein {ECO:0000313|EMBL:JAI62150.1}; GN=unknown OS=Scylla olivacea	0.949	1.519	1.475	25	41	38
c257302_g1_i1	263	-	0	0	0.791	0	0	2
c110672_g1_i1	651	-	0.708	1.164	0.362	4	7	2
c141541_g2_i1	618	-	2.559	1.419	2.834	13	8	15
c144315_g1_i6	1866	tr|A0A0P4W4V2|A0A0P4W4V2_9EUCA:SubName: Full=Uncharacterized protein {ECO:0000313|EMBL:JAI61578.1}; GN=unknown OS=Scylla olivacea	0.683	0.456	0.763	17	11	17
c317080_g1_i1	616	tr|L7M458|L7M458_9ACAR:SubName: Full=Uncharacterized protein {ECO:0000313|EMBL:JAA59086.1}; GN=unknown OS=Rhipicephalus pulchellus.	0	0.115	0.13	0	1	1
c146805_g2_i3	486	-	1.967	1.126	0.929	7	4	3
c151944_g2_i5	2034	tr|A7S8H7|A7S8H7_NEMVE:SubName: Full=Predicted protein {ECO:0000313|EMBL:EDO39943.1}; GN=v1g108790 OS=Nematostella vectensis	1.728	2.068	1.632	43	54	41
c146798_g4_i1	1896	-	5.045	3.01	4.304	83	49	65
c128305_g1_i1	1996	-	0.578	0.545	1.288	16	15	33
c134677_g3_i1	347	-	0	1.019	0	0	1	0
c26006_g1_i1	338	-	6.345	12.096	2.112	3	6	1
c303079_g1_i1	330	-	0	6.538	0	0	4	0
c150978_g3_i7	257	-	0	0	0.424	0	0	1
c143288_g2_i7	1303	tr|A0A0N7Z9R2|A0A0N7Z9R2_9EUCA:SubName: Full=Uncharacterized protein {ECO:0000313|EMBL:JAI56760.1}; GN=unknown OS=Scylla olivacea	1.442	1.3	0.95	25	23	16
c114376_g1_i1	481	-	1.052	0.416	2.961	3	1	7
c30167_g1_i1	717	-	0.566	0.296	0.608	4	2	4
c153275_g1_i5	1754	-	1.526	1.207	1.301	24	18	19
c58976_g1_i1	285	-	0.682	0.376	2.235	3	2	1
c138002_g1_i1	597	-	138.317	88.334	132.777	244	160	216
c314628_g1_i1	275	-	0.22	0	0	1	0	0
c25812_g1_i1	406	-	0.525	0.589	2.847	1	1	5
c145473_g1_i10	5830	tr|A0A0P5A5H3|A0A0P5A5H3_9CRUS:SubName: Full=Putative Alpha-globin transcription factor CP2 {ECO:0000313|EMBL:JAJ19627.1}; GN=SAVYQYYLQP LSAEASAQQT AQWLQTNRFS GQARTFSRFA OS=Daphnia magna.	1.643	1.354	1.456	136	113	116
c193588_g1_i1	231	-	0	0	1.386	0	0	2
c145666_g3_i1	434	-	0	2	0	0	3	0
c29217_g1_i1	502	-	0.266	0	0.554	1	0	2
c151892_g1_i1	286	-	0	0.548	2.711	0	2	1
c665_g1_i1	279	-	0	0	0.234	0	0	1
c151109_g3_i1	290	-	12.743	2.737	5.721	5	1	2
c143871_g1_i1	788	tr|A7SMB8|A7SMB8_NEMVE:SubName: Full=Predicted protein {ECO:0000313|EMBL:EDO35140.1}; GN=v1g76353 OS=Nematostella vectensis	79.806	59.08	58.975	746	601	501
c281077_g1_i1	599	-	0	0	0.481	0	0	3
c123192_g1_i1	3717	-	1.141	2.979	2.372	42	107	80
c142454_g1_i1	1199	-	0.846	0.729	0.753	20	20	19
c68225_g1_i1	363	-	7.21	4.416	5.215	8	4	5
c154132_g2_i2	2475	tr|A0A0P4VNV8|A0A0P4VNV8_9EUCA:SubName: Full=Uncharacterized protein {ECO:0000313|EMBL:JAI56925.1}; GN=unknown OS=Scylla olivacea	1.041	0.76	1.071	43	31	41
c194287_g1_i1	283	-	0	0	0	0	0	0
c120042_g1_i2	462	-	3.329	2.908	1.197	11	10	4
c322566_g1_i1	263	-	0.305	0	0.311	1	0	1
c202783_g1_i1	361	-	0.707	1.531	0	1	2	0
c295691_g1_i1	334	-	0	0	0	0	0	0
c144089_g1_i4	2644	tr|A0A0P4WF48|A0A0P4WF48_9EUCA:SubName: Full=Uncharacterized protein {ECO:0000313|EMBL:JAI66049.1}; GN=unknown OS=Scylla olivacea	0.459	0.624	0.618	15	21	19
c235274_g1_i1	266	tr|E0A345|E0A345_HYRCU:RecName: Full=Ferritin {ECO:0000256|RuleBase:RU361145}; GN=unknown OS=Hyriopsis cumingii	0	0.243	0	0	1	0
c152232_g1_i11	943	tr|T2M4A8|T2M4A8_HYDVU:RecName: Full=Guanine nucleotide-binding protein subunit gamma {ECO:0000256|RuleBase:RU004973}; GN=GIN1 OS=Hydra vulgaris	0.277	0	0	3	0	0
c138967_g1_i1	779	-	5.873	3.606	8.859	33	20	47
c141906_g3_i3	227	-	0.854	0.425	0	2	1	0
c168529_g1_i1	228	-	0.377	0	0	1	0	0
c59911_g1_i1	737	-	0.165	0.171	0.352	1	1	2
c18940_g1_i2	406	-	0	0	0	0	0	0
c147594_g4_i2	3941	tr|A0A0P4W6R7|A0A0P4W6R7_9EUCA:SubName: Full=Uncharacterized protein {ECO:0000313|EMBL:JAI61004.1}; GN=KGNSKDRKGK EKSNLSDESE DNSEETDETD NEVKAGTSES OS=Scylla olivacea	1.986	1.944	1.948	112	113	103
c102405_g1_i1	334	-	0	0	0	0	0	0
c145131_g1_i1	1645	-	4.867	8.48	5.959	81	144	98
c261893_g1_i1	275	-	0	0.355	0	0	1	0
c195624_g1_i1	261	tr|Q23WQ1|Q23WQ1_TETTS:RecName: Full=Prefoldin subunit 3 {ECO:0000256|PIRNR:PIRNR016396}; GN=TTHERM_00922940 OS=Tetrahymena thermophila	0.569	0	0	2	0	0
c16303_g1_i1	364	-	0	4.768	2.012	0	5	2
c39292_g1_i1	440	-	0	0	0	0	0	0
c123915_g1_i1	666	-	15.943	10.123	10.645	130	94	85
c113967_g1_i1	782	-	0.7	0	1.273	5	0	8
c129569_g1_i1	605	-	0.198	0	1.655	1	0	8
c30434_g1_i1	423	-	0.889	0	0.245	4	0	1
c251216_g1_i1	241	-	0	0	0	0	0	0
c148604_g4_i1	579	-	2.023	4.332	12.683	6	12	33
c105281_g1_i1	250	-	0.664	0.739	3.836	1	1	5
c316548_g1_i1	211	tr|A0A0X3PT36|A0A0X3PT36_SCHSO:SubName: Full=Uncharacterized protein {ECO:0000313|EMBL:JAP55125.1}; GN=TR150504 OS=Unreviewed; 3685 AA.	0	0	0.932	0	0	2
c55501_g1_i1	465	-	0	0	3.132	0	0	7
c149235_g1_i5	1815	-	0.861	0.813	1.038	15	14	16
c232182_g1_i1	232	-	0	0.282	0.297	0	1	1
c227796_g1_i1	502	-	0	0	0	0	0	0
c151652_g1_i1	2745	tr|V9IAD1|V9IAD1_APICE:SubName: Full=Endothelin-converting enzyme 1 {ECO:0000313|EMBL:AEY58050.1}; GN=ACCB00566.1 OS=Apis cerana	13.014	8.079	5.476	703	472	302
c223433_g1_i1	380	-	0	1.399	0	0	2	0
c24723_g1_i1	366	-	0	0.801	2.312	0	1	3
c115381_g1_i1	343	-	0	0	1.081	0	0	1
c143600_g4_i1	893	-	8.672	9.533	10.97	96	101	103
c331884_g1_i1	230	-	0	0	0.831	0	0	3
c133264_g1_i1	402	-	1.916	2.48	0.55	3	4	1
c283958_g1_i1	397	-	0	0	0.464	0	0	1
c277990_g1_i1	254	-	0	0.179	0	0	1	0
c120769_g1_i3	869	-	0.657	0.322	0.67	9	5	9
c101263_g1_i1	580	-	1.224	2.485	2.197	6	11	10
c149618_g6_i1	336	-	5.191	9.155	2.121	5	8	2
c150642_g1_i2	6021	tr|T1L555|T1L555_TETUR:SubName: Full=Uncharacterized protein {ECO:0000313|EnsemblMetazoa:tetur43g00220.1}; GN=unknown OS=Tetranychus urticae	0.463	0.509	0.391	54	64	44
c7782_g1_i1	234	tr|A7SDP2|A7SDP2_NEMVE:SubName: Full=Predicted protein {ECO:0000313|EMBL:EDO38145.1}; GN=v1g11348 OS=Nematostella vectensis	0	0	0.572	0	0	2
c147411_g4_i3	2240	tr|A0A0N7ZAV4|A0A0N7ZAV4_9EUCA:SubName: Full=Uncharacterized protein {ECO:0000313|EMBL:JAI59896.1}; GN=unknown OS=Scylla olivacea	5.552	3.211	2.627	274	168	129
c103940_g1_i1	280	-	0	0.469	0.488	0	1	1
c188131_g1_i1	213	-	0	0	0	0	0	0
c55914_g1_i1	405	-	0	1.331	4.899	0	2	7
c150462_g1_i6	1082	tr|A0A0P4W8Z8|A0A0P4W8Z8_9EUCA:SubName: Full=Uncharacterized protein {ECO:0000313|EMBL:JAI65068.1}; GN=unknown OS=Scylla olivacea	0.21	0.05	0.111	4	1	2
c190181_g1_i1	378	-	0	1.002	0.491	0	2	1
c107572_g1_i1	373	-	0.457	0	0.581	1	0	1
c316279_g1_i1	313	-	0	1.92	1.753	0	1	1
c117154_g1_i3	951	-	0	0.225	0.258	0	3	3
c101317_g1_i1	403	-	1.761	0.707	0.694	3	1	1
c227363_g1_i1	315	tr|A0A0L8GKQ9|A0A0L8GKQ9_OCTBM:SubName: Full=Uncharacterized protein {ECO:0000313|EMBL:KOF77586.1}; GN=OCBIM_22031903mg OS=Octopus bimaculoides	0	0	3.798	0	0	1
c166464_g1_i1	723	tr|A0A0S4ISS4|A0A0S4ISS4_BODSA:SubName: Full=Protein kinase, putative {ECO:0000313|EMBL:CUG06164.1}; GN=BSAL_71820 OS=Bodo saltans	0.119	0	0.055	2	0	1
c148294_g1_i4	1860	-	1.629	2.877	1.886	38	66	41
c143143_g2_i2	771	-	26.652	20.516	31.462	146	91	141
c230278_g1_i1	324	-	0	1.717	0	0	1	0
c127370_g1_i1	1218	-	1.469	1.227	1.988	21	18	27
c141609_g1_i1	414	-	1.202	0.67	4.51	2	1	7
c152396_g1_i1	2077	-	35.92	26.534	30.683	971	704	767
c148768_g1_i4	2563	-	0.322	0.471	0.242	14	20	10
c91132_g1_i1	277	-	0	0.77	0	0	3	0
c328364_g1_i1	345	-	0.586	0	1.928	1	0	3
c318597_g1_i1	452	-	0.873	0.495	0	2	1	0
c191529_g1_i1	1166	-	0.431	0.474	1.385	4	4	11
c37951_g1_i1	218	-	0	1.27	0	0	2	0
c149504_g2_i5	3338	tr|A0A0P4W8D6|A0A0P4W8D6_9EUCA:RecName: Full=Transporter {ECO:0000256|RuleBase:RU003732}; GN=unknown OS=Scylla olivacea	107.67	34.392	40.411	8137	2782	2891
c256114_g1_i1	241	-	0.286	0	0	1	0	0
c128010_g2_i1	269	-	0	0	0	0	0	0
c144783_g3_i2	5544	tr|D6WLW5|D6WLW5_TRICA:SubName: Full=Uncharacterized protein {ECO:0000313|EMBL:EFA04175.2}; GN=TcasGA2_TC014424 OS=Tribolium castaneum	1.389	1.037	1.449	174	145	184
c214421_g1_i1	793	-	0.371	0.944	0.39	2	5	2
c120734_g3_i1	241	tr|A0A067RCA4|A0A067RCA4_ZOONE:SubName: Full=60S ribosomal protein L9 {ECO:0000313|EMBL:KDR21397.1}; GN=L798_03174 OS=Zootermopsis nevadensis	0	0	0	0	0	0
c154335_g1_i3	10391	tr|T1JBM2|T1JBM2_STRMM:SubName: Full=Uncharacterized protein {ECO:0000313|EnsemblMetazoa:SMAR011172-PA}; GN=unknown OS=Strigamia maritima	2.766	3.398	2.19	484	613	367
c206054_g1_i1	259	-	0	0	0.336	0	0	1
c35505_g1_i1	320	-	1.669	0.859	1.549	2	1	2
c197969_g1_i1	263	-	0	0.045	0	0	1	0
c293134_g1_i1	620	-	0.21	0.216	0.919	1	1	4
c170128_g1_i1	340	tr|H2YRY1|H2YRY1_CIOSA:RecName: Full=Mothers against decapentaplegic homolog {ECO:0000256|RuleBase:RU361195}; GN=unknown OS=Ciona savignyi	0	0.965	0.944	0	1	1
c213255_g1_i1	453	-	0	1.771	0	0	4	0
c252402_g1_i1	293	-	6.438	0	3.402	2	0	1
c310020_g1_i1	550	-	0.703	0.248	0.526	3	1	2
c137331_g1_i1	2083	-	0.195	0.558	0.895	5	14	21
c123477_g1_i1	876	-	7.483	3.582	5.29	48	23	31
c154143_g4_i2	1872	-	8.05	9.42	4.307	150	175	75
c137389_g1_i3	1790	tr|D6WYB2|D6WYB2_TRICA:SubName: Full=Putative nuclease HARBI1-like Protein {ECO:0000313|EMBL:EFA09128.1}; GN=TcasGA2_TC015989 OS=Tribolium castaneum	0.432	0.219	0.713	8	4	12
c147243_g3_i2	330	-	0	16.284	11.826	0	10	7
c307279_g1_i1	303	-	0	0	5.353	0	0	2
c85726_g1_i1	2650	-	1.14	0.937	1.285	30	24	30
c137187_g1_i6	6528	tr|A0A067RDW2|A0A067RDW2_ZOONE:SubName: Full=Putative helicase senataxin {ECO:0000313|EMBL:KDR21193.1}; GN=L798_03599 OS=Zootermopsis nevadensis	0.91	2.389	1.251	73	185	92
c143308_g1_i2	1343	-	0.638	3.933	3.182	11	61	52
c153356_g1_i1	2785	-	9.17	6.792	4.339	377	290	175
c134318_g3_i1	617	-	0.685	0.328	0.173	4	2	1
c29122_g1_i1	297	-	0	3.249	3.345	0	1	1
c28107_g1_i1	323	-	2.578	2.989	5.65	1	1	2
c3993_g1_i1	419	-	1.382	0	0.784	2	0	1
c313577_g1_i1	400	-	1.395	2.17	0	2	3	0
c148041_g2_i1	273	-	0.416	0.863	0.938	1	2	2
c146110_g1_i1	1044	-	3.264	6.575	10.045	44	79	114
c26806_g1_i1	294	-	0	0	3.315	0	0	1
c305438_g1_i1	389	-	0	0	0	0	0	0
c148169_g2_i2	738	tr|A0A0P4WBJ7|A0A0P4WBJ7_9EUCA:SubName: Full=Uncharacterized protein {ECO:0000313|EMBL:JAI64604.1}; GN=unknown OS=Scylla olivacea	9.256	5.319	5.591	76	46	46
c149768_g3_i8	2139	tr|A0A0P4WJE8|A0A0P4WJE8_9EUCA:SubName: Full=Uncharacterized protein {ECO:0000313|EMBL:JAI64215.1}; GN=unknown OS=Scylla olivacea	2.068	6.319	1.933	70	239	69
c76170_g1_i1	275	-	0	0.357	0	0	1	0
c151819_g3_i5	5567	tr|A0A0P4WRQ2|A0A0P4WRQ2_9CRUS:SubName: Full=Arginine-glutamic acid dipeptide repeats protein {ECO:0000313|EMBL:JAI71746.1}; GN=unknown OS=Daphnia magna.	1.755	1.161	1.566	241	185	230
c268361_g1_i1	237	-	0	0.294	0	0	1	0
c212289_g1_i1	377	-	0	0	3.44	0	0	3
c8277_g1_i2	883	-	0	0.173	0.182	0	1	1
c146237_g2_i4	1687	tr|T1JAF9|T1JAF9_STRMM:SubName: Full=Uncharacterized protein {ECO:0000313|EnsemblMetazoa:SMAR010726-PA}; GN=unknown OS=Strigamia maritima	2.276	2.6	2.378	52	57	46
c144962_g2_i1	613	-	0.526	0.755	1.247	2	3	5
c128243_g1_i2	776	-	1.764	2.474	1.987	5	7	5
c14393_g1_i1	553	tr|A0A0B7BDZ0|A0A0B7BDZ0_9EUPU:SubName: Full=Uncharacterized protein {ECO:0000313|EMBL:CEK91489.1}; GN=ORF183228 OS=Arion vulgaris.	0	1.544	0	0	5	0
c149947_g1_i3	428	-	0.531	0	0.567	1	0	1
c211206_g1_i1	709	tr|R4WDD3|R4WDD3_RIPPE:SubName: Full=Protein phosphatase 2a, regulatory subunit {ECO:0000313|EMBL:BAN20793.1}; GN=unknown OS=Riptortus pedestris	0	0.816	0.501	0	5	3
c162612_g1_i1	222	-	1.042	0	0	3	0	0
c143906_g2_i1	2105	-	9.165	10.906	9.967	168	193	170
c152697_g1_i11	237	tr|A0A0P4VVL9|A0A0P4VVL9_9EUCA:SubName: Full=Uncharacterized protein {ECO:0000313|EMBL:JAI56866.1}; GN=unknown OS=Scylla olivacea	0	0	0	0	0	0
c173326_g1_i1	279	-	0.14	0.154	0	1	1	0
c101160_g1_i2	536	-	0.946	1.995	3.591	2	4	7
c143454_g2_i2	547	-	1.635	0.263	0.498	7	1	2
c182622_g1_i1	580	-	0.404	0	0	1	0	0
c337945_g1_i1	236	-	0.295	0	0	1	0	0
c134097_g1_i2	1965	tr|A0A0N7ZBK6|A0A0N7ZBK6_9EUCA:SubName: Full=Uncharacterized protein {ECO:0000313|EMBL:JAI61912.1}; GN=unknown OS=Scylla olivacea	0.479	0.434	0.541	19	20	23
c160919_g1_i1	233	-	0	0	0.328	0	0	1
c267806_g1_i1	224	-	0	0	0.275	0	0	2
c86958_g1_i1	476	-	0.602	0.591	0.601	2	2	2
c100186_g1_i2	629	-	0.195	0.192	0.209	1	1	1
c149862_g3_i1	2179	tr|W8BLV4|W8BLV4_CERCA:SubName: Full=Uncharacterized protein {ECO:0000313|EMBL:JAB94356.1}; GN=FGIGNGHNNF NTKNNTQTTC YYFAPSRHNS IYEHPSAVGH OS=Ceratitis capitata	4.758	3.622	4.159	182	161	170
c150347_g1_i6	363	tr|A0A0P4WIH5|A0A0P4WIH5_9EUCA:SubName: Full=Uncharacterized protein {ECO:0000313|EMBL:JAI63804.1}; GN=unknown OS=Scylla olivacea	0	0	0	0	0	0
c160824_g1_i1	443	-	0.896	0.978	0.496	2	2	1
c321716_g1_i1	208	tr|K4EBC6|K4EBC6_TRYCR:RecName: Full=Serine/threonine-protein phosphatase {ECO:0000256|RuleBase:RU004273}; GN=TCSYLVIO_001362 OS=Trypanosoma cruzi.	0	0.398	0	0	1	0
c18633_g1_i1	548	tr|F5GTK4|F5GTK4_ANGCA:SubName: Full=Heat shock protein 20 {ECO:0000313|EMBL:AEB96402.1}; GN=unknown OS=Angiostrongylus cantonensis	0	0.238	0.713	0	1	3
c207476_g1_i1	206	-	0	0.455	0	0	1	0
c152470_g2_i9	1367	-	0.712	0.932	1.646	8	10	17
c141031_g3_i1	266	-	0	0	1.051	0	0	3
c25951_g1_i1	532	-	0	0.874	0.449	0	2	1
c150969_g2_i3	4060	tr|A0A067QQD7|A0A067QQD7_ZOONE:SubName: Full=Ankyrin repeat domain-containing protein 27 {ECO:0000313|EMBL:KDR10835.1}; GN=L798_14817 OS=Zootermopsis nevadensis	0.548	0.414	0.751	57	51	83
c3456_g1_i1	536	-	1.01	0.262	0.789	4	1	3
c175134_g1_i1	311	-	0	0	3.179	0	0	2
c86158_g2_i2	670	-	1.26	1.577	0.197	8	8	1
c100989_g1_i1	638	tr|A0A087UKC0|A0A087UKC0_9ARAC:SubName: Full=PiggyBac transposable element-derived protein 3 {ECO:0000313|EMBL:KFM77809.1}; GN=X975_09116 OS=Stegodyphus mimosarum.	0.476	0.258	0.81	2	1	3
c11240_g1_i1	439	tr|A0A0T6AW88|A0A0T6AW88_9SCAR:SubName: Full=Uncharacterized protein {ECO:0000313|EMBL:KRT79133.1}; GN=AMK59_6416 OS=Oryctes borbonicus.	0	1.672	0.825	0	4	2
c81564_g1_i1	271	-	0.299	0	0	2	0	0
c81286_g1_i1	563	tr|V5IAF9|V5IAF9_ANOGL:SubName: Full=Selenoprotein {ECO:0000313|EMBL:JAB67211.1}; GN=SEP15 OS=Anoplophora glabripennis	0	1.8	1.561	0	10	8
c102149_g2_i1	485	-	0	0.514	0	0	2	0
c69633_g1_i1	228	-	0	0	0	0	0	0
c87567_g1_i1	521	-	0.473	1.992	0	1	4	0
c149889_g1_i2	664	-	0.556	0.706	0.739	4	5	5
c120354_g1_i1	304	-	2.538	0	3.051	2	0	2
c114102_g1_i1	654	-	0.164	0.156	1.339	1	1	8
c147254_g4_i1	418	-	0.671	0	1.464	1	0	2
c81708_g1_i1	533	-	0	0	0.414	0	0	1
c241197_g1_i1	264	-	0	0	0.459	0	0	1
c55979_g1_i1	290	-	0	0	0	0	0	0
c206946_g1_i1	563	-	0.466	0.481	1.136	1	1	2
c253731_g1_i1	1237	-	0.226	0.115	0.364	4	2	6
c135265_g1_i1	1486	-	1.217	2.563	2.863	14	27	30
c170818_g1_i1	515	-	0.258	0	0.316	1	0	1
c141164_g4_i1	264	-	0	0	0	0	0	0
c213993_g1_i1	401	-	0	1.464	0.737	0	2	1
c114042_g1_i1	340	-	0	0	0	0	0	0
c138349_g1_i2	2029	-	0.254	0.539	1.165	6	13	26
c89334_g1_i3	331	-	0	0	3.453	0	0	2
c269189_g1_i1	409	-	0	0	0.655	0	0	1
c154000_g1_i1	637	-	2.703	5.123	2.836	10	19	10
c86660_g1_i1	244	-	0.34	0	0	1	0	0
c203402_g1_i1	344	-	0.654	0	0	1	0	0
c181925_g1_i1	619	tr|A0A131Y2S1|A0A131Y2S1_IXORI:SubName: Full=Putative alpha-tubulin suppressor {ECO:0000313|EMBL:JAP73793.1}; GN=unknown OS=Ixodes ricinus	0	0.781	0.197	0	4	1
c68364_g1_i1	815	-	0	0	0	0	0	0
c141629_g1_i1	1457	tr|A0A067QR52|A0A067QR52_ZOONE:SubName: Full=Voltage-dependent calcium channel gamma-1 subunit {ECO:0000313|EMBL:KDR07464.1}; GN=L798_03083 OS=Zootermopsis nevadensis	6.397	9.752	5.809	107	161	91
c130232_g1_i1	568	-	1.462	4.581	2.38	6	16	9
c107344_g2_i1	292	-	0	0	6.758	0	0	2
c209263_g1_i1	256	tr|G0R210|G0R210_ICHMG:RecName: Full=Lysine--tRNA ligase {ECO:0000256|RuleBase:RU003748}; GN=IMG5_174100 OS=Ichthyophthirius multifiliis	0	0	0.238	0	0	1
c89107_g1_i1	399	-	0.987	0	0.408	3	0	1
c321156_g1_i1	608	-	0	0.686	0.701	0	2	2
c185990_g1_i1	647	-	0.188	0.578	0.403	1	3	2
c58149_g1_i1	662	-	0	1.504	0.953	0	5	3
c86125_g1_i2	341	tr|A0A0B6ZLJ5|A0A0B6ZLJ5_9EUPU:SubName: Full=Uncharacterized protein {ECO:0000313|EMBL:CEK69277.1}; GN=ORF69616 OS=Arion vulgaris.	0	7.778	3.895	0	6	3
c167947_g1_i1	327	-	0	0	2.258	0	0	1
c295021_g1_i1	563	-	1.211	0	0.469	3	0	1
c229336_g1_i1	402	tr|I1EGR7|I1EGR7_AMPQE:SubName: Full=Uncharacterized protein {ECO:0000313|EnsemblMetazoa:PAC:15702810}; GN=LOC100634418 OS=Amphimedon queenslandica	0	0	0	0	0	0
c219963_g1_i1	348	-	5.361	0	1.307	4	0	1
c145384_g1_i7	1542	tr|A0A0P4WGS4|A0A0P4WGS4_9EUCA:SubName: Full=Uncharacterized protein {ECO:0000313|EMBL:JAI66734.1}; GN=unknown OS=Scylla olivacea	0.115	0.457	0.128	2	8	2
c115344_g1_i1	878	-	0.143	0	0.443	1	0	3
c151220_g1_i1	2268	tr|A0A0P5LVI1|A0A0P5LVI1_9CRUS:SubName: Full=28S ribosomal protein S30, mitochondrial {ECO:0000313|EMBL:JAK84222.1}; GN=unknown OS=Daphnia magna.	12.424	9.638	8.103	550	482	362
c264328_g1_i1	305	-	2.166	0	1.325	2	0	1
c268880_g1_i1	228	-	0	0	0	0	0	0
c299159_g1_i1	246	-	0.636	0	0	2	0	0
c299096_g1_i1	310	-	0	1.556	0	0	1	0
c194359_g1_i1	222	-	0	0	0.586	0	0	1
c45218_g1_i1	335	tr|W4YRD6|W4YRD6_STRPU:RecName: Full=Actin-related protein 2/3 complex subunit 3 {ECO:0000256|PIRNR:PIRNR016315}; GN=Sp-Arp2/3cs3 OS=Strongylocentrotus purpuratus	0	8.304	2.367	0	7	2
c149060_g1_i1	721	-	0.69	0.229	1.169	3	1	5
c150042_g1_i1	1291	tr|A0A0P4W6B3|A0A0P4W6B3_9EUCA:SubName: Full=Uncharacterized protein {ECO:0000313|EMBL:JAI56781.1}; GN=KLRRTQQALD LISGKCQDLG LKISAEKSRA OS=Scylla olivacea	0.903	0.609	0.795	14	10	12
c134804_g1_i1	481	-	13.362	7.861	19.165	34	21	47
c154328_g2_i1	1883	tr|A0A0P4WHK8|A0A0P4WHK8_9EUCA:SubName: Full=Uncharacterized protein {ECO:0000313|EMBL:JAI63539.1}; GN=unknown OS=Scylla olivacea	4.722	3.367	3.735	167	135	136
c141376_g1_i2	660	-	0.256	0.534	0	1	2	0
c121805_g1_i1	998	-	0.586	0.097	0.274	11	2	5
c151233_g1_i3	2984	-	12.463	17.27	10.955	486	621	392
c191306_g1_i1	216	-	0.687	0	0	2	0	0
c145719_g1_i1	2026	tr|E0X903|E0X903_ERISI:SubName: Full=Relish {ECO:0000313|EMBL:ADM14334.1}; GN=unknown OS=Eriocheir sinensis	4.778	5.143	4.824	173	203	174
c71552_g1_i1	851	-	1.027	0.533	0.292	11	6	3
c327128_g1_i1	397	-	1.205	0.65	0.634	2	1	1
c132544_g1_i1	747	-	2.317	1.134	1.585	12	6	8
c148144_g1_i3	3466	-	6.589	5.254	7.168	186	142	184
c75750_g1_i1	311	-	7.955	2.897	5.922	3	1	2
c142100_g2_i1	387	tr|Q95YM2|Q95YM2_PROCL:SubName: Full=I-connectin {ECO:0000313|EMBL:BAB64297.1}; GN=I-con OS=Procambarus clarkii	38.227	64.991	162.645	63	105	248
c110983_g1_i1	1207	-	0	0.366	0	0	4	0
c194148_g1_i1	712	-	0.472	0	0.963	3	0	5
c129750_g1_i1	452	-	0.851	1.526	3.521	2	4	9
c149997_g1_i6	3538	tr|T1JDS5|T1JDS5_STRMM:SubName: Full=Uncharacterized protein {ECO:0000313|EnsemblMetazoa:SMAR011960-PA}; GN=KETRATGEVS DSDEDIKASE OS=Strigamia maritima	1.313	1.274	0.757	97	103	56
c147422_g1_i2	770	tr|A0A0P4VZ50|A0A0P4VZ50_9EUCA:SubName: Full=Uncharacterized protein {ECO:0000313|EMBL:JAI57658.1}; GN=RQYLVKLDGS GRLSLHTRLH LKPLAQPNPA PPPKPQEPPP OS=Scylla olivacea	0	0	0.313	0	0	3
c130432_g1_i1	305	-	21.17	13.918	9.301	20	15	10
c151751_g1_i10	2208	tr|W4XUR2|W4XUR2_STRPU:SubName: Full=Uncharacterized protein {ECO:0000313|EnsemblMetazoa:SPU_007167-tr}; GN=Sp-PppL_189 OS=Strongylocentrotus purpuratus	0.561	0.387	0.802	20	14	28
c21066_g1_i1	271	-	0.448	0	0	1	0	0
c151127_g2_i1	212	-	0	0.712	0	0	1	0
c319057_g1_i1	312	-	0	0	0	0	0	0
c91658_g1_i1	691	-	1.249	1.725	1.911	6	8	8
c310182_g1_i1	234	-	0	0.21	0	0	1	0
c164088_g1_i1	499	-	0.301	0	1.268	1	0	4
c275830_g1_i1	277	-	0	0.539	0.278	0	4	2
c151206_g2_i3	529	-	0	0.435	2.226	0	1	5
c131484_g1_i1	205	-	0.529	0	0	2	0	0
c52262_g1_i1	517	-	0	0.813	0	0	3	0
c167582_g1_i1	277	-	0	0.823	0	0	2	0
c99761_g1_i1	722	-	0	0.147	0.96	0	1	6
c307454_g1_i1	523	-	0.163	0.163	0.175	1	1	1
c159459_g1_i1	258	tr|A0A0L7QR81|A0A0L7QR81_9HYME:SubName: Full=Kelch-like protein diablo {ECO:0000313|EMBL:KOC61133.1}; GN=WH47_04399 OS=Habropoda laboriosa.	0	0.717	0	0	2	0
c248881_g1_i1	261	tr|T1FYM3|T1FYM3_HELRO:SubName: Full=Uncharacterized protein {ECO:0000313|EnsemblMetazoa:HelroP66523}; GN=unknown OS=Unreviewed; 434 AA.	0	0	0.347	0	0	1
c123899_g1_i3	785	-	0.514	0.673	0.686	4	5	5
c112629_g1_i1	367	-	0	1.856	4.319	0	3	7
c212933_g1_i1	424	-	1.224	0.378	0.77	3	1	2
c4955_g1_i1	259	-	0	0	0	0	0	0
c114715_g1_i1	771	-	0.26	0.989	0.743	2	7	5
c142164_g1_i2	2002	tr|A0A0N7ZD96|A0A0N7ZD96_9EUCA:SubName: Full=Uncharacterized protein {ECO:0000313|EMBL:JAI66632.1}; GN=unknown OS=Scylla olivacea	0.896	2.788	0.741	25	76	18
c179514_g1_i1	390	tr|R7T5C9|R7T5C9_CAPTE:SubName: Full=Uncharacterized protein {ECO:0000313|EMBL:ELT88313.1, ECO:0000313|EnsemblMetazoa:CapteP185256}; GN=CAPTEDRAFT_185256 OS=Capitella teleta	0	0.54	1.015	0	1	2
c243127_g1_i1	271	tr|A0A077ZK32|A0A077ZK32_TRITR:SubName: Full=MMR HSR1 domain containing protein {ECO:0000313|EMBL:CDW60717.1}; GN=TTRE_0000910801 OS=Trichuris trichiura	0	0	0	0	0	0
c132421_g1_i6	2967	tr|A0A0P4W7V7|A0A0P4W7V7_9EUCA:SubName: Full=Uncharacterized protein {ECO:0000313|EMBL:JAI61562.1}; GN=unknown OS=Scylla olivacea	0.023	0.047	0.154	1	2	6
c224323_g1_i1	236	-	0	0	0.93	0	0	2
c246893_g1_i1	307	-	1.12	0	1.221	1	0	1
c261806_g1_i1	268	-	0	0.091	0	0	1	0
c186714_g1_i1	210	-	0.278	0	0	1	0	0
c64600_g1_i1	423	-	0	0	0	0	0	0
c79819_g1_i1	1174	-	0.114	0.464	0.498	3	10	11
c20799_g1_i1	424	-	0	0	0.873	0	0	2
c230088_g1_i1	250	-	0	1.09	0	0	3	0
c253738_g1_i1	348	-	0	0	0	0	0	0
c75763_g1_i1	460	-	0.413	0	0.96	1	0	2
c112671_g1_i1	423	-	49.415	22.307	40.118	59	29	48
c326586_g1_i1	299	-	2.163	0	0	1	0	0
c105115_g2_i1	333	-	1.317	0	1.609	1	0	1
c172286_g1_i1	250	tr|S9UVX2|S9UVX2_9TRYP:RecName: Full=Mannose-6-phosphate isomerase {ECO:0000256|RuleBase:RU000611}; GN=STCU_01274 OS=Strigomonas culicis.	0	0	0	0	0	0
c244767_g1_i1	278	-	0	0	0.22	0	0	1
c122435_g1_i1	416	-	4.588	2.692	0.676	8	4	1
c131292_g1_i1	1159	tr|A0A151Z355|A0A151Z355_9MYCE:SubName: Full=Flavohemoglobin {ECO:0000313|EMBL:KYQ88379.1}; GN=DLAC_11077 OS=Dictyostelium lacteum.	0	3.879	1.529	0	49	18
c13933_g1_i2	410	-	0.491	0	0	1	0	0
c166725_g1_i1	393	-	0.893	1.849	0.97	1	2	1
c152481_g2_i1	474	-	3.596	3.557	4.244	9	8	9
c229475_g1_i1	211	-	0	1.029	0.547	0	2	1
c72834_g1_i1	730	-	0.488	0.33	0.169	3	2	1
c259910_g1_i1	438	-	0	0.697	0.357	0	2	1
c88833_g1_i1	206	-	0	0.615	0	0	1	0
c149765_g1_i2	1834	-	0.095	0.239	0.41	2	5	8
c73843_g1_i1	309	-	0	0	0	0	0	0
c280351_g1_i1	261	-	0	0	0	0	0	0
c85440_g1_i1	257	-	0	1.079	0	0	2	0
c152109_g5_i1	401	-	1.156	0.557	1.208	2	1	2
c179215_g1_i1	312	tr|A0A146LQW7|A0A146LQW7_LYGHE:SubName: Full=26S protease regulatory subunit 7 {ECO:0000313|EMBL:JAQ09162.1}; GN=psmc2_1 OS=Lygus hesperus	0	2.037	0	0	2	0
c143055_g1_i2	508	-	0	0	0	0	0	0
c66564_g1_i1	410	-	4.206	6.951	6.325	5	8	7
c307946_g1_i1	465	tr|T1IXM7|T1IXM7_STRMM:SubName: Full=Uncharacterized protein {ECO:0000313|EnsemblMetazoa:SMAR005966-PA}; GN=unknown OS=Strigamia maritima	0	0.593	0.588	0	2	2
c74081_g1_i1	388	-	0	2.457	0.982	0	5	2
c307147_g1_i1	258	-	0	0	0	0	0	0
c66548_g1_i1	425	-	4.222	6.6	1.142	5	6	1
c142595_g2_i2	2626	tr|T1K6U6|T1K6U6_TETUR:SubName: Full=Uncharacterized protein {ECO:0000313|EnsemblMetazoa:tetur06g01780.1}; GN=unknown OS=Tetranychus urticae	7.472	8.54	7.177	251	284	232
c248742_g1_i1	498	tr|V4APP1|V4APP1_LOTGI:RecName: Full=Kynureninase {ECO:0000256|HAMAP-Rule:MF_03017, ECO:0000256|PIRNR:PIRNR038800}; GN=KYNU OS=Lottia gigantea	0	1.247	1.683	0	4	5
c147031_g2_i2	2137	tr|M9NZE7|M9NZE7_ERISI:SubName: Full=Delta-6 desaturase-like protein {ECO:0000313|EMBL:AFV15455.1}; GN=unknown OS=Eriocheir sinensis	0.742	0.642	0.787	23	20	24
c151390_g2_i5	2012	tr|A0A0R1E1F5|A0A0R1E1F5_DROYA:SubName: Full=Uncharacterized protein, isoform C {ECO:0000313|EMBL:KRK02927.1}; GN=Dyak\GE25079 OS=Drosophila yakuba	1.828	0.745	1.38	69	32	55
c271735_g1_i1	238	-	0	0.114	0	0	1	0
c278720_g1_i1	417	-	0	0	0	0	0	0
c173001_g1_i1	293	-	2.28	0	0	1	0	0
c280552_g1_i1	276	-	0.531	0.554	0	1	1	0
c211574_g1_i1	445	-	0	0.595	0.288	0	2	1
c262564_g1_i1	273	-	0.194	0	0	1	0	0
c127985_g2_i1	1533	-	27.385	65.391	38.546	380	865	470
c110056_g2_i1	362	tr|A0A0V0RQU8|A0A0V0RQU8_9BILA:SubName: Full=Uncharacterized protein {ECO:0000313|EMBL:KRX16843.1}; GN=T07_11014 OS=Trichinella nelsoni.	0	0	0	0	0	0
c201299_g1_i1	252	-	0	0	0	0	0	0
c209685_g1_i1	321	-	0	0	2.578	0	0	1
c147421_g1_i1	1723	tr|D6WJ34|D6WJ34_TRICA:SubName: Full=Arrestin 1 {ECO:0000313|EMBL:EFA04632.1}; GN=TcasGA2_TC013804 OS=Tribolium castaneum	10.334	15.805	17.717	348	601	619
c191545_g1_i1	225	-	0.21	0	0	1	0	0
c152931_g7_i2	572	-	1.409	0.472	1.997	6	2	8
c180446_g1_i1	330	-	1.05	0	2.126	1	0	2
c154402_g1_i1	642	-	4.515	2.536	2.817	21	13	14
c150961_g1_i2	249	tr|A0A0P4VUQ4|A0A0P4VUQ4_9EUCA:SubName: Full=Uncharacterized protein {ECO:0000313|EMBL:JAI57253.1}; GN=unknown OS=Scylla olivacea	0	0	0.206	0	0	1
c80055_g1_i1	265	-	0	0.938	0.525	0	2	1
c16456_g1_i1	320	-	1.871	1.876	0.935	2	2	1
c116904_g1_i1	1102	-	0	0.475	0	0	3	0
c161081_g1_i1	326	-	0	0	2.054	0	0	2
c146483_g1_i1	381	tr|A0A067R3Y1|A0A067R3Y1_ZOONE:SubName: Full=Metabotropic glutamate receptor 3 {ECO:0000313|EMBL:KDR13891.1}; GN=L798_12305 OS=Zootermopsis nevadensis	0	0	0.488	0	0	1
c280353_g1_i1	271	-	0	0	1.214	0	0	2
c137671_g3_i1	591	-	3.39	1.902	2.948	13	6	9
c162194_g1_i1	273	-	0	0.572	0.319	0	2	1
c136758_g2_i5	511	-	1.854	0.515	0.528	7	2	2
c149524_g2_i8	803	-	8.37	4.193	5.641	56	30	38
c254936_g1_i1	304	-	0	3.511	1.112	0	3	1
c190344_g1_i1	278	-	0	0.203	0	0	1	0
c124938_g1_i1	371	-	1.258	0	0	1	0	0
c26383_g1_i1	235	-	0	0	1.135	0	0	3
c311400_g1_i1	554	-	0	1.08	1.189	0	4	4
c64907_g1_i1	293	-	0	0	0	0	0	0
c149712_g2_i3	2138	tr|A0A0P4W304|A0A0P4W304_9EUCA:SubName: Full=Uncharacterized protein {ECO:0000313|EMBL:JAI57468.1}; GN=unknown OS=Scylla olivacea	2.217	1.487	3.149	87	63	121
c154196_g2_i1	1047	-	1.672	7.243	1.985	18	75	20
c326059_g1_i1	520	-	0	0	1.324	0	0	3
c181335_g1_i1	229	-	0	0	0.213	0	0	1
c135361_g3_i1	349	-	0	1.391	0	0	1	0
c185048_g1_i1	359	-	0	0.638	0.659	0	2	2
c141477_g1_i1	280	-	0	0.165	0	0	1	0
c106692_g1_i1	399	-	2.974	0	14.457	3	0	13
c145234_g2_i2	272	-	0.262	0	0	2	0	0
c149468_g3_i4	3892	tr|A0A0P4WFU2|A0A0P4WFU2_9EUCA:SubName: Full=Uncharacterized protein {ECO:0000313|EMBL:JAI66314.1}; GN=unknown OS=Scylla olivacea	1.142	1.3	1.222	58	67	61
c187497_g1_i1	296	-	3.125	0	3.276	1	0	1
c20188_g1_i1	617	tr|A0A0P4VR47|A0A0P4VR47_9EUCA:SubName: Full=Uncharacterized protein {ECO:0000313|EMBL:JAI57653.1}; GN=unknown OS=Scylla olivacea	0	0.518	0.577	0	2	2
c151785_g1_i2	2146	tr|A0A067QI90|A0A067QI90_ZOONE:SubName: Full=Arrestin domain-containing protein 3 {ECO:0000313|EMBL:KDR08474.1}; GN=L798_01231 OS=Zootermopsis nevadensis	6.075	3.891	3.293	266	186	148
c274838_g1_i1	382	-	0	0.685	1.483	0	1	2
c67984_g1_i1	232	-	0	0	0.305	0	0	1
c27346_g1_i1	645	tr|B6S347|B6S347_PHIRO:SubName: Full=YTH domain family member 1-like protein {ECO:0000313|EMBL:ACI90367.1}; GN=unknown OS=Unreviewed; 464 AA.	0	0.558	0.175	0	3	1
c153789_g1_i4	869	-	1.393	2.201	0.988	19	30	12
c152209_g1_i5	2405	tr|A0A0N7ZCW0|A0A0N7ZCW0_9EUCA:SubName: Full=Uncharacterized protein {ECO:0000313|EMBL:JAI65544.1}; GN=unknown OS=Scylla olivacea	2.6	2.112	2.277	76	62	61
c166547_g1_i1	581	tr|A0A0B6YUZ5|A0A0B6YUZ5_9EUPU:SubName: Full=Uncharacterized protein {ECO:0000313|EMBL:CEK60043.1}; GN=ORF38240 OS=Arion vulgaris.	0	0.925	0.497	0	4	2
c87875_g1_i1	601	-	0	0	0	0	0	0
c73715_g1_i1	312	-	0	0	3.483	0	0	2
c272477_g1_i1	336	-	1.824	0	0	2	0	0
c328274_g1_i1	374	-	0	2.251	0.812	0	3	1
c188505_g1_i1	230	-	0	1.561	0.56	0	3	1
c221124_g1_i1	373	-	0	0	2.418	0	0	5
c326487_g1_i1	275	-	0	0	0	0	0	0
c153838_g2_i1	2099	-	4.234	2.585	3.334	91	54	65
c125698_g1_i1	1260	-	115.325	124.81	213.67	1980	2421	3998
c142858_g1_i3	1155	tr|G6CXI0|G6CXI0_DANPL:SubName: Full=Uncharacterized protein {ECO:0000313|EMBL:EHJ74036.1}; GN=KGM_18601 OS=Danaus plexippus	0.044	0.082	0.047	1	2	1
c152222_g2_i2	2290	tr|A0A0P4W8V7|A0A0P4W8V7_9EUCA:SubName: Full=Uncharacterized protein {ECO:0000313|EMBL:JAI62238.1}; GN=unknown OS=Scylla olivacea	0.946	1.509	0.813	42	73	36
c110605_g1_i1	377	-	0.658	3.1	2.229	1	4	3
c235402_g1_i1	201	-	0	0	0.524	0	0	1
c125831_g2_i1	565	-	6.382	4.575	3.862	48	39	28
c69856_g1_i1	336	tr|A0A0C4W5V6|A0A0C4W5V6_PLETR:RecName: Full=Peptidyl-prolyl cis-trans isomerase {ECO:0000256|RuleBase:RU363019}; GN=unknown OS=Plectreurys tristis	0	0	0	0	0	0
c254907_g1_i1	271	-	0	0.54	0	0	2	0
c148243_g1_i3	1315	-	24.126	18.363	13.351	466	332	233
c33720_g1_i1	438	-	0.622	0.312	0.731	3	1	3
c193558_g1_i1	248	-	0	0.298	0	0	2	0
c239132_g1_i1	233	-	0	0	0.276	0	0	1
c52238_g1_i2	318	-	4.074	0	0	2	0	0
c123091_g1_i1	2403	-	0.17	0.175	0.066	8	9	3
c97102_g1_i2	223	-	1.14	0	0	4	0	0
c144232_g4_i1	380	-	5.625	1.654	8.255	7	2	10
c235701_g1_i1	446	-	0	0.571	1.123	0	1	2
c295153_g1_i1	352	tr|A0A0P5P1W9|A0A0P5P1W9_9CRUS:SubName: Full=Vesicular integral-membrane protein VIP36 {ECO:0000313|EMBL:JAL17033.1}; GN=unknown OS=Daphnia magna.	0	1.822	0	0	2	0
c129965_g1_i1	554	-	2.493	4.402	3.044	12	21	14
c135555_g1_i2	4468	tr|A0A0P4W5A0|A0A0P4W5A0_9EUCA:SubName: Full=Uncharacterized protein {ECO:0000313|EMBL:JAI58556.1}; GN=unknown OS=Scylla olivacea	3.217	3.31	3.011	217	239	205
c77853_g2_i2	854	-	0.141	0	0.305	1	0	2
c123199_g1_i1	703	-	1.28	1.177	2.519	9	7	15
c139498_g1_i3	1076	-	17.428	15.21	17.652	140	122	140
c228205_g1_i1	308	-	0	2.851	0	0	2	0
c124253_g1_i1	827	-	1.022	0.107	1.963	9	1	17
c246929_g1_i1	272	tr|A9URT7|A9URT7_MONBE:SubName: Full=Predicted protein {ECO:0000313|EMBL:EDQ91664.1}; GN=14693 OS=Monosiga brevicollis	0	0	0.969	0	0	3
c149658_g1_i1	377	-	1.616	2.219	0.739	2	3	1
c192690_g1_i1	324	-	0	0	0	0	0	0
c145174_g2_i2	4588	tr|A0A0P4VNP1|A0A0P4VNP1_9EUCA:SubName: Full=Uncharacterized protein {ECO:0000313|EMBL:JAI56852.1}; GN=unknown OS=Scylla olivacea	1.523	1.98	1.452	87	111	76
c108653_g2_i2	354	-	0	0	0	0	0	0
c145053_g1_i1	388	-	2.318	0	0.962	5	0	2
c289704_g1_i1	284	-	0.413	0	0	2	0	0
c137705_g1_i1	1068	-	0.169	0.263	0.201	4	7	5
c120515_g2_i1	725	-	11.075	9.967	10.986	63	55	54
c300802_g1_i1	432	-	0	1.021	0	0	2	0
c20247_g1_i1	299	-	0	3.909	4.176	0	2	2
c141578_g1_i1	795	-	0.751	1.005	1.003	5	7	7
c138129_g1_i2	470	tr|A0A068YE18|A0A068YE18_ECHMU:SubName: Full=Myosin heavy chain {ECO:0000313|EMBL:CDS41550.1}; GN=EmuJ_000920900 OS=Echinococcus multilocularis	0	1.885	0.468	0	4	1
c144955_g1_i3	322	-	5.251	6.932	27.176	2	2	8
c83080_g1_i1	636	-	0.575	0.604	0.828	3	3	4
c93374_g1_i1	249	-	0	0	0.375	0	0	1
c11562_g1_i1	1050	-	1.865	0.878	1.892	14	6	12
c265321_g1_i1	320	-	0.967	3.344	0	1	4	0
c275318_g1_i1	1193	-	0	0.653	0.621	0	4	3
c109638_g1_i1	517	-	0.81	0.76	1.231	2	2	3
c192669_g1_i1	235	-	0	0.299	0	0	1	0
c117240_g1_i1	604	tr|A0A0K2UT35|A0A0K2UT35_LEPSM:SubName: Full=Uncharacterized protein {ECO:0000313|EMBL:CDW41424.1}; GN=unknown OS=Lepeophtheirus salmonis	0.279	1.168	0.671	2	9	5
c22214_g1_i1	248	-	0	0	0	0	0	0
c111022_g1_i1	1049	-	0.258	0.513	1.276	3	6	14
c203705_g1_i1	285	-	0	0	2.348	0	0	1
c229168_g1_i1	261	-	0	0	0.396	0	0	1
c146108_g2_i1	662	-	1012.339	733.332	1052.724	4991	3138	4460
c155485_g1_i1	495	tr|A0A0P5NGG0|A0A0P5NGG0_9CRUS:SubName: Full=Putative 5'-AMP-activated protein kinase catalytic subunit alpha-1 {ECO:0000313|EMBL:JAL08993.1}; GN=unknown OS=Daphnia magna.	0	1.086	0.708	0	3	2
c218465_g1_i1	344	-	0	0	1.019	0	0	1
c140753_g1_i6	803	tr|A0A139WBA6|A0A139WBA6_TRICA:SubName: Full=Uncharacterized protein {ECO:0000313|EMBL:KYB25192.1}; GN=TcasGA2_TC034357 OS=Tribolium castaneum	1.219	1.348	1.54	14	16	16
c256335_g1_i1	456	tr|A0A158P3T8|A0A158P3T8_ATTCE:SubName: Full=Uncharacterized protein {ECO:0000313|EnsemblMetazoa:XP_012064446.1}; GN=unknown OS=Atta cephalotes	0	0.41	0.756	0	1	2
c219671_g1_i1	264	-	0	0	0.41	0	0	2
c307369_g1_i1	286	-	2.761	0.263	0	1	1	0
c82637_g1_i1	211	-	0	0	0	0	0	0
c118645_g1_i1	559	-	0.892	0.81	0.6	3	3	2
c145390_g2_i1	897	-	3.361	4.331	6.484	27	33	44
c180833_g1_i1	238	-	0	0.737	0	0	2	0
c162653_g1_i1	305	-	0	0	1.888	0	0	1
c272793_g1_i1	254	-	0	0	0.561	0	0	2
c193752_g1_i1	653	-	0	0.299	0.34	0	2	2
c52096_g1_i1	334	-	3.282	1.708	0	2	1	0
c128532_g1_i1	652	tr|A0A0P4W4G4|A0A0P4W4G4_9EUCA:SubName: Full=Uncharacterized protein {ECO:0000313|EMBL:JAI63459.1}; GN=LTHHHKLLPV PVTNTQFPIQ HNVFPQPSAT PRTVPHTMPH TSLHLPSLSS OS=Scylla olivacea	2.377	0.883	1.684	11	4	7
c144458_g1_i2	1945	tr|C3ZQZ9|C3ZQZ9_BRAFL:SubName: Full=Putative uncharacterized protein {ECO:0000313|EMBL:EEN45040.1}; GN=BRAFLDRAFT_115040 OS=Branchiostoma floridae	1.697	1.536	1.121	71	78	50
c324393_g1_i1	716	tr|A0E0F5|A0E0F5_PARTE:SubName: Full=Uncharacterized protein {ECO:0000313|EMBL:CAK88772.1}; GN=GSPATT00021940001 OS=Paramecium tetraurelia.	0	0	1.252	0	0	11
c140919_g2_i4	496	tr|A0A0N7ZBD6|A0A0N7ZBD6_9EUCA:SubName: Full=Uncharacterized protein {ECO:0000313|EMBL:JAI61352.1}; GN=unknown OS=Scylla olivacea	0	2.471	0	0	5	0
c131652_g1_i2	786	-	0.135	0.273	1.363	1	2	9
c111082_g1_i1	840	-	0.95	1.125	1.289	7	8	9
c123273_g1_i1	468	-	0.77	1.98	2.407	3	8	9
c242766_g1_i1	304	-	1.32	0	1.033	1	0	1
c136611_g1_i1	1159	tr|A0A0P5G794|A0A0P5G794_9CRUS:SubName: Full=MIP08013p1 {ECO:0000313|EMBL:JAJ84691.1}; GN=unknown OS=Daphnia magna.	0	7.151	3.594	0	100	47
c265064_g1_i1	328	-	0	2.518	0	0	1	0
c112236_g1_i1	400	-	3.093	1.103	2.326	3	1	2
c144462_g2_i4	551	-	22.229	24.969	26.228	98	101	114
c147545_g3_i1	1600	tr|A0A0N7ZAD1|A0A0N7ZAD1_9EUCA:SubName: Full=Uncharacterized protein {ECO:0000313|EMBL:JAI58512.1}; GN=EILGEIFLSL LYQCSHISFD LQLENASFLD ETWQLPIYQE OS=Scylla olivacea	1.107	0.521	0.612	19	9	10
c150240_g2_i4	1810	tr|A0A0P5LJF8|A0A0P5LJF8_9CRUS:SubName: Full=Voltage-dependent N-type calcium channel subunit alpha-1B {ECO:0000313|EMBL:JAK57990.1}; GN=unknown OS=Daphnia magna.	0.806	0.951	1.45	19	23	32
c153520_g4_i2	1922	tr|A7SFM1|A7SFM1_NEMVE:RecName: Full=40S ribosomal protein S24 {ECO:0000256|RuleBase:RU004383}; GN=v1g244934 OS=Nematostella vectensis	45.877	53.859	57.526	1215	1482	1441
c211242_g1_i1	381	-	0	1.211	2.388	0	1	2
c105737_g1_i1	420	-	3.99	0	0.711	6	0	1
c167667_g1_i1	284	-	0.311	0	0	1	0	0
c18322_g1_i2	364	tr|A0A0P4VXB7|A0A0P4VXB7_9EUCA:SubName: Full=Uncharacterized protein {ECO:0000313|EMBL:JAI56853.1}; GN=unknown OS=Scylla olivacea	0	0.881	0.913	0	1	1
c109009_g1_i1	622	-	1.139	0.59	0.638	4	2	2
c225176_g1_i1	252	-	0	0	0	0	0	0
c145131_g1_i5	1291	-	9.096	11.801	8.575	119	157	111
c301420_g1_i1	305	-	2.454	0	0	2	0	0
c55398_g1_i1	529	-	0.395	2.23	3.264	1	5	7
c152190_g2_i13	477	-	1.391	1.383	0.37	8	8	2
c190334_g1_i1	250	-	0	0.782	0	0	2	0
c146300_g2_i4	694	-	0	1.214	0.398	0	6	2
c4450_g1_i1	470	-	0	0.273	0.901	0	1	3
c111229_g1_i1	720	-	9.391	4.843	13.781	110	64	158
c143385_g3_i5	297	-	0	5.22	0	0	2	0
c295376_g1_i1	208	tr|A0A0A1TWD4|A0A0A1TWD4_ENTIV:SubName: Full=Uncharacterized protein {ECO:0000313|EMBL:ELP84977.1}; GN=EIN_310100 OS=Entamoeba invadens IP1.	0	0.439	0	0	2	0
c284632_g1_i1	499	tr|A0A0P4W9G7|A0A0P4W9G7_9EUCA:SubName: Full=Uncharacterized protein {ECO:0000313|EMBL:JAI62714.1}; GN=unknown OS=Scylla olivacea	0	0	0.245	0	0	2
c208138_g1_i1	284	-	0	0.133	0	0	1	0
c127847_g1_i1	561	-	0	2.742	2.192	0	6	4
c37917_g1_i1	732	-	0.679	0.537	0.588	6	5	5
c144950_g4_i2	529	tr|A0A151IE93|A0A151IE93_9HYME:SubName: Full=Mediator of RNA polymerase II transcription subunit 1 {ECO:0000313|EMBL:KYM99001.1}; GN=ALC62_10300 OS=Cyphomyrmex costatus.	0.346	0	1.481	1	0	4
c105241_g1_i1	478	-	4.572	3.024	3.419	27	20	21
c109414_g1_i2	418	-	0	0	1.338	0	0	2
c246268_g1_i1	432	-	0	0.667	0.684	0	1	1
c74460_g1_i1	253	-	0	0	0.8	0	0	3
c314338_g1_i1	329	-	1.408	1.599	0	1	1	0
c294483_g1_i1	217	-	0	0	0.66	0	0	2
c144186_g2_i1	288	-	0	8.131	0	0	3	0
c79653_g1_i2	214	-	0	1.053	0	0	2	0
c126107_g1_i1	698	tr|D6WXF6|D6WXF6_TRICA:SubName: Full=RINT1-like protein {ECO:0000313|EMBL:EFA07987.1}; GN=TcasGA2_TC005574 OS=Tribolium castaneum	6.905	7.276	6.48	69	79	68
c129751_g2_i1	1044	tr|M1F323|M1F323_PENMO:SubName: Full=Glutathione-dependent prostaglandin D synthase {ECO:0000313|EMBL:AFJ11393.1}; GN=unknown OS=Unreviewed; 153 AA.	32.84	18.411	20.392	556	341	351
c110856_g1_i2	1033	-	0.219	0.429	0.338	2	4	3
c132379_g1_i3	1313	-	5.534	5.911	8.695	56	53	75
c9160_g1_i1	448	tr|A0A0Q9W6X7|A0A0Q9W6X7_DROVI:SubName: Full=Uncharacterized protein, isoform K {ECO:0000313|EMBL:KRF80605.1}; GN=Dvir\GJ16640 OS=Drosophila virilis	0.925	0	0	4	0	0
c288102_g1_i1	310	tr|A0A087TE19|A0A087TE19_9ARAC:SubName: Full=Membralin {ECO:0000313|EMBL:KFM63358.1}; GN=X975_06385 OS=Stegodyphus mimosarum.	0	1.4	2.64	0	1	2
c131678_g1_i1	937	-	4.879	5.031	5.821	59	68	72
c335718_g1_i1	349	-	0	0	3.979	0	0	3
c149041_g2_i2	1216	-	0.207	0.548	0.815	2	5	7
c314092_g1_i1	470	-	0	0.422	0	0	2	0
c215582_g1_i1	311	-	2.555	1.27	0	2	1	0
c310922_g1_i1	389	tr|A0A139WBH2|A0A139WBH2_TRICA:SubName: Full=Uncharacterized protein {ECO:0000313|EMBL:KYB25201.1}; GN=TcasGA2_TC011986 OS=Tribolium castaneum	0	0.711	0	0	2	0
c98030_g1_i1	216	-	0	0	0	0	0	0
c12540_g1_i2	448	-	0	0	0	0	0	0
c134644_g1_i1	1013	-	2.703	2.973	3.876	24	26	33
c115938_g1_i1	203	-	0	0	0.353	0	0	1
c124067_g1_i1	1725	-	0.445	0.549	0.957	7	8	14
c67382_g2_i1	226	-	0	0	0	0	0	0
c113525_g1_i1	491	-	0	0.56	1.481	0	2	5
c55430_g1_i1	539	-	2.041	0.262	0.261	8	1	1
c311014_g1_i1	315	-	0	0	2.145	0	0	1
c211691_g1_i1	275	-	0	0	0	0	0	0
c141166_g2_i1	336	-	3.742	0.951	0	4	1	0
c93177_g1_i1	239	-	0	0	0	0	0	0
c120795_g1_i1	293	-	14.657	31.674	12.448	7	12	5
c153860_g3_i1	1920	tr|A0A0N7ZD40|A0A0N7ZD40_9EUCA:SubName: Full=Uncharacterized protein {ECO:0000313|EMBL:JAI66184.1}; GN=unknown OS=Scylla olivacea	10.52	10.433	9.289	311	324	264
c141824_g2_i2	4324	-	5.232	6.645	7.212	264	331	325
c201871_g1_i1	281	-	0	0	0.339	0	0	1
c92334_g1_i1	761	-	1.157	1.4	0.647	9	12	5
c105521_g1_i1	257	-	0.309	0.311	0	1	1	0
c180612_g1_i1	548	-	0	0.892	0.694	0	4	3
c147290_g2_i1	2741	-	7.755	6.255	6.573	386	335	309
c79811_g1_i1	616	-	0	0.422	0	0	2	0
c149691_g1_i1	1108	-	0.403	0.248	0.089	5	3	1
c185407_g1_i1	240	-	0	0.318	0	0	1	0
c224152_g1_i1	264	-	0	0	0.198	0	0	1
c314099_g1_i1	373	-	0	0	4.234	0	0	4
c298964_g1_i1	226	tr|A0A023FWE0|A0A023FWE0_9ACAR:SubName: Full=Putative e3 ubiquitin-protein ligase huwe1 {ECO:0000313|EMBL:JAC25852.1}; GN=unknown OS=Amblyomma parvum.	0	0	0	0	0	0
c132446_g1_i2	496	-	0	0	0	0	0	0
c200872_g1_i1	363	-	0	0	0.966	0	0	1
c182840_g1_i1	447	-	0	0.569	0.581	0	1	1
c151427_g1_i4	545	-	0.767	0.531	0.815	3	2	3
c150122_g1_i1	421	-	11.743	2.381	13.526	25	5	29
c140231_g2_i1	2089	tr|W4XHC9|W4XHC9_STRPU:SubName: Full=Uncharacterized protein {ECO:0000313|EnsemblMetazoa:SPU_002798-tr}; GN=unknown OS=Strongylocentrotus purpuratus	0.32	0.306	0.456	8	7	10
c99046_g1_i1	700	-	0.835	0.229	1.904	4	1	8
c100006_g1_i1	311	-	0	6.878	0	0	3	0
c259641_g1_i1	356	-	0.618	0.652	1.322	1	1	2
c167400_g1_i1	495	-	1.336	0	0	3	0	0
c187594_g1_i1	259	-	0	1.392	0	0	4	0
c203699_g1_i1	329	-	0.51	0	0.557	1	0	1
c283944_g1_i1	481	-	0.83	0	0	2	0	0
c206044_g1_i1	301	-	3.5	0	0	1	0	0
c144388_g1_i1	980	-	0	1.522	0	0	17	0
c123508_g1_i1	1837	-	0.1	0.264	0.402	2	5	7
c149588_g2_i4	2791	tr|A0A0N7ZBP3|A0A0N7ZBP3_9EUCA:SubName: Full=Uncharacterized protein {ECO:0000313|EMBL:JAI62208.1}; GN=unknown OS=Scylla olivacea	4.141	3.67	3.787	239	201	196
c136652_g1_i1	529	tr|A0A0P4WHW0|A0A0P4WHW0_9EUCA:SubName: Full=Uncharacterized protein {ECO:0000313|EMBL:JAI65499.1}; GN=unknown OS=Scylla olivacea	3.921	5.519	5.177	13	18	15
c224980_g1_i1	396	-	1.023	0.54	0	2	1	0
c39742_g1_i2	406	-	0.665	0.421	0	2	1	0
c132029_g2_i1	577	-	0	0	0.828	0	0	3
c104514_g1_i1	836	-	0	0	0	0	0	0
c151787_g1_i2	1005	tr|A0A087SY58|A0A087SY58_9ARAC:SubName: Full=Nephrin {ECO:0000313|EMBL:KFM57797.1}; GN=X975_00433 OS=Stegodyphus mimosarum.	1.727	0.843	0.566	30	17	10
c40787_g1_i1	408	-	0	4.545	0	0	6	0
c152241_g2_i1	2222	-	1.681	2.996	1.746	49	83	46
c146093_g1_i3	1311	tr|A0A0P4WGE2|A0A0P4WGE2_9EUCA:SubName: Full=Uncharacterized protein {ECO:0000313|EMBL:JAI66542.1}; GN=unknown OS=Scylla olivacea	0.814	0.883	0.222	21	25	6
c112920_g1_i1	329	-	0	0	0	0	0	0
c116058_g1_i2	284	-	0	0	4.229	0	0	1
c120288_g1_i4	440	-	0	6.025	0.654	0	20	2
c223233_g1_i1	699	-	0.277	0.303	0.472	2	2	3
c43733_g1_i1	503	-	0.93	0.26	0.512	4	1	2
c298354_g1_i1	266	-	0	0	0	0	0	0
c53733_g1_i1	316	-	3.806	3.809	0	2	2	0
c150425_g1_i2	553	-	5.559	3.742	1.633	23	14	6
c283098_g1_i1	298	tr|G0R0G1|G0R0G1_ICHMG:SubName: Full=RNA binding protein, putative {ECO:0000313|EMBL:EGR29040.1}; GN=IMG5_164520 OS=Ichthyophthirius multifiliis	0	0	4.388	0	0	2
c245385_g1_i1	963	-	1.314	0.203	0.602	14	2	6
c151594_g4_i2	658	-	6.121	8.469	12.689	20	27	38
c211520_g1_i1	389	-	1.495	0.886	2.848	2	1	3
c298780_g1_i1	312	-	0	0	3.367	0	0	2
c44679_g1_i1	478	-	0	0	2.294	0	0	4
c333244_g1_i1	222	tr|I1SKJ0|I1SKJ0_APLCA:RecName: Full=Histone H2A {ECO:0000256|RuleBase:RU000527}; GN=unknown OS=Aplysia californica	0	0.213	0	0	1	0
c100463_g1_i1	717	-	0	0.246	0.514	0	1	2
c31096_g1_i1	335	-	0	0	2.104	0	0	3
c66936_g1_i1	319	-	2.216	17.1	4.218	1	8	2
c153956_g2_i1	590	tr|E7CW70|E7CW70_ERISI:SubName: Full=Macrophage migration inhibitory protein {ECO:0000313|EMBL:ADM86239.1}; GN=MIF OS=Eriocheir sinensis	23.906	23.732	24.27	117	123	115
c280050_g1_i1	304	-	0	1.904	0	0	1	0
c279951_g1_i1	207	-	0	0	0.321	0	0	1
c276351_g1_i1	468	tr|A0A0K8TNT7|A0A0K8TNT7_TABBR:SubName: Full=Putative scp {ECO:0000313|EMBL:JAI15808.1}; GN=unknown OS=Tabanus bromius	0	0.986	0	0	3	0
c150459_g2_i4	1631	-	0.259	0.524	0.77	7	14	19
c329635_g1_i1	343	-	0	0.899	1.672	0	1	2
c228221_g1_i1	753	-	1.283	0.41	0.902	10	3	6
c54556_g1_i1	219	-	0.831	0	0	2	0	0
c72893_g1_i1	282	tr|K1PGZ1|K1PGZ1_CRAGI:SubName: Full=Uncharacterized protein {ECO:0000313|EMBL:EKC18134.1}; GN=CGI_10015025 OS=Crassostrea gigas	0	0.163	0	0	1	0
c69722_g1_i1	521	-	0.691	0.368	1.5	2	1	4
c324161_g1_i1	448	-	0	0	0.481	0	0	1
c79113_g1_i1	722	-	0.368	0.58	0.631	2	3	3
c112085_g1_i1	418	-	0	5.077	0	0	8	0
c165796_g1_i1	829	tr|K1RBK2|K1RBK2_CRAGI:SubName: Full=Uncharacterized protein {ECO:0000313|EMBL:EKC43113.1}; GN=CGI_10022318 OS=Crassostrea gigas	0	0.418	0.444	0	3	3
c314897_g1_i1	220	-	0	0.458	0	0	2	0
c149963_g3_i2	1985	-	4.128	4.426	5.058	95	102	111
c67325_g1_i1	582	tr|H6VLN4|H6VLN4_BRABE:SubName: Full=OTU domain, ubiquitin aldehyde binding-like protein {ECO:0000313|EMBL:AEZ56918.1}; GN=unknown OS=Branchiostoma belcheri	0	1.931	1.121	0	9	5
c72846_g1_i1	473	-	0.492	0	0	2	0	0
c260211_g1_i1	539	-	0	1.153	0	0	4	0
c104817_g1_i1	277	-	0	0	0	0	0	0
c173909_g1_i1	394	-	0	0.637	0.728	0	1	1
c278935_g1_i1	295	tr|L8GLU0|L8GLU0_ACACA:SubName: Full=Ribosomal protein S4, putative {ECO:0000313|EMBL:ELR13987.1}; GN=ACA1_365780 OS=Acanthamoeba castellanii str. Neff.	0	0	0.903	0	0	1
c208654_g1_i1	258	-	0	0	0.202	0	0	1
c89484_g2_i1	277	tr|C4WXR6|C4WXR6_ACYPI:SubName: Full=ACYPI001884 protein {ECO:0000313|EMBL:BAH72686.1}; GN=ACYPI001884 OS=Acyrthosiphon pisum	0.688	0	0.372	5	0	3
c192765_g1_i1	318	-	0	0	2.911	0	0	2
c152835_g1_i1	628	-	2.029	1.669	1.231	9	7	5
c152825_g1_i6	3568	-	24.516	47.105	8.746	1186	2207	393
c245128_g1_i1	236	-	0	0	0.865	0	0	3
c255960_g1_i1	344	-	0	2.117	0	0	1	0
c108703_g1_i1	776	tr|V4A047|V4A047_LOTGI:SubName: Full=Uncharacterized protein {ECO:0000313|EMBL:ESO88295.1}; GN=LOTGIDRAFT_165736 OS=Lottia gigantea	0.149	0.174	0.164	1	1	1
c199651_g1_i1	216	-	0	0	0.679	0	0	2
c309594_g1_i1	495	-	0	0	0	0	0	0
c168562_g1_i1	317	tr|T2M8U3|T2M8U3_HYDVU:SubName: Full=2-amino-3-carboxymuconate-6-semialdehyde decarboxylase {ECO:0000313|EMBL:CDG68514.1}; GN=ACMSD OS=Hydra vulgaris	0	0.785	0	0	1	0
c153213_g5_i1	678	tr|A0A0P4VNP1|A0A0P4VNP1_9EUCA:SubName: Full=Uncharacterized protein {ECO:0000313|EMBL:JAI56852.1}; GN=unknown OS=Scylla olivacea	0.219	0.965	1.022	1	4	4
c229061_g1_i1	267	-	0.925	0	0	2	0	0
c127373_g1_i1	759	-	0.294	1.181	1.706	2	7	10
c152896_g2_i3	945	tr|A0A0P4W274|A0A0P4W274_9EUCA:SubName: Full=Uncharacterized protein {ECO:0000313|EMBL:JAI60435.1}; GN=unknown OS=Scylla olivacea	0.073	0.663	0.421	1	10	6
c146584_g1_i10	1941	-	12.229	18.133	4.696	386	597	145
c142814_g9_i1	671	-	0	0.605	0.439	0	3	2
c142348_g1_i2	965	-	6.477	2.095	4.359	30	9	16
c297931_g1_i1	334	-	0	0	0.958	0	0	1
c140956_g1_i4	233	-	0	0	0	0	0	0
c274033_g1_i1	314	-	0	2.04	2.09	0	1	1
c151854_g2_i2	3207	tr|A0A0P4W146|A0A0P4W146_9EUCA:SubName: Full=Uncharacterized protein {ECO:0000313|EMBL:JAI56627.1}; GN=ITNEEYGIIR SPHWPNKYDG PDPDRQGGAF SCTWFIHVRP OS=Scylla olivacea	3.594	2.492	3.333	181	134	171
c134982_g2_i1	528	-	10.148	7.455	3.999	31	21	12
c257151_g1_i1	238	-	0.489	0	0	1	0	0
c218840_g1_i1	445	tr|T2MEN5|T2MEN5_HYDVU:RecName: Full=Clathrin heavy chain {ECO:0000256|PIRNR:PIRNR002290}; GN=CLTC OS=Hydra vulgaris	0	0.591	0.613	0	2	2
c14352_g1_i1	333	-	0	2.714	3.944	0	2	3
c153024_g3_i1	571	-	2.889	0	2.283	11	0	7
c128485_g1_i1	433	-	0.348	1.163	1.182	1	3	3
c185138_g1_i1	296	-	0	6.492	0	0	2	0
c184876_g1_i1	237	tr|G7YN66|G7YN66_CLOSI:SubName: Full=WD repeat-containing protein 65 {ECO:0000313|EMBL:GAA54397.1}; GN=CLF_102740 OS=Clonorchis sinensis	0	0	0	0	0	0
c267173_g1_i1	494	-	0	1.5	0.955	0	3	2
c150954_g2_i3	5263	tr|A0A069DY23|A0A069DY23_9HEMI:SubName: Full=Putative 2-oxoglutarate dehydrogenase e1 subunit {ECO:0000313|EMBL:JAC88627.1}; GN=unknown OS=Panstrongylus megistus.	6.965	7.235	6.196	552	591	469
c130818_g1_i1	366	-	5.057	2.684	3.182	8	4	5
c251027_g1_i1	373	-	0	0.846	0	0	1	0
c120005_g2_i1	779	-	0.438	0.32	0.47	4	3	4
c179058_g1_i1	491	-	0	0.343	0	0	1	0
c144596_g2_i4	3120	tr|D6WKK2|D6WKK2_TRICA:SubName: Full=Lachesin-like Protein {ECO:0000313|EMBL:EFA04013.2}; GN=TcasGA2_TC014162 OS=Tribolium castaneum	4.064	2.939	3.036	250	200	193
c103770_g1_i2	421	-	0.372	0	0.486	1	0	1
c219501_g1_i1	304	-	0	2.263	4.648	0	1	2
c195435_g1_i1	268	-	0.641	0	0	2	0	0
c80386_g1_i1	352	-	2.407	0	2.391	2	0	2
c88075_g1_i1	386	-	0	0	0.649	0	0	1
c280949_g1_i1	402	-	0.526	0.525	2.97	1	1	6
c115694_g1_i1	523	-	0.362	0.762	0.742	2	4	4
c124815_g1_i2	2009	tr|N6TQ92|N6TQ92_DENPD:SubName: Full=Uncharacterized protein {ECO:0000313|EMBL:ENN82659.1, ECO:0000313|EnsemblMetazoa:ENN82659}; GN=YQE_00969 OS=Dendroctonus ponderosae	0.488	0.2	0.42	24	12	23
c203093_g1_i1	208	-	0	0	0	0	0	0
c43263_g1_i2	680	-	2.076	1.381	2.518	5	3	5
c82869_g1_i1	837	-	0.699	1.084	2.074	3	4	7
c141177_g1_i3	221	-	0.314	0	0	1	0	0
c282471_g1_i1	303	-	1.757	1.921	0	1	1	0
c103837_g2_i1	327	-	0	0	1.233	0	0	1
c130321_g1_i1	527	-	0.338	0	0.396	1	0	1
c153029_g4_i1	414	-	0	0	0	0	0	0
c142802_g1_i5	1023	tr|A0A0P4VXU5|A0A0P4VXU5_9EUCA:SubName: Full=Uncharacterized protein {ECO:0000313|EMBL:JAI57826.1}; GN=unknown OS=Scylla olivacea	0	0	0.287	0	0	3
c141034_g1_i1	545	tr|A0A0P4VQR9|A0A0P4VQR9_9EUCA:SubName: Full=Uncharacterized protein {ECO:0000313|EMBL:JAI57479.1}; GN=unknown OS=Scylla olivacea	0.891	1.432	0.2	5	8	1
c137272_g1_i1	1490	-	5.565	12.525	4.62	93	199	72
c103211_g1_i1	259	-	0	0	0.338	0	0	1
c167417_g1_i1	535	-	0.185	0.348	0.535	1	2	3
c146460_g1_i1	453	-	10.086	12.881	9.85	14	18	13
c190229_g1_i1	802	-	0.298	0.218	0.253	6	3	4
c253355_g1_i1	497	-	0	1.035	0	0	4	0
c253326_g1_i1	264	-	0	0.307	0	0	1	0
c315139_g1_i1	285	-	0.145	0.145	0	1	1	0
c56773_g1_i1	344	-	5.425	2.008	17.083	3	1	8
c43276_g1_i1	475	-	0	3.295	0.467	0	7	1
c148232_g2_i6	1474	tr|H9JKZ1|H9JKZ1_BOMMO:SubName: Full=Uncharacterized protein {ECO:0000313|EnsemblMetazoa:BGIBMGA010192-TA}; GN=LOC101739557 OS=Unreviewed; 345 AA.	0.553	0.461	0.265	13	10	5
c292383_g1_i1	413	-	0	1.392	0	0	2	0
c150714_g1_i4	2460	tr|A0A0P4W4L5|A0A0P4W4L5_9EUCA:SubName: Full=Uncharacterized protein {ECO:0000313|EMBL:JAI60580.1}; GN=unknown OS=Scylla olivacea	0.42	0.765	0.545	16	30	20
c51618_g1_i1	258	-	0.35	0	0	1	0	0
c155676_g1_i1	276	-	0	0.33	0	0	1	0
c153757_g1_i6	409	tr|A0A0P4W6E8|A0A0P4W6E8_9EUCA:SubName: Full=Uncharacterized protein {ECO:0000313|EMBL:JAI62364.1}; GN=unknown OS=Scylla olivacea	0.975	0.432	0.452	2	1	1
c133982_g1_i1	303	-	0	6.17	0	0	2	0
c171247_g1_i1	355	-	0	0	1.314	0	0	1
c136054_g2_i4	963	-	0.179	0.267	0	2	3	0
c148280_g3_i1	833	-	1.267	2.035	3.227	10	17	25
c149377_g1_i2	4692	tr|A0A0P4WGJ0|A0A0P4WGJ0_9EUCA:SubName: Full=Uncharacterized protein {ECO:0000313|EMBL:JAI67851.1}; GN=unknown OS=Scylla olivacea	53.721	50.284	44.039	2987	2780	2237
c146077_g2_i6	2384	tr|A0A0P4WVV4|A0A0P4WVV4_9EUCA:SubName: Full=Uncharacterized protein {ECO:0000313|EMBL:JAI65979.1}; GN=unknown OS=Scylla olivacea	0.193	0.118	0.382	5	3	9
c143366_g1_i1	518	-	3.818	9.923	4.545	17	39	18
c182105_g1_i1	514	-	0.31	0.901	0.315	1	3	1
c19342_g1_i1	478	-	0	0.396	0.433	0	2	2
c268500_g1_i1	269	-	0	0	0.294	0	0	1
c19958_g1_i1	245	-	0	0	0.259	0	0	1
c307629_g1_i1	395	-	0	0	1.901	0	0	3
c147367_g1_i6	614	tr|A0A0P4WCT2|A0A0P4WCT2_9EUCA:SubName: Full=Uncharacterized protein {ECO:0000313|EMBL:JAI65061.1}; GN=unknown OS=Scylla olivacea	0	0	0	0	0	0
c258781_g1_i1	216	tr|A0A044V4E3|A0A044V4E3_ONCVO:RecName: Full=Glutamate dehydrogenase {ECO:0000256|PIRNR:PIRNR000185}; GN=WBGene00245488 OS=Unreviewed; 518 AA.	0	0	0	0	0	0
c112907_g1_i1	1029	-	3.119	1.843	3.062	31	18	30
c187111_g1_i1	260	-	1.058	0	0	3	0	0
c181300_g1_i1	295	-	0	2.755	0	0	1	0
c123789_g1_i2	2028	tr|R7U188|R7U188_CAPTE:SubName: Full=Uncharacterized protein {ECO:0000313|EMBL:ELT97406.1, ECO:0000313|EnsemblMetazoa:CapteP205446}; GN=CAPTEDRAFT_205446 OS=Capitella teleta	1.631	2.086	2.725	48	63	76
c204666_g1_i1	259	-	0	0	0.261	0	0	1
c201694_g1_i1	326	-	0	0	0	0	0	0
c139936_g2_i1	809	-	3.297	4.648	6.709	29	43	61
c232827_g1_i1	319	-	1.414	0	0	1	0	0
c188467_g1_i1	295	-	0	0	4.541	0	0	2
c40437_g1_i1	420	tr|A0A0P6BND1|A0A0P6BND1_9CRUS:SubName: Full=Uncharacterized protein {ECO:0000313|EMBL:JAM76552.1}; GN=unknown OS=Daphnia magna.	0	0	1.588	0	0	5
c137609_g1_i2	217	-	0.686	0.458	0	2	1	0
c328047_g1_i1	477	-	0.604	0.732	2.224	1	1	3
c148929_g1_i7	2664	tr|A0A0P4WIE1|A0A0P4WIE1_9EUCA:SubName: Full=Uncharacterized protein {ECO:0000313|EMBL:JAI66850.1}; GN=unknown OS=Scylla olivacea	0.652	0.644	0.549	29	30	24
c223444_g1_i1	832	-	1.274	0.192	0	7	1	0
c108193_g1_i1	403	-	0	1.652	4.883	0	3	9
c216355_g1_i1	503	-	0	0	0	0	0	0
c149308_g4_i1	328	-	0	0	6.465	0	0	3
c132804_g3_i1	413	-	6.959	2.776	3.542	16	6	8
c114098_g1_i1	420	-	21.745	11.108	6.661	44	24	14
c113989_g1_i1	360	-	2.253	3.412	4.592	2	3	4
c234925_g1_i1	240	-	0	0.599	0	0	1	0
c152598_g2_i6	4054	tr|A0A0P4YPT6|A0A0P4YPT6_9CRUS:SubName: Full=Ras-associated and pleckstrin domains-containing protein {ECO:0000313|EMBL:JAI99237.1}; GN=unknown OS=Daphnia magna.	1.765	1.362	1.287	166	137	121
c95124_g1_i1	250	-	0.693	0.363	1.254	2	1	3
c153350_g1_i1	2945	tr|A0A0P4W7T8|A0A0P4W7T8_9EUCA:SubName: Full=Uncharacterized protein {ECO:0000313|EMBL:JAI61534.1}; GN=unknown OS=Scylla olivacea	2.109	2.546	1.701	86	103	64
c70282_g1_i1	1031	tr|A0A0B7BBS6|A0A0B7BBS6_9EUPU:SubName: Full=Uncharacterized protein {ECO:0000313|EMBL:CEK90337.1}; GN=ORF176262 OS=Arion vulgaris.	0	2.034	0.767	0	20	7
c137901_g1_i8	2583	tr|K7ITH0|K7ITH0_NASVI:SubName: Full=Uncharacterized protein {ECO:0000313|EnsemblMetazoa:NV12376-PA}; GN=LOC100123429 OS=Nasonia vitripennis	0.024	0.022	0.095	1	1	4
c36093_g1_i1	463	-	0	0.553	0	0	2	0
c219424_g1_i1	342	-	0.8	2.506	0	1	3	0
c335673_g1_i1	252	-	0	0	0	0	0	0
c313408_g1_i1	719	-	0.132	0.474	0.364	1	4	3
c283680_g1_i1	255	-	0	0.555	0	0	2	0
c276689_g1_i1	371	-	1.803	0	0	3	0	0
c203752_g1_i1	398	-	0	0.55	1.588	0	1	3
c184544_g1_i1	225	tr|V4BC21|V4BC21_LOTGI:SubName: Full=Uncharacterized protein {ECO:0000313|EMBL:ESP05171.1}; GN=LOTGIDRAFT_202962 OS=Lottia gigantea	0	0	0	0	0	0
c125566_g1_i1	523	-	6.371	5.995	3.958	17	15	10
c241575_g1_i1	255	-	0	0	0.109	0	0	1
c281899_g1_i1	249	-	0	0.377	0.369	0	1	1
c151467_g1_i1	1186	tr|A0A0P4W7Y8|A0A0P4W7Y8_9EUCA:SubName: Full=Uncharacterized protein {ECO:0000313|EMBL:JAI61617.1}; GN=TKLQEQEMDF SRPSESTDKL YMSIGGSDVI EVSHPLPPEG SENVRDPTKP RVHLGVVASG OS=Scylla olivacea	1.021	1.166	0.953	14	15	12
c143929_g4_i1	249	tr|A0A0P4VNJ5|A0A0P4VNJ5_9EUCA:SubName: Full=Uncharacterized protein {ECO:0000313|EMBL:JAI56797.1}; GN=IKATSTSHYL TSFLEFIHSH OS=Scylla olivacea	0	0	0	0	0	0
c60384_g1_i1	533	-	0	0.45	0.674	0	2	3
c263496_g1_i1	293	-	5.427	0	3.143	2	0	1
c73787_g1_i1	349	-	7.246	0	8.789	4	0	4
c336302_g1_i1	245	-	0	0	0.318	0	0	1
c140598_g2_i1	1251	tr|T1IIM9|T1IIM9_STRMM:SubName: Full=Uncharacterized protein {ECO:0000313|EnsemblMetazoa:SMAR000732-PA}; GN=TLGVTAAKAI AKALKLHPEF KRALWKDLFT GRLKTEIPDA LNFLSGGLTN AKLTELDLSD OS=Strigamia maritima	8.269	7.864	7.464	142	141	124
c155533_g1_i1	322	-	0	3.291	1.617	0	2	1
c195194_g1_i1	243	-	0.799	0	0	2	0	0
c153646_g2_i2	352	tr|A0A0P4W5K0|A0A0P4W5K0_9EUCA:RecName: Full=Anion exchange protein {ECO:0000256|RuleBase:RU362035}; GN=unknown OS=Scylla olivacea	0	4.203	1.705	0	5	2
c98701_g1_i1	429	-	0.885	0.782	0.843	2	2	2
c67333_g1_i1	774	-	0.17	0.54	0.914	1	3	5
c137109_g2_i5	1553	tr|A0A0P4WGB5|A0A0P4WGB5_9EUCA:SubName: Full=Uncharacterized protein {ECO:0000313|EMBL:JAI65585.1}; GN=unknown OS=Scylla olivacea	0.453	0.223	0.938	14	8	29
c2940_g1_i1	307	-	0	2.095	0	0	1	0
c81738_g1_i1	612	-	0	0	0.307	0	0	1
c134354_g5_i1	648	-	0.533	0	0.297	2	0	1
c80893_g1_i1	438	-	0	0.873	0.883	0	2	2
c188573_g1_i1	299	-	0	0	0	0	0	0
c147389_g2_i1	665	-	1.878	3.863	5.604	9	18	25
c293877_g1_i1	431	-	0.612	0	0	1	0	0
c231583_g1_i1	238	-	0	0.551	0	0	2	0
c250356_g1_i1	321	-	0	4.418	0	0	2	0
c150352_g5_i1	1303	-	1.787	0.674	2.093	35	15	41
c151597_g1_i1	4224	-	1.446	0.743	0.825	147	87	86
c152839_g1_i3	351	-	0.84	3.159	0.789	1	4	1
c234846_g1_i1	268	-	0	0	0.674	0	0	2
c127139_g2_i1	340	-	0	0	6.387	0	0	4
c277507_g1_i1	284	-	0	0	0	0	0	0
c185285_g1_i1	296	-	2.763	0	0	1	0	0
c142752_g3_i8	3303	tr|A0A0P4WDF9|A0A0P4WDF9_9EUCA:SubName: Full=Uncharacterized protein {ECO:0000313|EMBL:JAI64524.1}; GN=unknown OS=Scylla olivacea	0.172	0.271	0.249	9	14	12
c133728_g4_i1	760	-	4.307	24.523	5.049	28	140	28
c152736_g7_i1	315	-	0	0	0	0	0	0
c316431_g1_i1	362	-	0	1.128	1.235	0	1	1
c105744_g1_i1	283	-	1.205	0	1.174	5	0	4
c105577_g1_i1	216	-	0.602	0	0	1	0	0
c141455_g2_i1	5172	tr|U5EUM9|U5EUM9_9DIPT:SubName: Full=Putative leucine permease transcriptional regulator {ECO:0000313|EMBL:JAB58474.1}; GN=unknown OS=Corethrella appendiculata.	70.061	63.801	68.865	5451	5219	5093
c76623_g1_i1	442	-	0	0	0.587	0	0	1
c151814_g1_i1	515	tr|A0A0N7ZC78|A0A0N7ZC78_9EUCA:SubName: Full=Uncharacterized protein {ECO:0000313|EMBL:JAI63688.1}; GN=unknown OS=Scylla olivacea	1.698	2.128	0.79	7	9	3
c320203_g1_i1	335	-	0	0	0	0	0	0
c79359_g1_i1	549	-	0.705	0.331	0	5	2	0
c102211_g1_i1	784	-	2.654	2.603	2.037	23	25	17
c149563_g1_i2	5222	-	1.163	5.81	11.666	93	469	854
c19613_g1_i1	580	tr|J9F0G8|J9F0G8_WUCBA:SubName: Full=Pip kinase 2 {ECO:0000313|EMBL:EJW87978.1}; GN=WUBG_01114 OS=Wuchereria bancrofti.	0	1.94	0.531	0	8	2
c145639_g1_i1	1621	tr|A0A0P6GP99|A0A0P6GP99_9CRUS:SubName: Full=Putative A disintegrin and metalloproteinase with thrombospondin motifs {ECO:0000313|EMBL:JAN64083.1}; GN=WGSWQEWMMG TCSRTCGGGV QRSTRNCDNP OS=Daphnia magna.	3.986	2.735	3.238	127	94	103
c42847_g1_i1	326	-	13.001	0	4.785	8	0	3
c307580_g1_i1	314	-	0	0	0	0	0	0
c17274_g1_i1	649	-	0.368	0	0.769	5	0	7
c97916_g1_i1	1085	-	0.356	0.165	0.558	4	2	6
c50165_g1_i1	256	-	0.431	0	0	2	0	0
c17847_g1_i1	430	-	0	0	0	0	0	0
c165179_g1_i1	332	-	0	3.81	4.804	0	3	4
c145857_g2_i3	1985	-	0.48	1.143	2.14	8	18	32
c8329_g1_i1	293	tr|I7HI75|I7HI75_PENJP:SubName: Full=Putative reverse transcriptase {ECO:0000313|EMBL:BAM35674.1}; GN=unknown OS=Penaeus japonicus	4.874	9.846	5.729	1	2	1
c122650_g1_i1	1170	-	0.838	0.971	1.16	9	10	11
c179300_g1_i1	414	-	0	0.556	2.164	0	1	4
c316448_g1_i1	432	tr|Q9XZE7|Q9XZE7_OXYTR:SubName: Full=E2 ubiquitin-conjugating enzyme variant {ECO:0000313|EMBL:AAD34540.2}; GN=UEV OS=Oxytricha trifallax	1.859	0	0	7	0	0
c23069_g1_i1	429	-	0.384	0.376	0.708	1	1	2
c223428_g1_i1	296	-	0	0	2.011	0	0	1
c32143_g1_i1	332	-	0	1.64	0	0	1	0
c246084_g1_i1	453	-	0	0.972	0.708	0	3	2
c64730_g1_i1	698	-	0.642	0.195	0.802	3	1	4
c262386_g1_i1	220	-	0	0.31	0.291	0	1	1
c194324_g1_i1	240	tr|B3SE54|B3SE54_TRIAD:SubName: Full=Putative uncharacterized protein {ECO:0000313|EMBL:EDV18993.1}; GN=TRIADDRAFT_3227 OS=Trichoplax adhaerens	0	0	1.12	0	0	2
c149076_g1_i1	739	tr|K7IQY6|K7IQY6_NASVI:SubName: Full=Uncharacterized protein {ECO:0000313|EnsemblMetazoa:NV11476-PA}; GN=LOC100122277 OS=Nasonia vitripennis	2.596	1.563	2.687	29	17	28
c198181_g1_i1	212	-	0	0.21	0	0	1	0
c250484_g1_i1	1076	-	0.262	0.937	0.624	3	9	6
c310485_g1_i1	376	-	0	0	0.862	0	0	1
c43349_g1_i1	261	tr|A0A0S6XBP3|A0A0S6XBP3_9FUNG:SubName: Full=Uncharacterized protein {ECO:0000313|EMBL:GAM83068.1}; GN=ANO11243_010540 OS=fungal sp. No.11243.	0	0	0.822	0	0	2
c217776_g1_i1	310	-	0	0	5.278	0	0	3
c101109_g1_i1	417	-	24.612	28.472	32.941	43	49	53
c169836_g1_i1	252	-	0	0	0.529	0	0	2
c121979_g1_i1	376	-	12.615	16.511	13.27	12	16	13
c159379_g1_i1	690	-	0.382	0.997	1.305	2	5	6
c275567_g1_i1	403	-	0	0	0	0	0	0
c150396_g1_i2	2765	tr|A0A0P4VSH2|A0A0P4VSH2_9EUCA:SubName: Full=Uncharacterized protein {ECO:0000313|EMBL:JAI58498.1}; GN=unknown OS=Scylla olivacea	0.775	0.517	0.902	27	17	28
c133381_g1_i1	917	-	1.44	0.911	0.794	11	7	6
c691_g1_i1	616	-	0.672	0.535	1.063	4	3	6
c149795_g4_i1	783	-	1.423	1.359	1.378	8	7	7
c145012_g2_i1	1051	-	1.248	1.155	1.773	14	13	19
c66855_g1_i1	279	-	0.392	0	0.194	2	0	1
c29540_g1_i1	453	-	0.46	0	0	1	0	0
c184748_g1_i1	217	tr|F2UL35|F2UL35_SALR5:SubName: Full=Putative uncharacterized protein {ECO:0000313|EMBL:EGD77834.1}; GN=PTSG_08925 OS=Salpingoeca rosetta	0	0	1.976	0	0	3
c11684_g1_i1	483	-	0.196	0.862	0.553	1	5	3
c48329_g1_i1	932	tr|C3ZBC0|C3ZBC0_BRAFL:RecName: Full=NADH-cytochrome b5 reductase {ECO:0000256|RuleBase:RU361226}; GN=BRAFLDRAFT_120433 OS=Branchiostoma floridae	0	1.343	0.358	0	12	3
c165176_g1_i1	320	-	0	2.551	0	0	3	0
c15544_g1_i1	518	-	0.205	0.38	1.43	1	2	7
c152849_g1_i2	1163	-	0.448	0.071	1.257	6	1	17
c109956_g1_i2	252	tr|T1JEF7|T1JEF7_STRMM:SubName: Full=Uncharacterized protein {ECO:0000313|EnsemblMetazoa:SMAR012202-PA}; GN=unknown OS=Strigamia maritima	0.338	0	0.535	2	0	3
c150557_g2_i1	1574	-	21.43	16.283	17.872	447	367	380
c37003_g1_i1	291	-	0	0	5.725	0	0	3
c257226_g1_i1	263	-	0	0	0.121	0	0	1
c27923_g1_i1	558	-	0	0.849	0.578	0	3	2
c71396_g2_i1	677	-	0.29	0.304	0.319	1	1	1
c209391_g1_i1	255	-	0	0	0	0	0	0
c160690_g1_i1	214	-	0	0.474	0	0	1	0
c133188_g1_i1	613	tr|A0A0K8R4Y5|A0A0K8R4Y5_IXORI:SubName: Full=Putative succinate-ubiquinone reductase cytochrome b small subunit {ECO:0000313|EMBL:JAA65539.1}; GN=unknown OS=Ixodes ricinus	23.771	25.78	19.741	203	238	160
c268904_g1_i1	264	-	0.205	0.253	0.247	1	1	1
c150770_g1_i8	1868	tr|A0A0P4WAD5|A0A0P4WAD5_9EUCA:SubName: Full=Uncharacterized protein {ECO:0000313|EMBL:JAI65553.1}; GN=unknown OS=Scylla olivacea	0.793	0.929	0.957	15	18	18
c249031_g1_i1	278	-	0	0	1.323	0	0	3
c15985_g1_i1	383	-	0	0	0	0	0	0
c134111_g1_i2	458	-	0.545	0.525	1.123	1	1	2
c32821_g1_i1	533	-	0	0.337	0	0	2	0
c153137_g1_i2	733	tr|Q1HW07|Q1HW07_PENMO:SubName: Full=Reverse transcriptase {ECO:0000313|EMBL:ABB73282.1}; GN=unknown OS=Unreviewed; 382 AA.	0.449	0.603	1.311	3	4	8
c309430_g1_i1	491	-	1.415	35.474	2.88	5	120	10
c322935_g1_i1	279	-	0	0.249	0	0	1	0
c54525_g1_i1	801	-	0.501	0.542	1.627	3	3	9
c83523_g1_i2	486	-	0.285	0	1.262	1	0	4
c133338_g1_i2	1327	-	5.083	6.165	4.846	139	188	142
c150339_g2_i4	407	tr|A0A0P4VXB7|A0A0P4VXB7_9EUCA:SubName: Full=Uncharacterized protein {ECO:0000313|EMBL:JAI56853.1}; GN=unknown OS=Scylla olivacea	3.941	3.235	7.573	5	4	9
c336991_g1_i1	223	-	0	0.321	0.356	0	1	1
c64122_g1_i1	506	-	0	0.821	2.495	0	2	6
c175642_g1_i1	217	-	0	0.351	0	0	1	0
c192227_g1_i1	263	-	0.799	0	0	3	0	0
c151867_g1_i1	4441	tr|A0A0P4WD41|A0A0P4WD41_9EUCA:SubName: Full=Uncharacterized protein {ECO:0000313|EMBL:JAI62286.1}; GN=unknown OS=Scylla olivacea	3.9	3.61	4.178	217	205	223
c149341_g1_i3	746	-	2.822	2.578	2.398	14	11	10
c271156_g1_i1	385	tr|R7UQX3|R7UQX3_CAPTE:SubName: Full=Uncharacterized protein {ECO:0000313|EMBL:ELU05826.1, ECO:0000313|EnsemblMetazoa:CapteP92183}; GN=CAPTEDRAFT_92183 OS=Capitella teleta	0	0	1.201	0	0	2
c213207_g1_i1	356	-	0.747	0.629	0	1	1	0
c68953_g1_i1	490	-	0.385	1.166	1.373	1	3	3
c89517_g1_i1	776	-	0.932	1.609	3.275	6	10	19
c134976_g1_i1	1070	-	0.508	0.686	0.26	7	8	3
c128494_g1_i1	427	-	22.803	21.434	20.45	32	31	30
c182780_g1_i1	318	-	0	1.61	0	0	1	0
c127998_g1_i1	335	-	22.581	19.606	5.461	19	15	4
c299805_g1_i1	229	-	0	0	0	0	0	0
c144320_g1_i1	1681	tr|A0A0P4W328|A0A0P4W328_9EUCA:SubName: Full=Uncharacterized protein {ECO:0000313|EMBL:JAI57495.1}; GN=VFSKLAKTDT LGLVTDVNDK HLEPWAAVCS OS=Scylla olivacea	2.401	2.995	2.014	70	91	57
c145854_g1_i5	2426	-	2.51	1.256	1.648	92	48	58
c20169_g1_i1	337	-	3.17	0	3.685	2	0	2
c135040_g2_i1	296	-	5.48	6.36	0.954	5	6	1
c202080_g1_i1	266	-	0	0	0.187	0	0	1
c135700_g2_i1	337	-	42.484	20.619	20.435	23	11	11
c260891_g1_i1	256	-	0	0	1.688	0	0	4
c312334_g1_i1	244	-	0	0	0.355	0	0	1
c13221_g1_i1	539	-	0	0	1.484	0	0	4
c130764_g1_i1	279	-	0	0	0	0	0	0
c192560_g1_i1	339	-	0.893	0	0	1	0	0
c145215_g1_i1	2136	tr|A0A0P4ZQ54|A0A0P4ZQ54_9CRUS:SubName: Full=Uncharacterized protein {ECO:0000313|EMBL:JAJ13068.1}; GN=unknown OS=Daphnia magna.	2.572	6.043	0.532	110	263	21
c134278_g7_i1	383	-	2.176	0	2.097	4	0	3
c266304_g1_i1	246	-	0	0.258	0	0	2	0
c93319_g1_i1	225	-	0	0	0.527	0	0	1
c124308_g2_i1	560	-	0.616	0	0.418	3	0	2
c79647_g1_i1	356	-	6.233	8.053	1.557	5	5	1
c150453_g2_i1	500	-	9.431	20.74	4.19	20	51	10
c149632_g1_i5	786	-	0.801	0.264	0.993	6	2	7
c144806_g8_i1	466	-	0	0.601	0	0	2	0
c99659_g1_i1	618	-	0	1.878	0.906	0	4	2
c123860_g2_i1	594	-	0.385	4.393	1.9	1	12	5
c194199_g1_i1	511	-	0.233	0.719	0.254	1	3	1
c151299_g1_i10	903	tr|A0A0P4WUQ9|A0A0P4WUQ9_9EUCA:SubName: Full=Uncharacterized protein {ECO:0000313|EMBL:JAI65741.1}; GN=unknown OS=Scylla olivacea	474.816	500.157	602.297	6087	6701	7449
c9227_g1_i1	840	-	0.22	0.12	0.73	2	1	6
c246411_g1_i1	216	-	0	0	0.448	0	0	1
c323154_g1_i1	283	-	0	0	1.385	0	0	3
c53093_g1_i1	316	-	12.556	7.784	0	3	2	0
c64351_g1_i1	480	-	0.844	2.145	0.429	2	5	1
c214014_g1_i1	510	-	0.418	2.981	0	1	7	0
c282267_g1_i1	380	-	0	0	1.294	0	0	2
c311383_g1_i1	204	-	0	0	0.404	0	0	2
c4511_g1_i1	331	-	0	1.636	0	0	1	0
c329519_g1_i1	344	-	0	0	0	0	0	0
c142091_g3_i4	1005	tr|W4XTM0|W4XTM0_STRPU:SubName: Full=Uncharacterized protein {ECO:0000313|EnsemblMetazoa:SPU_006771-tr}; GN=Sp-Hypp_495 OS=Strongylocentrotus purpuratus	0.118	0.358	0	1	3	0
c132700_g1_i1	278	-	0	0	0	0	0	0
c31296_g1_i1	231	-	0	0	1.315	0	0	4
c215367_g1_i1	224	-	0	0.269	0.293	0	1	1
c149799_g1_i2	304	-	0	1.811	0	0	1	0
c153034_g1_i12	715	tr|A0A0P4VXT3|A0A0P4VXT3_9EUCA:SubName: Full=Uncharacterized protein {ECO:0000313|EMBL:JAI57082.1}; GN=unknown OS=Scylla olivacea	0	0.499	0.366	0	3	2
c140929_g2_i2	235	-	0	0	0	0	0	0
c134604_g1_i2	2280	tr|A0A0P4VXP8|A0A0P4VXP8_9EUCA:SubName: Full=Uncharacterized protein {ECO:0000313|EMBL:JAI57746.1}; GN=unknown OS=Scylla olivacea	5.165	3.466	3.206	170	124	110
c174727_g1_i1	209	-	0	0.2	0	0	1	0
c297353_g1_i1	264	-	0	1.101	0	0	2	0
c110749_g1_i1	372	-	2.026	1.708	0.878	5	4	2
c215106_g1_i1	497	-	0	0	0.358	0	0	1
c144483_g3_i1	215	-	0	0	1.137	0	0	1
[truncated: 328,687 more rows]
